# Supplementary material for: Effective Alkyl‐Alkyl Cross‐Coupling with an Iron‐Xantphos Catalyst: Mechanistic and Structural Insights
Source: Angew Chem Int Ed Engl. 2024 Nov 2;64(1):e202413566. doi: 10.1002/anie.202413566 (PMC11701360; doi:10.1002/anie.202413566)
Supplement: Supplementary file 2 — Supporting Information [file ANIE-64-e202413566-s006.cif]

data_neimca08

_vrf_PLAT301_neimca08
;
PROBLEM: _G Main Residue Disorder ..............(Resd  1  ) .. 44% 
RESPONSE: The bromido and methyl ligands are modeled as disordered
with each other (0.664(2):0.336(2)). When the disorder ratios of
the two sites are modeled independently, they confirm one bromido
and one methyl ligand. Three phenyl groups are modeled as disordered
over two positions each: C1-C6, 0.60(3):0.40(3), C7-C12,
0.55(2):0.45(2), C28-C33, 0.515(9):0.485(9).
;

_vrf_PLAT302_neimca08
;
PROBLEM: _G Anion/Solvent/Minor-Residue Disorder (Resd  3-10) .. 100% 
RESPONSE: Four of the five cocrystallized THF solvent molecules
were modeled as disordered over two positions each: O3/C45-C48,
0.57(1):0.43(1), O4/C49-C52, 0.689(6):0.311(6), O5/C53-C56,
0.569(8):0.431(8), O6/C57-C60, 0.575(7):0.425(7). Although R1
(strong data) decreased by nearly 1% by application of the
SQUEEZE routine of program Platon (Spek, 2015), it was felt
best to retain the solvent molecules, since they could be
given reasonable disorder models.
;

_vrf_PLAT860_neimca08
;
PROBLEM: _G Number of Least-Squares Restraints ............. 975 
RESPONSE: Anisotropic displacement parameters for the two element
types (i.e., Br and C) of the terminal ligand disorder were
constrained to be equivalent at each site. No other constraints
or restraints were employed in this disorder model because of
the asymmetry of the Xantphos ligand. For the disordered phenyl
groups and cocrystallized THF solvent molecules, analogous bond
lengths and angles were restrained to be similar. Anisotropic
displacement parameters for proximal atoms were restrained to
be similar. Additionally they were restrained toward the expected
motion perpendicular to bond directions. The bond lengths in THF
solvent molecule O6/C56-C60 were restrained toward ideal values.
;

_audit_creation_date               2020-07-01
_audit_creation_method
;
Olex2 1.3-ac4
(compiled 2020.03.28 svn.rd84adfe8 for Rigaku Oxford Diffraction, GUI svn.r6032)
;
_shelx_SHELXL_version_number       '2018/3'
_audit_contact_author_address      ?
_audit_contact_author_email        ?
_audit_contact_author_name         ''
_audit_contact_author_phone        ?
_publ_contact_author_id_orcid      ?
_publ_section_references
;
Dolomanov, O.V., Bourhis, L.J., Gildea, R.J, Howard, J.A.K. & Puschmann, H.
 (2009), J. Appl. Cryst. 42, 339-341.

#CrysAlisPro, version 171.40.81a
Rigaku Oxford Diffraction (2020). <i>CrysAlisPro Software system,
version 171.40.81a</i>. Rigaku Corporation, Oxford, UK.

#SHELXT-2018/2
Sheldrick, G. M. (2015a). <i>Acta Cryst.</i> A<b>71</b>, 3--8.

#SHELXL-2018/3
Sheldrick, G. M. (2015b). <i>Acta Cryst.</i> C<b>71</b>, 3--8.

#PLATON/SQUEEZE
Spek, A.L. (2015). <i>Acta Cryst.</i> C<b>71</b>, 9--18.

#SHELX: RIGU
Thorn, A., Dittrich, B. & Sheldrick, G. M. (2012). Acta Cryst. A68, 448-451.
;
_chemical_name_common              ?
_chemical_name_systematic          ?
_chemical_formula_moiety           'C40 H35 Br Fe O P2, 5(C4 H8 O)'
_chemical_formula_sum              'C60 H75 Br Fe O6 P2'
_chemical_formula_weight           1089.90
_chemical_melting_point            ?
_chemical_oxdiff_formula           ?
loop_
  _atom_type_symbol
  _atom_type_description
  _atom_type_scat_dispersion_real
  _atom_type_scat_dispersion_imag
  _atom_type_scat_source
 'C' 'C' 0.0181 0.0091 'International Tables Vol C Tables 4.2.6.8 and 6.1.1.4'
 'H' 'H' 0.0000 0.0000 'International Tables Vol C Tables 4.2.6.8 and 6.1.1.4'
 'Br' 'Br' -0.6763 1.2805
 'International Tables Vol C Tables 4.2.6.8 and 6.1.1.4'
 'Fe' 'Fe' -1.1336 3.1974
 'International Tables Vol C Tables 4.2.6.8 and 6.1.1.4'
 'O' 'O' 0.0492 0.0322 'International Tables Vol C Tables 4.2.6.8 and 6.1.1.4'
 'P' 'P' 0.2955 0.4335 'International Tables Vol C Tables 4.2.6.8 and 6.1.1.4'

_shelx_space_group_comment
;
The symmetry employed for this shelxl refinement is uniquely defined
by the following loop, which should always be used as a source of
symmetry information in preference to the above space-group names.
They are only intended as comments.
;
_space_group_crystal_system        'triclinic'
_space_group_IT_number             2
_space_group_name_H-M_alt          'P -1'
_space_group_name_Hall             '-P 1'
loop_
  _space_group_symop_operation_xyz
 'x, y, z'
 '-x, -y, -z'

_cell_length_a                     12.3557(2)
_cell_length_b                     12.99425(18)
_cell_length_c                     18.40115(17)
_cell_angle_alpha                  100.1054(10)
_cell_angle_beta                   106.3890(12)
_cell_angle_gamma                  96.0899(13)
_cell_volume                       2752.22(7)
_cell_formula_units_Z              2
_cell_measurement_reflns_used      21622
_cell_measurement_temperature      100.00(10)
_cell_measurement_theta_max        76.9500
_cell_measurement_theta_min        3.5260
_shelx_estimated_absorpt_T_max     0.779
_shelx_estimated_absorpt_T_min     0.526
_exptl_absorpt_coefficient_mu      3.984
_exptl_absorpt_correction_T_max    1.00000
_exptl_absorpt_correction_T_min    0.58587
_exptl_absorpt_correction_type     multi-scan
_exptl_absorpt_process_details
;
CrysAlisPro 1.171.40.81a (Rigaku Oxford Diffraction, 2020)
Empirical absorption correction using spherical harmonics,
implemented in SCALE3 ABSPACK scaling algorithm.
;
_exptl_absorpt_special_details     ?
_exptl_crystal_colour              colourless
_exptl_crystal_colour_primary      colourless
_exptl_crystal_density_diffrn      1.315
_exptl_crystal_density_meas        ?
_exptl_crystal_density_method      ?
_exptl_crystal_description         needle
_exptl_crystal_F_000               1148
_exptl_crystal_size_max            0.185
_exptl_crystal_size_mid            0.071
_exptl_crystal_size_min            0.066
_exptl_transmission_factor_max     ?
_exptl_transmission_factor_min     ?
_diffrn_reflns_av_R_equivalents    0.0640
_diffrn_reflns_av_unetI/netI       0.0489
_diffrn_reflns_Laue_measured_fraction_full  0.998
_diffrn_reflns_Laue_measured_fraction_max  0.984
_diffrn_reflns_limit_h_max         15
_diffrn_reflns_limit_h_min         -15
_diffrn_reflns_limit_k_max         15
_diffrn_reflns_limit_k_min         -16
_diffrn_reflns_limit_l_max         23
_diffrn_reflns_limit_l_min         -22
_diffrn_reflns_number              46955
_diffrn_reflns_point_group_measured_fraction_full  0.998
_diffrn_reflns_point_group_measured_fraction_max  0.984
_diffrn_reflns_theta_full          74.504
_diffrn_reflns_theta_max           77.851
_diffrn_reflns_theta_min           2.563
_diffrn_ambient_environment        N~2~
_diffrn_ambient_temperature        100.00(10)
_diffrn_detector                   'Hybrid Pixel Array Detector'
_diffrn_detector_area_resol_mean   10.0000
_diffrn_detector_type              HyPix
_diffrn_measured_fraction_theta_full  0.998
_diffrn_measured_fraction_theta_max  0.984
_diffrn_measurement_details
;
List of Runs (angles in degrees, time in seconds):

  # Type    Start    End  Width  t~exp~   \w     \q     \k     \f   Frames
--------------------------------------------------------------------------
  1  \w    -67.00 -41.00   0.50    1.24    --  -49.87 -48.00  75.00   52
  2  \w     -5.00  24.00   0.50    1.24    --  -49.87  19.00 150.00   58
  3  \w     -4.00  24.00   0.50    1.24    --  -49.87  19.00  60.00   56
  4  \w    -32.00  17.00   0.50    1.24    --  -49.87  38.00 -60.00   98
  5  \w    -41.00   0.00   0.50    1.24    --  -49.87  48.00-136.00   82
  6  \w   -121.00 -71.00   0.50    1.24    --  -49.87 -48.00  75.00  100
  7  \w   -118.00 -80.00   0.50    1.24    --  -49.87-125.00   0.00   76
  8  \w   -120.00 -94.00   0.50    1.24    --  -49.87-125.00-150.00   52
  9  \w    -16.00  52.00   0.50    1.24    --   49.87 -48.00  75.00  136
 10  \w     36.00  94.00   0.50    1.24    --   49.87-125.00  90.00  116
 11  \w     42.00  85.00   0.50    1.24    --   49.87  48.00-136.00   86
 12  \w    -17.00  12.00   0.50    1.24    --   49.87 -19.00 150.00   58
 13  \w    -49.00 -22.00   0.50    4.96    --  -84.25  48.00-136.00   54
 14  \w    -62.00 -12.00   0.50    4.96    --  -84.25  61.00  30.00  100
 15  \w   -126.00 -99.00   0.50    4.96    --  -84.25 -48.00  75.00   54
 16  \w     47.00  73.00   0.50    4.96    --  105.75 -61.00  60.00   52
 17  \w     67.00 104.00   0.50    4.96    --  105.75 -94.00  60.00   74
 18  \w     81.00 116.00   0.50    4.96    --  105.75-125.00   0.00   70
 19  \w     89.00 116.00   0.50    4.96    --  105.75-125.00  30.00   54
 20  \w     61.00 112.00   0.50    4.96    --  105.75-125.00 -30.00  102
 21  \w     51.00  77.00   0.50    4.96    --  105.75-125.00   0.00   52
 22  \w     50.00 116.00   0.50    4.96    --  105.75-125.00 -60.00  132
 23  \w     75.00 106.00   0.50    4.96    --  105.75 -94.00-180.00   62
 24  \w     89.00 127.00   0.50    4.96    --  105.75 -77.00-180.00   76
 25  \w     85.00 116.00   0.50    4.96    --  105.75-125.00-180.00   62
 26  \w     54.00  79.00   0.50    4.96    --  105.75 -61.00-150.00   50
 27  \w     56.00  82.00   0.50    4.96    --  105.75 -77.00-180.00   52
 28  \w     49.00 111.00   0.50    4.96    --  105.75-125.00-150.00  124
 29  \w     47.00  79.00   0.50    4.96    --  105.75 -61.00 -90.00   64
 30  \w     39.00  83.00   0.50    4.96    --  105.75 -94.00 -60.00   88
 31  \w     34.00  70.00   0.50    4.96    --  105.75 -61.00  30.00   72
 32  \w     40.00 107.00   0.50    4.96    --  105.75 -94.00  90.00  134
 33  \w     61.00  87.00   0.50    4.96    --  105.75-125.00 150.00   52
 34  \w     35.00 116.00   0.50    4.96    --  105.75-125.00  60.00  162
 35  \w     35.00 116.00   0.50    4.96    --  105.75-125.00  90.00  162
 36  \w     35.00  84.00   0.50    4.96    --  105.75 -94.00 120.00   98
 37  \w     98.00 177.00   0.50    4.96    --  105.75  30.00 -60.00  158
 38  \w    137.00 177.00   0.50    4.96    --  105.75  30.00 -90.00   80
 39  \w    124.00 150.00   0.50    4.96    --  105.75  45.00   0.00   52
 40  \w     98.00 123.00   0.50    4.96    --  105.75  45.00   0.00   50
 41  \w     92.00 167.00   0.50    4.96    --  105.75 125.00 -90.00  150
 42  \w    145.00 172.00   0.50    4.96    --  105.75  61.00-180.00   54
 43  \w    132.00 164.00   0.50    4.96    --  105.75  15.00-150.00   64
 44  \w     99.00 173.00   0.50    4.96    --  105.75  48.00-136.00  148
 45  \w    100.00 176.00   0.50    4.96    --  105.75  45.00-120.00  152
 46  \w    102.00 128.00   0.50    4.96    --  105.75  15.00-150.00   52
 47  \w     94.00 139.00   0.50    4.96    --  105.75  61.00-180.00   90
 48  \w     40.00  80.00   0.50    4.96    --  105.75 -61.00-180.00   80
 49  \w     36.00  75.00   0.50    4.96    --  105.75 -61.00 -60.00   78
 50  \w    103.00 131.00   0.50    4.96    --  105.75  45.00 120.00   56
 51  \w    130.00 172.00   0.50    4.96    --  105.75  45.00 150.00   84
 52  \w    120.00 174.00   0.50    4.96    --  105.75 125.00 120.00  108
 53  \w     97.00 123.00   0.50    4.96    --  105.75  45.00 150.00   52
;
_diffrn_measurement_device         'four-circle diffractometer'
_diffrn_measurement_device_type    'XtaLAB Synergy, Dualflex, HyPix'
_diffrn_measurement_method         '\w scans'
_diffrn_orient_matrix_type        
 'CrysAlisPro convention (1999,Acta A55,543-557)'
_diffrn_orient_matrix_UB_11        -0.0796833000
_diffrn_orient_matrix_UB_12        -0.0332309000
_diffrn_orient_matrix_UB_13        0.0458350000
_diffrn_orient_matrix_UB_21        0.0084320000
_diffrn_orient_matrix_UB_22        -0.1171026000
_diffrn_orient_matrix_UB_23        -0.0272736000
_diffrn_orient_matrix_UB_31        0.1046019000
_diffrn_orient_matrix_UB_32        0.0094623000
_diffrn_orient_matrix_UB_33        0.0717006000
_diffrn_radiation_monochromator    mirror
_diffrn_radiation_probe            x-ray
_diffrn_radiation_type             'Cu K\a'
_diffrn_radiation_wavelength       1.54184
_diffrn_source                     'micro-focus sealed X-ray tube'
_diffrn_source_type                'PhotonJet (Cu) X-ray Source'
_reflns_Friedel_coverage           0.000
_reflns_Friedel_fraction_full      .
_reflns_Friedel_fraction_max       .
_reflns_number_gt                  9751
_reflns_number_total               11567
_reflns_odcompleteness_completeness  99.78
_reflns_odcompleteness_iscentric   1
_reflns_odcompleteness_theta       74.33
_reflns_special_details
;
 Reflections were merged by SHELXL according to the crystal
 class for the calculation of statistics and refinement.
 
 _reflns_Friedel_fraction is defined as the number of unique
 Friedel pairs measured divided by the number that would be
 possible theoretically, ignoring centric projections and
 systematic absences.
;
_reflns_threshold_expression       'I > 2\s(I)'
_computing_cell_refinement         'CrysAlisPro 1.171.40.81a (Rigaku OD, 2020)'
_computing_data_collection         'CrysAlisPro 1.171.40.81a (Rigaku OD, 2020)'
_computing_data_reduction          'CrysAlisPro 1.171.40.81a (Rigaku OD, 2020)'
_computing_molecular_graphics      'Olex2 1.3-ac4 (Dolomanov et al., 2009)'
_computing_publication_material    'Olex2 1.3-ac4 (Dolomanov et al., 2009)'
_computing_structure_refinement    'SHELXL 2018/3 (Sheldrick, 2015b)'
_computing_structure_solution      'SHELXT (Sheldrick, 2015a)'
_refine_diff_density_max           0.513
_refine_diff_density_min           -0.618
_refine_diff_density_rms           0.064
_refine_ls_extinction_coef         .
_refine_ls_extinction_method       none
_refine_ls_goodness_of_fit_ref     1.083
_refine_ls_hydrogen_treatment      constr
_refine_ls_matrix_type             full
_refine_ls_number_parameters       991
_refine_ls_number_reflns           11567
_refine_ls_number_restraints       975
_refine_ls_R_factor_all            0.0639
_refine_ls_R_factor_gt             0.0553
_refine_ls_restrained_S_all        1.098
_refine_ls_shift/su_max            0.001
_refine_ls_shift/su_mean           0.000
_refine_ls_structure_factor_coef   Fsqd
_refine_ls_weighting_details      
 'w=1/[\s^2^(Fo^2^)+(0.0807P)^2^+1.6058P] where P=(Fo^2^+2Fc^2^)/3'
_refine_ls_weighting_scheme        calc
_refine_ls_wR_factor_gt            0.1494
_refine_ls_wR_factor_ref           0.1554
_refine_special_details 
;
The bromido and methyl ligands are modeled as disordered with
each other (0.664(2):0.336(2)). When the disorder ratios of the
two sites are modeled independently, they confirm one bromido and
one methyl ligand. Three phenyl groups are modeled as disordered
over two positions each: C1-C6, 0.60(3):0.40(3), C7-C12,
0.55(2):0.45(2), C28-C33, 0.515(9):0.485(9). Anisotropic
displacement parameters for the two element types (i.e., Br
and C) of the terminal ligand disorder were constrained to be
equivalent at each site. No other constraints or restraints were
employed in this disorder model because of the asymmetry of the
Xantphos ligand.

Four of the five cocrystallized THF solvent molecules were
modeled as disordered over two positions each: O3/C45-C48,
0.57(1):0.43(1), O4/C49-C52, 0.689(6):0.311(6), O5/C53-C56,
0.569(8):0.431(8), O6/C57-C60, 0.575(7):0.425(7). Although R1
(strong data) decreased by nearly 1% by application of the
SQUEEZE routine of program Platon (Spek, 2015), it was felt
best to retain the solvent molecules, since they could be
given reasonable disorder models.

For the disordered phenyl groups and cocrystallized THF
solvent molecules, analogous bond lengths and angles were
restrained to be similar. Anisotropic displacement parameters
for proximal atoms were restrained to be similar. Additionally
they were restrained toward the expected motion perpendicular
to bond directions. The bond lengths in THF solvent molecule
O6/C56-C60 were restrained toward ideal values.
;
_olex2_refinement_description
;
1. Fixed Uiso
 At 1.2 times of:
  All C(H) groups, All C(H,H) groups
 At 1.5 times of:
  All C(H,H,H) groups
2. Restrained distances
 O6-C57 = O6-C60 = O6'-C57' = O6'-C60'
 1.44 with sigma of 0.03
 C57-C58 = C58-C59 = C59-C60 = C57'-C58' = C58'-C59' = C59'-C60'
 1.53 with sigma of 0.03
 P1-C1 \\sim P1-C1'
 with sigma of 0.01
 P1-C7 \\sim P1-C7'
 with sigma of 0.01
 P2-C28 \\sim P2-C28'
 with sigma of 0.01
3. Restrained planarity
 P1, C1, C2, C3, C4, C5, C6
 with sigma of 0.02
 P1, C1', C2', C3', C4', C5', C6'
 with sigma of 0.02
 P1, C7, C8, C9, C10, C11, C12
 with sigma of 0.02
 P1, C7', C8', C9', C10', C11', C12'
 with sigma of 0.02
 P2, C28, C29, C30, C31, C32, C33
 with sigma of 0.02
 P2, C28', C29', C30', C31', C32', C33'
 with sigma of 0.02
4. Uiso/Uaniso restraints and constraints
All non-hydrogen atoms have similar U: within 1.2A with sigma of 0.01 and sigma
for terminal atoms of 0.02 within 1.2A
Uanis(C50) \\sim Ueq: with sigma of 0.02 and sigma for terminal atoms of 0.04
Uanis(Br1) = Uanis(C40')
Uanis(C40) = Uanis(Br1')
5. Rigid body (RIGU) restrains
 C1, C2, C3, C4, C5, C6
 with sigma for 1-2 distances of 0.004 and sigma for 1-3 distances of 0.004
 C1', C2', C3', C4', C5', C6'
 with sigma for 1-2 distances of 0.004 and sigma for 1-3 distances of 0.004
 C7, C8, C9, C10, C11, C12
 with sigma for 1-2 distances of 0.004 and sigma for 1-3 distances of 0.004
 C7', C8', C9', C10', C11', C12'
 with sigma for 1-2 distances of 0.004 and sigma for 1-3 distances of 0.004
 C28, C29, C30, C31, C32, C33
 with sigma for 1-2 distances of 0.004 and sigma for 1-3 distances of 0.004
 C28', C29', C30', C31', C32', C33'
 with sigma for 1-2 distances of 0.004 and sigma for 1-3 distances of 0.004
 O3, C45, C46, C47, C48
 with sigma for 1-2 distances of 0.004 and sigma for 1-3 distances of 0.004
 O3', C45', C46', C47', C48'
 with sigma for 1-2 distances of 0.004 and sigma for 1-3 distances of 0.004
 O4, C49, C50, C51, C52
 with sigma for 1-2 distances of 0.004 and sigma for 1-3 distances of 0.004
 O4', C49', C50', C51', C52'
 with sigma for 1-2 distances of 0.004 and sigma for 1-3 distances of 0.004
 O5, C53, C54, C55, C56
 with sigma for 1-2 distances of 0.004 and sigma for 1-3 distances of 0.004
 O5', C53', C54', C55', C56'
 with sigma for 1-2 distances of 0.004 and sigma for 1-3 distances of 0.004
 O6, C57, C58, C59, C60
 with sigma for 1-2 distances of 0.004 and sigma for 1-3 distances of 0.004
 O6', C57', C58', C59', C60'
 with sigma for 1-2 distances of 0.004 and sigma for 1-3 distances of 0.004
6. Same fragment restrains
{C1, C6, C5, C4, C3, C2} sigma for 1-2: 0.02, 1-3: 0.04
as in
{C1, C2, C3, C4, C5, C6}
{C7, C12, C11, C10, C9, C8} sigma for 1-2: 0.02, 1-3: 0.04
as in
{C7, C8, C9, C10, C11, C12}
{C1, C2, C3, C4, C5, C6} sigma for 1-2: 0.02, 1-3: 0.04
as in
{C1', C2', C3', C4', C5', C6'}
{C7, C8, C9, C10, C11, C12} sigma for 1-2: 0.02, 1-3: 0.04
as in
{C7', C8', C9', C10', C11', C12'}
{C28, C33, C32, C31, C30, C29} sigma for 1-2: 0.02, 1-3: 0.04
as in
{C28, C29, C30, C31, C32, C33}
{C28, C29, C30, C31, C32, C33} sigma for 1-2: 0.02, 1-3: 0.04
as in
{C28', C29', C30', C31', C32', C33'}
{O3, C48, C47, C46, C45} sigma for 1-2: 0.02, 1-3: 0.04
as in
{O3, C45, C46, C47, C48}
{O4, C52, C51, C50, C49} sigma for 1-2: 0.02, 1-3: 0.04
as in
{O4, C49, C50, C51, C52}
{O5, C56, C55, C54, C53} sigma for 1-2: 0.02, 1-3: 0.04
as in
{O5, C53, C54, C55, C56}
{O6, C60, C59, C58, C57} sigma for 1-2: 0.02, 1-3: 0.04
as in
{O6, C57, C58, C59, C60}
{O3, C45, C46, C47, C48} sigma for 1-2: 0.02, 1-3: 0.04
as in
{O3', C45', C46', C47', C48'}
{O4, C49, C50, C51, C52} sigma for 1-2: 0.02, 1-3: 0.04
as in
{O4', C49', C50', C51', C52'}
{O5, C53, C54, C55, C56} sigma for 1-2: 0.02, 1-3: 0.04
as in
{O5', C53', C54', C55', C56'}
{O6, C57, C58, C59, C60} sigma for 1-2: 0.02, 1-3: 0.04
as in
{O6', C57', C58', C59', C60'}
7. Others
 Sof(Br1')=Sof(C40')=Sof(H40D)=Sof(H40E)=Sof(H40F)=1-FVAR(1)
 Sof(Br1)=Sof(C40)=Sof(H40A)=Sof(H40B)=Sof(H40C)=FVAR(1)
 Sof(C1')=Sof(C2')=Sof(H2')=Sof(C3')=Sof(H3')=Sof(C4')=Sof(H4')=Sof(C5')=
 Sof(H5')=Sof(C6')=Sof(H6')=1-FVAR(2)
 Sof(C1)=Sof(C2)=Sof(H2)=Sof(C3)=Sof(H3)=Sof(C4)=Sof(H4)=Sof(C5)=Sof(H5)=
 Sof(C6)=Sof(H6)=FVAR(2)
 Sof(C7')=Sof(C8')=Sof(H8')=Sof(C9')=Sof(H9')=Sof(C10')=Sof(H10')=Sof(C11')=
 Sof(H11')=Sof(C12')=Sof(H12')=1-FVAR(3)
 Sof(C7)=Sof(C8)=Sof(H8)=Sof(C9)=Sof(H9)=Sof(C10)=Sof(H10)=Sof(C11)=Sof(H11)=
 Sof(C12)=Sof(H12)=FVAR(3)
 Sof(C28')=Sof(C29')=Sof(H29')=Sof(C30')=Sof(H30')=Sof(C31')=Sof(H31')=
 Sof(C32')=Sof(H32')=Sof(C33')=Sof(H33')=1-FVAR(4)
 Sof(C28)=Sof(C29)=Sof(H29)=Sof(C30)=Sof(H30)=Sof(C31)=Sof(H31)=Sof(C32)=
 Sof(H32)=Sof(C33)=Sof(H33)=FVAR(4)
 Sof(O3')=Sof(C45')=Sof(H45C)=Sof(H45D)=Sof(C46')=Sof(H46C)=Sof(H46D)=
 Sof(C47')=Sof(H47C)=Sof(H47D)=Sof(C48')=Sof(H48C)=Sof(H48D)=1-FVAR(5)
 Sof(O3)=Sof(C45)=Sof(H45A)=Sof(H45B)=Sof(C46)=Sof(H46A)=Sof(H46B)=Sof(C47)=
 Sof(H47A)=Sof(H47B)=Sof(C48)=Sof(H48A)=Sof(H48B)=FVAR(5)
 Sof(O4')=Sof(C49')=Sof(H49C)=Sof(H49D)=Sof(C50')=Sof(H50C)=Sof(H50D)=
 Sof(C51')=Sof(H51C)=Sof(H51D)=Sof(C52')=Sof(H52C)=Sof(H52D)=1-FVAR(6)
 Sof(O4)=Sof(C49)=Sof(H49A)=Sof(H49B)=Sof(C50)=Sof(H50A)=Sof(H50B)=Sof(C51)=
 Sof(H51A)=Sof(H51B)=Sof(C52)=Sof(H52A)=Sof(H52B)=FVAR(6)
 Sof(O5')=Sof(C53')=Sof(H53C)=Sof(H53D)=Sof(C54')=Sof(H54C)=Sof(H54D)=
 Sof(C55')=Sof(H55C)=Sof(H55D)=Sof(C56')=Sof(H56C)=Sof(H56D)=1-FVAR(7)
 Sof(O5)=Sof(C53)=Sof(H53A)=Sof(H53B)=Sof(C54)=Sof(H54A)=Sof(H54B)=Sof(C55)=
 Sof(H55A)=Sof(H55B)=Sof(C56)=Sof(H56A)=Sof(H56B)=FVAR(7)
 Sof(O6')=Sof(C57')=Sof(H57C)=Sof(H57D)=Sof(C58')=Sof(H58C)=Sof(H58D)=
 Sof(C59')=Sof(H59C)=Sof(H59D)=Sof(C60')=Sof(H60C)=Sof(H60D)=1-FVAR(8)
 Sof(O6)=Sof(C57)=Sof(H57A)=Sof(H57B)=Sof(C58)=Sof(H58A)=Sof(H58B)=Sof(C59)=
 Sof(H59A)=Sof(H59B)=Sof(C60)=Sof(H60A)=Sof(H60B)=FVAR(8)
8.a Secondary CH2 refined with riding coordinates:
 C41(H41A,H41B), C42(H42A,H42B), C43(H43A,H43B), C44(H44A,H44B), C45(H45A,
 H45B), C46(H46A,H46B), C47(H47A,H47B), C48(H48A,H48B), C49(H49A,H49B),
 C50(H50A,H50B), C51(H51A,H51B), C52(H52A,H52B), C53(H53A,H53B), C54(H54A,H54B),
  C55(H55A,H55B), C56(H56A,H56B), C57(H57A,H57B), C58(H58A,H58B), C59(H59A,
 H59B), C60(H60A,H60B), C45'(H45C,H45D), C46'(H46C,H46D), C47'(H47C,H47D),
 C48'(H48C,H48D), C49'(H49C,H49D), C50'(H50C,H50D), C51'(H51C,H51D), C52'(H52C,
 H52D), C53'(H53C,H53D), C54'(H54C,H54D), C55'(H55C,H55D), C56'(H56C,H56D),
 C57'(H57C,H57D), C58'(H58C,H58D), C59'(H59C,H59D), C60'(H60C,H60D)
8.b Aromatic/amide H refined with riding coordinates:
 C2(H2), C3(H3), C4(H4), C5(H5), C6(H6), C8(H8), C9(H9), C10(H10), C11(H11),
 C12(H12), C2'(H2'), C3'(H3'), C4'(H4'), C5'(H5'), C6'(H6'), C8'(H8'), C9'(H9'),
  C10'(H10'), C11'(H11'), C12'(H12'), C14(H14), C15(H15), C16(H16), C21(H21),
 C22(H22), C23(H23), C29(H29), C30(H30), C31(H31), C32(H32), C33(H33),
 C29'(H29'), C30'(H30'), C31'(H31'), C32'(H32'), C33'(H33'), C35(H35), C36(H36),
  C37(H37), C38(H38), C39(H39)
8.c Idealised Me refined as rotating group:
 C40(H40A,H40B,H40C), C40'(H40D,H40E,H40F), C26(H26A,H26B,H26C), C27(H27A,H27B,
 H27C)
;
_atom_sites_solution_hydrogens     geom
_atom_sites_solution_primary       dual
_atom_sites_solution_secondary     difmap
loop_
  _atom_site_label
  _atom_site_type_symbol
  _atom_site_fract_x
  _atom_site_fract_y
  _atom_site_fract_z
  _atom_site_U_iso_or_equiv
  _atom_site_adp_type
  _atom_site_occupancy
  _atom_site_site_symmetry_order
  _atom_site_calc_flag
  _atom_site_refinement_flags_posn
  _atom_site_refinement_flags_adp
  _atom_site_refinement_flags_occupancy
  _atom_site_disorder_assembly
  _atom_site_disorder_group
 Br1 Br 0.66913(4) 0.86873(4) 0.36108(3) 0.04600(18) Uani 0.6643(15) 1 d . U P A
 1
 C40 C 0.930(2) 0.8535(15) 0.2680(14) 0.0571(5) Uani 0.6643(15) 1 d . U P A 1
 H40A H 0.900942 0.872745 0.218915 0.086 Uiso 0.6643(15) 1 calc R U P A 1
 H40B H 0.981267 0.804002 0.264111 0.086 Uiso 0.6643(15) 1 calc R U P A 1
 H40C H 0.969577 0.915806 0.306847 0.086 Uiso 0.6643(15) 1 calc R U P A 1
 Br1' Br 0.9241(4) 0.8693(2) 0.2658(2) 0.0571(5) Uani 0.3357(15) 1 d . U P A
 2
 C40' C 0.6718(10) 0.8904(10) 0.3360(8) 0.04600(18) Uani 0.3357(15) 1 d . U P A
 2
 H40D H 0.678972 0.894557 0.389755 0.069 Uiso 0.3357(15) 1 calc R U P A 2
 H40E H 0.593910 0.863297 0.305147 0.069 Uiso 0.3357(15) 1 calc R U P A 2
 H40F H 0.693480 0.959787 0.328102 0.069 Uiso 0.3357(15) 1 calc R U P A 2
 Fe1 Fe 0.78740(4) 0.78096(3) 0.30023(2) 0.03788(13) Uani 1 1 d . . . . .
 P1 P 0.65866(6) 0.65864(5) 0.18214(4) 0.03464(16) Uani 1 1 d D . . . .
 P2 P 0.86786(5) 0.66233(5) 0.38443(3) 0.02948(14) Uani 1 1 d D . . . .
 O1 O 0.82483(14) 0.52740(14) 0.23375(9) 0.0308(4) Uani 1 1 d . . . . .
 C1 C 0.5744(9) 0.7255(10) 0.1117(5) 0.0404(13) Uani 0.60(3) 1 d D U P B 1
 C2 C 0.6125(12) 0.8314(10) 0.1171(7) 0.065(3) Uani 0.60(3) 1 d D U P B 1
 H2 H 0.678816 0.866832 0.155674 0.078 Uiso 0.60(3) 1 calc R U P B 1
 C3 C 0.5503(13) 0.8843(8) 0.0640(7) 0.074(3) Uani 0.60(3) 1 d D U P B 1
 H3 H 0.575619 0.955335 0.066851 0.088 Uiso 0.60(3) 1 calc R U P B 1
 C4 C 0.4507(11) 0.8314(7) 0.0070(6) 0.057(2) Uani 0.60(3) 1 d D U P B 1
 H4 H 0.408799 0.867457 -0.027652 0.069 Uiso 0.60(3) 1 calc R U P B 1
 C5 C 0.4140(9) 0.7265(8) 0.0015(6) 0.0461(18) Uani 0.60(3) 1 d D U P B 1
 H5 H 0.348280 0.690682 -0.037492 0.055 Uiso 0.60(3) 1 calc R U P B 1
 C6 C 0.4755(11) 0.6739(10) 0.0547(7) 0.0455(17) Uani 0.60(3) 1 d D U P B 1
 H6 H 0.449740 0.602978 0.051702 0.055 Uiso 0.60(3) 1 calc R U P B 1
 C7 C 0.5557(4) 0.5573(7) 0.1960(6) 0.037(3) Uani 0.449(16) 1 d D U P B 1
 C8 C 0.5237(12) 0.4556(10) 0.1475(7) 0.034(2) Uani 0.449(16) 1 d D U P B 1
 H8 H 0.555919 0.439915 0.107746 0.041 Uiso 0.449(16) 1 calc R U P B 1
 C9 C 0.4459(13) 0.3780(11) 0.1566(8) 0.039(2) Uani 0.449(16) 1 d D U P B 1
 H9 H 0.427258 0.311715 0.123173 0.046 Uiso 0.449(16) 1 calc R U P B 1
 C10 C 0.3960(12) 0.3974(10) 0.2145(7) 0.050(3) Uani 0.449(16) 1 d D U P B 1
 H10 H 0.343784 0.344986 0.220450 0.060 Uiso 0.449(16) 1 calc R U P B 1
 C11 C 0.4250(7) 0.4966(9) 0.2638(7) 0.055(2) Uani 0.449(16) 1 d D U P B 1
 H11 H 0.391392 0.511529 0.302902 0.066 Uiso 0.449(16) 1 calc R U P B 1
 C12 C 0.5044(7) 0.5743(8) 0.2547(7) 0.047(2) Uani 0.449(16) 1 d D U P B 1
 H12 H 0.523980 0.639832 0.289137 0.056 Uiso 0.449(16) 1 calc R U P B 1
 C1' C 0.5601(12) 0.7256(14) 0.1190(7) 0.041(2) Uani 0.40(3) 1 d D U P B 2
 C2' C 0.5801(15) 0.8344(14) 0.1278(9) 0.060(4) Uani 0.40(3) 1 d D U P B 2
 H2' H 0.644604 0.873529 0.166371 0.072 Uiso 0.40(3) 1 calc R U P B 2
 C3' C 0.5073(16) 0.8873(11) 0.0809(10) 0.066(4) Uani 0.40(3) 1 d D U P B 2
 H3' H 0.522234 0.960732 0.088489 0.079 Uiso 0.40(3) 1 calc R U P B 2
 C4' C 0.4129(16) 0.8298(12) 0.0234(10) 0.063(4) Uani 0.40(3) 1 d D U P B 2
 H4' H 0.364395 0.863843 -0.009361 0.076 Uiso 0.40(3) 1 calc R U P B 2
 C5' C 0.3904(17) 0.7221(13) 0.0143(11) 0.063(4) Uani 0.40(3) 1 d D U P B 2
 H5' H 0.325383 0.683516 -0.024011 0.075 Uiso 0.40(3) 1 calc R U P B 2
 C6' C 0.4628(17) 0.6697(16) 0.0613(11) 0.057(4) Uani 0.40(3) 1 d D U P B 2
 H6' H 0.446210 0.596455 0.054227 0.069 Uiso 0.40(3) 1 calc R U P B 2
 C7' C 0.5532(4) 0.5564(6) 0.1912(3) 0.033(2) Uani 0.551(16) 1 d D U P B 2
 C8' C 0.5457(10) 0.4495(8) 0.1649(7) 0.036(2) Uani 0.551(16) 1 d D U P B 2
 H8' H 0.596558 0.423759 0.140248 0.043 Uiso 0.551(16) 1 calc R U P B 2
 C9' C 0.4606(10) 0.3805(10) 0.1759(7) 0.044(2) Uani 0.551(16) 1 d D U P B 2
 H9' H 0.455310 0.307802 0.159327 0.052 Uiso 0.551(16) 1 calc R U P B 2
 C10' C 0.3842(9) 0.4187(8) 0.2110(5) 0.0395(17) Uani 0.551(16) 1 d D U P B 2
 H10' H 0.326130 0.371875 0.216474 0.047 Uiso 0.551(16) 1 calc R U P B 2
 C11' C 0.3932(8) 0.5255(6) 0.2381(5) 0.0469(18) Uani 0.551(16) 1 d D U P B 2
 H11' H 0.341991 0.550470 0.262772 0.056 Uiso 0.551(16) 1 calc R U P B 2
 C12' C 0.4788(7) 0.5973(6) 0.2290(5) 0.0409(16) Uani 0.551(16) 1 d D U P B 2
 H12' H 0.485824 0.669797 0.247643 0.049 Uiso 0.551(16) 1 calc R U P B 2
 C13 C 0.7318(2) 0.5857(2) 0.12165(15) 0.0366(5) Uani 1 1 d . . . . .
 C14 C 0.7179(3) 0.5879(2) 0.04401(16) 0.0464(7) Uani 1 1 d . . . . .
 H14 H 0.665267 0.626160 0.018795 0.056 Uiso 1 1 calc R U . . .
 C15 C 0.7812(3) 0.5341(3) 0.00443(17) 0.0533(8) Uani 1 1 d . . . . .
 H15 H 0.770527 0.535909 -0.047388 0.064 Uiso 1 1 calc R U . . .
 C16 C 0.8607(3) 0.4772(3) 0.04085(17) 0.0496(7) Uani 1 1 d . . . . .
 H16 H 0.903599 0.442031 0.013445 0.060 Uiso 1 1 calc R U . . .
 C17 C 0.8772(2) 0.4720(2) 0.11846(15) 0.0395(6) Uani 1 1 d . . . . .
 C18 C 0.8123(2) 0.5278(2) 0.15635(14) 0.0341(5) Uani 1 1 d . . . . .
 C19 C 0.9359(2) 0.5268(2) 0.27832(14) 0.0317(5) Uani 1 1 d . . . . .
 C20 C 1.0062(2) 0.4692(2) 0.24670(15) 0.0368(5) Uani 1 1 d . . . . .
 C21 C 1.1155(2) 0.4705(2) 0.29502(17) 0.0436(6) Uani 1 1 d . . . . .
 H21 H 1.165361 0.432808 0.276115 0.052 Uiso 1 1 calc R U . . .
 C22 C 1.1511(2) 0.5272(3) 0.37101(17) 0.0460(7) Uani 1 1 d . . . . .
 H22 H 1.224596 0.526871 0.402529 0.055 Uiso 1 1 calc R U . . .
 C23 C 1.0795(2) 0.5843(2) 0.40084(16) 0.0396(6) Uani 1 1 d . . . . .
 H23 H 1.105037 0.622430 0.451941 0.048 Uiso 1 1 calc R U . . .
 C24 C 0.9689(2) 0.5849(2) 0.35436(14) 0.0322(5) Uani 1 1 d . . . . .
 C25 C 0.9567(2) 0.4059(2) 0.16282(15) 0.0412(6) Uani 1 1 d . . . . .
 C26 C 1.0513(3) 0.3807(4) 0.1270(2) 0.0620(10) Uani 1 1 d . . . . .
 H26A H 1.017472 0.340912 0.074643 0.093 Uiso 1 1 calc R U . . .
 H26B H 1.099341 0.339879 0.156837 0.093 Uiso 1 1 calc R U . . .
 H26C H 1.096329 0.445649 0.126942 0.093 Uiso 1 1 calc R U . . .
 C27 C 0.8843(3) 0.3013(2) 0.16271(16) 0.0455(7) Uani 1 1 d . . . . .
 H27A H 0.827145 0.316869 0.187277 0.068 Uiso 1 1 calc R U . . .
 H27B H 0.932907 0.258956 0.190565 0.068 Uiso 1 1 calc R U . . .
 H27C H 0.847718 0.263030 0.110221 0.068 Uiso 1 1 calc R U . . .
 C28 C 0.7611(5) 0.5740(6) 0.4066(3) 0.0358(17) Uani 0.515(9) 1 d D U P C 1
 C29 C 0.7525(7) 0.4635(7) 0.3893(4) 0.0396(18) Uani 0.515(9) 1 d D U P C 1
 H29 H 0.801907 0.432114 0.365813 0.047 Uiso 0.515(9) 1 calc R U P C 1
 C30 C 0.6691(8) 0.4008(7) 0.4076(4) 0.0480(19) Uani 0.515(9) 1 d D U P C 1
 H30 H 0.663359 0.327483 0.395738 0.058 Uiso 0.515(9) 1 calc R U P C 1
 C31 C 0.5958(6) 0.4446(7) 0.4425(5) 0.0531(18) Uani 0.515(9) 1 d D U P C 1
 H31 H 0.541279 0.401656 0.454735 0.064 Uiso 0.515(9) 1 calc R U P C 1
 C32 C 0.6037(5) 0.5526(6) 0.4594(5) 0.0546(18) Uani 0.515(9) 1 d D U P C 1
 H32 H 0.553699 0.582727 0.482880 0.065 Uiso 0.515(9) 1 calc R U P C 1
 C33 C 0.6855(5) 0.6184(6) 0.4419(5) 0.0431(15) Uani 0.515(9) 1 d D U P C 1
 H33 H 0.689593 0.691587 0.453770 0.052 Uiso 0.515(9) 1 calc R U P C 1
 C28' C 0.7694(5) 0.5563(6) 0.39674(18) 0.0319(18) Uani 0.485(9) 1 d D U P C
 2
 C29' C 0.7918(7) 0.4543(6) 0.3958(4) 0.0347(16) Uani 0.485(9) 1 d D U P C 2
 H29' H 0.859565 0.436437 0.388727 0.042 Uiso 0.485(9) 1 calc R U P C 2
 C30' C 0.7127(7) 0.3791(6) 0.4056(4) 0.0399(17) Uani 0.485(9) 1 d D U P C 2
 H30' H 0.727432 0.310311 0.404692 0.048 Uiso 0.485(9) 1 calc R U P C 2
 C31' C 0.6126(7) 0.4042(7) 0.4165(4) 0.0436(18) Uani 0.485(9) 1 d D U P C 2
 H31' H 0.560161 0.352837 0.423308 0.052 Uiso 0.485(9) 1 calc R U P C 2
 C32' C 0.5902(6) 0.5054(7) 0.4172(5) 0.0517(17) Uani 0.485(9) 1 d D U P C 2
 H32' H 0.522323 0.522452 0.424718 0.062 Uiso 0.485(9) 1 calc R U P C 2
 C33' C 0.6690(6) 0.5840(6) 0.4068(5) 0.0411(15) Uani 0.485(9) 1 d D U P C 2
 H33' H 0.653632 0.652522 0.406683 0.049 Uiso 0.485(9) 1 calc R U P C 2
 C34 C 0.9511(2) 0.7341(2) 0.48280(14) 0.0326(5) Uani 1 1 d . . . . .
 C35 C 0.9625(3) 0.6888(3) 0.54683(16) 0.0468(7) Uani 1 1 d . . . . .
 H35 H 0.927333 0.619485 0.540530 0.056 Uiso 1 1 calc R U . . .
 C36 C 1.0258(3) 0.7459(3) 0.61973(18) 0.0562(8) Uani 1 1 d . . . . .
 H36 H 1.033789 0.714649 0.662319 0.067 Uiso 1 1 calc R U . . .
 C37 C 1.0769(3) 0.8484(3) 0.62988(18) 0.0549(8) Uani 1 1 d . . . . .
 H37 H 1.117925 0.887195 0.679402 0.066 Uiso 1 1 calc R U . . .
 C38 C 1.0676(3) 0.8941(3) 0.5667(2) 0.0574(8) Uani 1 1 d . . . . .
 H38 H 1.104139 0.963064 0.573410 0.069 Uiso 1 1 calc R U . . .
 C39 C 1.0040(3) 0.8374(2) 0.49318(17) 0.0436(6) Uani 1 1 d . . . . .
 H39 H 0.996760 0.868796 0.450702 0.052 Uiso 1 1 calc R U . . .
 O2 O 0.7907(3) 0.7658(2) 0.7291(2) 0.0779(8) Uani 1 1 d . . . . .
 C41 C 0.8519(4) 0.8705(3) 0.7507(3) 0.0786(12) Uani 1 1 d . . . . .
 H41A H 0.930292 0.870378 0.750588 0.094 Uiso 1 1 calc R U . . .
 H41B H 0.852307 0.904203 0.802239 0.094 Uiso 1 1 calc R U . . .
 C42 C 0.7902(5) 0.9285(4) 0.6911(4) 0.105(2) Uani 1 1 d . . . . .
 H42A H 0.729327 0.959149 0.706008 0.126 Uiso 1 1 calc R U . . .
 H42B H 0.842550 0.984089 0.683924 0.126 Uiso 1 1 calc R U . . .
 C43 C 0.7427(5) 0.8419(4) 0.6186(4) 0.0942(16) Uani 1 1 d . . . . .
 H43A H 0.672132 0.855558 0.585043 0.113 Uiso 1 1 calc R U . . .
 H43B H 0.797411 0.834555 0.589898 0.113 Uiso 1 1 calc R U . . .
 C44 C 0.7223(4) 0.7459(4) 0.6499(3) 0.0775(12) Uani 1 1 d . . . . .
 H44A H 0.642056 0.729818 0.645838 0.093 Uiso 1 1 calc R U . . .
 H44B H 0.742339 0.685601 0.620203 0.093 Uiso 1 1 calc R U . . .
 O3 O 0.4934(10) 0.1239(15) 0.1523(8) 0.085(2) Uani 0.567(10) 1 d D U P D 1
 C45 C 0.4336(9) 0.0972(13) 0.2046(7) 0.092(3) Uani 0.567(10) 1 d D U P D 1
 H45A H 0.392092 0.025329 0.184893 0.110 Uiso 0.567(10) 1 calc R U P D 1
 H45B H 0.378538 0.144393 0.207572 0.110 Uiso 0.567(10) 1 calc R U P D 1
 C46 C 0.5130(8) 0.1056(11) 0.2823(6) 0.104(3) Uani 0.567(10) 1 d D U P D 1
 H46A H 0.495578 0.044651 0.303272 0.124 Uiso 0.567(10) 1 calc R U P D 1
 H46B H 0.509893 0.169476 0.317511 0.124 Uiso 0.567(10) 1 calc R U P D 1
 C47 C 0.6312(7) 0.1098(9) 0.2691(7) 0.088(2) Uani 0.567(10) 1 d D U P D 1
 H47A H 0.691314 0.151845 0.313925 0.106 Uiso 0.567(10) 1 calc R U P D 1
 H47B H 0.649553 0.039330 0.256688 0.106 Uiso 0.567(10) 1 calc R U P D 1
 C48 C 0.6125(11) 0.1624(15) 0.2006(8) 0.095(3) Uani 0.567(10) 1 d D U P D 1
 H48A H 0.625510 0.238839 0.217905 0.114 Uiso 0.567(10) 1 calc R U P D 1
 H48B H 0.664448 0.143554 0.171410 0.114 Uiso 0.567(10) 1 calc R U P D 1
 O4 O 0.4184(4) 0.8025(4) 0.5109(3) 0.0785(13) Uani 0.689(6) 1 d D U P E 1
 C49 C 0.4262(8) 0.7811(8) 0.4364(6) 0.092(2) Uani 0.689(6) 1 d D U P E 1
 H49A H 0.384574 0.711205 0.408464 0.110 Uiso 0.689(6) 1 calc R U P E 1
 H49B H 0.505408 0.784349 0.437459 0.110 Uiso 0.689(6) 1 calc R U P E 1
 C50 C 0.3739(8) 0.8654(12) 0.3990(6) 0.149(5) Uani 0.689(6) 1 d D U P E 1
 H50A H 0.345677 0.842167 0.343014 0.179 Uiso 0.689(6) 1 calc R U P E 1
 H50B H 0.428248 0.930534 0.412733 0.179 Uiso 0.689(6) 1 calc R U P E 1
 C51 C 0.2767(7) 0.8794(9) 0.4330(6) 0.110(3) Uani 0.689(6) 1 d D U P E 1
 H51A H 0.263679 0.952257 0.440052 0.132 Uiso 0.689(6) 1 calc R U P E 1
 H51B H 0.206402 0.833387 0.400387 0.132 Uiso 0.689(6) 1 calc R U P E 1
 C52 C 0.3193(5) 0.8484(5) 0.5087(4) 0.0657(15) Uani 0.689(6) 1 d D . P E 1
 H52A H 0.337126 0.910358 0.550648 0.079 Uiso 0.689(6) 1 calc R U P E 1
 H52B H 0.260880 0.798009 0.515160 0.079 Uiso 0.689(6) 1 calc R U P E 1
 O5 O 0.7977(14) 0.9655(10) -0.0420(6) 0.169(5) Uani 0.569(8) 1 d D U P F 1
 C53 C 0.8109(13) 1.0297(9) 0.0321(7) 0.109(3) Uani 0.569(8) 1 d D U P F 1
 H53A H 0.841492 1.102656 0.034899 0.131 Uiso 0.569(8) 1 calc R U P F 1
 H53B H 0.738087 1.027577 0.042566 0.131 Uiso 0.569(8) 1 calc R U P F 1
 C54 C 0.8871(10) 0.9858(9) 0.0846(5) 0.109(3) Uani 0.569(8) 1 d D U P F 1
 H54A H 0.867195 0.990588 0.132341 0.131 Uiso 0.569(8) 1 calc R U P F 1
 H54B H 0.964486 1.023046 0.096848 0.131 Uiso 0.569(8) 1 calc R U P F 1
 C55 C 0.8785(12) 0.8707(11) 0.0462(6) 0.134(5) Uani 0.569(8) 1 d D . P F 1
 H55A H 0.952796 0.855042 0.044296 0.161 Uiso 0.569(8) 1 calc R U P F 1
 H55B H 0.848519 0.823826 0.074078 0.161 Uiso 0.569(8) 1 calc R U P F 1
 C56 C 0.802(2) 0.8591(10) -0.0303(9) 0.112(4) Uani 0.569(8) 1 d D U P F 1
 H56A H 0.726379 0.823928 -0.034266 0.134 Uiso 0.569(8) 1 calc R U P F 1
 H56B H 0.829778 0.818147 -0.068385 0.134 Uiso 0.569(8) 1 calc R U P F 1
 O6 O 0.1027(8) 0.7474(7) 0.0747(5) 0.128(3) Uani 0.575(6) 1 d D . P G 1
 C57 C 0.0724(9) 0.7276(13) 0.1292(6) 0.122(4) Uani 0.575(6) 1 d D U P G 1
 H57A H 0.023812 0.658732 0.113147 0.146 Uiso 0.575(6) 1 calc R U P G 1
 H57B H 0.027652 0.779999 0.143810 0.146 Uiso 0.575(6) 1 calc R U P G 1
 C58 C 0.1773(11) 0.7274(14) 0.2015(8) 0.139(4) Uani 0.575(6) 1 d D U P G 1
 H58A H 0.176309 0.775131 0.248080 0.167 Uiso 0.575(6) 1 calc R U P G 1
 H58B H 0.183554 0.656921 0.211146 0.167 Uiso 0.575(6) 1 calc R U P G 1
 C59 C 0.2679(10) 0.7683(14) 0.1690(11) 0.119(5) Uani 0.575(6) 1 d D U P G 1
 H59A H 0.304079 0.711499 0.149498 0.143 Uiso 0.575(6) 1 calc R U P G 1
 H59B H 0.325847 0.822271 0.207564 0.143 Uiso 0.575(6) 1 calc R U P G 1
 C60 C 0.1995(9) 0.8141(9) 0.1039(7) 0.115(3) Uani 0.575(6) 1 d D . P G 1
 H60A H 0.186501 0.884532 0.123640 0.139 Uiso 0.575(6) 1 calc R U P G 1
 H60B H 0.238451 0.817954 0.065298 0.139 Uiso 0.575(6) 1 calc R U P G 1
 O3' O 0.5210(14) 0.1365(19) 0.1592(9) 0.080(3) Uani 0.433(10) 1 d D U P D 2
 C45' C 0.4312(12) 0.0740(15) 0.1762(9) 0.084(4) Uani 0.433(10) 1 d D U P D 2
 H45C H 0.392894 0.015411 0.132649 0.101 Uiso 0.433(10) 1 calc R U P D 2
 H45D H 0.375173 0.117278 0.185550 0.101 Uiso 0.433(10) 1 calc R U P D 2
 C46' C 0.4837(9) 0.0339(10) 0.2455(7) 0.081(3) Uani 0.433(10) 1 d D U P D 2
 H46C H 0.508363 -0.033264 0.231721 0.097 Uiso 0.433(10) 1 calc R U P D 2
 H46D H 0.430885 0.024942 0.275064 0.097 Uiso 0.433(10) 1 calc R U P D 2
 C47' C 0.5841(13) 0.1192(11) 0.2903(7) 0.090(3) Uani 0.433(10) 1 d D U P D 2
 H47C H 0.562503 0.172823 0.324873 0.108 Uiso 0.433(10) 1 calc R U P D 2
 H47D H 0.646174 0.089789 0.320585 0.108 Uiso 0.433(10) 1 calc R U P D 2
 C48' C 0.6182(15) 0.165(2) 0.2294(10) 0.091(3) Uani 0.433(10) 1 d D U P D 2
 H48C H 0.638680 0.241251 0.246041 0.110 Uiso 0.433(10) 1 calc R U P D 2
 H48D H 0.683654 0.136285 0.220125 0.110 Uiso 0.433(10) 1 calc R U P D 2
 O4' O 0.4792(9) 0.7863(7) 0.4993(6) 0.072(2) Uani 0.311(6) 1 d D U P E 2
 C49' C 0.3928(13) 0.7461(13) 0.4291(11) 0.078(4) Uani 0.311(6) 1 d D U P E 2
 H49C H 0.362124 0.672887 0.425422 0.094 Uiso 0.311(6) 1 calc R U P E 2
 H49D H 0.421757 0.749996 0.385614 0.094 Uiso 0.311(6) 1 calc R U P E 2
 C50' C 0.3018(12) 0.8160(14) 0.4297(13) 0.106(4) Uani 0.311(6) 1 d D U P E 2
 H50C H 0.254624 0.814878 0.377481 0.127 Uiso 0.311(6) 1 calc R U P E 2
 H50D H 0.253317 0.794147 0.459406 0.127 Uiso 0.311(6) 1 calc R U P E 2
 C51' C 0.3727(17) 0.9240(12) 0.4684(9) 0.104(5) Uani 0.311(6) 1 d D . P E 2
 H51C H 0.335199 0.966288 0.499658 0.125 Uiso 0.311(6) 1 calc R U P E 2
 H51D H 0.388007 0.962006 0.430467 0.125 Uiso 0.311(6) 1 calc R U P E 2
 C52' C 0.4816(15) 0.8963(10) 0.5185(8) 0.091(5) Uani 0.311(6) 1 d D . P E 2
 H52C H 0.547685 0.933396 0.509802 0.110 Uiso 0.311(6) 1 calc R U P E 2
 H52D H 0.487593 0.918024 0.572825 0.110 Uiso 0.311(6) 1 calc R U P E 2
 O5' O 0.8597(13) 0.9544(10) -0.0510(7) 0.119(4) Uani 0.431(8) 1 d D U P F 2
 C53' C 0.8729(15) 1.0275(11) 0.0221(8) 0.102(4) Uani 0.431(8) 1 d D U P F 2
 H53C H 0.951200 1.037165 0.055469 0.122 Uiso 0.431(8) 1 calc R U P F 2
 H53D H 0.856486 1.095989 0.012074 0.122 Uiso 0.431(8) 1 calc R U P F 2
 C54' C 0.7998(14) 0.9883(10) 0.0584(8) 0.092(3) Uani 0.431(8) 1 d D U P F 2
 H54C H 0.732761 1.022812 0.050410 0.110 Uiso 0.431(8) 1 calc R U P F 2
 H54D H 0.837565 0.999086 0.113732 0.110 Uiso 0.431(8) 1 calc R U P F 2
 C55' C 0.7661(13) 0.8691(9) 0.0208(7) 0.097(3) Uani 0.431(8) 1 d D U P F 2
 H55C H 0.795065 0.826911 0.058312 0.117 Uiso 0.431(8) 1 calc R U P F 2
 H55D H 0.683634 0.849277 0.000162 0.117 Uiso 0.431(8) 1 calc R U P F 2
 C56' C 0.817(3) 0.8538(12) -0.0396(12) 0.110(4) Uani 0.431(8) 1 d D U P F 2
 H56C H 0.760203 0.813860 -0.087201 0.132 Uiso 0.431(8) 1 calc R U P F 2
 H56D H 0.878567 0.813676 -0.026360 0.132 Uiso 0.431(8) 1 calc R U P F 2
 O6' O 0.1417(7) 0.6405(7) 0.1300(6) 0.102(3) Uani 0.425(6) 1 d D . P G 2
 C57' C 0.2430(13) 0.6721(10) 0.1824(12) 0.142(7) Uani 0.425(6) 1 d D . P G 2
 H57C H 0.298276 0.633862 0.165963 0.170 Uiso 0.425(6) 1 calc R U P G 2
 H57D H 0.239661 0.655602 0.231224 0.170 Uiso 0.425(6) 1 calc R U P G 2
 C58' C 0.2824(13) 0.7911(14) 0.195(2) 0.127(6) Uani 0.425(6) 1 d D U P G 2
 H58C H 0.326508 0.822720 0.247980 0.153 Uiso 0.425(6) 1 calc R U P G 2
 H58D H 0.326010 0.806998 0.160396 0.153 Uiso 0.425(6) 1 calc R U P G 2
 C59' C 0.1682(12) 0.8238(9) 0.1728(10) 0.106(4) Uani 0.425(6) 1 d D . P G 2
 H59C H 0.150999 0.846511 0.123898 0.128 Uiso 0.425(6) 1 calc R U P G 2
 H59D H 0.159699 0.878724 0.212925 0.128 Uiso 0.425(6) 1 calc R U P G 2
 C60' C 0.0961(13) 0.7157(11) 0.1662(12) 0.112(4) Uani 0.425(6) 1 d D U P G 2
 H60C H 0.098583 0.704468 0.217296 0.134 Uiso 0.425(6) 1 calc R U P G 2
 H60D H 0.017087 0.713660 0.136523 0.134 Uiso 0.425(6) 1 calc R U P G 2

loop_
  _atom_site_aniso_label
  _atom_site_aniso_U_11
  _atom_site_aniso_U_22
  _atom_site_aniso_U_33
  _atom_site_aniso_U_23
  _atom_site_aniso_U_13
  _atom_site_aniso_U_12
 Br1 0.0381(3) 0.0324(3) 0.0619(4) -0.00048(19) 0.0125(2) 0.00675(18)
 C40 0.0742(8) 0.0453(12) 0.0428(6) -0.0031(8) 0.0210(5) -0.0172(8)
 Br1' 0.0742(8) 0.0453(12) 0.0428(6) -0.0031(8) 0.0210(5) -0.0172(8)
 C40' 0.0381(3) 0.0324(3) 0.0619(4) -0.00048(19) 0.0125(2) 0.00675(18)
 Fe1 0.0403(2) 0.0294(2) 0.0343(2) 0.00373(16) -0.00099(17) 0.00331(17)
 P1 0.0340(3) 0.0273(3) 0.0335(3) 0.0047(2) -0.0022(3) 0.0035(2)
 P2 0.0260(3) 0.0300(3) 0.0283(3) 0.0036(2) 0.0039(2) 0.0034(2)
 O1 0.0277(8) 0.0374(9) 0.0237(8) 0.0046(7) 0.0028(6) 0.0071(7)
 C1 0.041(3) 0.037(3) 0.040(3) 0.007(3) 0.006(2) 0.007(2)
 C2 0.065(6) 0.039(3) 0.066(4) 0.019(3) -0.020(4) -0.002(4)
 C3 0.079(7) 0.046(3) 0.080(5) 0.031(3) -0.010(5) 0.004(4)
 C4 0.063(5) 0.054(3) 0.053(4) 0.028(3) 0.001(3) 0.019(3)
 C5 0.045(4) 0.053(3) 0.038(3) 0.013(2) 0.004(3) 0.018(3)
 C6 0.045(3) 0.037(3) 0.046(3) 0.010(3) 0.000(3) 0.008(3)
 C7 0.028(5) 0.033(4) 0.037(4) 0.001(4) -0.008(4) 0.008(4)
 C8 0.038(6) 0.031(3) 0.029(4) 0.014(3) -0.003(4) 0.009(3)
 C9 0.040(5) 0.035(3) 0.032(5) 0.011(3) -0.003(4) 0.001(3)
 C10 0.037(5) 0.046(5) 0.059(4) 0.006(4) 0.008(4) -0.002(4)
 C11 0.028(4) 0.057(5) 0.068(6) -0.004(4) 0.009(4) 0.000(3)
 C12 0.034(4) 0.037(4) 0.060(5) -0.006(3) 0.007(4) 0.007(3)
 C1' 0.050(5) 0.025(4) 0.035(4) 0.005(4) -0.006(3) 0.011(4)
 C2' 0.071(8) 0.031(4) 0.052(5) 0.005(4) -0.018(5) 0.006(5)
 C3' 0.075(8) 0.037(4) 0.069(7) 0.015(4) -0.007(6) 0.012(5)
 C4' 0.061(7) 0.051(4) 0.063(7) 0.017(5) -0.009(5) 0.017(5)
 C5' 0.057(7) 0.051(4) 0.058(7) 0.010(5) -0.017(6) 0.009(5)
 C6' 0.054(6) 0.037(5) 0.056(6) 0.009(4) -0.021(5) 0.002(5)
 C7' 0.027(4) 0.033(3) 0.032(4) 0.005(3) 0.003(3) 0.003(3)
 C8' 0.027(4) 0.033(3) 0.048(5) 0.014(3) 0.005(4) 0.009(2)
 C9' 0.037(4) 0.037(3) 0.053(6) 0.013(4) 0.006(4) 0.005(3)
 C10' 0.027(3) 0.042(4) 0.049(3) 0.016(3) 0.010(2) 0.001(3)
 C11' 0.041(4) 0.050(3) 0.054(4) 0.008(3) 0.025(3) 0.001(3)
 C12' 0.039(4) 0.035(3) 0.050(4) 0.007(3) 0.020(3) 0.002(2)
 C13 0.0395(14) 0.0330(13) 0.0309(12) 0.0077(10) 0.0028(10) -0.0007(10)
 C14 0.0545(18) 0.0444(16) 0.0327(13) 0.0132(12) 0.0023(12) -0.0018(13)
 C15 0.064(2) 0.063(2) 0.0313(13) 0.0147(13) 0.0133(13) 0.0000(16)
 C16 0.0532(18) 0.0619(19) 0.0334(14) 0.0082(13) 0.0164(13) 0.0029(15)
 C17 0.0384(14) 0.0452(15) 0.0312(12) 0.0043(11) 0.0096(11) 0.0012(11)
 C18 0.0340(13) 0.0374(13) 0.0264(11) 0.0059(10) 0.0053(10) -0.0014(10)
 C19 0.0266(12) 0.0356(13) 0.0289(11) 0.0055(10) 0.0029(9) 0.0058(9)
 C20 0.0324(13) 0.0413(14) 0.0346(13) 0.0045(11) 0.0083(10) 0.0084(11)
 C21 0.0342(14) 0.0515(17) 0.0434(15) 0.0041(12) 0.0104(12) 0.0144(12)
 C22 0.0320(14) 0.0551(18) 0.0432(15) 0.0042(13) 0.0009(12) 0.0135(12)
 C23 0.0339(14) 0.0432(15) 0.0342(13) 0.0019(11) 0.0010(11) 0.0103(11)
 C24 0.0306(12) 0.0330(12) 0.0288(11) 0.0043(9) 0.0032(10) 0.0075(10)
 C25 0.0368(14) 0.0510(16) 0.0324(13) -0.0006(11) 0.0104(11) 0.0098(12)
 C26 0.0520(19) 0.091(3) 0.0434(17) -0.0027(17) 0.0215(15) 0.0214(18)
 C27 0.0543(18) 0.0406(15) 0.0350(13) -0.0009(11) 0.0068(12) 0.0140(13)
 C28 0.031(3) 0.034(3) 0.038(3) 0.006(2) 0.003(2) 0.003(2)
 C29 0.035(4) 0.037(3) 0.037(3) 0.007(2) -0.003(3) 0.002(3)
 C30 0.044(5) 0.039(3) 0.053(3) 0.014(3) 0.004(4) -0.005(3)
 C31 0.040(3) 0.051(4) 0.063(4) 0.017(3) 0.011(3) -0.010(3)
 C32 0.032(3) 0.058(4) 0.071(5) 0.012(3) 0.018(3) -0.007(3)
 C33 0.032(3) 0.041(3) 0.054(4) 0.005(3) 0.015(3) 0.001(2)
 C28' 0.028(3) 0.037(3) 0.028(3) 0.007(2) 0.004(2) 0.005(2)
 C29' 0.030(4) 0.035(3) 0.032(3) 0.008(2) 0.000(3) 0.002(3)
 C30' 0.037(4) 0.034(3) 0.040(3) 0.009(2) 0.001(3) -0.002(3)
 C31' 0.037(4) 0.046(4) 0.047(4) 0.017(3) 0.012(3) -0.005(3)
 C32' 0.034(3) 0.055(4) 0.069(4) 0.019(3) 0.018(3) 0.004(3)
 C33' 0.033(3) 0.042(4) 0.050(4) 0.016(3) 0.013(3) 0.006(3)
 C34 0.0261(12) 0.0363(13) 0.0306(11) 0.0004(10) 0.0047(9) 0.0063(9)
 C35 0.0535(18) 0.0493(17) 0.0326(13) 0.0057(12) 0.0079(12) 0.0071(13)
 C36 0.065(2) 0.065(2) 0.0319(14) 0.0037(14) 0.0061(14) 0.0178(17)
 C37 0.0497(18) 0.057(2) 0.0409(15) -0.0101(14) -0.0033(13) 0.0175(15)
 C38 0.0516(19) 0.0442(17) 0.0552(18) -0.0074(14) -0.0019(15) -0.0034(14)
 C39 0.0410(15) 0.0385(14) 0.0403(14) 0.0009(11) 0.0024(12) -0.0011(11)
 O2 0.082(2) 0.0511(15) 0.096(2) 0.0146(15) 0.0240(17) 0.0009(14)
 C41 0.067(3) 0.054(2) 0.119(4) 0.003(2) 0.043(3) 0.0083(19)
 C42 0.083(3) 0.055(3) 0.190(7) 0.040(3) 0.052(4) 0.013(2)
 C43 0.087(3) 0.076(3) 0.134(5) 0.043(3) 0.039(3) 0.028(3)
 C44 0.064(2) 0.059(2) 0.108(4) 0.023(2) 0.021(2) 0.0115(19)
 O3 0.046(5) 0.060(5) 0.135(5) 0.035(4) 0.001(3) -0.003(4)
 C45 0.056(4) 0.087(7) 0.124(7) 0.030(7) 0.009(4) 0.018(4)
 C46 0.054(4) 0.119(6) 0.115(5) 0.006(5) 0.007(4) 0.000(5)
 C47 0.046(4) 0.097(5) 0.113(6) 0.021(5) 0.015(4) 0.001(4)
 C48 0.051(4) 0.082(5) 0.135(7) 0.026(6) 0.007(5) -0.010(4)
 O4 0.069(3) 0.095(3) 0.094(3) 0.044(3) 0.038(2) 0.037(2)
 C49 0.067(5) 0.118(6) 0.097(4) 0.015(4) 0.037(4) 0.026(4)
 C50 0.101(6) 0.287(13) 0.127(7) 0.128(8) 0.066(5) 0.098(8)
 C51 0.082(5) 0.157(8) 0.139(6) 0.094(6) 0.057(4) 0.059(5)
 C52 0.065(3) 0.058(3) 0.086(4) 0.020(3) 0.034(3) 0.021(3)
 O5 0.225(12) 0.126(6) 0.111(5) 0.020(5) -0.015(6) 0.021(7)
 C53 0.117(7) 0.083(5) 0.108(6) -0.001(5) 0.020(6) 0.005(6)
 C54 0.095(6) 0.130(6) 0.078(5) 0.017(5) 0.009(5) -0.025(6)
 C55 0.161(11) 0.185(10) 0.104(7) 0.081(6) 0.053(6) 0.114(9)
 C56 0.150(8) 0.081(5) 0.086(5) 0.003(4) 0.021(5) 0.006(5)
 O6 0.144(6) 0.117(6) 0.109(5) -0.029(4) 0.060(5) -0.003(5)
 C57 0.093(6) 0.152(8) 0.080(6) -0.033(6) 0.020(5) -0.038(6)
 C58 0.117(8) 0.146(9) 0.141(8) 0.049(7) 0.025(6) -0.029(7)
 C59 0.093(6) 0.095(8) 0.186(13) 0.037(9) 0.063(6) 0.020(5)
 C60 0.124(8) 0.110(8) 0.129(9) 0.020(6) 0.066(6) 0.025(5)
 O3' 0.062(6) 0.060(5) 0.110(5) 0.028(4) 0.013(4) -0.001(5)
 C45' 0.064(5) 0.073(7) 0.106(7) 0.035(6) 0.011(5) -0.006(4)
 C46' 0.064(5) 0.087(7) 0.088(6) 0.026(5) 0.012(5) 0.011(5)
 C47' 0.065(6) 0.087(6) 0.104(6) 0.014(5) 0.014(5) -0.002(6)
 C48' 0.057(5) 0.090(6) 0.115(8) 0.031(7) 0.008(5) -0.002(4)
 O4' 0.066(5) 0.074(4) 0.082(5) 0.025(4) 0.029(4) 0.014(4)
 C49' 0.046(7) 0.079(8) 0.100(7) -0.003(6) 0.022(5) 0.010(6)
 C50' 0.076(7) 0.124(10) 0.144(9) 0.049(8) 0.051(7) 0.047(6)
 C51' 0.165(15) 0.091(9) 0.062(8) 0.008(7) 0.038(9) 0.060(9)
 C52' 0.136(12) 0.065(7) 0.063(8) 0.012(6) 0.017(7) 0.013(8)
 O5' 0.176(11) 0.104(5) 0.087(5) -0.016(4) 0.080(6) 0.012(6)
 C53' 0.118(9) 0.091(6) 0.087(6) -0.029(5) 0.063(6) -0.026(6)
 C54' 0.105(6) 0.086(6) 0.083(6) 0.000(5) 0.048(5) -0.011(6)
 C55' 0.136(9) 0.069(5) 0.074(6) 0.012(5) 0.017(6) 0.009(6)
 C56' 0.158(9) 0.077(5) 0.077(6) -0.006(5) 0.023(6) 0.022(6)
 O6' 0.089(5) 0.076(5) 0.144(8) 0.005(5) 0.053(5) 0.012(4)
 C57' 0.095(8) 0.075(7) 0.214(19) -0.005(10) 0.012(9) -0.009(6)
 C58' 0.098(6) 0.075(7) 0.195(15) -0.006(9) 0.047(8) 0.008(6)
 C59' 0.122(9) 0.072(6) 0.119(11) 0.011(7) 0.033(9) 0.017(6)
 C60' 0.084(6) 0.118(6) 0.124(9) 0.016(7) 0.030(7) 0.002(6)

_geom_special_details
;
 All esds (except the esd in the dihedral angle between two l.s. planes)
 are estimated using the full covariance matrix.  The cell esds are taken
 into account individually in the estimation of esds in distances, angles
 and torsion angles; correlations between esds in cell parameters are only
 used when they are defined by crystal symmetry.  An approximate (isotropic)
 treatment of cell esds is used for estimating esds involving l.s. planes.
;
loop_
  _geom_bond_atom_site_label_1
  _geom_bond_atom_site_label_2
  _geom_bond_distance
  _geom_bond_site_symmetry_2
  _geom_bond_publ_flag
 Br1 Fe1 2.3492(7) . ?
 C40 H40A 0.9600 . ?
 C40 H40B 0.9600 . ?
 C40 H40C 0.9600 . ?
 C40 Fe1 2.18(2) . ?
 Br1' Fe1 2.241(4) . ?
 C40' H40D 0.9600 . ?
 C40' H40E 0.9600 . ?
 C40' H40F 0.9600 . ?
 C40' Fe1 2.264(11) . ?
 Fe1 P1 2.4657(7) . ?
 Fe1 P2 2.4615(7) . ?
 P1 C1 1.828(5) . ?
 P1 C7 1.833(6) . ?
 P1 C1' 1.836(6) . ?
 P1 C7' 1.823(5) . ?
 P1 C13 1.826(3) . ?
 P2 C24 1.828(3) . ?
 P2 C28 1.836(6) . ?
 P2 C28' 1.827(6) . ?
 P2 C34 1.832(3) . ?
 O1 C18 1.390(3) . ?
 O1 C19 1.388(3) . ?
 C1 C2 1.383(9) . ?
 C1 C6 1.378(9) . ?
 C2 H2 0.9300 . ?
 C2 C3 1.393(9) . ?
 C3 H3 0.9300 . ?
 C3 C4 1.388(9) . ?
 C4 H4 0.9300 . ?
 C4 C5 1.367(9) . ?
 C5 H5 0.9300 . ?
 C5 C6 1.388(9) . ?
 C6 H6 0.9300 . ?
 C7 C8 1.405(11) . ?
 C7 C12 1.397(10) . ?
 C8 H8 0.9300 . ?
 C8 C9 1.383(11) . ?
 C9 H9 0.9300 . ?
 C9 C10 1.373(12) . ?
 C10 H10 0.9300 . ?
 C10 C11 1.387(11) . ?
 C11 H11 0.9300 . ?
 C11 C12 1.397(10) . ?
 C12 H12 0.9300 . ?
 C1' C2' 1.382(11) . ?
 C1' C6' 1.387(12) . ?
 C2' H2' 0.9300 . ?
 C2' C3' 1.388(12) . ?
 C3' H3' 0.9300 . ?
 C3' C4' 1.371(12) . ?
 C4' H4' 0.9300 . ?
 C4' C5' 1.369(12) . ?
 C5' H5' 0.9300 . ?
 C5' C6' 1.382(12) . ?
 C6' H6' 0.9300 . ?
 C7' C8' 1.372(9) . ?
 C7' C12' 1.396(8) . ?
 C8' H8' 0.9300 . ?
 C8' C9' 1.392(9) . ?
 C9' H9' 0.9300 . ?
 C9' C10' 1.372(10) . ?
 C10' H10' 0.9300 . ?
 C10' C11' 1.371(9) . ?
 C11' H11' 0.9300 . ?
 C11' C12' 1.401(7) . ?
 C12' H12' 0.9300 . ?
 C13 C14 1.396(4) . ?
 C13 C18 1.390(4) . ?
 C14 H14 0.9300 . ?
 C14 C15 1.375(5) . ?
 C15 H15 0.9300 . ?
 C15 C16 1.385(5) . ?
 C16 H16 0.9300 . ?
 C16 C17 1.399(4) . ?
 C17 C18 1.385(4) . ?
 C17 C25 1.530(4) . ?
 C19 C20 1.387(4) . ?
 C19 C24 1.391(3) . ?
 C20 C21 1.388(4) . ?
 C20 C25 1.532(4) . ?
 C21 H21 0.9300 . ?
 C21 C22 1.384(4) . ?
 C22 H22 0.9300 . ?
 C22 C23 1.381(4) . ?
 C23 H23 0.9300 . ?
 C23 C24 1.394(4) . ?
 C25 C26 1.532(4) . ?
 C25 C27 1.546(4) . ?
 C26 H26A 0.9600 . ?
 C26 H26B 0.9600 . ?
 C26 H26C 0.9600 . ?
 C27 H27A 0.9600 . ?
 C27 H27B 0.9600 . ?
 C27 H27C 0.9600 . ?
 C28 C29 1.402(9) . ?
 C28 C33 1.397(9) . ?
 C29 H29 0.9300 . ?
 C29 C30 1.398(10) . ?
 C30 H30 0.9300 . ?
 C30 C31 1.366(10) . ?
 C31 H31 0.9300 . ?
 C31 C32 1.370(9) . ?
 C32 H32 0.9300 . ?
 C32 C33 1.397(8) . ?
 C33 H33 0.9300 . ?
 C28' C29' 1.381(9) . ?
 C28' C33' 1.381(8) . ?
 C29' H29' 0.9300 . ?
 C29' C30' 1.377(9) . ?
 C30' H30' 0.9300 . ?
 C30' C31' 1.371(9) . ?
 C31' H31' 0.9300 . ?
 C31' C32' 1.371(9) . ?
 C32' H32' 0.9300 . ?
 C32' C33' 1.411(8) . ?
 C33' H33' 0.9300 . ?
 C34 C35 1.386(4) . ?
 C34 C39 1.386(4) . ?
 C35 H35 0.9300 . ?
 C35 C36 1.377(4) . ?
 C36 H36 0.9300 . ?
 C36 C37 1.370(5) . ?
 C37 H37 0.9300 . ?
 C37 C38 1.378(5) . ?
 C38 H38 0.9300 . ?
 C38 C39 1.385(4) . ?
 C39 H39 0.9300 . ?
 O2 C41 1.415(5) . ?
 O2 C44 1.426(6) . ?
 C41 H41A 0.9700 . ?
 C41 H41B 0.9700 . ?
 C41 C42 1.514(8) . ?
 C42 H42A 0.9700 . ?
 C42 H42B 0.9700 . ?
 C42 C43 1.511(9) . ?
 C43 H43A 0.9700 . ?
 C43 H43B 0.9700 . ?
 C43 C44 1.489(6) . ?
 C44 H44A 0.9700 . ?
 C44 H44B 0.9700 . ?
 O3 C45 1.433(11) . ?
 O3 C48 1.468(10) . ?
 C45 H45A 0.9700 . ?
 C45 H45B 0.9700 . ?
 C45 C46 1.466(11) . ?
 C46 H46A 0.9700 . ?
 C46 H46B 0.9700 . ?
 C46 C47 1.545(12) . ?
 C47 H47A 0.9700 . ?
 C47 H47B 0.9700 . ?
 C47 C48 1.511(12) . ?
 C48 H48A 0.9700 . ?
 C48 H48B 0.9700 . ?
 O4 C49 1.383(9) . ?
 O4 C52 1.410(7) . ?
 C49 H49A 0.9700 . ?
 C49 H49B 0.9700 . ?
 C49 C50 1.502(11) . ?
 C50 H50A 0.9700 . ?
 C50 H50B 0.9700 . ?
 C50 C51 1.515(11) . ?
 C51 H51A 0.9700 . ?
 C51 H51B 0.9700 . ?
 C51 C52 1.485(10) . ?
 C52 H52A 0.9700 . ?
 C52 H52B 0.9700 . ?
 O5 C53 1.425(12) . ?
 O5 C56 1.440(12) . ?
 C53 H53A 0.9700 . ?
 C53 H53B 0.9700 . ?
 C53 C54 1.394(13) . ?
 C54 H54A 0.9700 . ?
 C54 H54B 0.9700 . ?
 C54 C55 1.516(14) . ?
 C55 H55A 0.9700 . ?
 C55 H55B 0.9700 . ?
 C55 C56 1.430(17) . ?
 C56 H56A 0.9700 . ?
 C56 H56B 0.9700 . ?
 O6 C57 1.222(11) . ?
 O6 C60 1.313(11) . ?
 C57 H57A 0.9700 . ?
 C57 H57B 0.9700 . ?
 C57 C58 1.575(13) . ?
 C58 H58A 0.9700 . ?
 C58 H58B 0.9700 . ?
 C58 C59 1.501(14) . ?
 C59 H59A 0.9700 . ?
 C59 H59B 0.9700 . ?
 C59 C60 1.513(14) . ?
 C60 H60A 0.9700 . ?
 C60 H60B 0.9700 . ?
 O3' C45' 1.443(12) . ?
 O3' C48' 1.454(12) . ?
 C45' H45C 0.9700 . ?
 C45' H45D 0.9700 . ?
 C45' C46' 1.470(13) . ?
 C46' H46C 0.9700 . ?
 C46' H46D 0.9700 . ?
 C46' C47' 1.503(14) . ?
 C47' H47C 0.9700 . ?
 C47' H47D 0.9700 . ?
 C47' C48' 1.492(13) . ?
 C48' H48C 0.9700 . ?
 C48' H48D 0.9700 . ?
 O4' C49' 1.395(13) . ?
 O4' C52' 1.406(12) . ?
 C49' H49C 0.9700 . ?
 C49' H49D 0.9700 . ?
 C49' C50' 1.520(15) . ?
 C50' H50C 0.9700 . ?
 C50' H50D 0.9700 . ?
 C50' C51' 1.510(18) . ?
 C51' H51C 0.9700 . ?
 C51' H51D 0.9700 . ?
 C51' C52' 1.521(15) . ?
 C52' H52C 0.9700 . ?
 C52' H52D 0.9700 . ?
 O5' C53' 1.460(11) . ?
 O5' C56' 1.431(14) . ?
 C53' H53C 0.9700 . ?
 C53' H53D 0.9700 . ?
 C53' C54' 1.374(13) . ?
 C54' H54C 0.9700 . ?
 C54' H54D 0.9700 . ?
 C54' C55' 1.542(15) . ?
 C55' H55C 0.9700 . ?
 C55' H55D 0.9700 . ?
 C55' C56' 1.416(17) . ?
 C56' H56C 0.9700 . ?
 C56' H56D 0.9700 . ?
 O6' C57' 1.318(12) . ?
 O6' C60' 1.347(13) . ?
 C57' H57C 0.9700 . ?
 C57' H57D 0.9700 . ?
 C57' C58' 1.528(15) . ?
 C58' H58C 0.9700 . ?
 C58' H58D 0.9700 . ?
 C58' C59' 1.484(15) . ?
 C59' H59C 0.9700 . ?
 C59' H59D 0.9700 . ?
 C59' C60' 1.546(13) . ?
 C60' H60C 0.9700 . ?
 C60' H60D 0.9700 . ?

loop_
  _geom_angle_atom_site_label_1
  _geom_angle_atom_site_label_2
  _geom_angle_atom_site_label_3
  _geom_angle
  _geom_angle_site_symmetry_1
  _geom_angle_site_symmetry_3
  _geom_angle_publ_flag
 H40A C40 H40B 109.5 . . ?
 H40A C40 H40C 109.5 . . ?
 H40B C40 H40C 109.5 . . ?
 Fe1 C40 H40A 109.5 . . ?
 Fe1 C40 H40B 109.5 . . ?
 Fe1 C40 H40C 109.5 . . ?
 H40D C40' H40E 109.5 . . ?
 H40D C40' H40F 109.5 . . ?
 H40E C40' H40F 109.5 . . ?
 Fe1 C40' H40D 109.5 . . ?
 Fe1 C40' H40E 109.5 . . ?
 Fe1 C40' H40F 109.5 . . ?
 Br1 Fe1 P1 106.26(3) . . ?
 Br1 Fe1 P2 105.21(3) . . ?
 C40 Fe1 Br1 127.1(6) . . ?
 C40 Fe1 P1 106.7(6) . . ?
 C40 Fe1 P2 105.7(6) . . ?
 Br1' Fe1 C40' 111.0(3) . . ?
 Br1' Fe1 P1 107.29(11) . . ?
 Br1' Fe1 P2 110.83(10) . . ?
 C40' Fe1 P1 103.2(3) . . ?
 C40' Fe1 P2 119.5(3) . . ?
 P2 Fe1 P1 103.74(3) . . ?
 C1 P1 Fe1 113.7(4) . . ?
 C1 P1 C7 105.7(4) . . ?
 C7 P1 Fe1 116.7(3) . . ?
 C1' P1 Fe1 112.9(6) . . ?
 C7' P1 Fe1 119.24(18) . . ?
 C7' P1 C1' 98.2(6) . . ?
 C7' P1 C13 103.7(3) . . ?
 C13 P1 Fe1 114.45(9) . . ?
 C13 P1 C1 99.5(2) . . ?
 C13 P1 C7 105.0(4) . . ?
 C13 P1 C1' 106.4(3) . . ?
 C24 P2 Fe1 116.10(8) . . ?
 C24 P2 C28 109.1(3) . . ?
 C24 P2 C34 102.70(11) . . ?
 C28 P2 Fe1 114.57(17) . . ?
 C28' P2 Fe1 118.1(2) . . ?
 C28' P2 C24 99.8(3) . . ?
 C28' P2 C34 105.57(13) . . ?
 C34 P2 Fe1 112.68(9) . . ?
 C34 P2 C28 99.91(18) . . ?
 C19 O1 C18 114.41(19) . . ?
 C2 C1 P1 117.9(8) . . ?
 C6 C1 P1 122.2(9) . . ?
 C6 C1 C2 119.9(7) . . ?
 C1 C2 H2 120.4 . . ?
 C1 C2 C3 119.2(8) . . ?
 C3 C2 H2 120.4 . . ?
 C2 C3 H3 119.9 . . ?
 C4 C3 C2 120.2(8) . . ?
 C4 C3 H3 119.9 . . ?
 C3 C4 H4 119.8 . . ?
 C5 C4 C3 120.3(7) . . ?
 C5 C4 H4 119.8 . . ?
 C4 C5 H5 120.3 . . ?
 C4 C5 C6 119.5(9) . . ?
 C6 C5 H5 120.3 . . ?
 C1 C6 C5 120.9(9) . . ?
 C1 C6 H6 119.6 . . ?
 C5 C6 H6 119.6 . . ?
 C8 C7 P1 121.5(9) . . ?
 C12 C7 P1 123.3(8) . . ?
 C12 C7 C8 115.3(8) . . ?
 C7 C8 H8 118.7 . . ?
 C9 C8 C7 122.5(11) . . ?
 C9 C8 H8 118.7 . . ?
 C8 C9 H9 119.6 . . ?
 C10 C9 C8 120.9(12) . . ?
 C10 C9 H9 119.6 . . ?
 C9 C10 H10 120.7 . . ?
 C9 C10 C11 118.7(12) . . ?
 C11 C10 H10 120.7 . . ?
 C10 C11 H11 119.9 . . ?
 C10 C11 C12 120.1(10) . . ?
 C12 C11 H11 119.9 . . ?
 C7 C12 C11 122.5(8) . . ?
 C7 C12 H12 118.8 . . ?
 C11 C12 H12 118.8 . . ?
 C2' C1' P1 120.8(12) . . ?
 C2' C1' C6' 117.5(10) . . ?
 C6' C1' P1 121.7(12) . . ?
 C1' C2' H2' 118.9 . . ?
 C1' C2' C3' 122.2(11) . . ?
 C3' C2' H2' 118.9 . . ?
 C2' C3' H3' 120.5 . . ?
 C4' C3' C2' 119.0(12) . . ?
 C4' C3' H3' 120.5 . . ?
 C3' C4' H4' 120.1 . . ?
 C5' C4' C3' 119.8(12) . . ?
 C5' C4' H4' 120.1 . . ?
 C4' C5' H5' 119.5 . . ?
 C4' C5' C6' 121.0(13) . . ?
 C6' C5' H5' 119.5 . . ?
 C1' C6' H6' 119.8 . . ?
 C5' C6' C1' 120.5(13) . . ?
 C5' C6' H6' 119.8 . . ?
 C8' C7' P1 125.0(7) . . ?
 C8' C7' C12' 121.9(6) . . ?
 C12' C7' P1 113.1(5) . . ?
 C7' C8' H8' 120.7 . . ?
 C7' C8' C9' 118.7(9) . . ?
 C9' C8' H8' 120.7 . . ?
 C8' C9' H9' 119.7 . . ?
 C10' C9' C8' 120.7(10) . . ?
 C10' C9' H9' 119.7 . . ?
 C9' C10' H10' 119.8 . . ?
 C11' C10' C9' 120.4(9) . . ?
 C11' C10' H10' 119.8 . . ?
 C10' C11' H11' 119.7 . . ?
 C10' C11' C12' 120.6(7) . . ?
 C12' C11' H11' 119.7 . . ?
 C7' C12' C11' 117.8(6) . . ?
 C7' C12' H12' 121.1 . . ?
 C11' C12' H12' 121.1 . . ?
 C14 C13 P1 125.1(2) . . ?
 C18 C13 P1 117.77(19) . . ?
 C18 C13 C14 117.0(3) . . ?
 C13 C14 H14 119.7 . . ?
 C15 C14 C13 120.7(3) . . ?
 C15 C14 H14 119.7 . . ?
 C14 C15 H15 119.6 . . ?
 C14 C15 C16 120.8(3) . . ?
 C16 C15 H15 119.6 . . ?
 C15 C16 H16 119.7 . . ?
 C15 C16 C17 120.7(3) . . ?
 C17 C16 H16 119.7 . . ?
 C16 C17 C25 125.1(3) . . ?
 C18 C17 C16 116.7(3) . . ?
 C18 C17 C25 118.1(2) . . ?
 O1 C18 C13 115.8(2) . . ?
 C17 C18 O1 120.1(2) . . ?
 C17 C18 C13 124.1(2) . . ?
 O1 C19 C24 116.1(2) . . ?
 C20 C19 O1 120.0(2) . . ?
 C20 C19 C24 123.9(2) . . ?
 C19 C20 C21 116.9(2) . . ?
 C19 C20 C25 118.1(2) . . ?
 C21 C20 C25 125.0(2) . . ?
 C20 C21 H21 119.6 . . ?
 C22 C21 C20 120.7(3) . . ?
 C22 C21 H21 119.6 . . ?
 C21 C22 H22 119.4 . . ?
 C23 C22 C21 121.1(3) . . ?
 C23 C22 H22 119.4 . . ?
 C22 C23 H23 120.0 . . ?
 C22 C23 C24 120.0(3) . . ?
 C24 C23 H23 120.0 . . ?
 C19 C24 P2 117.89(18) . . ?
 C19 C24 C23 117.3(2) . . ?
 C23 C24 P2 124.7(2) . . ?
 C17 C25 C20 106.6(2) . . ?
 C17 C25 C26 112.4(3) . . ?
 C17 C25 C27 108.4(2) . . ?
 C20 C25 C27 108.3(2) . . ?
 C26 C25 C20 111.6(2) . . ?
 C26 C25 C27 109.4(3) . . ?
 C25 C26 H26A 109.5 . . ?
 C25 C26 H26B 109.5 . . ?
 C25 C26 H26C 109.5 . . ?
 H26A C26 H26B 109.5 . . ?
 H26A C26 H26C 109.5 . . ?
 H26B C26 H26C 109.5 . . ?
 C25 C27 H27A 109.5 . . ?
 C25 C27 H27B 109.5 . . ?
 C25 C27 H27C 109.5 . . ?
 H27A C27 H27B 109.5 . . ?
 H27A C27 H27C 109.5 . . ?
 H27B C27 H27C 109.5 . . ?
 C29 C28 P2 122.3(6) . . ?
 C33 C28 P2 119.0(6) . . ?
 C33 C28 C29 118.7(6) . . ?
 C28 C29 H29 120.3 . . ?
 C30 C29 C28 119.4(7) . . ?
 C30 C29 H29 120.3 . . ?
 C29 C30 H30 119.2 . . ?
 C31 C30 C29 121.7(7) . . ?
 C31 C30 H30 119.2 . . ?
 C30 C31 H31 120.5 . . ?
 C30 C31 C32 119.1(6) . . ?
 C32 C31 H31 120.5 . . ?
 C31 C32 H32 119.4 . . ?
 C31 C32 C33 121.3(7) . . ?
 C33 C32 H32 119.4 . . ?
 C28 C33 H33 120.1 . . ?
 C32 C33 C28 119.8(6) . . ?
 C32 C33 H33 120.1 . . ?
 C29' C28' P2 123.2(6) . . ?
 C29' C28' C33' 121.1(6) . . ?
 C33' C28' P2 115.7(6) . . ?
 C28' C29' H29' 120.3 . . ?
 C30' C29' C28' 119.4(7) . . ?
 C30' C29' H29' 120.3 . . ?
 C29' C30' H30' 119.5 . . ?
 C31' C30' C29' 121.1(7) . . ?
 C31' C30' H30' 119.5 . . ?
 C30' C31' H31' 120.2 . . ?
 C30' C31' C32' 119.6(7) . . ?
 C32' C31' H31' 120.2 . . ?
 C31' C32' H32' 119.6 . . ?
 C31' C32' C33' 120.7(6) . . ?
 C33' C32' H32' 119.6 . . ?
 C28' C33' C32' 118.1(6) . . ?
 C28' C33' H33' 120.9 . . ?
 C32' C33' H33' 120.9 . . ?
 C35 C34 P2 122.4(2) . . ?
 C39 C34 P2 118.5(2) . . ?
 C39 C34 C35 119.1(3) . . ?
 C34 C35 H35 119.8 . . ?
 C36 C35 C34 120.3(3) . . ?
 C36 C35 H35 119.8 . . ?
 C35 C36 H36 119.8 . . ?
 C37 C36 C35 120.4(3) . . ?
 C37 C36 H36 119.8 . . ?
 C36 C37 H37 120.0 . . ?
 C36 C37 C38 120.0(3) . . ?
 C38 C37 H37 120.0 . . ?
 C37 C38 H38 120.0 . . ?
 C37 C38 C39 120.0(3) . . ?
 C39 C38 H38 120.0 . . ?
 C34 C39 H39 119.9 . . ?
 C38 C39 C34 120.1(3) . . ?
 C38 C39 H39 119.9 . . ?
 C41 O2 C44 109.0(4) . . ?
 O2 C41 H41A 110.5 . . ?
 O2 C41 H41B 110.5 . . ?
 O2 C41 C42 106.0(4) . . ?
 H41A C41 H41B 108.7 . . ?
 C42 C41 H41A 110.5 . . ?
 C42 C41 H41B 110.5 . . ?
 C41 C42 H42A 111.2 . . ?
 C41 C42 H42B 111.2 . . ?
 H42A C42 H42B 109.1 . . ?
 C43 C42 C41 102.9(4) . . ?
 C43 C42 H42A 111.2 . . ?
 C43 C42 H42B 111.2 . . ?
 C42 C43 H43A 111.2 . . ?
 C42 C43 H43B 111.2 . . ?
 H43A C43 H43B 109.1 . . ?
 C44 C43 C42 102.8(5) . . ?
 C44 C43 H43A 111.2 . . ?
 C44 C43 H43B 111.2 . . ?
 O2 C44 C43 108.7(4) . . ?
 O2 C44 H44A 109.9 . . ?
 O2 C44 H44B 109.9 . . ?
 C43 C44 H44A 109.9 . . ?
 C43 C44 H44B 109.9 . . ?
 H44A C44 H44B 108.3 . . ?
 C45 O3 C48 105.4(10) . . ?
 O3 C45 H45A 109.4 . . ?
 O3 C45 H45B 109.4 . . ?
 O3 C45 C46 111.2(9) . . ?
 H45A C45 H45B 108.0 . . ?
 C46 C45 H45A 109.4 . . ?
 C46 C45 H45B 109.4 . . ?
 C45 C46 H46A 111.0 . . ?
 C45 C46 H46B 111.0 . . ?
 C45 C46 C47 103.7(8) . . ?
 H46A C46 H46B 109.0 . . ?
 C47 C46 H46A 111.0 . . ?
 C47 C46 H46B 111.0 . . ?
 C46 C47 H47A 111.6 . . ?
 C46 C47 H47B 111.6 . . ?
 H47A C47 H47B 109.4 . . ?
 C48 C47 C46 101.0(9) . . ?
 C48 C47 H47A 111.6 . . ?
 C48 C47 H47B 111.6 . . ?
 O3 C48 C47 106.4(8) . . ?
 O3 C48 H48A 110.5 . . ?
 O3 C48 H48B 110.5 . . ?
 C47 C48 H48A 110.5 . . ?
 C47 C48 H48B 110.5 . . ?
 H48A C48 H48B 108.6 . . ?
 C49 O4 C52 107.9(5) . . ?
 O4 C49 H49A 110.7 . . ?
 O4 C49 H49B 110.7 . . ?
 O4 C49 C50 105.2(7) . . ?
 H49A C49 H49B 108.8 . . ?
 C50 C49 H49A 110.7 . . ?
 C50 C49 H49B 110.7 . . ?
 C49 C50 H50A 111.3 . . ?
 C49 C50 H50B 111.3 . . ?
 C49 C50 C51 102.2(7) . . ?
 H50A C50 H50B 109.2 . . ?
 C51 C50 H50A 111.3 . . ?
 C51 C50 H50B 111.3 . . ?
 C50 C51 H51A 111.3 . . ?
 C50 C51 H51B 111.3 . . ?
 H51A C51 H51B 109.2 . . ?
 C52 C51 C50 102.4(5) . . ?
 C52 C51 H51A 111.3 . . ?
 C52 C51 H51B 111.3 . . ?
 O4 C52 C51 109.2(5) . . ?
 O4 C52 H52A 109.8 . . ?
 O4 C52 H52B 109.8 . . ?
 C51 C52 H52A 109.8 . . ?
 C51 C52 H52B 109.8 . . ?
 H52A C52 H52B 108.3 . . ?
 C53 O5 C56 105.8(10) . . ?
 O5 C53 H53A 110.8 . . ?
 O5 C53 H53B 110.8 . . ?
 H53A C53 H53B 108.8 . . ?
 C54 C53 O5 104.9(10) . . ?
 C54 C53 H53A 110.8 . . ?
 C54 C53 H53B 110.8 . . ?
 C53 C54 H54A 110.4 . . ?
 C53 C54 H54B 110.4 . . ?
 C53 C54 C55 106.8(8) . . ?
 H54A C54 H54B 108.6 . . ?
 C55 C54 H54A 110.4 . . ?
 C55 C54 H54B 110.4 . . ?
 C54 C55 H55A 110.8 . . ?
 C54 C55 H55B 110.8 . . ?
 H55A C55 H55B 108.9 . . ?
 C56 C55 C54 104.7(8) . . ?
 C56 C55 H55A 110.8 . . ?
 C56 C55 H55B 110.8 . . ?
 O5 C56 H56A 110.7 . . ?
 O5 C56 H56B 110.7 . . ?
 C55 C56 O5 105.2(10) . . ?
 C55 C56 H56A 110.7 . . ?
 C55 C56 H56B 110.7 . . ?
 H56A C56 H56B 108.8 . . ?
 C57 O6 C60 107.2(9) . . ?
 O6 C57 H57A 109.2 . . ?
 O6 C57 H57B 109.2 . . ?
 O6 C57 C58 111.9(9) . . ?
 H57A C57 H57B 107.9 . . ?
 C58 C57 H57A 109.2 . . ?
 C58 C57 H57B 109.2 . . ?
 C57 C58 H58A 112.5 . . ?
 C57 C58 H58B 112.5 . . ?
 H58A C58 H58B 110.0 . . ?
 C59 C58 C57 96.2(8) . . ?
 C59 C58 H58A 112.5 . . ?
 C59 C58 H58B 112.5 . . ?
 C58 C59 H59A 111.4 . . ?
 C58 C59 H59B 111.4 . . ?
 C58 C59 C60 102.0(9) . . ?
 H59A C59 H59B 109.2 . . ?
 C60 C59 H59A 111.4 . . ?
 C60 C59 H59B 111.4 . . ?
 O6 C60 C59 103.9(9) . . ?
 O6 C60 H60A 111.0 . . ?
 O6 C60 H60B 111.0 . . ?
 C59 C60 H60A 111.0 . . ?
 C59 C60 H60B 111.0 . . ?
 H60A C60 H60B 109.0 . . ?
 C45' O3' C48' 107.1(11) . . ?
 O3' C45' H45C 110.1 . . ?
 O3' C45' H45D 110.1 . . ?
 O3' C45' C46' 107.9(11) . . ?
 H45C C45' H45D 108.4 . . ?
 C46' C45' H45C 110.1 . . ?
 C46' C45' H45D 110.1 . . ?
 C45' C46' H46C 111.2 . . ?
 C45' C46' H46D 111.2 . . ?
 C45' C46' C47' 103.1(9) . . ?
 H46C C46' H46D 109.1 . . ?
 C47' C46' H46C 111.2 . . ?
 C47' C46' H46D 111.2 . . ?
 C46' C47' H47C 110.9 . . ?
 C46' C47' H47D 110.9 . . ?
 H47C C47' H47D 108.9 . . ?
 C48' C47' C46' 104.3(10) . . ?
 C48' C47' H47C 110.9 . . ?
 C48' C47' H47D 110.9 . . ?
 O3' C48' C47' 107.5(10) . . ?
 O3' C48' H48C 110.2 . . ?
 O3' C48' H48D 110.2 . . ?
 C47' C48' H48C 110.2 . . ?
 C47' C48' H48D 110.2 . . ?
 H48C C48' H48D 108.5 . . ?
 C49' O4' C52' 107.7(10) . . ?
 O4' C49' H49C 110.7 . . ?
 O4' C49' H49D 110.7 . . ?
 O4' C49' C50' 105.1(12) . . ?
 H49C C49' H49D 108.8 . . ?
 C50' C49' H49C 110.7 . . ?
 C50' C49' H49D 110.7 . . ?
 C49' C50' H50C 111.3 . . ?
 C49' C50' H50D 111.3 . . ?
 H50C C50' H50D 109.2 . . ?
 C51' C50' C49' 102.3(11) . . ?
 C51' C50' H50C 111.3 . . ?
 C51' C50' H50D 111.3 . . ?
 C50' C51' H51C 111.4 . . ?
 C50' C51' H51D 111.4 . . ?
 C50' C51' C52' 102.1(10) . . ?
 H51C C51' H51D 109.2 . . ?
 C52' C51' H51C 111.4 . . ?
 C52' C51' H51D 111.4 . . ?
 O4' C52' C51' 109.2(10) . . ?
 O4' C52' H52C 109.8 . . ?
 O4' C52' H52D 109.8 . . ?
 C51' C52' H52C 109.8 . . ?
 C51' C52' H52D 109.8 . . ?
 H52C C52' H52D 108.3 . . ?
 C56' O5' C53' 104.0(10) . . ?
 O5' C53' H53C 109.6 . . ?
 O5' C53' H53D 109.6 . . ?
 H53C C53' H53D 108.2 . . ?
 C54' C53' O5' 110.1(10) . . ?
 C54' C53' H53C 109.6 . . ?
 C54' C53' H53D 109.6 . . ?
 C53' C54' H54C 110.7 . . ?
 C53' C54' H54D 110.7 . . ?
 C53' C54' C55' 105.1(9) . . ?
 H54C C54' H54D 108.8 . . ?
 C55' C54' H54C 110.7 . . ?
 C55' C54' H54D 110.7 . . ?
 C54' C55' H55C 110.7 . . ?
 C54' C55' H55D 110.7 . . ?
 H55C C55' H55D 108.8 . . ?
 C56' C55' C54' 105.4(10) . . ?
 C56' C55' H55C 110.7 . . ?
 C56' C55' H55D 110.7 . . ?
 O5' C56' H56C 109.7 . . ?
 O5' C56' H56D 109.7 . . ?
 C55' C56' O5' 109.6(11) . . ?
 C55' C56' H56C 109.7 . . ?
 C55' C56' H56D 109.7 . . ?
 H56C C56' H56D 108.2 . . ?
 C57' O6' C60' 92.0(12) . . ?
 O6' C57' H57C 109.3 . . ?
 O6' C57' H57D 109.3 . . ?
 O6' C57' C58' 111.7(13) . . ?
 H57C C57' H57D 107.9 . . ?
 C58' C57' H57C 109.3 . . ?
 C58' C57' H57D 109.3 . . ?
 C57' C58' H58C 112.1 . . ?
 C57' C58' H58D 112.1 . . ?
 H58C C58' H58D 109.8 . . ?
 C59' C58' C57' 98.3(10) . . ?
 C59' C58' H58C 112.1 . . ?
 C59' C58' H58D 112.1 . . ?
 C58' C59' H59C 112.3 . . ?
 C58' C59' H59D 112.3 . . ?
 C58' C59' C60' 97.5(10) . . ?
 H59C C59' H59D 109.9 . . ?
 C60' C59' H59C 112.3 . . ?
 C60' C59' H59D 112.3 . . ?
 O6' C60' C59' 107.1(10) . . ?
 O6' C60' H60C 110.3 . . ?
 O6' C60' H60D 110.3 . . ?
 C59' C60' H60C 110.3 . . ?
 C59' C60' H60D 110.3 . . ?
 H60C C60' H60D 108.6 . . ?

loop_
  _geom_torsion_atom_site_label_1
  _geom_torsion_atom_site_label_2
  _geom_torsion_atom_site_label_3
  _geom_torsion_atom_site_label_4
  _geom_torsion
  _geom_torsion_site_symmetry_1
  _geom_torsion_site_symmetry_2
  _geom_torsion_site_symmetry_3
  _geom_torsion_site_symmetry_4
  _geom_torsion_publ_flag
 Fe1 P1 C1 C2 19.8(4) . . . . ?
 Fe1 P1 C1 C6 -160.0(5) . . . . ?
 Fe1 P1 C7 C8 -145.3(6) . . . . ?
 Fe1 P1 C7 C12 34.2(6) . . . . ?
 Fe1 P1 C1' C2' 16.6(6) . . . . ?
 Fe1 P1 C1' C6' -163.0(7) . . . . ?
 Fe1 P1 C7' C8' -121.6(5) . . . . ?
 Fe1 P1 C7' C12' 57.7(5) . . . . ?
 Fe1 P1 C13 C14 -121.9(2) . . . . ?
 Fe1 P1 C13 C18 54.4(2) . . . . ?
 Fe1 P2 C24 C19 -51.2(2) . . . . ?
 Fe1 P2 C24 C23 125.1(2) . . . . ?
 Fe1 P2 C28 C29 122.4(3) . . . . ?
 Fe1 P2 C28 C33 -57.5(4) . . . . ?
 Fe1 P2 C28' C29' 137.2(3) . . . . ?
 Fe1 P2 C28' C33' -42.4(4) . . . . ?
 Fe1 P2 C34 C35 151.7(2) . . . . ?
 Fe1 P2 C34 C39 -28.1(2) . . . . ?
 P1 C1 C2 C3 179.7(4) . . . . ?
 P1 C1 C6 C5 -179.4(5) . . . . ?
 P1 C7 C8 C9 -179.8(4) . . . . ?
 P1 C7 C12 C11 179.1(4) . . . . ?
 P1 C1' C2' C3' 180.0(4) . . . . ?
 P1 C1' C6' C5' -179.6(6) . . . . ?
 P1 C7' C8' C9' 179.9(4) . . . . ?
 P1 C7' C12' C11' 179.1(4) . . . . ?
 P1 C13 C14 C15 176.8(2) . . . . ?
 P1 C13 C18 O1 3.0(3) . . . . ?
 P1 C13 C18 C17 -177.5(2) . . . . ?
 P2 C28 C29 C30 -179.9(3) . . . . ?
 P2 C28 C33 C32 -179.9(4) . . . . ?
 P2 C28' C29' C30' -180.0(4) . . . . ?
 P2 C28' C33' C32' -179.5(4) . . . . ?
 P2 C34 C35 C36 -179.8(3) . . . . ?
 P2 C34 C39 C38 -180.0(3) . . . . ?
 O1 C19 C20 C21 -178.8(2) . . . . ?
 O1 C19 C20 C25 -1.0(4) . . . . ?
 O1 C19 C24 P2 -4.5(3) . . . . ?
 O1 C19 C24 C23 179.0(2) . . . . ?
 C1 P1 C7 C8 87.2(6) . . . . ?
 C1 P1 C7 C12 -93.3(6) . . . . ?
 C1 P1 C13 C14 -0.3(5) . . . . ?
 C1 P1 C13 C18 176.0(5) . . . . ?
 C1 C2 C3 C4 0.6(8) . . . . ?
 C2 C1 C6 C5 0.8(8) . . . . ?
 C2 C3 C4 C5 -1.2(10) . . . . ?
 C3 C4 C5 C6 1.6(10) . . . . ?
 C4 C5 C6 C1 -1.4(10) . . . . ?
 C6 C1 C2 C3 -0.5(6) . . . . ?
 C7 P1 C1 C2 149.0(6) . . . . ?
 C7 P1 C1 C6 -30.8(7) . . . . ?
 C7 P1 C13 C14 108.9(3) . . . . ?
 C7 P1 C13 C18 -74.8(3) . . . . ?
 C7 C8 C9 C10 0.0(9) . . . . ?
 C8 C7 C12 C11 -1.4(7) . . . . ?
 C8 C9 C10 C11 0.0(12) . . . . ?
 C9 C10 C11 C12 -0.7(11) . . . . ?
 C10 C11 C12 C7 1.5(10) . . . . ?
 C12 C7 C8 C9 0.6(6) . . . . ?
 C1' P1 C7' C8' 116.3(6) . . . . ?
 C1' P1 C7' C12' -64.4(6) . . . . ?
 C1' P1 C13 C14 3.5(7) . . . . ?
 C1' P1 C13 C18 179.8(7) . . . . ?
 C1' C2' C3' C4' -0.8(9) . . . . ?
 C2' C1' C6' C5' 0.8(9) . . . . ?
 C2' C3' C4' C5' 1.7(12) . . . . ?
 C3' C4' C5' C6' -1.4(13) . . . . ?
 C4' C5' C6' C1' 0.2(13) . . . . ?
 C6' C1' C2' C3' -0.5(6) . . . . ?
 C7' P1 C1' C2' 143.2(6) . . . . ?
 C7' P1 C1' C6' -36.3(7) . . . . ?
 C7' P1 C13 C14 106.5(3) . . . . ?
 C7' P1 C13 C18 -77.2(2) . . . . ?
 C7' C8' C9' C10' 1.2(8) . . . . ?
 C8' C7' C12' C11' -1.5(6) . . . . ?
 C8' C9' C10' C11' -2.2(11) . . . . ?
 C9' C10' C11' C12' 1.3(10) . . . . ?
 C10' C11' C12' C7' 0.5(8) . . . . ?
 C12' C7' C8' C9' 0.7(5) . . . . ?
 C13 P1 C1 C2 -102.3(5) . . . . ?
 C13 P1 C1 C6 77.8(5) . . . . ?
 C13 P1 C7 C8 -17.4(5) . . . . ?
 C13 P1 C7 C12 162.1(6) . . . . ?
 C13 P1 C1' C2' -109.7(6) . . . . ?
 C13 P1 C1' C6' 70.7(7) . . . . ?
 C13 P1 C7' C8' 7.1(5) . . . . ?
 C13 P1 C7' C12' -173.6(5) . . . . ?
 C13 C14 C15 C16 -0.5(5) . . . . ?
 C14 C13 C18 O1 179.6(2) . . . . ?
 C14 C13 C18 C17 -0.9(4) . . . . ?
 C14 C15 C16 C17 0.9(5) . . . . ?
 C15 C16 C17 C18 -1.3(5) . . . . ?
 C15 C16 C17 C25 175.8(3) . . . . ?
 C16 C17 C18 O1 -179.3(2) . . . . ?
 C16 C17 C18 C13 1.3(4) . . . . ?
 C16 C17 C25 C20 145.4(3) . . . . ?
 C16 C17 C25 C26 22.8(4) . . . . ?
 C16 C17 C25 C27 -98.2(3) . . . . ?
 C18 O1 C19 C20 -37.1(3) . . . . ?
 C18 O1 C19 C24 143.8(2) . . . . ?
 C18 C13 C14 C15 0.5(4) . . . . ?
 C18 C17 C25 C20 -37.5(3) . . . . ?
 C18 C17 C25 C26 -160.1(3) . . . . ?
 C18 C17 C25 C27 78.9(3) . . . . ?
 C19 O1 C18 C13 -144.6(2) . . . . ?
 C19 O1 C18 C17 35.9(3) . . . . ?
 C19 C20 C21 C22 -0.1(4) . . . . ?
 C19 C20 C25 C17 36.3(3) . . . . ?
 C19 C20 C25 C26 159.4(3) . . . . ?
 C19 C20 C25 C27 -80.2(3) . . . . ?
 C20 C19 C24 P2 176.5(2) . . . . ?
 C20 C19 C24 C23 0.0(4) . . . . ?
 C20 C21 C22 C23 -0.2(5) . . . . ?
 C21 C20 C25 C17 -146.2(3) . . . . ?
 C21 C20 C25 C26 -23.1(4) . . . . ?
 C21 C20 C25 C27 97.4(3) . . . . ?
 C21 C22 C23 C24 0.5(5) . . . . ?
 C22 C23 C24 P2 -176.6(2) . . . . ?
 C22 C23 C24 C19 -0.3(4) . . . . ?
 C24 P2 C28 C29 -9.6(3) . . . . ?
 C24 P2 C28 C33 170.5(3) . . . . ?
 C24 P2 C28' C29' 10.5(3) . . . . ?
 C24 P2 C28' C33' -169.2(4) . . . . ?
 C24 P2 C34 C35 -82.7(3) . . . . ?
 C24 P2 C34 C39 97.5(2) . . . . ?
 C24 C19 C20 C21 0.2(4) . . . . ?
 C24 C19 C20 C25 177.9(3) . . . . ?
 C25 C17 C18 O1 3.4(4) . . . . ?
 C25 C17 C18 C13 -176.0(3) . . . . ?
 C25 C20 C21 C22 -177.6(3) . . . . ?
 C28 P2 C24 C19 80.1(2) . . . . ?
 C28 P2 C24 C23 -103.7(3) . . . . ?
 C28 P2 C34 C35 29.6(4) . . . . ?
 C28 P2 C34 C39 -150.2(3) . . . . ?
 C28 C29 C30 C31 -0.4(8) . . . . ?
 C29 C28 C33 C32 0.2(6) . . . . ?
 C29 C30 C31 C32 0.6(9) . . . . ?
 C30 C31 C32 C33 -0.4(9) . . . . ?
 C31 C32 C33 C28 0.0(9) . . . . ?
 C33 C28 C29 C30 0.0(5) . . . . ?
 C28' P2 C24 C19 76.9(2) . . . . ?
 C28' P2 C24 C23 -106.9(3) . . . . ?
 C28' P2 C34 C35 21.4(4) . . . . ?
 C28' P2 C34 C39 -158.4(3) . . . . ?
 C28' C29' C30' C31' -0.3(8) . . . . ?
 C29' C28' C33' C32' 0.9(7) . . . . ?
 C29' C30' C31' C32' 0.4(10) . . . . ?
 C30' C31' C32' C33' 0.1(10) . . . . ?
 C31' C32' C33' C28' -0.8(9) . . . . ?
 C33' C28' C29' C30' -0.4(5) . . . . ?
 C34 P2 C24 C19 -174.6(2) . . . . ?
 C34 P2 C24 C23 1.7(3) . . . . ?
 C34 P2 C28 C29 -116.9(3) . . . . ?
 C34 P2 C28 C33 63.2(4) . . . . ?
 C34 P2 C28' C29' -95.8(3) . . . . ?
 C34 P2 C28' C33' 84.6(4) . . . . ?
 C34 C35 C36 C37 0.8(5) . . . . ?
 C35 C34 C39 C38 0.2(4) . . . . ?
 C35 C36 C37 C38 -1.6(5) . . . . ?
 C36 C37 C38 C39 1.8(5) . . . . ?
 C37 C38 C39 C34 -1.1(5) . . . . ?
 C39 C34 C35 C36 -0.1(5) . . . . ?
 O2 C41 C42 C43 -31.2(5) . . . . ?
 C41 O2 C44 C43 1.4(5) . . . . ?
 C41 C42 C43 C44 30.8(5) . . . . ?
 C42 C43 C44 O2 -20.8(5) . . . . ?
 C44 O2 C41 C42 18.8(5) . . . . ?
 O3 C45 C46 C47 -15.4(18) . . . . ?
 C45 O3 C48 C47 27(2) . . . . ?
 C45 C46 C47 C48 30.0(14) . . . . ?
 C46 C47 C48 O3 -35.1(16) . . . . ?
 C48 O3 C45 C46 -7(2) . . . . ?
 O4 C49 C50 C51 -36.8(12) . . . . ?
 C49 O4 C52 C51 -13.1(9) . . . . ?
 C49 C50 C51 C52 27.5(12) . . . . ?
 C50 C51 C52 O4 -10.3(11) . . . . ?
 C52 O4 C49 C50 31.3(10) . . . . ?
 O5 C53 C54 C55 -24.4(17) . . . . ?
 C53 O5 C56 C55 -33(2) . . . . ?
 C53 C54 C55 C56 4.4(18) . . . . ?
 C54 C55 C56 O5 17.2(19) . . . . ?
 C56 O5 C53 C54 35.9(19) . . . . ?
 O6 C57 C58 C59 7.5(18) . . . . ?
 C57 O6 C60 C59 44.9(15) . . . . ?
 C57 C58 C59 C60 17.4(16) . . . . ?
 C58 C59 C60 O6 -37.9(15) . . . . ?
 C60 O6 C57 C58 -33.6(17) . . . . ?
 O3' C45' C46' C47' 31(2) . . . . ?
 C45' O3' C48' C47' -1(3) . . . . ?
 C45' C46' C47' C48' -30.3(19) . . . . ?
 C46' C47' C48' O3' 20(2) . . . . ?
 C48' O3' C45' C46' -19(3) . . . . ?
 O4' C49' C50' C51' 37(2) . . . . ?
 C49' O4' C52' C51' 15(2) . . . . ?
 C49' C50' C51' C52' -27(2) . . . . ?
 C50' C51' C52' O4' 9.3(19) . . . . ?
 C52' O4' C49' C50' -33(2) . . . . ?
 O5' C53' C54' C55' 19(2) . . . . ?
 C53' O5' C56' C55' 21(3) . . . . ?
 C53' C54' C55' C56' -5(2) . . . . ?
 C54' C55' C56' O5' -10(3) . . . . ?
 C56' O5' C53' C54' -25(2) . . . . ?
 O6' C57' C58' C59' 27(3) . . . . ?
 C57' O6' C60' C59' 56.6(15) . . . . ?
 C57' C58' C59' C60' 8(2) . . . . ?
 C58' C59' C60' O6' -42(2) . . . . ?
 C60' O6' C57' C58' -52(2) . . . . ?

_shelx_res_file
;
TITL neimca08_a.res in P-1
    neimca08.res
    created by SHELXL-2018/3 at 10:11:20 on 01-Jul-2020
REM Old TITL NEIMCA08 in P-1
REM SHELXT solution in P-1
REM R1 0.199, Rweak 0.019, Alpha 0.092, Orientation as input
REM Formula found by SHELXT: C61 O4 P3 Fe Br
CELL 1.54184 12.355704 12.994249 18.401155 100.1054 106.389 96.0899
ZERR 2 0.000205 0.000178 0.000168 0.001 0.0012 0.0013
LATT 1
SFAC C H Br Fe O P
UNIT 120 150 2 2 12 4
SIMU 0.01 0.02 1.2
EADP Br1 C40'
EADP C40 Br1'
SADI 0.01 P1 C1 P1 C1'
FLAT 0.02 P1 C1 C2 C3 C4 C5 C6
FLAT 0.02 P1 C1' C2' C3' C4' C5' C6'
RIGU C1 > C6
RIGU C1' > C6'
SADI 0.01 P1 C7 P1 C7'
FLAT 0.02 P1 C7 C8 C9 C10 C11 C12
FLAT 0.02 P1 C7' C8' C9' C10' C11' C12'
RIGU C7 > C12
RIGU C7' > C12'
SADI 0.01 P2 C28 P2 C28'
FLAT 0.02 P2 C28 C29 C30 C31 C32 C33
FLAT 0.02 P2 C28' C29' C30' C31' C32' C33'
RIGU C28 > C33
RIGU C28' > C33'
RIGU O3 > C48
RIGU O3' > C48'
RIGU O4 > C52
RIGU O4' > C52'
ISOR 0.02 0.04 C50
RIGU O5 > C56
RIGU O5' > C56'
DFIX 1.44 0.03 O6 C57 O6 C60 O6' C57' O6' C60'
DFIX 1.53 0.03 C57 C58 C58 C59 C59 C60 C57' C58' C58' C59' C59' C60'
RIGU O6 > C60
RIGU O6' > C60'

L.S. 12
PLAN  16
SIZE 0.185 0.071 0.066
CONF
FREE C57' C60'
BOND $H
list 4
MORE -1
fmap 2
acta 149.008
REM <olex2.extras>
REM <HklSrc "%.\\NEIMCA08.hkl">
REM </olex2.extras>

WGHT    0.080700    1.605800
FVAR       1.78559   0.66432   0.60337   0.44903   0.51519   0.56681   0.68856
FVAR       0.56852   0.57517
PART 1
BR1   3    0.669128    0.868726    0.361083    21.00000    0.03809    0.03238 =
         0.06185   -0.00048    0.01251    0.00675
C40   1    0.929733    0.853546    0.268013    21.00000    0.07418    0.04528 =
         0.04281   -0.00312    0.02104   -0.01719
AFIX 137
H40A  2    0.900942    0.872745    0.218915    21.00000   -1.50000
H40B  2    0.981267    0.804002    0.264111    21.00000   -1.50000
H40C  2    0.969577    0.915806    0.306847    21.00000   -1.50000
AFIX   0
PART 2
BR1'  3    0.924102    0.869277    0.265759   -21.00000    0.07418    0.04528 =
         0.04281   -0.00312    0.02104   -0.01719
C40'  1    0.671791    0.890414    0.335953   -21.00000    0.03809    0.03238 =
         0.06185   -0.00048    0.01251    0.00675
AFIX 137
H40D  2    0.678972    0.894557    0.389755   -21.00000   -1.50000
H40E  2    0.593910    0.863297    0.305147   -21.00000   -1.50000
H40F  2    0.693480    0.959787    0.328102   -21.00000   -1.50000
AFIX   0
PART 0
FE1   4    0.787397    0.780963    0.300232    11.00000    0.04031    0.02935 =
         0.03428    0.00373   -0.00099    0.00331
P1    6    0.658659    0.658637    0.182140    11.00000    0.03402    0.02729 =
         0.03352    0.00467   -0.00218    0.00348
P2    6    0.867858    0.662335    0.384433    11.00000    0.02595    0.03002 =
         0.02834    0.00358    0.00393    0.00341
O1    5    0.824825    0.527405    0.233750    11.00000    0.02775    0.03745 =
         0.02372    0.00462    0.00282    0.00706
SAME 0.02 0.04 C1 C6 < C2
PART 1
C1    1    0.574402    0.725498    0.111726    31.00000    0.04110    0.03657 =
         0.03952    0.00703    0.00644    0.00729
C2    1    0.612473    0.831380    0.117090    31.00000    0.06513    0.03916 =
         0.06578    0.01946   -0.01983   -0.00182
AFIX  43
H2    2    0.678816    0.866832    0.155674    31.00000   -1.20000
AFIX   0
C3    1    0.550322    0.884319    0.064046    31.00000    0.07892    0.04580 =
         0.08010    0.03140   -0.00973    0.00446
AFIX  43
H3    2    0.575619    0.955335    0.066851    31.00000   -1.20000
AFIX   0
C4    1    0.450728    0.831377    0.007005    31.00000    0.06344    0.05358 =
         0.05317    0.02793    0.00085    0.01930
AFIX  43
H4    2    0.408799    0.867457   -0.027652    31.00000   -1.20000
AFIX   0
C5    1    0.413989    0.726514    0.001522    31.00000    0.04484    0.05305 =
         0.03848    0.01341    0.00419    0.01781
AFIX  43
H5    2    0.348280    0.690682   -0.037492    31.00000   -1.20000
AFIX   0
C6    1    0.475539    0.673930    0.054651    31.00000    0.04525    0.03717 =
         0.04578    0.00952    0.00010    0.00835
AFIX  43
H6    2    0.449740    0.602978    0.051702    31.00000   -1.20000
AFIX   0
SAME 0.02 0.04 C7 C12 < C8
C7    1    0.555712    0.557313    0.195963    41.00000    0.02758    0.03343 =
         0.03695    0.00134   -0.00812    0.00793
C8    1    0.523653    0.455614    0.147492    41.00000    0.03775    0.03112 =
         0.02871    0.01427   -0.00294    0.00873
AFIX  43
H8    2    0.555919    0.439915    0.107746    41.00000   -1.20000
AFIX   0
C9    1    0.445935    0.377954    0.156634    41.00000    0.03971    0.03541 =
         0.03194    0.01054   -0.00278    0.00077
AFIX  43
H9    2    0.427258    0.311715    0.123173    41.00000   -1.20000
AFIX   0
C10   1    0.395993    0.397375    0.214466    41.00000    0.03650    0.04590 =
         0.05944    0.00599    0.00762   -0.00187
AFIX  43
H10   2    0.343784    0.344986    0.220450    41.00000   -1.20000
AFIX   0
C11   1    0.424952    0.496636    0.263757    41.00000    0.02787    0.05694 =
         0.06825   -0.00423    0.00879    0.00040
AFIX  43
H11   2    0.391392    0.511529    0.302902    41.00000   -1.20000
AFIX   0
C12   1    0.504449    0.574320    0.254726    41.00000    0.03361    0.03741 =
         0.05953   -0.00562    0.00737    0.00673
AFIX  43
H12   2    0.523980    0.639832    0.289137    41.00000   -1.20000
AFIX   0
SAME 0.02 0.04 C1 > C6
PART 2
C1'   1    0.560094    0.725590    0.119016   -31.00000    0.04991    0.02497 =
         0.03475    0.00456   -0.00644    0.01104
C2'   1    0.580144    0.834427    0.127795   -31.00000    0.07100    0.03143 =
         0.05167    0.00493   -0.01829    0.00604
AFIX  43
H2'   2    0.644604    0.873529    0.166371   -31.00000   -1.20000
AFIX   0
C3'   1    0.507268    0.887327    0.080946   -31.00000    0.07476    0.03720 =
         0.06907    0.01541   -0.00731    0.01176
AFIX  43
H3'   2    0.522234    0.960732    0.088489   -31.00000   -1.20000
AFIX   0
C4'   1    0.412933    0.829794    0.023410   -31.00000    0.06136    0.05090 =
         0.06283    0.01725   -0.00913    0.01729
AFIX  43
H4'   2    0.364395    0.863843   -0.009361   -31.00000   -1.20000
AFIX   0
C5'   1    0.390400    0.722054    0.014344   -31.00000    0.05695    0.05088 =
         0.05832    0.01024   -0.01653    0.00872
AFIX  43
H5'   2    0.325383    0.683516   -0.024011   -31.00000   -1.20000
AFIX   0
C6'   1    0.462833    0.669704    0.061341   -31.00000    0.05385    0.03665 =
         0.05614    0.00926   -0.02090    0.00168
AFIX  43
H6'   2    0.446210    0.596455    0.054227   -31.00000   -1.20000
AFIX   0
SAME 0.02 0.04 C7 > C12
C7'   1    0.553158    0.556399    0.191156   -41.00000    0.02749    0.03263 =
         0.03217    0.00454    0.00298    0.00277
C8'   1    0.545718    0.449545    0.164906   -41.00000    0.02743    0.03257 =
         0.04775    0.01403    0.00534    0.00941
AFIX  43
H8'   2    0.596558    0.423759    0.140248   -41.00000   -1.20000
AFIX   0
C9'   1    0.460554    0.380520    0.175923   -41.00000    0.03728    0.03677 =
         0.05282    0.01250    0.00563    0.00510
AFIX  43
H9'   2    0.455310    0.307802    0.159327   -41.00000   -1.20000
AFIX   0
C10'  1    0.384240    0.418693    0.211033   -41.00000    0.02746    0.04244 =
         0.04912    0.01614    0.01041    0.00104
AFIX  43
H10'  2    0.326130    0.371875    0.216474   -41.00000   -1.20000
AFIX   0
C11'  1    0.393196    0.525489    0.238137   -41.00000    0.04063    0.05002 =
         0.05416    0.00776    0.02528    0.00134
AFIX  43
H11'  2    0.341991    0.550470    0.262772   -41.00000   -1.20000
AFIX   0
C12'  1    0.478787    0.597295    0.229049   -41.00000    0.03947    0.03516 =
         0.05012    0.00656    0.01986    0.00242
AFIX  43
H12'  2    0.485824    0.669797    0.247643   -41.00000   -1.20000
AFIX   0
PART 0
C13   1    0.731796    0.585662    0.121647    11.00000    0.03945    0.03301 =
         0.03088    0.00771    0.00281   -0.00072
C14   1    0.717899    0.587884    0.044010    11.00000    0.05452    0.04439 =
         0.03270    0.01316    0.00226   -0.00177
AFIX  43
H14   2    0.665267    0.626160    0.018795    11.00000   -1.20000
AFIX   0
C15   1    0.781215    0.534070    0.004433    11.00000    0.06392    0.06322 =
         0.03126    0.01466    0.01326   -0.00003
AFIX  43
H15   2    0.770527    0.535909   -0.047388    11.00000   -1.20000
AFIX   0
C16   1    0.860713    0.477167    0.040852    11.00000    0.05321    0.06190 =
         0.03341    0.00816    0.01639    0.00295
AFIX  43
H16   2    0.903599    0.442031    0.013445    11.00000   -1.20000
AFIX   0
C17   1    0.877204    0.471973    0.118456    11.00000    0.03835    0.04524 =
         0.03125    0.00428    0.00957    0.00122
C18   1    0.812277    0.527782    0.156347    11.00000    0.03398    0.03738 =
         0.02642    0.00589    0.00533   -0.00139
C19   1    0.935914    0.526833    0.278323    11.00000    0.02664    0.03560 =
         0.02892    0.00549    0.00293    0.00579
C20   1    1.006227    0.469205    0.246701    11.00000    0.03244    0.04130 =
         0.03456    0.00446    0.00832    0.00836
C21   1    1.115532    0.470489    0.295023    11.00000    0.03417    0.05153 =
         0.04338    0.00409    0.01043    0.01443
AFIX  43
H21   2    1.165361    0.432808    0.276115    11.00000   -1.20000
AFIX   0
C22   1    1.151141    0.527219    0.371007    11.00000    0.03198    0.05514 =
         0.04316    0.00423    0.00086    0.01348
AFIX  43
H22   2    1.224596    0.526871    0.402529    11.00000   -1.20000
AFIX   0
C23   1    1.079516    0.584333    0.400840    11.00000    0.03392    0.04324 =
         0.03416    0.00193    0.00105    0.01032
AFIX  43
H23   2    1.105037    0.622430    0.451941    11.00000   -1.20000
AFIX   0
C24   1    0.968940    0.584893    0.354362    11.00000    0.03062    0.03299 =
         0.02883    0.00428    0.00320    0.00749
C25   1    0.956749    0.405927    0.162821    11.00000    0.03684    0.05098 =
         0.03241   -0.00064    0.01044    0.00975
C26   1    1.051300    0.380740    0.126963    11.00000    0.05202    0.09061 =
         0.04337   -0.00269    0.02146    0.02138
AFIX 137
H26A  2    1.017472    0.340912    0.074643    11.00000   -1.50000
H26B  2    1.099341    0.339879    0.156837    11.00000   -1.50000
H26C  2    1.096329    0.445649    0.126942    11.00000   -1.50000
AFIX   0
C27   1    0.884258    0.301275    0.162711    11.00000    0.05431    0.04065 =
         0.03504   -0.00087    0.00676    0.01399
AFIX 137
H27A  2    0.827145    0.316869    0.187277    11.00000   -1.50000
H27B  2    0.932907    0.258956    0.190565    11.00000   -1.50000
H27C  2    0.847718    0.263030    0.110221    11.00000   -1.50000
AFIX   0
SAME 0.02 0.04 C28 C33 < C29
PART 1
C28   1    0.761066    0.574049    0.406626    51.00000    0.03052    0.03351 =
         0.03765    0.00624    0.00329    0.00294
C29   1    0.752523    0.463485    0.389293    51.00000    0.03497    0.03654 =
         0.03682    0.00671   -0.00325    0.00222
AFIX  43
H29   2    0.801907    0.432114    0.365813    51.00000   -1.20000
AFIX   0
C30   1    0.669110    0.400827    0.407620    51.00000    0.04416    0.03871 =
         0.05261    0.01385    0.00369   -0.00545
AFIX  43
H30   2    0.663359    0.327483    0.395738    51.00000   -1.20000
AFIX   0
C31   1    0.595806    0.444596    0.442549    51.00000    0.04035    0.05081 =
         0.06302    0.01680    0.01146   -0.01001
AFIX  43
H31   2    0.541279    0.401656    0.454735    51.00000   -1.20000
AFIX   0
C32   1    0.603728    0.552626    0.459378    51.00000    0.03249    0.05786 =
         0.07085    0.01200    0.01838   -0.00704
AFIX  43
H32   2    0.553699    0.582727    0.482880    51.00000   -1.20000
AFIX   0
C33   1    0.685482    0.618416    0.441923    51.00000    0.03159    0.04111 =
         0.05439    0.00542    0.01451    0.00071
AFIX  43
H33   2    0.689593    0.691587    0.453770    51.00000   -1.20000
AFIX   0
SAME 0.02 0.04 C28 > C33
PART 2
C28'  1    0.769445    0.556282    0.396744   -51.00000    0.02804    0.03673 =
         0.02805    0.00698    0.00401    0.00543
C29'  1    0.791766    0.454269    0.395834   -51.00000    0.03011    0.03548 =
         0.03209    0.00837   -0.00009    0.00243
AFIX  43
H29'  2    0.859565    0.436437    0.388727   -51.00000   -1.20000
AFIX   0
C30'  1    0.712677    0.379150    0.405551   -51.00000    0.03712    0.03433 =
         0.03980    0.00867    0.00068   -0.00180
AFIX  43
H30'  2    0.727432    0.310311    0.404692   -51.00000   -1.20000
AFIX   0
C31'  1    0.612589    0.404208    0.416463   -51.00000    0.03744    0.04567 =
         0.04747    0.01748    0.01229   -0.00474
AFIX  43
H31'  2    0.560161    0.352837    0.423308   -51.00000   -1.20000
AFIX   0
C32'  1    0.590184    0.505412    0.417233   -51.00000    0.03422    0.05484 =
         0.06899    0.01863    0.01845    0.00442
AFIX  43
H32'  2    0.522323    0.522452    0.424718   -51.00000   -1.20000
AFIX   0
C33'  1    0.668954    0.583997    0.406793   -51.00000    0.03313    0.04219 =
         0.04997    0.01574    0.01252    0.00581
AFIX  43
H33'  2    0.653632    0.652522    0.406683   -51.00000   -1.20000
AFIX   0
PART 0
C34   1    0.951100    0.734074    0.482802    11.00000    0.02607    0.03628 =
         0.03058    0.00038    0.00472    0.00625
C35   1    0.962532    0.688767    0.546832    11.00000    0.05350    0.04925 =
         0.03264    0.00567    0.00785    0.00705
AFIX  43
H35   2    0.927333    0.619485    0.540530    11.00000   -1.20000
AFIX   0
C36   1    1.025767    0.745873    0.619730    11.00000    0.06526    0.06486 =
         0.03186    0.00369    0.00611    0.01783
AFIX  43
H36   2    1.033789    0.714649    0.662319    11.00000   -1.20000
AFIX   0
C37   1    1.076939    0.848436    0.629881    11.00000    0.04971    0.05732 =
         0.04087   -0.01006   -0.00332    0.01751
AFIX  43
H37   2    1.117925    0.887195    0.679402    11.00000   -1.20000
AFIX   0
C38   1    1.067650    0.894129    0.566685    11.00000    0.05159    0.04424 =
         0.05517   -0.00738   -0.00192   -0.00341
AFIX  43
H38   2    1.104139    0.963064    0.573410    11.00000   -1.20000
AFIX   0
C39   1    1.004013    0.837450    0.493181    11.00000    0.04098    0.03851 =
         0.04025    0.00086    0.00240   -0.00113
AFIX  43
H39   2    0.996760    0.868796    0.450702    11.00000   -1.20000
AFIX   0

O2    5    0.790715    0.765800    0.729113    11.00000    0.08188    0.05109 =
         0.09586    0.01463    0.02397    0.00087
C41   1    0.851862    0.870513    0.750733    11.00000    0.06665    0.05384 =
         0.11862    0.00319    0.04347    0.00832
AFIX  23
H41A  2    0.930292    0.870378    0.750588    11.00000   -1.20000
H41B  2    0.852307    0.904203    0.802239    11.00000   -1.20000
AFIX   0
C42   1    0.790159    0.928474    0.691082    11.00000    0.08314    0.05468 =
         0.18996    0.04045    0.05236    0.01327
AFIX  23
H42A  2    0.729327    0.959149    0.706008    11.00000   -1.20000
H42B  2    0.842550    0.984089    0.683924    11.00000   -1.20000
AFIX   0
C43   1    0.742728    0.841856    0.618564    11.00000    0.08707    0.07574 =
         0.13440    0.04337    0.03912    0.02816
AFIX  23
H43A  2    0.672132    0.855558    0.585043    11.00000   -1.20000
H43B  2    0.797411    0.834555    0.589898    11.00000   -1.20000
AFIX   0
C44   1    0.722280    0.745913    0.649861    11.00000    0.06378    0.05934 =
         0.10849    0.02341    0.02129    0.01148
AFIX  23
H44A  2    0.642056    0.729818    0.645838    11.00000   -1.20000
H44B  2    0.742339    0.685601    0.620203    11.00000   -1.20000
AFIX   0

SAME 0.02 0.04 O3 C48 < C45
PART 1
O3    5    0.493373    0.123860    0.152338    61.00000    0.04608    0.05998 =
         0.13508    0.03502    0.00052   -0.00268
C45   1    0.433634    0.097171    0.204580    61.00000    0.05640    0.08705 =
         0.12445    0.03043    0.00932    0.01785
AFIX  23
H45A  2    0.392092    0.025329    0.184893    61.00000   -1.20000
H45B  2    0.378538    0.144393    0.207572    61.00000   -1.20000
AFIX   0
C46   1    0.512970    0.105645    0.282317    61.00000    0.05358    0.11910 =
         0.11512    0.00580    0.00699    0.00022
AFIX  23
H46A  2    0.495578    0.044651    0.303272    61.00000   -1.20000
H46B  2    0.509893    0.169476    0.317511    61.00000   -1.20000
AFIX   0
C47   1    0.631220    0.109764    0.269086    61.00000    0.04560    0.09658 =
         0.11289    0.02132    0.01455    0.00092
AFIX  23
H47A  2    0.691314    0.151845    0.313925    61.00000   -1.20000
H47B  2    0.649553    0.039330    0.256688    61.00000   -1.20000
AFIX   0
C48   1    0.612513    0.162371    0.200565    61.00000    0.05079    0.08155 =
         0.13500    0.02617    0.00713   -0.00977
AFIX  23
H48A  2    0.625510    0.238839    0.217905    61.00000   -1.20000
H48B  2    0.664448    0.143554    0.171410    61.00000   -1.20000
AFIX   0

SAME 0.02 0.04 O4 C52 < C49
O4    5    0.418358    0.802514    0.510921    71.00000    0.06909    0.09452 =
         0.09445    0.04351    0.03830    0.03656
C49   1    0.426176    0.781069    0.436423    71.00000    0.06687    0.11830 =
         0.09679    0.01470    0.03692    0.02633
AFIX  23
H49A  2    0.384574    0.711205    0.408464    71.00000   -1.20000
H49B  2    0.505408    0.784349    0.437459    71.00000   -1.20000
AFIX   0
C50   1    0.373859    0.865371    0.399035    71.00000    0.10095    0.28710 =
         0.12740    0.12811    0.06589    0.09780
AFIX  23
H50A  2    0.345677    0.842167    0.343014    71.00000   -1.20000
H50B  2    0.428248    0.930534    0.412733    71.00000   -1.20000
AFIX   0
C51   1    0.276669    0.879353    0.433008    71.00000    0.08215    0.15684 =
         0.13932    0.09366    0.05696    0.05873
AFIX  23
H51A  2    0.263679    0.952257    0.440052    71.00000   -1.20000
H51B  2    0.206402    0.833387    0.400387    71.00000   -1.20000
AFIX   0
C52   1    0.319348    0.848428    0.508681    71.00000    0.06477    0.05752 =
         0.08577    0.02011    0.03389    0.02062
AFIX  23
H52A  2    0.337126    0.910358    0.550648    71.00000   -1.20000
H52B  2    0.260880    0.798009    0.515160    71.00000   -1.20000
AFIX   0

SAME 0.02 0.04 O5 C56 < C53
O5    5    0.797738    0.965527   -0.042039    81.00000    0.22494    0.12566 =
         0.11072    0.02023   -0.01531    0.02067
C53   1    0.810866    1.029673    0.032095    81.00000    0.11693    0.08310 =
         0.10815   -0.00073    0.02016    0.00499
AFIX  23
H53A  2    0.841492    1.102656    0.034899    81.00000   -1.20000
H53B  2    0.738087    1.027577    0.042566    81.00000   -1.20000
AFIX   0
C54   1    0.887146    0.985754    0.084649    81.00000    0.09519    0.13050 =
         0.07806    0.01736    0.00926   -0.02466
AFIX  23
H54A  2    0.867195    0.990588    0.132341    81.00000   -1.20000
H54B  2    0.964486    1.023046    0.096848    81.00000   -1.20000
AFIX   0
C55   1    0.878497    0.870732    0.046200    81.00000    0.16083    0.18515 =
         0.10389    0.08073    0.05256    0.11397
AFIX  23
H55A  2    0.952796    0.855042    0.044296    81.00000   -1.20000
H55B  2    0.848519    0.823826    0.074078    81.00000   -1.20000
AFIX   0
C56   1    0.801739    0.859141   -0.030267    81.00000    0.14978    0.08059 =
         0.08601    0.00292    0.02130    0.00566
AFIX  23
H56A  2    0.726379    0.823928   -0.034266    81.00000   -1.20000
H56B  2    0.829778    0.818147   -0.068385    81.00000   -1.20000
AFIX   0

SAME 0.02 0.04 O6 C60 < C57
O6    5    0.102687    0.747432    0.074693    91.00000    0.14443    0.11657 =
         0.10871   -0.02877    0.05956   -0.00296
C57   1    0.072352    0.727585    0.129168    91.00000    0.09309    0.15241 =
         0.07995   -0.03278    0.02012   -0.03766
AFIX  23
H57A  2    0.023812    0.658732    0.113147    91.00000   -1.20000
H57B  2    0.027652    0.779999    0.143810    91.00000   -1.20000
AFIX   0
C58   1    0.177300    0.727407    0.201482    91.00000    0.11717    0.14641 =
         0.14097    0.04920    0.02501   -0.02880
AFIX  23
H58A  2    0.176309    0.775131    0.248080    91.00000   -1.20000
H58B  2    0.183554    0.656921    0.211146    91.00000   -1.20000
AFIX   0
C59   1    0.267866    0.768270    0.168999    91.00000    0.09256    0.09537 =
         0.18572    0.03670    0.06261    0.02023
AFIX  23
H59A  2    0.304079    0.711499    0.149498    91.00000   -1.20000
H59B  2    0.325847    0.822271    0.207564    91.00000   -1.20000
AFIX   0
C60   1    0.199454    0.814149    0.103942    91.00000    0.12418    0.10999 =
         0.12882    0.01994    0.06627    0.02544
AFIX  23
H60A  2    0.186501    0.884532    0.123640    91.00000   -1.20000
H60B  2    0.238451    0.817954    0.065298    91.00000   -1.20000
AFIX   0

SAME 0.02 0.04 O3 > C48
PART 2
O3'   5    0.520990    0.136497    0.159156   -61.00000    0.06209    0.05977 =
         0.11045    0.02819    0.01347   -0.00068
C45'  1    0.431205    0.074038    0.176153   -61.00000    0.06438    0.07336 =
         0.10628    0.03540    0.01060   -0.00615
AFIX  23
H45C  2    0.392894    0.015411    0.132649   -61.00000   -1.20000
H45D  2    0.375173    0.117278    0.185550   -61.00000   -1.20000
AFIX   0
C46'  1    0.483691    0.033875    0.245523   -61.00000    0.06375    0.08672 =
         0.08817    0.02650    0.01249    0.01066
AFIX  23
H46C  2    0.508363   -0.033264    0.231721   -61.00000   -1.20000
H46D  2    0.430885    0.024942    0.275064   -61.00000   -1.20000
AFIX   0
C47'  1    0.584117    0.119236    0.290295   -61.00000    0.06485    0.08732 =
         0.10399    0.01405    0.01352   -0.00184
AFIX  23
H47C  2    0.562503    0.172823    0.324873   -61.00000   -1.20000
H47D  2    0.646174    0.089789    0.320585   -61.00000   -1.20000
AFIX   0
C48'  1    0.618172    0.164796    0.229448   -61.00000    0.05675    0.09002 =
         0.11547    0.03117    0.00784   -0.00236
AFIX  23
H48C  2    0.638680    0.241251    0.246041   -61.00000   -1.20000
H48D  2    0.683654    0.136285    0.220125   -61.00000   -1.20000
AFIX   0

SAME 0.02 0.04 O4 > C52
O4'   5    0.479157    0.786290    0.499272   -71.00000    0.06636    0.07447 =
         0.08168    0.02547    0.02900    0.01351
C49'  1    0.392848    0.746126    0.429066   -71.00000    0.04596    0.07856 =
         0.10036   -0.00330    0.02150    0.00981
AFIX  23
H49C  2    0.362124    0.672887    0.425422   -71.00000   -1.20000
H49D  2    0.421757    0.749996    0.385614   -71.00000   -1.20000
AFIX   0
C50'  1    0.301797    0.815969    0.429709   -71.00000    0.07642    0.12423 =
         0.14370    0.04910    0.05064    0.04748
AFIX  23
H50C  2    0.254624    0.814878    0.377481   -71.00000   -1.20000
H50D  2    0.253317    0.794147    0.459406   -71.00000   -1.20000
AFIX   0
C51'  1    0.372659    0.924034    0.468353   -71.00000    0.16534    0.09118 =
         0.06214    0.00772    0.03770    0.06018
AFIX  23
H51C  2    0.335199    0.966288    0.499658   -71.00000   -1.20000
H51D  2    0.388007    0.962006    0.430467   -71.00000   -1.20000
AFIX   0
C52'  1    0.481627    0.896283    0.518457   -71.00000    0.13601    0.06472 =
         0.06288    0.01240    0.01685    0.01255
AFIX  23
H52C  2    0.547685    0.933396    0.509802   -71.00000   -1.20000
H52D  2    0.487593    0.918024    0.572825   -71.00000   -1.20000
AFIX   0

SAME 0.02 0.04 O5 > C56
O5'   5    0.859749    0.954439   -0.051011   -81.00000    0.17599    0.10372 =
         0.08683   -0.01562    0.08000    0.01167
C53'  1    0.872917    1.027533    0.022062   -81.00000    0.11766    0.09140 =
         0.08726   -0.02905    0.06261   -0.02602
AFIX  23
H53C  2    0.951200    1.037165    0.055469   -81.00000   -1.20000
H53D  2    0.856486    1.095989    0.012074   -81.00000   -1.20000
AFIX   0
C54'  1    0.799752    0.988310    0.058441   -81.00000    0.10518    0.08611 =
         0.08257    0.00019    0.04751   -0.01143
AFIX  23
H54C  2    0.732761    1.022812    0.050410   -81.00000   -1.20000
H54D  2    0.837565    0.999086    0.113732   -81.00000   -1.20000
AFIX   0
C55'  1    0.766128    0.869085    0.020751   -81.00000    0.13608    0.06876 =
         0.07438    0.01219    0.01727    0.00931
AFIX  23
H55C  2    0.795065    0.826911    0.058312   -81.00000   -1.20000
H55D  2    0.683634    0.849277    0.000162   -81.00000   -1.20000
AFIX   0
C56'  1    0.816640    0.853802   -0.039644   -81.00000    0.15830    0.07695 =
         0.07742   -0.00552    0.02341    0.02151
AFIX  23
H56C  2    0.760203    0.813860   -0.087201   -81.00000   -1.20000
H56D  2    0.878567    0.813676   -0.026360   -81.00000   -1.20000
AFIX   0

SAME 0.02 0.04 O6 > C60
O6'   5    0.141670    0.640495    0.130003   -91.00000    0.08857    0.07628 =
         0.14413    0.00485    0.05276    0.01181
C57'  1    0.243008    0.672108    0.182419   -91.00000    0.09494    0.07467 =
         0.21421   -0.00530    0.01214   -0.00940
AFIX  23
H57C  2    0.298276    0.633862    0.165963   -91.00000   -1.20000
H57D  2    0.239661    0.655602    0.231224   -91.00000   -1.20000
AFIX   0
C58'  1    0.282424    0.791058    0.194549   -91.00000    0.09781    0.07546 =
         0.19500   -0.00581    0.04654    0.00820
AFIX  23
H58C  2    0.326508    0.822720    0.247980   -91.00000   -1.20000
H58D  2    0.326010    0.806998    0.160396   -91.00000   -1.20000
AFIX   0
C59'  1    0.168200    0.823766    0.172797   -91.00000    0.12210    0.07157 =
         0.11949    0.01084    0.03312    0.01677
AFIX  23
H59C  2    0.150999    0.846511    0.123898   -91.00000   -1.20000
H59D  2    0.159699    0.878724    0.212925   -91.00000   -1.20000
AFIX   0
C60'  1    0.096141    0.715736    0.166163   -91.00000    0.08425    0.11779 =
         0.12439    0.01633    0.02991    0.00225
AFIX  23
H60C  2    0.098583    0.704468    0.217296   -91.00000   -1.20000
H60D  2    0.017087    0.713660    0.136523   -91.00000   -1.20000
AFIX   0
HKLF 4


REM  neimca08_a.res in P-1
REM wR2 = 0.155424, GooF = S = 1.08312, Restrained GooF = 1.09836 for all data
REM R1 = 0.055303 for 9751 Fo > 4sig(Fo) and 0.063895 for all 11567 data
REM 991 parameters refined using 975 restraints

END

WGHT      0.0806      1.6119

REM Highest difference peak  0.513,  deepest hole -0.618,  1-sigma level  0.064
Q1    1   0.3543  0.8008  0.3717  11.00000  0.05    0.47
Q2    1   0.0468  0.7801  0.1196  11.00000  0.05    0.45
Q3    1   0.9467  0.9340  0.0747  11.00000  0.05    0.43
Q4    1   0.7394  0.7784  0.3256  11.00000  0.05    0.40
Q5    1   0.9589  0.8401  0.2762  11.00000  0.05    0.40
Q6    1   0.3869  0.9009  0.4097  11.00000  0.05    0.39
Q7    1   0.2313  0.7247  0.1128  11.00000  0.05    0.38
Q8    1   0.6659  0.8321  0.3530  11.00000  0.05    0.38
Q9    1   0.5025  0.1668  0.2547  11.00000  0.05    0.37
Q10   1   0.7720  0.8569  0.3715  11.00000  0.05    0.36
Q11   1   0.6162  0.6506  0.2100  11.00000  0.05    0.35
Q12   1   0.8795  0.8599  0.2667  11.00000  0.05    0.35
Q13   1   0.6458  0.0931  0.1922  11.00000  0.05    0.33
Q14   1   0.5127  0.0453  0.1584  11.00000  0.05    0.32
Q15   1   0.9381  0.8783  0.2427  11.00000  0.05    0.30
Q16   1   0.1862  0.6746  0.1772  11.00000  0.05    0.30
;
_shelx_res_checksum                85162
_shelx_hkl_file
;
   0   0   1 1180.47 79.4105   8
   0   0   2 11269.5 648.170   8
   0   0   3 1247.07 115.945   8
   0   0   3 1148.44 69.5573  10
   0   0   4 3031.40 222.192   8
   0   0   4 2877.68 166.570  10
   0   0   5 14001.6 788.466  10
   0   0   5 15442.6 855.594   8
   0   0   6 197.196 110.603   8
   0   0   6 132.596 23.6637  10
   0   0   7 3773.57 317.318   8
   0   0   7 3677.80 216.042  10
   0   0   8 7945.52 458.720  10
   0   0   8 9089.60 579.760   8
   0   0   9 21137.4 1164.58  10
   0   0   9 20264.1 1175.85   4
   0   0   9 20482.7 1299.67   8
   0   0  10 74.4068 35.1022  10
   0   0  10 115.892 150.085   8
   0   0  10 110.896 41.4259   4
   0   0  11 1736.67 93.2152  52
   0   0  11 1424.12 98.7982  30
   0   0  11 1787.07 152.094  23
   0   0  11 1263.46 91.0702  24
   0   0  11 1275.08 101.788  10
   0   0  11 1112.79 107.183   4
   0   0  12 2175.93 154.390  10
   0   0  12 2619.96 144.154  52
   0   0  12 2261.76 150.627  30
   0   0  12 2559.49 144.503  24
   0   0  12 2364.43 161.645  22
   0   0  12 2224.15 145.778  20
   0   0  12 2479.10 139.837  34
   0   0  13 82.2464 42.5590  10
   0   0  13 29.6086 34.0445  52
   0   0  13 54.5481 42.2001  29
   0   0  13 71.1859 33.8357  24
   0   0  13 42.6978 48.2195  30
   0   0  13 17.2322 55.5761  22
   0   0  13 19.5125 78.2511  14
   0   0  13 61.0022 38.7895  21
   0   0  13 23.9045 39.0818  20
   0   0  13 31.0439 26.7010  34
   0   0  14 119.247 45.3703  10
   0   0  14 46.4319 37.0968  52
   0   0  14 24.2437 43.5314  49
   0   0  14 85.2729 38.6733  24
   0   0  14 60.2891 51.4644  30
   0   0  14 177.524 65.8487  22
   0   0  14 117.738 53.1414  29
   0   0  14 84.6467 45.9541  20
   0   0  14 94.6726 42.1196  21
   0   0  14 119.466 94.3705  14
   0   0  14 69.6883 30.0508  34
   0   0  15 1378.89 105.250  52
   0   0  15 1510.31 114.238  49
   0   0  15 1632.51 119.179  29
   0   0  15 1706.14 106.006  24
   0   0  15 1481.19 129.023  22
   0   0  15 1562.64 120.716  30
   0   0  15 1541.29 108.215  21
   0   0  15 1940.19 173.894  14
   0   0  15 1558.24 112.746  20
   0   0  15 1436.88 99.7107  34
   0   0  16 1714.26 106.911  52
   0   0  16 1891.45 117.267  49
   0   0  16 1532.98 120.504  29
   0   0  16 1505.84 102.178  24
   0   0  16 1205.88 119.686  30
   0   0  16 1262.19 108.320  20
   0   0  16 1419.06 109.588  21
   0   0  16 1535.81 99.2953  34
   0   0  17 874.975 81.8863  49
   0   0  17 720.272 74.1602  52
   0   0  17 1084.01 93.7952  29
   0   0  17 992.218 97.1043  30
   0   0  17 923.787 70.7909  24
   0   0  17 948.379 80.0672  21
   0   0  17 917.569 81.8779  20
   0   0  17 879.061 66.2569  34
   0   0  18 121.735 47.8484  49
   0   0  18 47.5579 41.3936  52
   0   0  18 193.412 58.8580  29
   0   0  18 168.027 61.5566  30
   0   0  18 100.568 44.6004  20
   0   0  18 70.2725 47.8412  21
   0   0  18 89.7605 29.8868  34
   0   0  19 65.1495 40.2283  21
   0   0  19 96.1949 37.7328  20
   0   0  19 28.9901 40.9816  49
   0   0  19 15.4036 33.6720  52
   0   0  19 51.5757 52.7144  29
   0   0  19 40.4651 53.1662  30
   0   0  20 37.4823 32.7046  18
   0   0  20 4.79360 33.1523  49
   0   0  20 73.8949 28.5711  52
   0   0  21 30.5320 22.5299  18
   0   0  21 43.0738 22.1751  49
   0  -1  22 69.6741 15.6383  19
   0  -1  21 408.669 35.5816  18
   0  -1  21 386.320 34.5731  52
   0  -1  20-18.6485 32.7128  18
   0  -1  20-26.3134 38.3389  49
   0  -1  20 9.28090 31.8643  52
   0  -1  19 471.147 51.1857  52
   0  -1  19 471.031 60.1446  49
   0  -1  19 522.722 67.1654  29
   0  -1  19 311.126 47.6236  20
   0  -1  19 412.684 40.7238  34
   0  -1  18 2070.64 136.318  49
   0  -1  18 2032.15 129.668  52
   0  -1  18 1933.73 142.881  30
   0  -1  18 2191.75 143.503  29
   0  -1  18 1715.76 128.467  20
   0  -1  18 1913.36 130.007  21
   0  -1  18 1989.77 123.159  34
   0  -1  17 2714.98 188.519  52
   0  -1  17 3095.13 195.543  49
   0  -1  17 3526.48 202.161  29
   0  -1  17 2956.01 201.847  30
   0  -1  17 3253.82 191.614  21
   0  -1  17 3564.09 252.847  14
   0  -1  17 2970.94 191.361  20
   0  -1  17 3091.10 184.382  34
   0  -1  16 834.308 78.4484  49
   0  -1  16 729.277 69.5422  52
   0  -1  16 737.318 83.8904  30
   0  -1  16 715.381 60.2980  24
   0  -1  16 885.703 82.8985  29
   0  -1  16 794.404 69.8268  21
   0  -1  16 701.389 70.7639  20
   0  -1  16 778.876 133.552  14
   0  -1  16 623.393 60.9097  34
   0  -1  15 21.4977 46.5783  10
   0  -1  15 218.490 47.2120  52
   0  -1  15 199.271 51.9324  49
   0  -1  15 52.8811 32.1440  24
   0  -1  15 81.4760 57.0662  30
   0  -1  15 114.382 68.2451  22
   0  -1  15 55.7096 55.3953  29
   0  -1  15 47.1265 43.4877  20
   0  -1  15 54.0117 42.5677  21
   0  -1  15 63.6935 94.1071  14
   0  -1  15 76.1267 33.7974  34
   0  -1  15 75.0266 30.2365  35
   0  -1  14 1509.01 120.443  10
   0  -1  14 1367.02 110.024  49
   0  -1  14 1312.57 105.247  52
   0  -1  14 1610.54 116.171  29
   0  -1  14 1516.67 116.991  30
   0  -1  14 1762.91 102.506  24
   0  -1  14 1632.70 130.654  22
   0  -1  14 1608.57 107.357  21
   0  -1  14 1583.98 108.813  20
   0  -1  14 1838.46 166.809  14
   0  -1  14 1569.55 101.208  34
   0  -1  14 1581.44 98.8998  35
   0  -1  13 319.932 54.3524  10
   0  -1  13 233.035 41.8262  52
   0  -1  13 306.108 48.1266  49
   0  -1  13 299.892 66.7215  22
   0  -1  13 334.069 38.2156  24
   0  -1  13 244.405 54.3666  30
   0  -1  13 267.100 49.1322  29
   0  -1  13 264.740 43.8097  21
   0  -1  13 311.555 43.8915  20
   0  -1  13 400.704 88.2869  14
   0  -1  13 245.173 35.4008  34
   0  -1  13 298.650 33.1973  35
   0  -1  12 87.3490 44.1830  10
   0  -1  12 86.3881 34.9165  49
   0  -1  12 94.4223 32.2223  52
   0  -1  12 118.864 38.8496  29
   0  -1  12 116.025 40.3479  30
   0  -1  12 84.5082 49.6390  22
   0  -1  12 114.073 28.1749  24
   0  -1  12 113.194 68.8655  14
   0  -1  12 95.1913 32.6523  20
   0  -1  12 95.2194 31.6328  21
   0  -1  12 128.590 23.2743  35
   0  -1  12 105.314 26.8839  34
   0  -1  11 476.007 44.2633  52
   0  -1  11 523.554 51.8561  30
   0  -1  11 431.202 48.7475  29
   0  -1  11 624.631 82.3731  14
   0  -1  11 545.681 58.8181  10
   0  -1  10 15.5806 53.8190  14
   0  -1  10 8.03539 26.3595   4
   0  -1  10 59.1672 35.8839  10
   0  -1   9 1699.28 121.628  14
   0  -1   9 1710.78 108.086  10
   0  -1   9 1375.81 105.296   4
   0  -1   8 822.560 79.7636  14
   0  -1   8 934.523 68.6775  10
   0  -1   7 3697.31 232.782  14
   0  -1   7 3936.98 227.274  10
   0  -1   6 1556.38 100.436  10
   0   1  -5 18344.7 984.756   6
   0  -1   5 17152.0 985.173   9
   0   1  -4 527.362 36.5358   6
   0  -1   4 703.731 47.6675   3
   0   1  -3 2695.43 162.316   6
   0  -1   3 3155.39 167.307   3
   0   1  -2 5078.00 285.739   6
   0   1  -1 32706.6 1782.92  12
   0  -1   1 34257.7 1788.08   8
   0   1  -1 31133.0 1781.62   4
   0  -1   0 12265.9 681.615   2
   0   1   1 20788.4 1085.76   8
   0  -1  -1 18962.6 1074.21   2
   0   1   2 3017.68 179.378   6
   0   1   2 3218.15 177.593  10
   0   1   2 3380.02 206.864   8
   0   1   3 47651.2 2664.57  10
   0   1   3 48587.3 2664.74   6
   0   1   3 49695.9 2704.74   8
   0   1   4 29154.7 1644.00   6
   0   1   4 30286.9 1646.85  10
   0   1   5 23535.5 1254.53   8
   0   1   5 21073.8 1182.21  10
   0   1   6 710.432 136.760   8
   0   1   6 669.002 49.1109  10
   0   1   7 3517.05 208.412  10
   0   1   7 4063.59 318.093   8
   0   1   8 373.895 38.6443  10
   0   1   8 347.805 136.339   8
   0   1   9 373.495 66.5433   4
   0   1   9 424.344 167.743   8
   0   1   9 482.551 46.4616  10
   0   1  10 3461.66 220.506   4
   0   1  10 3073.84 194.713  10
   0   1  11 8695.72 545.950  10
   0   1  11 7929.84 563.809   4
   0   1  11 8892.60 536.111  52
   0   1  11 9625.91 544.703  30
   0   1  11 11971.2 592.790  23
   0   1  11 12223.0 542.759  26
   0   1  11 8924.02 539.182  24
   0   1  12 206.602 36.1434  52
   0   1  12 305.792 40.8434  24
   0   1  12 252.656 58.5380  22
   0   1  12 288.278 51.0658  30
   0   1  12 287.839 59.6078   4
   0   1  12 275.864 46.6554  10
   0   1  12 249.948 30.4290  34
   0   1  13 1878.77 128.544  52
   0   1  13 2302.77 144.753  30
   0   1  13 2144.92 154.171  22
   0   1  13 2354.73 134.379  24
   0   1  13 1985.10 125.177  34
   0   1  14 2016.28 118.406  52
   0   1  14 1487.87 126.375  29
   0   1  14 1798.72 133.267  30
   0   1  14 1791.76 141.527  22
   0   1  14 2058.07 122.570  24
   0   1  14 1708.29 122.623  21
   0   1  14 1799.76 126.774  20
   0   1  14 1727.15 111.471  34
   0   1  15 904.349 86.5775  49
   0   1  15 858.460 76.8802  52
   0   1  15 1082.56 94.4195  29
   0   1  15 1208.51 83.7849  24
   0   1  15 1279.90 100.830  30
   0   1  15 1045.70 106.247  22
   0   1  15 1097.86 88.2443  20
   0   1  15 917.757 84.1765  21
   0   1  15 978.492 69.8376  34
   0   1  16 681.972 69.1920  49
   0   1  16 684.765 57.6300  52
   0   1  16 399.321 69.4463  29
   0   1  16 529.813 79.0948  30
   0   1  16 446.084 56.5398  24
   0   1  16 371.199 64.0774  20
   0   1  16 457.703 64.6944  21
   0   1  16 393.847 43.4685  34
   0   1  17 198.786 56.2444  21
   0   1  17 217.955 53.8073  20
   0   1  17 280.851 44.9630  52
   0   1  17 269.816 57.1662  49
   0   1  17 173.211 44.0629  24
   0   1  17 213.141 64.0172  30
   0   1  17 222.895 64.7961  29
   0   1  18 60.7708 45.7973  20
   0   1  18 39.0900 46.5443  21
   0   1  18 50.4652 36.3179  52
   0   1  18 13.3725 43.8760  49
   0   1  18 33.7703 56.7965  29
   0   1  18 69.1858 60.7571  30
   0   1  19 217.157 44.8184  21
   0   1  19 245.399 42.7086  20
   0   1  19 252.705 34.9629  52
   0   1  19 251.431 44.8911  49
   0   1  19 268.628 56.9957  30
   0   1  19 267.370 55.4557  29
   0   1  20 130.914 31.6833  49
   0   1  20 162.513 41.8659  29
   0   1  21-2.20499 18.5908  18
   0   1  21-0.75377 15.4608  19
   0  -2  22 381.823 29.3424  52
   0  -2  21 4.51534 25.0286  52
   0  -2  21 2.90468 23.5163  18
   0  -2  20 1231.78 89.8097  52
   0  -2  20 1424.48 98.0269  49
   0  -2  20 1297.04 85.2145  34
   0  -2  20 1467.55 89.4532  18
   0  -2  19 450.041 60.5786  49
   0  -2  19 328.995 51.2304  52
   0  -2  19 399.053 43.3345  34
   0  -2  18 104.865 48.2507  52
   0  -2  18 142.142 56.8790  49
   0  -2  18 165.513 61.8534  29
   0  -2  18 199.270 67.1892  30
   0  -2  18 204.206 107.122  14
   0  -2  18 183.790 47.2230  21
   0  -2  18 165.362 43.7369  20
   0  -2  18 158.866 38.5883  34
   0  -2  17 71.6639 54.6302  49
   0  -2  17 32.5697 47.4960  52
   0  -2  17-16.3120 60.6125  30
   0  -2  17 56.3858 59.8032  29
   0  -2  17 22.4051 44.3879  21
   0  -2  17-4.59101 43.4073  20
   0  -2  17 12.1867 95.0019  14
   0  -2  17 40.4306 38.7168  34
   0  -2  17 27.3034 32.7208  35
   0  -2  16 565.975 78.9921  49
   0  -2  16 770.509 98.5913  22
   0  -2  16 869.859 90.3816  30
   0  -2  16 992.311 84.4278  29
   0  -2  16 902.124 72.5246  21
   0  -2  16 1185.27 144.117  14
   0  -2  16 846.401 72.8497  20
   0  -2  16 797.934 62.0298  35
   0  -2  16 646.898 65.7084  34
   0  -2  15 484.926 76.4984  10
   0  -2  15 971.129 74.7060  49
   0  -2  15 590.464 89.9093  22
   0  -2  15 749.650 78.0873  29
   0  -2  15 579.594 51.9284  24
   0  -2  15 622.566 79.9314  30
   0  -2  15 567.824 64.4398  20
   0  -2  15 682.607 61.9098  21
   0  -2  15 540.708 110.656  14
   0  -2  15 730.676 56.3677  35
   0  -2  15 825.169 60.5501  34
   0  -2  14 145.892 53.7782  10
   0  -2  14 247.297 50.1604  49
   0  -2  14 105.925 48.5754  29
   0  -2  14 166.586 56.9780  30
   0  -2  14 157.869 65.8187  22
   0  -2  14 152.340 29.7588  24
   0  -2  14 100.558 82.1319  14
   0  -2  14 165.250 40.2860  21
   0  -2  14 170.825 40.9724  20
   0  -2  14 201.365 36.9213  34
   0  -2  14 199.064 32.8380  35
   0  -2  13 68.5732 50.6393  10
   0  -2  13 292.826 45.0394  49
   0  -2  13 91.6526 44.4358  29
   0  -2  13 136.731 58.0914  22
   0  -2  13 110.921 26.4387  24
   0  -2  13 113.183 46.9245  30
   0  -2  13 83.0188 38.3231  20
   0  -2  13 185.258 79.9567  14
   0  -2  13 94.4919 35.0325  21
   0  -2  13 230.135 34.4364  34
   0  -2  13 139.280 29.1462  35
   0  -2  12-2.84665 42.7204  10
   0  -2  12 40.4762 31.8918  49
   0  -2  12 32.9217 38.8810  30
   0  -2  12 26.4562 36.4670  29
   0  -2  12-15.7453 50.8482  22
   0  -2  12 37.6833 29.0950  21
   0  -2  12 70.5387 31.9319  20
   0  -2  12 171.694 70.6118  14
   0  -2  12 40.8819 25.7778  34
   0  -2  12 36.2287 22.7676  35
   0  -2  11 33.6079 40.4817  10
   0  -2  11 18.4167 26.4253  52
   0  -2  11 17.7225 27.2384  49
   0  -2  11 43.8527 62.2917  14
   0  -2  11 6.80773 21.9169  34
   0  -2  11-26.1685 30.1948  29
   0  -2  11-14.4261 31.2717  30
   0  -2  10 5898.75 483.439   8
   0  -2  10 6194.18 360.971  10
   0  -2  10 5936.00 369.943  14
   0  -2   9 54.1856 37.1909  10
   0  -2   9 156.787 135.140   8
   0  -2   9 38.1905 49.1105  14
   0  -2   8 1082.62 82.6786  10
   0  -2   8 1022.84 170.391   8
   0  -2   8 987.277 89.4779  14
   0   2  -7 431.361 32.9142   6
   0  -2   7 517.578 35.6524   9
   0   2  -6 153.544 21.2893   6
   0  -2   6 193.029 100.692   8
   0  -2   6 177.674 38.2885   3
   0  -2   5 19742.2 1084.06   8
   0   2  -5 17614.8 1024.73   6
   0  -2   5 19337.9 1031.73   3
   0   2  -5 18540.4 1026.66  12
   0  -2   4 1681.13 140.793   8
   0  -2   4 1707.57 98.5304   3
   0   2  -4 1469.23 92.7605  12
   0   2  -3 299.030 34.8779   6
   0  -2   3 210.656 63.9303   8
   0   2  -3 293.636 31.9457  12
   0  -2   2 571.817 56.6134   8
   0   2  -2 522.272 39.8881   4
   0   2  -2 481.112 45.6727   6
   0   2  -2 591.015 45.1664  12
   0   2  -1 15324.6 919.114   4
   0  -2   1 16888.0 913.254   7
   0   2   0 1332.03 89.0614   4
   0   2   1 2955.65 177.947   6
   0  -2  -1 3153.83 175.947   2
   0   2   1 2781.50 183.642   8
   0  -2  -2 732.072 54.4877   2
   0   2   2 776.064 57.8081   6
   0   2   2 763.959 84.4375   8
   0   2   3 2200.24 127.508   6
   0   2   3 2307.40 168.511   8
   0  -2  -3 1927.18 125.850   2
   0   2   4 9345.95 529.226   6
   0   2   4 9841.19 584.006   8
   0   2   5 1935.97 188.259   8
   0   2   5 2006.38 120.244   6
   0   2   5 2046.05 121.292  10
   0   2   6 32714.3 1650.75   8
   0   2   6 30771.2 1548.77  10
   0   2   6 30895.7 1560.85  14
   0   2   7 86.0157 114.531   8
   0   2   7 48.0202 22.7200  10
   0   2   7 32.2055 44.6077  14
   0   2   8 70.5517 27.5805  10
   0   2   8 114.986 58.2226   4
   0   2   8 140.589 119.629   8
   0  -2  -9 1921.27 133.007   2
   0   2   9 2251.01 163.932   4
   0   2  10 4925.29 279.072   4
   0   2  10 3709.29 230.445  24
   0   2  11 4344.91 281.902   4
   0   2  11 3968.16 233.932  52
   0   2  11 4177.61 240.204  24
   0   2  11 3941.80 253.798  22
   0   2  12 2291.71 137.914  52
   0   2  12 2284.67 144.429  24
   0   2  12 2452.65 154.175  30
   0   2  12 2219.33 161.194  22
   0   2  12 2005.40 175.628   4
   0   2  12 2006.98 132.668  34
   0   2  13 1939.10 107.194  52
   0   2  13 1537.57 112.117  24
   0   2  13 1621.05 123.551  30
   0   2  13 1449.86 129.057  22
   0   2  13 1532.10 99.1688  34
   0   2  14 27.1530 34.6944  52
   0   2  14 51.9061 62.9930  22
   0   2  14 46.8612 59.7046  30
   0   2  14 33.7436 42.5748  24
   0   2  14 4.66352 45.1302  21
   0   2  14-32.3430 52.2097  20
   0   2  14 12.1619 23.1724  34
   0   2  15 3801.16 238.338  20
   0   2  15 3628.52 233.804  21
   0   2  15 3849.16 226.986  52
   0   2  15 3915.56 245.134  30
   0   2  15 4404.45 233.602  24
   0   2  15 3386.39 240.623  29
   0   2  15 3797.87 252.721  22
   0   2  16 1062.70 90.9073  20
   0   2  16 930.641 86.1203  21
   0   2  16 925.554 72.8692  52
   0   2  16 978.986 84.6870  49
   0   2  16 975.355 95.9158  29
   0   2  16 1018.44 100.925  30
   0   2  16 1077.91 82.6766  24
   0   2  17 27.9496 49.1020  21
   0   2  17 57.4967 52.8356  20
   0   2  17 31.6721 45.4743  49
   0   2  17 10.0039 31.9300  52
   0   2  17 4.07688 58.7971  29
   0   2  17-25.5885 60.8361  30
   0   2  17 30.1194 38.5349  24
   0   2  18 73.6756 44.7211  21
   0   2  18 10.4300 43.9764  20
   0   2  18 49.0523 40.4707  49
   0   2  18 12.4041 57.5034  30
   0   2  18 72.8089 53.7046  29
   0   2  19 272.234 41.3775  20
   0   2  19 266.580 43.8350  21
   0   2  19 156.537 37.0006  49
   0   2  19 395.417 53.2464  29
   0   2  19 369.122 57.0543  30
   0   2  20 1023.24 68.8753  18
   0   2  20 1187.61 78.5186  30
   0   2  20 1195.19 75.5398  29
   0   2  21 34.2007 15.1218  18
   0  -3  22 60.3046 17.9358  52
   0  -3  22 59.8605 18.7574  19
   0  -3  21 1012.72 72.4201  52
   0  -3  21 1027.65 67.1031  34
   0  -3  21 1106.35 66.7076  18
   0  -3  20 304.598 50.6834  49
   0  -3  20 347.032 39.0092  34
   0  -3  20 336.627 38.1838  18
   0  -3  19 461.555 64.4338  49
   0  -3  19 493.978 50.3813  34
   0  -3  19 502.990 49.6290  18
   0  -3  19 464.260 97.8537  14
   0  -3  18 577.669 69.3114  49
   0  -3  18 462.844 116.081  14
   0  -3  18 516.827 53.9419  34
   0  -3  17 63.9053 55.9295  49
   0  -3  17 42.0376 60.6633  29
   0  -3  17-72.6343 102.022  14
   0  -3  17 30.1976 38.9503  21
   0  -3  17-8.42064 34.2963  35
   0  -3  17 34.0695 38.6283  34
   0  -3  16 568.518 78.1694  10
   0  -3  16 367.950 57.2542  52
   0  -3  16 393.439 65.8321  49
   0  -3  16 458.147 74.8192  30
   0  -3  16 597.077 71.6325  29
   0  -3  16 563.910 55.2155  21
   0  -3  16 572.777 113.565  14
   0  -3  16 469.548 56.6912  20
   0  -3  16 453.633 47.1815  35
   0  -3  16 453.362 53.7560  34
   0  -3  15 1530.37 125.189  10
   0  -3  15 1248.79 101.738  52
   0  -3  15 1284.76 109.054  49
   0  -3  15 1629.87 114.019  29
   0  -3  15 1434.26 116.312  30
   0  -3  15 1515.13 131.898  22
   0  -3  15 1400.43 102.041  20
   0  -3  15 1778.90 161.610  14
   0  -3  15 1555.62 99.7348  21
   0  -3  15 1484.67 96.4441  35
   0  -3  15 1483.18 99.8490  34
   0  -3  14 480.958 76.0365  10
   0  -3  14 593.044 51.5404  51
   0  -3  14 595.982 58.5055  52
   0  -3  14 588.687 63.8541  49
   0  -3  14 491.268 67.0845  30
   0  -3  14 452.700 83.0424  22
   0  -3  14 541.634 64.4764  29
   0  -3  14 495.507 105.571  14
   0  -3  14 523.869 51.5060  21
   0  -3  14 533.986 56.6609  20
   0  -3  14 499.406 47.9481  35
   0  -3  14 620.807 54.5322  34
   0  -3  13 179.080 58.4332  10
   0  -3  13 267.350 40.5056  52
   0  -3  13 226.053 34.7690  51
   0  -3  13 78.7670 60.8923  22
   0  -3  13 106.424 48.5907  30
   0  -3  13 243.461 49.8532  29
   0  -3  13 101.165 84.7239  14
   0  -3  13 144.142 37.5744  20
   0  -3  13 171.425 33.8215  21
   0  -3  13 186.118 35.7767  34
   0  -3  13 218.638 31.8470  35
   0  -3  12 1659.76 127.673  10
   0  -3  12 1565.92 103.153  51
   0  -3  12 1752.96 105.704  52
   0  -3  12 1541.41 126.109  22
   0  -3  12 1718.80 111.862  29
   0  -3  12 1692.07 114.483  30
   0  -3  12 1509.14 104.362  20
   0  -3  12 1614.58 144.067  14
   0  -3  12 1509.19 101.312  21
   0  -3  12 1720.10 101.993  35
   0  -3  12 1654.83 103.670  34
   0  -3  11 2581.53 147.492  29
   0  -3  11 2564.48 148.941  30
   0  -3  11 2623.20 165.285  10
   0  -3  11 2608.61 180.347  14
   0  -3  10 4123.33 246.037  10
   0  -3  10 3611.69 251.938  14
   0  -3   9 7074.01 344.467  10
   0  -3   9 6343.73 453.689   8
   0   3  -9 6782.37 331.760  12
   0  -3   9 6745.54 351.516  14
   0  -3   8 3430.91 283.731   8
   0  -3   8 3329.17 201.223   3
   0   3  -8 2808.03 179.723   6
   0   3  -8 3371.08 187.762  12
   0  -3   7 4394.54 263.040   3
   0  -3   7 4347.21 327.262   8
   0   3  -7 4087.34 249.809   6
   0   3  -7 4483.71 253.527  12
   0  -3   6 14046.5 780.254   3
   0  -3   6 14213.4 833.619   8
   0   3  -6 12885.3 771.968   6
   0   3  -6 14405.8 774.138  12
   0  -3   5 6953.09 428.301   8
   0   3  -5 6410.85 383.047   6
   0   3  -5 6850.01 383.336  12
   0   3  -4 14765.7 847.395   6
   0  -3   4 14411.0 872.104   8
   0   3  -4 15611.2 847.047  12
   0   3  -3 29865.8 1632.08   4
   0  -3   3 30354.1 1649.79   8
   0   3  -3 28143.3 1636.29   6
   0   3  -2 54810.6 2875.98   4
   0   3  -2 48849.8 2877.25   6
   0  -3   2 51779.3 2866.63   7
   0   3  -1 26517.7 1470.10   6
   0  -3   1 26414.7 1458.48   7
   0   3  -1 25913.9 1468.78   4
   0   3   0 96630.6 5351.47   4
   0  -3  -1 4115.60 224.740   2
   0   3   1 3703.57 226.065   6
   0   3   1 3407.84 230.616   4
   0   3   2 681.252 75.8768   8
   0  -3  -2 590.974 53.9770   2
   0   3   2 633.709 58.8983   6
   0  -3  -3 7331.78 408.759   2
   0   3   3 6329.09 435.889   8
   0   3   3 7177.88 409.882   6
   0   3   4 8561.30 486.277   6
   0  -3  -4 8483.22 486.211   2
   0   3   4 8412.03 531.271   8
   0   3   5 2440.52 151.149   6
   0   3   5 2476.53 217.587   8
   0  -3  -5 2470.05 154.795   2
   0   3   6 17858.1 956.232   8
   0   3   6 14530.0 861.192   6
   0   3   6 16847.7 893.731   4
   0  -3  -6 15888.7 869.758   2
   0  -3  -7 9850.29 559.298   2
   0   3   7 9537.31 583.323   4
   0   3   8 22201.4 1255.88   4
   0  -3  -8 21668.8 1226.29   2
   0   3   9 5932.76 364.768  26
   0   3   9 6717.70 410.487   4
   0   3  10 1082.42 78.7988  26
   0   3  10 969.894 92.5761  22
   0   3  10 1292.82 153.775  23
   0   3  10 917.040 118.812   4
   0   3  11 1676.55 103.567  52
   0   3  11 1708.49 130.214  22
   0   3  11 1735.32 162.059   4
   0   3  12 2987.29 167.163  52
   0   3  12 2912.02 185.795  30
   0   3  12 2484.36 191.962  22
   0   3  12 2258.07 213.316   4
   0   3  13 209.261 36.6094  52
   0   3  13 477.117 77.0365  22
   0   3  13 406.387 69.1798  30
   0   3  13 429.630 59.0879  24
   0   3  14 5264.53 329.727  52
   0   3  14 5876.02 359.704  22
   0   3  14 6181.08 350.930  30
   0   3  14 6573.40 341.365  24
   0   3  15 672.876 78.9212  20
   0   3  15 644.248 54.6686  52
   0   3  15 726.875 87.8261  30
   0   3  15 611.258 75.6351  29
   0   3  15 735.705 71.7496  24
   0   3  15 727.690 90.6332  22
   0   3  16 1385.22 97.9981  20
   0   3  16 934.745 88.2912  49
   0   3  16 889.631 73.8365  52
   0   3  16 1327.13 108.922  30
   0   3  16 1499.74 92.2850  24
   0   3  16 1162.60 100.431  29
   0   3  17 277.395 57.2304  20
   0   3  17 308.866 50.9336  49
   0   3  17 301.361 49.6813  24
   0   3  17 327.327 70.7507  30
   0   3  17 393.897 64.8067  29
   0   3  18 370.256 53.3576  20
   0   3  18 439.426 49.1086  49
   0   3  18 383.062 59.3071  29
   0   3  18 439.897 65.8520  30
   0   3  19 193.673 35.3493  20
   0   3  19 230.245 31.7324  49
   0   3  19 253.512 48.1699  30
   0   3  19 205.124 42.5146  29
   0   3  20 45.5389 25.2230  29
   0  -4  22 463.257 35.4338  19
   0  -4  21 359.376 33.4192  34
   0  -4  21 334.253 38.8161  52
   0  -4  20 982.697 70.0419  18
   0  -4  20 1210.64 75.2201  34
   0  -4  20 1104.31 78.2271  52
   0  -4  19 1036.42 124.230  14
   0  -4  19 929.583 65.6844  18
   0  -4  19 912.050 69.5827  34
   0  -4  19 846.272 79.8869  49
   0  -4  19 868.155 75.3612  52
   0  -4  18 98.2777 36.4890  18
   0  -4  18 164.656 89.4815  14
   0  -4  18 185.272 44.2617  34
   0  -4  18 159.146 35.7298  35
   0  -4  18 144.263 46.7971  52
   0  -4  18 193.925 55.9766  49
   0  -4  17 291.489 43.8252  18
   0  -4  17 347.405 106.371  14
   0  -4  17 235.974 48.0078  34
   0  -4  17 284.288 41.7142  35
   0  -4  17 203.210 58.9969  49
   0  -4  17 332.790 55.0820  52
   0  -4  16 511.858 77.4498  10
   0  -4  16 508.151 60.9470  52
   0  -4  16 564.956 118.588  14
   0  -4  16 519.191 56.2578  34
   0  -4  16 537.459 52.8205  35
   0  -4  15 70.5774 59.3742  10
   0  -4  15 55.7948 44.7055  52
   0  -4  15 40.3846 54.7597  29
   0  -4  15 54.9111 33.8740  21
   0  -4  15 11.5977 90.2359  14
   0  -4  15 34.5106 33.5974  35
   0  -4  14 415.037 75.0643  10
   0  -4  14 316.349 48.7076  52
   0  -4  14 288.061 43.0865  51
   0  -4  14 390.815 61.5568  29
   0  -4  14 370.476 42.3867  21
   0  -4  14 428.573 102.691  14
   0  -4  14 370.133 43.7546  35
   0  -4  13 776.585 94.6373  10
   0  -4  13 966.597 71.1510  52
   0  -4  13 1016.56 70.8588  51
   0  -4  13 949.678 78.7356  29
   0  -4  13 939.249 101.498  22
   0  -4  13 835.573 83.6316  30
   0  -4  13 909.915 117.687  14
   0  -4  13 853.609 65.5448  21
   0  -4  13 919.621 66.7916  35
   0  -4  12 115.292 26.3759  21
   0  -4  12 13.4814 73.0708  14
   0  -4  12 36.1666 54.6274  10
   0  -4  12 69.1970 32.4929  52
   0  -4  12 63.7075 30.2683  51
   0  -4  12 87.1493 43.7104  30
   0  -4  12 100.935 61.5367  22
   0  -4  12 52.3125 38.5580  29
   0  -4  12 70.0205 24.6443  42
   0  -4  12 74.8831 28.8004  34
   0  -4  12 71.8112 27.9113  35
   0  -4  11 2155.78 155.757  10
   0  -4  11 2082.87 127.654  51
   0  -4  11 2089.68 126.226  52
   0  -4  11 2132.24 165.672  14
   0  -4  11 2087.86 125.771  34
   0  -4  11 1871.87 124.716  35
   0  -4  11 2231.85 132.781  29
   0  -4  11 1901.56 149.592  22
   0  -4  11 2103.82 134.514  30
   0  -4  10 11929.4 660.335  14
   0  -4  10 10683.9 650.793  10
   0  -4   9 1453.03 115.571   3
   0   4  -9 1334.22 91.9293   6
   0   4  -8 195.371 35.9998   6
   0  -4   8 213.672 54.5814   3
   0   4  -7 7620.39 450.826   6
   0  -4   7 8143.21 462.458   3
   0  -4   7 7782.44 515.767   8
   0  -4   6 5049.14 342.782   8
   0   4  -6 4958.14 296.024   6
   0   4  -5 9712.66 557.474   6
   0   4  -4 28894.9 1582.78   4
   0   4  -4 27706.7 1589.28   6
   0   4  -3 41.0375 31.3900   4
   0   4  -3-4.15516 38.5251   6
   0  -4   2 4607.94 256.750   7
   0   4  -2 4384.49 270.527   4
   0   4  -2 4474.50 274.148   6
   0   4  -1 19417.3 1094.02   4
   0   4  -1 19908.7 1095.34   6
   0  -4   1 19297.6 1078.66   7
   0   4   0 17039.0 965.315   4
   0   4   1 212.778 52.8283   4
   0   4   1 235.353 47.4619   6
   0  -4  -2 3117.89 185.170   2
   0   4   2 2593.28 193.452   4
   0   4   2 3003.09 188.578   6
   0   4   3 3711.46 267.442   4
   0  -4  -3 4633.02 255.777   2
   0   4   3 4103.91 255.533   6
   0   4   4 1715.72 119.040   6
   0  -4  -4 1696.47 117.188   2
   0  -4  -5 22132.3 1234.57   2
   0   4   5 21935.2 1233.59   6
   0   4   5 21702.9 1255.22   4
   0   4   6 1347.39 97.7357   6
   0  -4  -6 1535.68 106.011   2
   0   4   6 1362.70 136.063   4
   0   4   7 622.695 92.4112   4
   0  -4  -7 613.233 59.9031   2
   0   4   7 500.441 45.9708   6
   0   4   8 2816.26 137.844  48
   0   4   8 2362.07 187.433   4
   0  -4  -8 2356.53 147.922   2
   0   4   8 2929.75 197.098  23
   0   4   9 951.595 78.5422  24
   0   4   9 1067.15 79.8100  26
   0   4  10 449.743 53.5735  24
   0   4  10 442.872 53.2501  26
   0   4  10 575.689 102.921   4
   0   4  10 412.600 67.4980  22
   0   4  11 2925.99 231.119   4
   0   4  11 2933.80 174.248  26
   0   4  11 2527.56 174.278  24
   0   4  11 2794.18 194.017  22
   0   4  12 158.229 50.4875  26
   0   4  12 163.258 80.7367   4
   0   4  12 220.928 70.4264  22
   0   4  13 3591.22 307.999   4
   0   4  13 3888.62 284.085  22
   0   4  13 4320.99 279.396  30
   0   4  14 107.505 51.1414  21
   0   4  14 116.920 70.1825  22
   0   4  14 80.2708 66.1424  30
   0   4  15 1479.07 114.225  20
   0   4  15 1376.42 105.697  21
   0   4  15 1381.64 119.877  30
   0   4  15 1406.15 121.491  22
   0   4  16 102.665 55.1911  20
   0   4  16 246.161 52.0330  21
   0   4  16 61.1989 43.7907  49
   0   4  16 136.977 64.4808  30
   0   4  16 172.734 59.4532  29
   0   4  16 256.987 50.1314  24
   0   4  17 147.387 43.9623  21
   0   4  17 142.414 50.3113  20
   0   4  17 76.0243 38.6721  49
   0   4  17 119.279 52.3321  29
   0   4  17 76.1096 57.0458  30
   0   4  17 205.833 43.7843  24
   0   4  18 139.359 39.8475  20
   0   4  18 145.676 36.9261  21
   0   4  18 85.2257 30.7780  49
   0   4  18 163.397 42.8385  29
   0   4  18 133.328 47.1900  30
   0   4  19 235.258 32.6274  20
   0   4  19 272.297 37.0243  29
   0   4  19 220.069 41.1339  30
   0  -5  22 3.79228 16.5913  52
   0  -5  22 5.45834 11.8189  34
   0  -5  22 20.3318 14.5277  19
   0  -5  21 470.685 40.9734  34
   0  -5  21 599.954 46.7263  52
   0  -5  20 76.7632 36.6372  52
   0  -5  20 45.6816 30.6135  34
   0  -5  20-35.8643 63.6723  14
   0  -5  19 101.164 43.0687  52
   0  -5  19 164.338 37.4136  34
   0  -5  19 131.066 81.3849  14
   0  -5  18 687.528 72.2639  52
   0  -5  18 924.044 62.2246  18
   0  -5  18 901.608 124.005  14
   0  -5  18 814.057 64.6156  35
   0  -5  17 270.197 49.7108  52
   0  -5  17 136.307 63.9768  10
   0  -5  17 245.517 37.5096  18
   0  -5  17 299.527 98.5162  14
   0  -5  17 227.859 41.6613  35
   0  -5  16 103.774 47.4562  52
   0  -5  16 207.588 66.4128  10
   0  -5  16 199.309 35.8004  18
   0  -5  16 221.254 100.664  14
   0  -5  16 167.332 40.0776  35
   0  -5  15 2108.66 157.368  52
   0  -5  15 2742.21 192.002  10
   0  -5  15 3067.90 219.426  14
   0  -5  15 2587.55 151.965  18
   0  -5  15 2446.91 156.977  34
   0  -5  15 2715.37 156.273  35
   0  -5  14 183.831 90.6886  14
   0  -5  14 115.145 41.5233  51
   0  -5  14 205.247 43.6488  52
   0  -5  14 225.899 63.7455  10
   0  -5  14 113.510 30.7757  42
   0  -5  14 195.962 37.7317  35
   0  -5  14 191.571 41.8925  34
   0  -5  13 114.174 83.1079  14
   0  -5  13 62.4407 37.0468  51
   0  -5  13 30.0554 34.8716  52
   0  -5  13 59.9774 57.8169  10
   0  -5  13 73.2116 30.2166  42
   0  -5  13 73.9323 35.0107  34
   0  -5  13 67.9951 32.3127  35
   0  -5  12 2371.97 179.342  14
   0  -5  12 2274.08 134.875  52
   0  -5  12 2126.94 137.312  51
   0  -5  12 2460.53 142.504  49
   0  -5  12 2118.20 166.353  10
   0  -5  12 2019.06 134.026  42
   0  -5  12 2254.21 134.381  35
   0  -5  12 2002.14 133.861  34
   0  -5  11 6040.25 379.054  10
   0  -5  11 6892.36 392.552  14
   0  -5  11 5890.47 349.161  35
   0  -5  11 5860.81 348.368  34
   0  -5  11 6183.72 348.831  52
   0  -5  11 6460.39 354.696  49
   0  -5  11 6213.44 351.819  51
   0  -5  10 126.330 39.9914   9
   0  -5  10 239.466 64.9778   3
   0  -5  10 174.073 29.0203  34
   0  -5  10 274.489 36.7953  49
   0  -5  10 262.399 34.6674  51
   0   5  -9 2582.71 171.321   6
   0  -5   9 2921.53 194.800   3
   0  -5   8 365.483 66.9805   3
   0   5  -8 461.923 53.8735   6
   0   5  -8 372.896 32.7773  15
   0  -5   7 36.3218 50.3869   3
   0   5  -7 55.3178 41.9752   6
   0   5  -6 7331.52 432.016   6
   0   5  -5 7492.26 440.920   6
   0   5  -4 2539.85 168.186   6
   0   5  -4 2477.80 159.432   4
   0   5  -3 385.437 61.6060   6
   0   5  -3 460.482 54.7304   4
   0   5  -2 74.8221 44.4117   6
   0  -5   2 70.9600 16.9172   7
   0   5  -2 32.2627 39.3710   4
   0   5  -1 3293.18 201.964   4
   0  -5   1 3019.16 177.623   7
   0   5  -1 3047.63 200.042   6
   0   5   0 2464.37 172.003   4
   0   5   1 3375.96 230.546   4
   0   5   1 3663.27 226.970   6
   0   5   2 3709.50 231.171   6
   0   5   2 3485.45 241.334   4
   0   5   3 1658.52 145.488   4
   0   5   3 2004.42 136.259   6
   0   5   4 514.156 65.0354   6
   0   5   5 67.3946 40.4804   6
   0   5   6 3526.24 250.902   4
   0   5   6 3418.76 217.148   6
   0   5   7 3220.25 156.412  48
   0   5   7 3016.64 203.392  23
   0   5   8 2788.82 171.097  24
   0   5   8 2594.45 171.446  26
   0   5   9 1416.08 103.114  26
   0   5   9 1391.50 101.077  24
   0   5  10 13719.6 797.085   4
   0   5  10 12911.1 730.123  26
   0   5  10 12776.6 729.050  24
   0   5  10 12717.4 748.653  22
   0   5  11 1784.80 190.923   4
   0   5  11 2147.26 164.394  22
   0   5  11 2064.65 142.501  24
   0   5  11 2303.73 144.232  26
   0  -5 -12 3473.65 241.179  37
   0   5  12 4066.71 303.218   4
   0   5  12 4610.43 247.703  26
   0   5  12 4285.17 244.606  24
   0   5  12 3705.50 262.541  22
   0   5  13 50.6364 50.7577  24
   0   5  13 69.7909 71.1863  22
   0   5  13 65.4672 63.4322  30
   0   5  13 55.7216 57.0330  26
   0   5  13-7.65124 70.2556   4
   0   5  13 1.51925 46.2909  21
   0   5  14 387.224 58.5348  21
   0   5  14 535.539 66.4281  24
   0   5  14 502.036 80.0463  22
   0   5  14 292.436 76.3135  30
   0   5  15 423.415 69.0936  20
   0   5  15 509.706 60.5575  21
   0   5  15 508.040 79.3389  30
   0   5  16 533.730 54.9265  21
   0   5  16 490.985 64.3919  20
   0   5  16 306.587 49.6902  49
   0   5  16 575.368 72.4697  30
   0   5  16 443.781 64.2510  29
   0   5  17 244.805 39.6490  21
   0   5  17 102.428 43.2602  20
   0   5  17 102.818 32.9249  49
   0   5  17 146.837 45.5581  29
   0   5  17 121.115 47.6544  30
   0   5  18 11.3939 30.0539  20
   0   5  18 16.1589 27.0077  21
   0   5  18 16.6672 37.4416  30
   0   5  18 55.4563 34.0960  29
   0   5  19 331.710 28.0559  18
   0   5  19 363.300 33.5020  29
   0   5  19 324.684 35.3907  30
   0  -6  22 197.211 18.7753  34
   0  -6  22 222.183 20.1635  52
   0  -6  21-3.25889 23.3504  52
   0  -6  21-32.4424 21.7224  34
   0  -6  21 14.8026 19.8600  19
   0  -6  20 4.39157 31.6178  52
   0  -6  20 79.6024 57.2899  14
   0  -6  19 56.4973 35.6352  52
   0  -6  19 5.21745 28.8270  35
   0  -6  19 31.6485 68.7523  14
   0  -6  18 3.62351 42.2950  52
   0  -6  18 21.1181 41.1196  34
   0  -6  18 17.7847 32.7865  35
   0  -6  18-26.1130 76.7625  14
   0  -6  17 299.008 49.9653  52
   0  -6  17 108.052 87.8108  14
   0  -6  17 224.689 41.4538  35
   0  -6  17 221.109 45.2154  34
   0  -6  16 1794.16 124.618  52
   0  -6  16 2020.78 156.245  10
   0  -6  16 2028.79 180.849  14
   0  -6  16 1906.81 121.553  35
   0  -6  16 1817.03 122.579  34
   0  -6  15 247.584 102.275  14
   0  -6  15 439.969 66.1711  49
   0  -6  15 502.728 57.4159  52
   0  -6  15 382.308 80.6779  10
   0  -6  15 426.769 44.9237  42
   0  -6  15 467.128 52.1643  35
   0  -6  15 444.800 54.1215  34
   0  -6  14 5097.29 329.731  14
   0  -6  14 5054.33 284.320  49
   0  -6  14 4877.68 275.073  52
   0  -6  14 4782.50 314.268  10
   0  -6  14 4229.62 273.191  42
   0  -6  14 4628.22 274.513  34
   0  -6  14 4794.90 275.543  35
   0  -6  13 298.927 95.6465  14
   0  -6  13 250.139 51.8466  49
   0  -6  13 230.087 40.7789  52
   0  -6  13 226.580 48.0725  51
   0  -6  13 370.997 74.0198  10
   0  -6  13 246.215 41.9507  42
   0  -6  13 312.537 41.8424  35
   0  -6  13 276.146 40.7769  34
   0  -6  12 1783.17 158.740  14
   0  -6  12 1649.88 103.978  52
   0  -6  12 1469.50 108.218  51
   0  -6  12 1665.66 113.377  49
   0  -6  12 1712.34 142.724  10
   0  -6  12 1615.48 106.016  42
   0  -6  12 1596.90 105.328  35
   0  -6  12 1545.32 103.785  34
   0  -6  11-4.94828 61.9674   3
   0  -6  11-4.21245 57.9590  10
   0  -6  11 48.4612 29.1913  35
   0  -6  11 19.4260 26.5766  34
   0  -6  11 47.1310 38.7059  49
   0  -6  11 57.6344 26.4276  52
   0  -6  11 69.5140 35.8000  51
   0   6 -10 1419.61 114.424   6
   0  -6  10 1635.68 142.924   3
   0  -6  10 1485.41 99.3721  34
   0  -6  10 1659.28 104.914  51
   0  -6  10 1729.79 107.189  49
   0  -6  10 1624.26 99.3943  52
   0  -6   9 913.805 70.1224  51
   0  -6   9 890.441 71.2137  49
   0  -6   9 875.039 68.1451  47
   0   6  -9 1052.71 66.0243  15
   0  -6   9 1067.23 107.698   3
   0  -6   8 173.860 64.8293   3
   0   6  -8 176.669 50.4898   6
   0   6  -7 11351.5 659.886   6
   0   6  -6 8824.01 521.097   6
   0   6  -5 3159.73 212.236   6
   0   6  -4 170.752 41.9133   4
   0   6  -4 230.002 62.2218   6
   0   6  -3 16.4165 50.3885   6
   0   6  -3 14.5072 41.8999   4
   0   6  -2 19.8428 50.4408   6
   0   6  -2 79.2181 44.4775   4
   0  -6   2 34.8944 15.8060   7
   0   6  -1 2269.75 158.791   4
   0  -6   1 2100.57 127.197   7
   0   6   0 1035.95 103.275   4
   0   6   1 350.753 73.7042   4
   0   6   1 395.607 67.0397   6
   0   6   2 699.544 84.3211   6
   0   6   2 774.048 95.3290   4
   0   6   3 563.792 97.5020   4
   0   6   3 648.873 79.2944   6
   0   6   4-34.5783 48.3632   6
   0   6   4 5.42909 72.0472   4
   0   6   5 2195.95 134.616  15
   0   6   5 2325.51 160.891   6
   0   6   6 3304.99 177.872  48
   0   6   6 3088.80 232.947   4
   0   6   6 2977.50 194.402   6
   0   6   6 2664.70 170.666  15
   0   6   7 326.605 45.9893   6
   0   6   7 321.659 98.1009   4
   0   6   7 283.399 43.8150  48
   0   6   7 237.167 42.1032  24
   0   6   8 3223.59 220.503  26
   0   6   8 3892.09 220.829  24
   0   6   9 14874.2 802.393   4
   0   6   9 13379.0 724.994  24
   0   6  10 51.5503 92.9688   4
   0   6  10 47.9297 72.4186  22
   0   6  10 99.4303 48.2201  24
   0   6  10 145.387 48.5307  26
   0   6  11 4711.98 349.413   4
   0   6  11 4404.94 303.492  22
   0   6  11 4733.19 283.712  26
   0   6  11 4827.07 282.288  24
   0  -6 -12 1455.15 112.508  37
   0   6  12 1220.93 160.203   4
   0   6  12 1509.62 112.865  24
   0   6  12 1326.00 132.632  22
   0   6  13 84.2233 46.0452  21
   0   6  13 37.4346 67.7449  22
   0   6  13 54.8728 50.7345  24
   0   6  13 100.391 69.6299  30
   0   6  13 22.9897 55.9359  26
   0   6  14 261.647 48.0925  21
   0   6  14 293.777 57.3429  24
   0   6  14 335.116 70.8941  22
   0   6  14 207.967 71.1862  30
   0   6  15 1129.26 80.1329  21
   0   6  15 1237.05 86.9447  24
   0   6  15 994.630 93.4925  30
   0   6  16 50.4058 43.1891  20
   0   6  16 72.7197 34.5343  21
   0   6  16 90.7096 32.1359  49
   0   6  16 63.4088 51.1642  30
   0   6  16 105.594 39.4755  24
   0   6  16 61.0547 43.7759  29
   0   6  17 152.995 38.0257  20
   0   6  17 155.132 29.5569  21
   0   6  17 167.893 38.7401  29
   0   6  17 94.5099 42.4155  30
   0   6  18 437.491 39.3278  20
   0   6  18 395.364 32.9868  18
   0   6  18 549.552 41.1087  29
   0   6  18 461.335 44.1320  30
   0  -7  21 130.396 22.1215  52
   0  -7  20 107.513 30.1413  34
   0  -7  20 211.965 30.3214  52
   0  -7  19 19.1337 32.6241  52
   0  -7  19 25.6385 27.8578  35
   0  -7  19 32.7244 33.7017  34
   0  -7  19 8.13495 60.9809  14
   0  -7  18 18.9931 36.8004  52
   0  -7  18 49.3945 32.7405  35
   0  -7  18-1.09059 36.9378  34
   0  -7  18-14.4959 70.4934  14
   0  -7  17 84.4475 38.3541  52
   0  -7  17 134.762 83.0336  14
   0  -7  17 98.7397 40.5242  34
   0  -7  17 61.2853 36.1320  35
   0  -7  16 1260.64 148.475  14
   0  -7  16 1671.67 99.9694  52
   0  -7  16 1149.45 125.836  10
   0  -7  16 1315.78 93.4088  42
   0  -7  16 1346.93 97.1196  35
   0  -7  16 1479.90 99.0746  34
   0  -7  15 1038.38 130.159  14
   0  -7  15 948.778 74.2153  52
   0  -7  15 928.784 106.514  10
   0  -7  15 826.193 70.2121  42
   0  -7  15 914.242 72.9584  35
   0  -7  15 1002.86 74.5915  34
   0  -7  14 145.696 98.0456  14
   0  -7  14 217.878 41.7221  52
   0  -7  14 86.5747 67.2981  10
   0  -7  14 162.301 40.5428  42
   0  -7  14 130.073 42.0309  34
   0  -7  14 144.770 41.7655  35
   0  -7  13 3943.23 280.539  14
   0  -7  13 4134.63 228.703  52
   0  -7  13 3754.14 267.849  10
   0  -7  13 3605.02 231.336  42
   0  -7  13 3789.95 230.782  35
   0  -7  13 4003.89 229.733  34
   0  -7  12 313.008 38.4148  52
   0  -7  12 457.192 84.1038  10
   0  -7  12 302.327 47.7568  42
   0  -7  12 357.470 42.6729  34
   0  -7  12 309.106 43.5224  35
   0  -7  11 351.837 37.6059  52
   0  -7  11 386.575 49.4001  51
   0  -7  11 191.330 56.4939   9
   0  -7  11 291.490 82.0361   3
   0  -7  11 388.363 40.9712  34
   0  -7  10 1861.54 117.559  52
   0  -7  10 1726.76 122.118  43
   0  -7  10 2180.30 120.478  34
   0  -7  10 2023.42 164.546   3
   0   7 -10 2149.60 146.578   6
   0   7  -9 2140.14 136.598  15
   0  -7   9 2342.29 182.043   3
   0   7  -9 2305.76 163.163   6
   0  -7   9 2361.08 139.429  43
   0  -7   9 2238.10 134.521  34
   0  -7   8 4729.65 280.846  51
   0   7  -8 4761.39 279.346  15
   0  -7   8 5519.13 323.863   3
   0   7  -8 5079.17 308.098   6
   0  -7   7 1500.13 97.3410  51
   0  -7   7 1564.12 97.3766  47
   0   7  -7 1334.04 123.206   6
   0   7  -6 1037.95 102.328   6
   0   7  -5 8185.39 493.060   6
   0   7  -4 744.846 79.7100   4
   0   7  -4 850.606 95.1194   6
   0   7  -3 1873.71 147.623   6
   0   7  -3 1824.00 141.653   4
   0   7  -2 1079.73 111.342   6
   0   7  -2 1068.46 101.051   4
   0   7  -1 553.859 78.3903   4
   0   7   0 5607.66 322.284   4
   0   7   0 5664.53 317.029   6
   0   7   1 977.155 115.782   4
   0   7   1 1082.57 104.708   6
   0   7   2 5311.54 359.038   4
   0   7   2 5640.60 349.042   6
   0   7   3 508.193 100.593   4
   0   7   3 512.214 78.1950   6
   0  -7  -4 10700.3 651.846  45
   0   7   4 11306.7 681.994   6
   0   7   4 10989.8 703.714   4
   0   7   4 11016.6 651.729  15
   0  -7  -5 569.888 50.2457  45
   0   7   5 566.138 52.5436  48
   0   7   5 358.404 46.4567  24
   0   7   5 512.540 73.3447   6
   0   7   5 489.234 45.7786  15
   0   7   6 268.170 55.3662   6
   0   7   6 201.605 43.2582  48
   0   7   6 189.865 39.8352  24
   0  -7  -6 175.352 35.9854  45
   0   7   6 238.459 31.8649  15
   0   7   7 2728.21 218.617   4
   0   7   7 2678.24 137.917  24
   0   7   8 10594.4 610.102   4
   0   7   8 10326.3 533.073  24
   0   7   9 115.109 101.622   4
   0   7   9 203.794 49.6931  24
   0   7   9 132.109 49.4986  26
   0   7  10 5880.26 426.070   4
   0   7  10 6295.56 357.035  26
   0   7  10 6409.83 354.590  24
   0   7  10 4986.56 374.290  22
   0   7  11 731.108 107.331  22
   0   7  11 955.115 139.025   4
   0   7  11 996.295 87.0940  26
   0   7  11 921.663 81.3382  24
   0   7  12 58.2766 88.5280   4
   0   7  12 125.950 53.2984  24
   0   7  12 147.637 57.2782  26
   0  -7 -12 63.5682 49.1651  37
   0   7  12 181.207 41.2854  21
   0   7  12 148.542 75.0427  22
   0   7  13 459.587 80.1806  22
   0   7  13 633.663 63.4345  24
   0   7  13 377.309 79.1280  30
   0  -7 -13 432.509 56.5954  37
   0   7  13 625.139 56.2598  21
   0   7  14 887.589 68.1275  21
   0   7  14 800.259 85.2321  30
   0   7  14 990.434 75.4089  24
   0   7  15 48.4193 31.4007  21
   0   7  15 17.2998 46.4727  20
   0   7  15 51.6536 29.5110  49
   0   7  15 102.891 38.8374  24
   0   7  15 42.8768 52.1465  30
   0   7  16 70.9704 36.9456  29
   0   7  16 100.358 41.5393  30
   0   7  16 17.2348 37.4865  20
   0   7  16 35.4999 24.7637  21
   0   7  17 80.5066 30.0263  30
   0   7  17 89.2212 27.4660  29
   0   7  17 68.5387 27.8856  20
   0  -8  21-2.51624 14.9089  34
   0  -8  20 414.445 38.8964  34
   0  -8  20 460.410 35.9113  52
   0  -8  19 427.169 38.4045  52
   0  -8  19 310.803 64.8896  14
   0  -8  19 345.202 37.5341  35
   0  -8  19 417.964 40.6948  34
   0  -8  18 21.5180 31.1045  52
   0  -8  18-34.2127 24.4647  31
   0  -8  18 45.4086 34.8417  34
   0  -8  18 0.97260 30.4934  35
   0  -8  17 104.068 75.4377  14
   0  -8  17 36.5522 34.1027  35
   0  -8  17 93.4472 39.4007  34
   0  -8  17 75.8174 34.6449  52
   0  -8  16 92.2372 80.0202  14
   0  -8  16 155.162 36.5357  52
   0  -8  16 85.3220 33.6912  42
   0  -8  16 145.895 40.8990  34
   0  -8  16 109.509 40.7263  35
   0  -8  15 679.603 118.719  14
   0  -8  15 1066.04 71.4272  52
   0  -8  15 750.286 102.625  10
   0  -8  15 809.151 71.7669  42
   0  -8  15 998.426 72.2520  34
   0  -8  15 762.434 73.0089  35
   0  -8  14 6035.32 419.904  14
   0  -8  14 7001.86 368.588  52
   0  -8  14 5823.14 406.926  10
   0  -8  14 6074.69 372.504  42
   0  -8  14 6509.06 369.624  34
   0  -8  14 6266.31 371.431  35
   0  -8  13 457.282 106.664  14
   0  -8  13 690.958 52.2721  52
   0  -8  13 481.120 90.1562  10
   0  -8  13 540.304 61.2178  42
   0  -8  13 562.693 55.5143  34
   0  -8  12 1027.88 70.5751  52
   0  -8  12 974.084 80.4365  42
   0  -8  12 1046.63 74.3126  34
   0  -8  11 2196.73 137.914  42
   0  -8  11 1911.38 132.145  43
   0  -8  11 2358.54 130.856  34
   0  -8  11 2169.72 180.629   3
   0   8 -10 7036.48 388.977  15
   0  -8  10 6315.68 388.314  44
   0  -8  10 7043.61 391.464  43
   0  -8  10 6912.37 386.871  34
   0  -8  10 6658.88 434.947   3
   0   8 -10 6857.77 417.188   6
   0   8  -9 4595.64 253.660  15
   0  -8   9 4524.57 303.200   3
   0   8  -9 4617.82 286.108   6
   0  -8   9 4083.45 252.238  44
   0  -8   9 4209.08 254.551  43
   0  -8   9 4326.54 249.123  34
   0   8  -8 5193.44 288.088  15
   0  -8   8 4679.28 285.080  45
   0   8  -8 5367.61 323.384   6
   0  -8   8 5182.21 289.077  43
   0  -8   8 4936.76 286.768  44
   0  -8   8 4813.52 281.464  34
   0  -8   7 1102.64 83.0618  43
   0  -8   7 1148.72 80.6821  44
   0  -8   7 1096.68 79.9938  45
   0  -8   6 378.922 43.2442  44
   0  -8   6 351.186 45.6415  43
   0  -8   6 386.775 44.0638  45
   0  -8   5 1808.92 115.992  44
   0  -8   5 1707.37 116.777  43
   0   8  -5 1872.36 150.567   6
   0  -8   5 1916.05 117.335  45
   0  -8   4 1133.39 81.8286  43
   0  -8   4 1166.79 80.7041  44
   0   8  -4 975.578 117.574   6
   0   8  -4 1068.64 104.172   4
   0  -8   4 1231.50 82.6832  45
   0   8  -3 523.531 86.7278   6
   0   8  -3 455.711 75.7930   4
   0  -8   3 626.753 54.4287  45
   0  -8   2 3147.63 202.229  43
   0  -8   2 3395.11 201.934  44
   0   8  -2 3293.53 235.314   4
   0   8  -2 3814.55 243.393   6
   0  -8   2 3640.35 204.680  45
   0  -8   1 2512.33 158.514  43
   0  -8   1 2729.60 157.673  44
   0   8  -1 2324.99 193.961   4
   0  -8   0 4910.47 280.634  44
   0  -8   0 4791.03 281.762  43
   0   8   0 4835.06 317.746   6
   0   8   0 4870.62 325.685   4
   0  -8   0 4802.64 283.064  45
   0  -8  -1 5963.53 364.981  43
   0  -8  -1 6212.11 363.846  44
   0   8   1 6798.30 405.247   6
   0   8   1 6336.86 413.697   4
   0  -8  -1 6908.70 367.787  45
   0  -8  -2 332.849 41.3081  44
   0  -8  -2 411.399 44.9382  43
   0  -8  -2 326.484 46.5437  45
   0   8   2 323.643 37.9699  48
   0   8   3 6524.40 417.486   6
   0   8   3 6330.26 434.299   4
   0  -8  -3 6849.29 383.457  45
   0   8   3 7674.20 382.292  48
   0  -8  -3 6071.53 378.979  44
   0   8   3 6270.03 381.827  15
   0   8   4 187.797 98.8704   4
   0   8   4 221.560 67.4971   6
   0   8   4 279.892 40.2254  48
   0   8   4 166.885 33.0822  24
   0  -8  -4 231.564 42.5794  45
   0  -8  -4 267.578 35.5640  44
   0   8   4 141.403 38.9043  15
   0   8   5 54.2846 91.9374   4
   0   8   5 93.8263 54.4247   6
   0   8   5 10.9427 37.2338  48
   0   8   5 60.6708 33.0689  24
   0  -8  -5 4.30847 35.0565  45
   0   8   5 100.142 32.5893  15
   0  -8  -6 1558.76 111.585  45
   0   8   6 1829.52 112.870  24
   0   8   6 1707.65 137.835   6
   0   8   6 1673.78 108.664  15
   0   8   7 2737.55 237.161   4
   0  -8  -7 2633.06 155.576  45
   0   8   7 2894.59 159.032  24
   0   8   8 89.9470 47.6449  26
   0   8   8 118.211 44.0154  24
   0   8   8 189.653 100.845   4
   0   8   9 2268.21 143.859  24
   0   8   9 2129.03 148.244  26
   0   8   9 2248.08 217.996   4
   0   8  10 43.4531 46.9271  24
   0   8  10-15.8109 48.6176  26
   0   8  10-9.05523 100.922   4
   0   8  10-47.1639 79.7319  22
   0   8  10 19.9723 33.6040  21
   0   8  11 83.4365 75.0036  22
   0   8  11 56.3208 35.3967  21
   0   8  11 143.436 50.1464  24
   0   8  11 118.074 55.6894  26
   0  -8 -12 550.967 66.4195  37
   0   8  12 668.694 64.6857  24
   0   8  12 751.294 73.1233  26
   0   8  12 541.927 52.3617  21
   0   8  12 520.775 86.9770  22
   0   8  13 382.399 50.1992  24
   0   8  13 312.434 67.0730  30
   0   8  13 244.709 63.7559  22
   0  -8 -13 318.338 47.1684  37
   0   8  13 311.694 38.3694  21
   0   8  14 460.879 66.4836  30
   0   8  14 592.118 52.8761  24
   0   8  15 59.8182 41.3314  30
   0   8  15 50.5082 36.7416  29
   0   8  15 110.538 39.6498  20
   0   8  16 26.7496 25.2285  29
   0   8  16 35.4971 29.2368  30
   0   8  16 42.0475 27.0431  20
   0  -9  20 5.70080 18.2409  34
   0  -9  20 11.1660 16.1987  35
   0  -9  19 987.568 63.6759  52
   0  -9  19 989.729 68.0072  35
   0  -9  19 1164.96 69.1844  34
   0  -9  18 39.6317 22.8053  52
   0  -9  18 46.8490 25.5802  31
   0  -9  18 7.28404 55.6696  14
   0  -9  18 66.9796 29.8960  35
   0  -9  18 4.81903 30.1364  34
   0  -9  17 103.602 28.1598  52
   0  -9  17 136.030 33.8712  31
   0  -9  17 78.5546 66.1583  14
   0  -9  17 104.497 37.7975  35
   0  -9  17 102.005 34.9368  34
   0  -9  16 336.170 84.9666  14
   0  -9  16 328.398 43.7453  42
   0  -9  16 313.325 46.2226  35
   0  -9  16 362.493 42.7539  34
   0  -9  16 314.405 36.5724  52
   0  -9  15 478.066 96.8454  14
   0  -9  15 624.200 50.6433  52
   0  -9  15 598.736 59.9534  42
   0  -9  15 574.980 61.5938  35
   0  -9  15 724.572 58.5063  34
   0  -9  14 456.465 103.789  14
   0  -9  14 634.368 51.1474  52
   0  -9  14 573.059 62.3742  42
   0  -9  14 700.141 57.6017  34
   0  -9  14 626.297 95.6339  10
   0  -9  13 817.544 120.108  14
   0  -9  13 958.386 77.6182  42
   0  -9  13 832.444 67.6660  34
   0  -9  12 3058.97 179.587  42
   0  -9  12 2617.89 171.952  43
   0  -9  12 2992.26 170.150  34
   0  -9  12 2721.76 174.753  35
   0  -9  12 2582.22 218.386   3
   0  -9  12 2860.52 215.011  10
   0   9 -11 2235.73 131.910  15
   0  -9  11 2067.34 134.568  43
   0  -9  11 1826.88 129.730  44
   0  -9  11 2343.52 141.901  42
   0  -9  11 2198.80 129.444  34
   0  -9  11 2320.48 185.778   3
   0  -9  11 1883.15 168.757   9
   0   9 -10 4147.43 216.678  15
   0  -9  10 3191.50 213.260  44
   0  -9  10 3272.15 216.299  43
   0  -9  10 3728.56 210.647  34
   0   9 -10 3929.27 250.858   6
   0  -9  10 3804.68 272.230   3
   0   9  -9 4792.15 271.357  15
   0  -9   9 5203.56 329.922   3
   0   9  -9 5029.74 308.284   6
   0  -9   9 4453.08 270.925  44
   0  -9   9 4628.56 272.945  43
   0  -9   9 5097.79 274.833  42
   0  -9   9 4297.58 263.784  34
   0   9  -8 423.781 82.0824   6
   0  -9   8 479.095 51.6820  44
   0  -9   8 443.263 54.4762  43
   0   9  -8 483.788 52.8662  15
   0  -9   8 471.991 49.0527  45
   0   9  -7-5.00459 62.5002   6
   0   9  -7 80.6631 37.1183  15
   0  -9   7 87.0931 37.4786  44
   0  -9   7 27.3573 38.8298  43
   0  -9   7 63.6758 34.2046  45
   0  -9   6 82.9116 39.4145  43
   0  -9   6 60.9854 35.1171  45
   0  -9   6 89.2502 37.4372  44
   0   9  -6 112.468 68.5946   6
   0  -9   5 266.505 44.0369  44
   0  -9   5 297.541 46.3668  43
   0  -9   5 346.959 45.7797  45
   0   9  -5 213.282 77.2242   6
   0  -9   4 310.964 48.3259  45
   0   9  -4 487.270 86.7477   6
   0   9  -4 423.301 71.2343   4
   0  -9   3 3201.40 208.469  43
   0  -9   3 3540.91 204.805  42
   0   9  -3 3958.61 254.553   6
   0   9  -3 3568.65 244.390   4
   0  -9   3 3516.48 210.739  45
   0  -9   2 1760.48 116.554  42
   0  -9   2 1739.07 122.844  43
   0  -9   2 2130.67 123.397  44
   0   9  -2 2185.12 166.674   4
   0  -9   1 4399.28 260.235  43
   0  -9   1 4444.83 259.179  44
   0   9  -1 4144.83 301.746   4
   0  -9   1 4417.60 261.497  45
   0  -9   0 8084.19 484.351  43
   0  -9   0 8693.19 483.596  44
   0   9   0 8037.31 530.618   4
   0   9   0 8809.62 529.660   6
   0  -9   0 8703.28 486.330  45
   0   9   1 131.619 73.9705   6
   0   9   1 138.463 76.7057   4
   0  -9  -1 33.8285 36.3790  44
   0  -9  -1 63.5104 41.1615  45
   0  -9  -1 61.1303 39.9569  43
   0   9   1 89.0639 42.3273  15
   0   9   2 7240.41 492.480   4
   0   9   2 7559.20 476.578   6
   0  -9  -2 6979.88 433.897  44
   0   9   2 7592.15 437.276  15
   0   9   2 8545.29 433.691  48
   0  -9  -2 7268.35 437.548  45
   0   9   3 649.916 98.3271   6
   0   9   3 548.291 116.100   4
   0  -9  -3 704.148 62.3329  44
   0   9   3 632.870 65.7601  15
   0  -9  -3 623.103 66.7619  45
   0   9   4 1585.67 139.212   6
   0   9   4 1450.92 161.193   4
   0  -9  -4 1303.21 102.794  45
   0  -9  -4 1405.10 97.9841  44
   0   9   4 1513.78 100.253  15
   0   9   5 198.499 37.2953  24
   0  -9  -5 142.128 67.8710   9
   0   9   5 107.133 58.8903   6
   0   9   5 235.626 95.8605   4
   0  -9  -5 181.816 43.4499  45
   0  -9  -5 107.091 35.3886  44
   0   9   5 230.982 39.8077  15
   0   9   6 138.482 39.5980  24
   0   9   6 79.4425 43.9573  26
   0   9   6 114.425 99.9762   4
   0   9   6 95.8025 31.8931  15
   0  -9  -6 132.388 41.2674  45
   0  -9  -7 88.2435 38.2520  45
   0   9   7 128.700 41.4832  24
   0   9   7 51.4211 45.9278  26
   0   9   8 2744.64 191.560  26
   0   9   8 3359.33 189.024  24
   0   9   8 3129.83 267.081   4
   0   9   9 417.399 41.9332  21
   0   9   9 509.239 56.5442  24
   0   9   9 547.568 63.1820  26
   0   9   9 511.504 111.371   4
   0   9  10 316.807 84.6043  22
   0   9  10 315.158 47.4569  24
   0   9  10 373.715 58.9292  26
   0   9  11 40.9828 67.9096  22
   0  -9 -11 50.9354 53.6206  37
   0   9  11-1.42083 48.6849  26
   0   9  11 79.2605 39.7511  24
   0   9  12 45.3815 54.8025  22
   0  -9 -12 14.3067 42.4464  37
   0   9  12 40.0027 35.8802  24
   0  -9 -13 166.229 34.1513  37
   0   9  13 236.782 35.3056  24
   0   9  13 242.575 54.4738  30
   0   9  14 78.8136 36.5674  20
   0   9  14 47.5214 38.4703  30
   0   9  15 75.2015 26.4350  20
   0   9  15 79.8023 28.6346  30
   0   9  15 59.6214 24.7752  29
   0 -10  19 632.796 47.7323  35
   0 -10  19 729.485 46.4511  34
   0 -10  18 275.002 31.3159  31
   0 -10  18 312.518 32.1469  34
   0 -10  18 318.550 35.1831  35
   0 -10  17 54.1279 55.2474  14
   0 -10  17-7.99655 26.3506  34
   0 -10  17-9.28070 31.7310  35
   0 -10  17-28.6862 30.7207  31
   0 -10  16 123.791 64.7405  14
   0 -10  16 87.7550 37.2233  35
   0 -10  16 86.5540 31.5679  34
   0 -10  16 50.9211 33.4881  42
   0 -10  15 307.787 85.1367  14
   0 -10  15 322.774 38.6600  34
   0 -10  15 306.610 46.4230  42
   0 -10  14 474.453 98.6843  14
   0 -10  14 385.809 56.8517  42
   0 -10  14 436.462 43.9422  34
   0 -10  13 263.522 93.1878  14
   0 -10  13 286.290 40.7425  43
   0 -10  13 394.155 59.2600  42
   0 -10  13 438.983 41.0479  34
   0 -10  13 390.306 52.4100  35
   0 -10  13 426.493 82.8998  10
   0 -10  12 103.672 50.2997  42
   0 -10  12 54.3734 36.4434  43
   0 -10  12 56.1911 42.6518  35
   0 -10  12 107.230 30.5925  34
   0 -10  12 52.4743 66.4654  10
   0 -10  12-31.9202 70.9529   3
   0  10 -11 3923.86 223.677  15
   0 -10  11 3536.07 222.978  44
   0 -10  11 3810.96 226.385  43
   0 -10  11 3733.38 218.982  34
   0 -10  11 4181.64 228.362  35
   0 -10  11 3537.37 274.371   3
   0 -10  11 3296.46 263.259   9
   0  10 -10 1154.93 84.7400  15
   0 -10  10 832.904 123.516   9
   0 -10  10 1315.89 140.556   3
   0  10 -10 1123.45 115.965   6
   0 -10  10 1239.48 88.0792  43
   0 -10  10 1210.28 85.6454  44
   0 -10  10 1181.84 91.3531  42
   0 -10  10 1101.14 75.4923  34
   0 -10   9 3598.68 251.787   3
   0  10  -9 3649.04 233.177   6
   0 -10   9 3155.12 190.079  44
   0 -10   9 3035.49 192.664  43
   0 -10   9 3237.83 193.317  42
   0  10  -9 3512.19 192.184  15
   0 -10   9 2594.89 185.554  45
   0  10  -8 4172.62 280.286   6
   0 -10   8 3918.72 239.896  44
   0 -10   8 4267.28 242.197  42
   0 -10   8 3870.73 241.439  43
   0  10  -8 4165.12 241.126  15
   0 -10   8 3849.44 238.896  45
   0 -10   7 602.377 61.5253  42
   0 -10   7 591.543 59.9071  44
   0 -10   7 448.761 61.3855  43
   0  10  -7 699.923 66.1769  15
   0 -10   7 530.274 58.1807  45
   0  10  -6 2526.07 204.105   6
   0 -10   6 2503.04 164.606  44
   0 -10   6 2736.72 163.131  42
   0 -10   6 2476.54 165.017  43
   0  10  -6 2580.07 164.212  15
   0 -10   6 2704.86 164.201  45
   0  10  -5 45.7561 76.5965   6
   0 -10   5 36.8096 42.1500  43
   0 -10   5 24.8110 37.8764  42
   0 -10   5 32.6022 41.7214  44
   0 -10   5-28.0003 43.2567  45
   0  10  -5 52.5436 46.1881  15
   0  10  -4 784.081 109.976   6
   0 -10   4 801.071 64.3488  42
   0  10  -4 688.545 70.3556  15
   0 -10   4 782.091 71.9018  45
   0  10  -3 451.401 85.1954   4
   0 -10   3 517.528 59.6560  43
   0 -10   3 515.121 50.7408  42
   0 -10   3 611.047 60.1372  44
   0  10  -3 567.863 63.8555  15
   0 -10   3 507.381 62.1424  45
   0 -10   2 6563.46 372.958  43
   0 -10   2 6303.43 365.365  42
   0 -10   2 6463.58 371.612  44
   0  10  -2 6159.37 413.140   4
   0  10  -1 5343.92 377.134   4
   0  10  -1 5552.01 374.799   6
   0 -10   1 5817.45 333.189  43
   0 -10   1 5500.69 331.232  44
   0  10  -1 5758.63 333.294  15
   0 -10   1 5779.89 334.340  45
   0  10   0 2457.78 210.095   4
   0  10   0 2529.00 209.336   6
   0 -10   0 2540.93 163.445  43
   0 -10   0 2629.64 162.374  44
   0  10   0 2567.41 165.980  15
   0 -10   0 2592.84 166.680  45
   0  10   1 7279.36 479.514   6
   0  10   1 7208.33 492.043   4
   0 -10  -1 7645.43 436.360  44
   0  10   1 7301.83 438.171  15
   0 -10  -1 8042.36 440.316  45
   0  10   2 2951.23 242.547   4
   0  10   2 2963.08 223.986   6
   0 -10  -2 2839.73 178.197  44
   0  10   2 3027.83 183.318  15
   0 -10  -2 2806.06 183.436  45
   0  10   3 112.610 67.5386   6
   0  10   3 88.4807 94.6173   4
   0 -10  -3 31.3296 46.9349  45
   0 -10  -3 38.6982 40.6377  44
   0  10   3 41.2075 42.1173  15
   0  10   4 3378.03 235.711   6
   0  10   4 3421.40 268.314   4
   0 -10  -4 3108.09 240.315   9
   0 -10  -4 3265.84 197.589  45
   0 -10  -4 3003.84 191.788  44
   0  10   4 3243.54 195.843  15
   0  10   5 5013.28 344.289   4
   0  10   5 4687.23 302.784   6
   0 -10  -5 4907.89 270.956  45
   0 -10  -5 4610.29 264.038  44
   0  10   5 5000.08 267.042  15
   0  10   6 288.891 50.9406  26
   0  10   6 282.844 39.1762  24
   0 -10  -6 293.472 49.0341  45
   0  10   6 440.976 108.125   4
   0 -10  -7 580.028 60.4824  45
   0  10   7 725.156 67.1976  26
   0  10   7 666.181 56.0849  24
   0  10   8 249.217 50.2991  26
   0  10   8 221.244 38.7596  24
   0  10   9 275.174 40.8139  24
   0  10   9 359.928 48.8021  26
   0  10  10 1227.49 84.3766  24
   0  10  10 1482.65 92.6992  26
   0  10  11 90.8809 55.8567  22
   0 -10 -11 68.9440 44.3676  37
   0  10  11 98.9568 28.9153  24
   0 -10 -12 96.8456 33.7485  37
   0  10  12 77.5690 39.8105  22
   0  10  12 102.259 44.8157  30
   0  10  13 60.0828 34.3164  30
   0  10  14 114.911 24.3186  20
   0  10  14 85.4316 23.6539  30
   0  10  14 66.8978 21.8621  29
   0 -11  19 17.9110 14.0598  35
   0 -11  18 481.197 37.3788  31
   0 -11  18 446.100 33.9581  34
   0 -11  17 89.2807 20.2167  34
   0 -11  17 82.8039 27.1123  31
   0 -11  16 64.7665 55.2048  14
   0 -11  16 122.850 33.7438  42
   0 -11  16 67.0157 22.9700  34
   0 -11  16 102.225 32.8227  31
   0 -11  15 79.8554 35.7673  35
   0 -11  15 86.1025 24.8082  34
   0 -11  15 118.550 38.3715  42
   0 -11  14 1236.77 131.081  14
   0 -11  14 1506.73 97.7120  35
   0 -11  14 1320.50 86.9538  34
   0 -11  14 1458.95 100.877  42
   0 -11  13 1040.59 127.487  14
   0 -11  13 1393.98 94.4962  42
   0 -11  13 1252.44 89.5463  35
   0 -11  13 1155.45 78.0260  34
   0 -11  12 558.155 56.5246  43
   0 -11  12 622.486 63.1349  35
   0 -11  12 729.033 95.4226  10
   0  11 -11 173.375 38.0644  15
   0 -11  11 200.014 44.9409  43
   0 -11  11 231.572 51.5976  42
   0 -11  11 181.204 38.8199  44
   0 -11  11 239.705 48.3887  35
   0 -11  11 51.7317 76.4833   3
   0 -11  11 244.396 71.1183  10
   0  11 -10-14.4339 57.3163   6
   0 -11  10 67.0373 76.3843   3
   0 -11  10 31.7109 70.7529   9
   0 -11  10 106.018 45.5208  43
   0 -11  10 72.9999 39.1725  44
   0 -11  10 26.4168 46.5477  42
   0  11 -10 65.6167 37.7702  15
   0  11  -9 719.811 98.8629   6
   0 -11   9 684.445 111.493   9
   0 -11   9 598.332 108.587   3
   0 -11   9 706.874 66.7640  44
   0 -11   9 677.390 68.3914  43
   0 -11   9 724.153 70.1108  42
   0  11  -9 768.552 65.9000  15
   0 -11   9 541.981 58.9803  45
   0  11  -8 741.265 100.854   6
   0 -11   8 698.673 124.312   3
   0 -11   8 756.555 71.1213  43
   0 -11   8 778.740 68.5343  44
   0 -11   8 719.816 70.5505  42
   0  11  -8 703.300 68.1314  15
   0 -11   8 718.099 66.1844  45
   0  11  -7 189.755 74.5376   6
   0 -11   7 93.4261 49.0111  43
   0 -11   7 126.002 47.9334  44
   0 -11   7 146.141 44.9095  42
   0 -11   7 149.591 44.9847  45
   0  11  -7 135.423 48.1710  15
   0  11  -6 677.138 108.173   6
   0 -11   6 834.992 73.5913  44
   0 -11   6 716.111 73.7041  43
   0 -11   6 694.026 67.8246  42
   0  11  -6 707.753 73.0009  15
   0 -11   6 777.570 71.9964  45
   0  11  -5 188.188 83.3828   6
   0 -11   5 83.2807 48.8678  44
   0 -11   5 96.7352 38.6898  42
   0 -11   5 83.8935 47.8909  45
   0  11  -5 75.3755 52.0110  15
   0  11  -4 1925.86 184.944   6
   0 -11   4 2111.55 136.173  42
   0  11  -4 2269.56 146.476  15
   0 -11   4 2190.03 145.770  45
   0  11  -3 696.267 112.392   6
   0 -11   3 795.410 74.1975  44
   0 -11   3 807.375 77.3757  43
   0 -11   3 776.284 62.2768  42
   0  11  -3 739.870 74.3887  15
   0 -11   3 773.022 76.6488  45
   0 -11   2 5189.46 303.079  42
   0 -11   2 5389.29 312.639  43
   0 -11   2 5390.60 311.851  44
   0  11  -2 4875.23 351.279   4
   0  11  -1 1348.17 142.535   4
   0  11  -1 1258.84 143.167   6
   0 -11   1 1234.20 95.2417  44
   0  11  -1 1236.77 99.7551  15
   0 -11   1 1263.76 99.1427  45
   0  11   0 4811.90 327.702   6
   0  11   0 4433.80 330.441   4
   0 -11   0 4742.92 282.626  44
   0  11   0 4867.56 284.036  15
   0 -11   0 4708.48 285.997  45
   0  11   1 386.214 90.6592   6
   0  11   1 551.357 104.979   4
   0 -11  -1 583.831 60.9515  44
   0  11   1 465.288 63.8584  15
   0 -11  -1 608.830 66.9441  45
   0  11   2 92.6861 85.1213   4
   0  11   2 169.983 75.0480   6
   0 -11  -2 82.1039 43.1159  44
   0 -11  -2 55.9615 50.7303  45
   0  11   2 122.842 47.2519  15
   0  11   3 8032.58 442.789   6
   0  11   3 7609.11 461.499   4
   0 -11  -3 6744.90 442.467   9
   0 -11  -3 7832.44 396.644  45
   0 -11  -3 7071.06 390.625  44
   0  11   3 8442.38 395.916  15
   0  11   4 2770.57 204.932   6
   0  11   4 2864.19 234.015   4
   0 -11  -4 2599.29 172.617  45
   0 -11  -4 2780.81 167.651  44
   0  11   4 3025.74 169.917  15
   0  11   4 2412.79 166.436  26
   0  11   5 228.393 92.7645   4
   0  11   5 165.268 40.3696  26
   0  11   5 56.2172 25.3426  15
   0 -11  -5 194.608 37.1345  44
   0 -11  -5 257.093 49.4997  45
   0 -11  -6 130.931 42.0233  45
   0  11   6 196.280 42.6494  26
   0 -11  -7-8.30224 33.1680  45
   0  11   7-2.46377 36.5509  26
   0  11   8 525.297 52.5980  26
   0  11   9 901.258 97.2569  22
   0 -11 -10 631.612 62.0145  37
   0  11  10 489.901 68.7596  22
   0 -11 -11 528.362 46.0280  37
   0  11  11 280.976 44.0850  22
   0  11  12 179.290 30.6525  20
   0 -12  18 50.0449 15.2281  35
   0 -12  18 48.8307 12.1279  31
   0 -12  17-11.5165 19.4389  31
   0 -12  16 14.9065 26.5920  35
   0 -12  16 33.1417 25.4610  31
   0 -12  15 1309.58 114.206  14
   0 -12  15 1443.92 94.5236  42
   0 -12  15 1478.65 92.6740  35
   0 -12  14 32.5057 55.6841  14
   0 -12  14 65.9874 38.3841  42
   0 -12  14 3.83052 33.7799  35
   0 -12  14-11.8173 36.1839  31
   0 -12  13 2013.03 125.644  35
   0 -12  13 1853.61 157.842  14
   0 -12  12 111.208 39.3118  35
   0 -12  12 85.9039 48.5134  42
   0  12 -11 252.602 36.6415  15
   0 -12  11 229.523 44.2461  35
   0 -12  11 144.240 36.7344  44
   0 -12  11 207.776 52.4748  42
   0  12 -10 788.363 68.3895  15
   0 -12  10 895.423 71.3556  44
   0 -12  10 882.838 74.0768  43
   0 -12  10 923.445 77.3473  42
   0 -12  10 898.198 70.8561  35
   0 -12   9 78.0375 71.8584   9
   0  12  -9-29.9600 58.9578   6
   0 -12   9 32.8620 77.2919   3
   0  12  -9 1.44239 39.2018  15
   0 -12   9 39.2299 34.2753  45
   0 -12   9 4.29090 47.7736  42
   0 -12   9 46.5634 45.2619  43
   0 -12   9 40.9355 40.3104  44
   0  12  -8-74.8333 62.6545   6
   0 -12   8 130.752 81.5843   9
   0 -12   8 40.7465 79.8900   3
   0 -12   8 37.0215 47.1901  43
   0 -12   8 76.4382 39.2984  45
   0 -12   8 48.0485 43.2064  44
   0 -12   8 58.1445 45.5210  42
   0  12  -8 47.9227 42.0324  15
   0  12  -7 786.600 101.134   6
   0 -12   7 534.215 62.8345  44
   0 -12   7 488.140 64.5402  43
   0 -12   7 509.251 60.7527  42
   0  12  -7 904.316 68.2470  15
   0 -12   7 514.692 60.6691  45
   0  12  -6 580.273 100.406   6
   0 -12   6 567.446 63.8916  45
   0 -12   6 587.447 65.6706  44
   0 -12   6 484.154 58.3944  42
   0 -12   6 567.552 67.2263  43
   0  12  -6 680.862 68.0264  15
   0  12  -5 1627.41 162.453   6
   0 -12   5 1748.09 125.137  45
   0 -12   5 1696.95 115.701  42
   0  12  -5 2070.72 127.070  15
   0 -12   5 1728.63 111.677  31
   0  12  -4 260.331 87.1589   6
   0 -12   4 239.720 33.1852  31
   0 -12   4 254.836 56.8858  45
   0 -12   4 339.386 57.4898  43
   0 -12   4 236.920 43.2759  42
   0  12  -4 231.027 55.8213  15
   0 -12   3 2502.70 156.855  42
   0 -12   3 2637.01 166.914  44
   0 -12   3 2674.02 169.613  45
   0  12  -2-18.3562 74.1603   6
   0 -12   2 19.9022 47.0805  44
   0  12  -1 127.173 77.4504   6
   0  12  -1 140.733 50.7326  15
   0 -12   1 117.118 50.1463  44
   0 -12   1 162.265 57.4051  45
   0  12   0 375.140 88.7535   6
   0 -12   0 458.521 101.679   9
   0  12   0 312.821 88.0829   4
   0  12   0 421.474 58.7974  15
   0 -12   0 359.399 56.8433  44
   0 -12   0 464.069 66.1881  45
   0  12   1 13.8824 73.9273   4
   0  12   1 5.74173 65.3763   6
   0 -12  -1 106.494 76.7234   9
   0 -12  -1 12.3805 49.5718  45
   0 -12  -1-15.1480 44.3166  44
   0  12   1 38.2084 44.7342  15
   0  12   2 3533.42 267.849   4
   0 -12  -2 3406.68 260.193   9
   0 -12  -2 3213.83 212.887  45
   0  12   2 4031.21 213.950  15
   0 -12  -2 3224.38 208.488  44
   0  12   3 38.5916 37.6413  15
   0 -12  -3 69.8679 48.8040  45
   0 -12  -3 127.171 41.1621  44
   0 -12  -4 1864.42 125.693  45
   0  12   4 2010.51 119.400  15
   0 -12  -4 1726.72 118.141  44
   0 -12  -5 488.409 53.4433  45
   0 -12  -6 84.8232 34.8242  45
   0  12   6 93.1505 28.8461  26
   0 -12  -7 280.714 34.2215  45
   0  12   8 28.3095 54.2398  22
   0  12   9 134.906 44.6823  22
   0 -12  -9 160.335 40.0133  37
   0 -12 -10 153.391 29.9371  37
   0  12  11 12.4750 16.9905  20
   0 -13  17 135.960 14.7506  31
   0 -13  17 135.215 15.8579  35
   0 -13  16 255.331 25.6792  35
   0 -13  15 62.3618 23.9110  35
   0 -13  15 96.9137 24.8052  31
   0 -13  14 209.243 31.7667  35
   0 -13  14 206.888 25.9304  32
   0 -13  14 217.752 32.2106  31
   0 -13  13-3.01981 45.6103  14
   0 -13  13 42.6336 34.8835  42
   0 -13  13 20.1748 29.4960  35
   0 -13  13 32.5728 29.8760  31
   0 -13  12 215.106 63.1566  14
   0 -13  12 216.737 43.7953  42
   0 -13  12 252.381 37.5366  35
   0 -13  12 316.593 39.0663  31
   0 -13  11 12.5504 38.6428  42
   0 -13  11 25.7143 28.9765  44
   0 -13  11-12.1982 31.3130  35
   0 -13  11-11.4662 33.9972  31
   0  13 -10 11.1304 30.6175  15
   0 -13  10 42.2303 34.3823  31
   0 -13  10 10.7008 39.8973  42
   0 -13  10 4.57391 32.7519  44
   0 -13  10 12.6720 32.3662  35
   0  13  -9 37.6864 34.8010  15
   0 -13   9-7.66172 31.3742  45
   0 -13   9 34.5534 38.2373  44
   0 -13   9 56.9971 42.3216  42
   0 -13   9-5.95884 33.2518  35
   0 -13   9 15.7985 31.4604  31
   0  13  -8 213.955 44.6813  15
   0 -13   8 196.382 37.1443  31
   0 -13   8 266.880 48.0600  44
   0 -13   8 251.211 44.6124  42
   0 -13   8 209.769 41.4070  45
   0 -13   8 243.477 36.7902  35
   0 -13   7 1180.30 83.2703  45
   0 -13   7 1011.97 74.5600  31
   0  13  -7 989.872 83.7655  15
   0 -13   7 1101.10 81.3898  42
   0 -13   7 1263.68 88.4003  44
   0 -13   6 124.013 29.3715  31
   0 -13   6 114.011 39.7021  42
   0 -13   6 113.080 50.5059  44
   0 -13   6 78.7765 44.7182  45
   0  13  -6 188.642 45.4546  15
   0  13  -5 994.135 82.1406  15
   0 -13   5 1055.49 73.4204  42
   0 -13   5 893.668 66.1095  31
   0 -13   5 1080.87 84.2168  45
   0 -13   4 3014.74 183.108  42
   0 -13   4 3072.95 193.047  44
   0  13  -4 3190.10 192.042  15
   0 -13   4 3103.70 192.205  45
   0 -13   3 180.110 53.9224  44
   0 -13   3 220.566 52.9082  45
   0 -13   2 2509.70 160.573  44
   0 -13   1 355.858 54.2547  44
   0 -13   1 434.698 61.4425  45
   0  13  -1 349.282 53.9175  15
   0 -13   0 72.4620 50.7428  45
   0 -13   0 47.6115 44.0404  44
   0  13   0 118.466 41.0413  15
   0 -13  -1 327.708 51.2043  44
   0 -13  -1 429.940 57.8673  45
   0  13   1 399.510 49.8237  15
   0 -13  -2 623.978 58.5762  44
   0  13   2 613.984 56.7654  15
   0 -13  -2 632.559 65.3134  45
   0 -13  -3 223.528 38.0616  44
   0 -13  -3 272.868 47.4365  45
   0 -13  -4-1.64952 26.1270  44
   0 -13  -4-10.6396 35.3330  45
   0 -13  -5 449.612 44.6853  45
   0 -13  -6 174.087 27.9394  45
   0  13   7 310.966 53.4892  22
   0 -13  -7 399.484 49.3165  37
   0  13   8 10.5550 27.8209  22
   0 -13  -8-7.23769 28.5724  37
   0 -13  -9 19.2684 18.2621  37
   0  13   9 5.95650 19.5893  30
   0 -14  15 436.530 31.7980  31
   0 -14  15 481.592 31.6110  35
   0 -14  14 7.12705 16.4563  35
   0 -14  14 6.15531 16.9363  31
   0 -14  13 26.0815 20.0411  35
   0 -14  13 20.7336 20.8356  31
   0 -14  12-20.4960 22.2654  35
   0 -14  12 28.1890 22.9346  31
   0 -14  11-21.0058 22.9736  35
   0 -14  11 2.01739 24.1493  31
   0 -14  10 267.115 32.0257  35
   0 -14  10 296.687 32.5544  31
   0 -14  10 245.098 33.7519  44
   0 -14  10 274.443 37.0466  42
   0 -14   9 213.570 29.5992  31
   0 -14   9 176.418 35.3508  42
   0 -14   9 262.095 37.0526  44
   0 -14   9 168.390 29.7487  35
   0  14  -8 6.57881 30.8060  15
   0 -14   8 33.9358 29.3720  45
   0 -14   8 51.3188 24.3788  31
   0 -14   8 18.8430 35.5010  44
   0 -14   8 46.7730 32.0267  42
   0 -14   8 36.4941 24.1166  35
   0  14  -7 39.1231 33.6484  15
   0 -14   7 53.5433 33.5613  45
   0 -14   7 53.8301 22.7863  31
   0 -14   7 72.6498 39.6222  44
   0 -14   7 90.5657 31.1479  42
   0 -14   7 100.772 24.9320  35
   0  14  -6 2867.56 163.417  15
   0 -14   6 2631.99 163.489  44
   0 -14   6 2480.92 154.105  35
   0 -14   6 2787.47 163.068  45
   0  14  -5 1346.28 97.2854  15
   0 -14   5 1375.81 87.0185  35
   0 -14   5 1635.39 101.236  45
   0 -14   4 294.684 48.4308  44
   0 -14   4 335.079 51.5963  45
   0  14  -4 438.134 48.6760  15
   0 -14   3 1611.41 109.810  44
   0 -14   2 1280.29 91.0104  44
   0  14  -2 1237.08 89.0842  15
   0 -14   1 1128.09 84.6191  44
   0  14  -1 1265.00 84.1645  15
   0 -14   1 1082.02 86.8596  45
   0 -14   0 58.5451 40.5575  45
   0 -14   0 104.840 37.8182  44
   0  14   0 100.024 33.4904  15
   0 -14  -1 2904.70 179.792  44
   0 -14  -1 3222.24 184.761  45
   0 -14  -2 53.1490 27.5356  44
   0 -14  -2 15.1622 33.3410  45
   0 -14  -3 8.84375 21.2770  44
   0 -14  -3 3.77175 29.7913  45
   0 -14  -4 203.159 29.2358  45
   0 -14  -5 41.2455 18.0501  45
   0  14   6 146.796 32.6708  22
   0 -14  -6 268.420 32.7417  37
   0 -14  -7 151.125 22.0246  37
   0 -15  12 9.01793 12.5618  32
   0 -15  12 9.53142 10.0272  35
   0 -15  12 26.6264 10.7030  31
   0 -15  11 7.97303 12.8997  35
   0 -15  11 9.34179 11.7531  31
   0 -15  10 22.9351 13.2980  35
   0 -15  10 31.9656 12.6279  31
   0 -15   9 39.6810 22.4143  44
   0 -15   9 80.2152 15.6856  35
   0 -15   8 14.5166 24.9896  44
   0 -15   8 8.10649 13.6896  35
   0 -15   7 561.198 45.8199  44
   0 -15   7 492.647 42.0447  45
   0 -15   6 228.063 32.4615  45
   0 -15   5 857.747 63.1450  45
   0 -15   4 253.195 38.2150  44
   0 -15   4 280.376 37.6521  45
   0 -15   3 214.931 36.0242  44
   0 -15   3 187.854 35.6488  45
   0 -15   2 26.7242 27.4207  44
   0 -15   1 1392.06 90.7595  44
   0 -15   1 1477.44 93.4041  45
   0 -15   0 1773.61 113.166  44
   0 -15   0 2031.70 116.805  45
   0 -15  -1 543.362 45.5799  37
   0 -15  -1 465.577 37.2986  44
   0 -15  -1 535.497 43.1527  45
   0 -15  -2 348.961 36.7232  37
   0 -15  -2 338.381 32.3274  45
   0 -15  -3 82.2089 22.7523  37
   0 -15  -3 94.7270 16.8892  45
   0 -15  -4 159.264 21.4579  37
   0 -16   8 57.7308 12.7978  44
   0 -16   7 117.503 18.0979  44
   0 -16   6 89.3196 19.2632  44
   0 -16   5 15.3823 14.6464  45
   0 -16   4 13.0789 17.9518  44
   0 -16   4 48.2507 17.2990  45
   0 -16   3 27.5991 16.8274  44
   0 -16   3 15.7897 16.1126  45
   0 -16   2 224.074 21.4616  44
   0 -16   1 84.8418 16.0553  45
   1 -16   0 19.2662 14.0454  45
   1 -16   1 108.823 17.0282  44
   1 -16   1 118.285 19.1793  45
   1 -16   2 97.7271 18.7008  44
   1 -16   3 8.15390 17.5322  44
   1 -16   3-2.23918 17.0024  45
   1 -16   4 35.3958 18.5651  44
   1 -16   4 58.1356 17.9878  45
   1 -16   5 40.0288 15.6186  45
   1 -16   6 523.215 38.0061  44
   1 -16   7 96.2604 17.1967  44
   1 -16   9 337.801 25.1484  32
   1 -15  -4 286.679 29.6681  37
   1 -15  -3-19.6917 24.0289  37
   1 -15  -3 6.46679 18.6538  45
   1 -15  -2 870.180 55.7250  45
   1 -15  -2 801.167 57.4227  37
   1 -15  -2 698.008 50.1265  44
   1 -15  -1 353.997 37.8165  45
   1 -15  -1 327.553 39.0148  37
   1 -15  -1 364.041 33.2700  44
   1 -15   0 867.746 61.6933  45
   1 -15   0 781.884 57.2907  44
   1 -15   0 763.580 58.8885  37
   1 -15   1 305.271 37.9472  45
   1 -15   1 271.816 36.9605  44
  -1  15  -2 237.285 31.5595  15
   1 -15   2 164.061 35.7522  44
   1 -15   3 222.702 35.8213  45
   1 -15   3 222.538 35.9173  44
   1 -15   4 31.1042 31.2611  45
  -1  15  -4 39.9436 26.0436  15
   1 -15   4 63.4612 33.2600  44
  -1  15  -5 821.549 57.0479  15
   1 -15   5 668.963 56.9577  45
   1 -15   6 18.1969 26.3059  45
  -1  15  -6 95.5885 27.0811  15
   1 -15   6 54.5912 30.9499  44
   1 -15   7 320.417 35.8640  44
   1 -15   7 251.568 29.7606  45
   1 -15   8 30.0416 24.5283  44
   1 -15   9 42.1479 20.9908  44
   1 -15   9 14.5818 12.2804  35
   1 -15   9 4.00892 15.3162  31
   1 -15  10 101.118 14.3708  35
   1 -15  10 86.9571 16.3714  31
   1 -15  11 62.6077 11.8078  35
   1 -15  11 47.0973 14.0928  31
   1 -15  12-10.8206 13.2417  32
   1 -15  12-4.71688 11.2288  31
   1 -14  -7 444.818 38.5392  37
   1 -14  -7 417.683 32.0918  38
  -1  14   6 38.6164 28.5752  22
   1 -14  -5 719.206 51.0798  45
   1 -14  -4 66.4194 40.2792  37
   1 -14  -4 118.492 29.5727  45
   1 -14  -3 147.869 28.1282  44
   1 -14  -3 137.982 35.3426  45
   1 -14  -2 1137.20 80.7218  44
  -1  14   2 1276.31 81.0617  15
   1 -14  -2 1207.34 85.2626  45
   1 -14  -1 37.0590 32.6584  44
  -1  14   1 68.9158 31.1513  15
   1 -14  -1 46.5995 37.2248  45
   1 -14   0 1751.83 111.344  44
  -1  14   0 1658.66 109.531  15
   1 -14   0 1603.92 113.039  45
   1 -14   1 800.261 70.7003  44
  -1  14  -1 946.732 70.2446  15
   1 -14   1 819.549 74.1814  45
   1 -14   2 842.232 70.6182  44
   1 -14   3 7.84126 40.7472  44
   1 -14   3 1.38586 41.8192  45
   1 -14   4 1640.25 113.581  44
  -1  14  -4 1637.76 110.738  15
   1 -14   4 1718.95 113.324  45
  -1  14  -5 1237.84 86.5513  15
   1 -14   5 1124.06 86.6279  45
  -1  14  -6 673.065 59.4674  15
   1 -14   6 742.398 64.6598  44
   1 -14   6 671.108 47.4212  35
   1 -14   6 657.605 48.8816  31
   1 -14   6 576.292 59.3854  45
  -1  14  -7 346.917 44.2709  15
   1 -14   7 411.207 43.9023  45
   1 -14   7 416.246 49.9055  44
   1 -14   7 391.688 35.4862  35
   1 -14   7 377.866 37.1009  31
  -1  14  -8 190.309 35.6591  15
   1 -14   8 332.424 40.3221  44
   1 -14   8 263.134 30.7517  35
   1 -14   8 278.578 32.5840  31
  -1  14  -9 115.702 29.3941  15
   1 -14   9 111.517 32.1038  44
   1 -14   9 104.469 25.7206  35
   1 -14   9 130.179 28.1046  31
   1 -14  10 30.3852 25.8078  44
   1 -14  10-8.52185 23.4884  35
   1 -14  10 14.5507 26.0013  31
   1 -14  11 8.04397 22.4003  35
   1 -14  11 20.7171 24.8522  31
   1 -14  12 38.9399 21.4993  35
   1 -14  12 13.3030 23.7584  31
   1 -14  13-20.4873 18.1571  32
   1 -14  13 28.6709 18.5525  35
   1 -14  13 6.68971 20.2788  31
   1 -14  14 298.744 26.4195  31
   1 -14  14 272.713 24.5535  35
   1 -14  15 70.2142 12.4194  31
   1 -13  -9 183.280 30.1464  37
  -1  13   8 158.224 36.2774  22
   1 -13  -8 474.476 45.3335  37
  -1  13   7 42.3109 45.4121  22
   1 -13  -7 59.2561 42.2860  37
   1 -13  -6 1528.00 96.9651  45
   1 -13  -5 530.915 51.4679  45
   1 -13  -4-22.6860 29.8294  44
   1 -13  -4 39.5814 36.6303  45
   1 -13  -3 129.757 36.6369  44
   1 -13  -3 202.454 45.7187  45
  -1  13   3 143.233 35.5734  15
   1 -13  -2 602.046 59.7127  44
  -1  13   2 635.302 58.8624  15
   1 -13  -2 640.847 67.4908  45
   1 -13  -1 1157.24 88.2455  44
  -1  13   1 1190.07 88.5224  15
   1 -13  -1 1259.76 94.1965  45
   1 -13   0 93.0736 46.5847  44
   1 -13   0 99.0755 53.4541  45
  -1  13   0 51.6369 42.0596  15
   1 -13   1 482.275 64.6427  45
   1 -13   1 470.982 62.1392  44
  -1  13  -1 528.443 60.1296  15
   1 -13   2 762.994 74.7305  44
   1 -13   3 3389.54 206.801  44
  -1  13  -3 3244.33 207.181  15
   1 -13   3 3449.00 208.183  45
  -1  13  -4 671.722 67.2046  15
   1 -13   4 749.176 72.6898  45
  -1  13  -5 994.893 81.0359  15
   1 -13   5 1018.36 74.8701  42
   1 -13   5 887.306 67.5876  31
   1 -13   5 1025.00 67.6973  35
   1 -13   5 953.466 81.1558  45
  -1  13  -6 2193.82 147.285  15
   1 -13   6 2359.88 148.960  45
   1 -13   6 2532.33 151.638  44
   1 -13   6 2359.87 145.361  42
   1 -13   6 2261.86 140.151  31
   1 -13   6 2244.84 139.603  35
  -1  13  -7 150.826 42.9143  15
   1 -13   7 178.292 42.9742  45
   1 -13   7 164.442 36.9594  31
   1 -13   7 195.923 48.4421  44
   1 -13   7 190.681 44.5453  42
   1 -13   7 176.870 34.4181  35
  -1  13  -8 235.518 44.5844  15
   1 -13   8 280.538 41.4690  45
   1 -13   8 325.376 49.3903  42
   1 -13   8 261.996 46.9449  44
   1 -13   8 267.375 38.6843  35
   1 -13   8 230.411 39.7747  31
  -1  13  -9 79.0118 35.5636  15
   1 -13   9 85.3060 39.7162  44
   1 -13   9 86.2157 41.6617  42
   1 -13   9 53.5478 32.3875  35
   1 -13   9 78.5280 36.3636  31
  -1  13 -10 513.115 49.0597  15
   1 -13  10 497.613 50.3274  44
   1 -13  10 579.750 58.4127  42
   1 -13  10 665.938 51.1654  35
   1 -13  10 541.220 52.4465  31
   1 -13  11 217.536 43.2592  42
   1 -13  11 228.102 35.0608  35
   1 -13  11 233.975 38.2657  31
   1 -13  12 43.1078 29.9637  35
   1 -13  12 22.6851 32.1173  31
   1 -13  13 163.109 30.5276  35
   1 -13  13 190.709 33.7287  31
   1 -13  14 45.3265 24.3879  35
   1 -13  14-19.0448 20.5471  32
   1 -13  14 56.2722 26.1339  31
   1 -13  15 347.193 31.9884  35
   1 -13  16 10.9831 16.5050  35
   1 -12 -11 25.0856 22.2368  37
  -1  12  11 0.89485 26.0024  30
   1 -12 -10 30.8033 33.2753  37
   1 -12 -10 24.6936 16.9264  38
  -1  12   9 54.6159 42.9660  22
   1 -12  -9 114.154 43.6727  37
  -1  12   8 100.713 56.5348  22
   1 -12  -8 17.6286 48.4560  37
   1 -12  -7 1451.87 95.0912  45
   1 -12  -6 88.4613 37.6678  45
   1 -12  -5 850.116 69.0216  45
   1 -12  -5 769.250 62.3272  44
   1 -12  -4 545.923 64.3810  45
  -1  12   4 633.691 56.6161  15
   1 -12  -4 563.963 56.2384  44
  -1  12   3 381.126 90.6613   4
  -1  12   3 452.398 52.2187  15
   1 -12  -3 273.436 57.5648  45
   1 -12  -3 265.007 49.3011  44
  -1  12   2 7.05215 62.1951   4
  -1  12   2 28.4813 63.7653   6
   1 -12  -2-6.32563 68.6403   9
  -1  12   2 21.4457 43.0060  15
   1 -12  -2-32.6675 44.3056  44
   1 -12  -2 77.0197 49.9931  45
   1 -12  -1 87.5859 83.7385   9
  -1  12   1 12.0004 66.8807   6
  -1  12   1-81.9659 74.1209   4
  -1  12   1 53.7518 48.7661  15
   1 -12  -1 59.3062 45.6588  44
   1 -12  -1-25.1563 51.2212  45
   1 -12   0 499.979 102.399   9
  -1  12   0 478.602 93.3851   6
  -1  12   0 530.827 96.2040   4
  -1  12   0 559.509 64.1366  15
   1 -12   0 443.472 67.5623  45
   1 -12   0 524.588 62.7243  44
  -1  12  -1 1115.80 128.791   4
   1 -12   1 1335.86 152.782   9
  -1  12  -1 1369.39 143.218   6
  -1  12  -1 1243.61 99.3309  15
   1 -12   1 1297.95 99.9573  44
   1 -12   2 8008.70 459.802  42
   1 -12   2 8443.02 468.372  44
   1 -12   2 7595.43 520.903   9
   1 -12   3 688.149 76.0068  45
   1 -12   3 681.926 124.190   9
  -1  12  -3 663.690 108.944   6
   1 -12   3 691.166 74.6227  44
   1 -12   3 755.767 59.7942  42
  -1  12  -3 685.961 73.9523  15
  -1  12  -4 8397.63 484.193  15
  -1  12  -4 8036.11 526.906   6
   1 -12   4 8691.87 484.722  45
   1 -12   4 8210.97 477.870  42
   1 -12   4 8449.61 474.554  31
   1 -12   5 2063.44 195.312   9
  -1  12  -5 2110.71 184.073   6
   1 -12   5 2033.11 139.325  45
   1 -12   5 2027.05 128.883  31
   1 -12   5 1977.56 140.686  44
   1 -12   5 2127.03 133.821  42
  -1  12  -5 2151.41 140.647  15
  -1  12  -6 614.733 98.9336   6
   1 -12   6 878.344 125.495   9
   1 -12   6 649.915 66.8821  45
   1 -12   6 612.449 57.2447  31
   1 -12   6 653.226 69.3115  44
   1 -12   6 630.363 63.6163  42
  -1  12  -6 608.374 67.1199  15
  -1  12  -7 2795.55 180.006  15
  -1  12  -7 2684.32 215.871   6
   1 -12   7 3001.58 237.698   9
   1 -12   7 2775.63 179.165  45
   1 -12   7 3069.86 175.017  31
   1 -12   7 2919.81 180.597  44
   1 -12   7 2799.58 179.036  42
   1 -12   7 2911.26 174.456  35
  -1  12  -8 891.864 81.2762  15
   1 -12   8 1028.81 78.4064  45
   1 -12   8 1065.52 106.297  10
   1 -12   8 864.033 123.945   9
  -1  12  -8 759.319 108.332   6
   1 -12   8 1131.71 128.700   3
   1 -12   8 1024.82 85.6451  42
   1 -12   8 1120.79 83.9937  44
   1 -12   8 1104.36 76.8826  35
  -1  12  -9 2051.60 133.127  15
   1 -12   9 2140.71 163.079  10
   1 -12   9 1608.75 172.805   9
   1 -12   9 1875.22 128.641  45
   1 -12   9 2100.02 134.198  44
   1 -12   9 2063.49 137.881  42
   1 -12   9 2300.43 131.746  35
  -1  12 -10 3.79788 33.5012  15
   1 -12  10 32.3655 35.6298  44
   1 -12  10 42.7846 50.2816  42
   1 -12  10 102.427 38.4588  35
   1 -12  10 19.5027 38.9948  31
   1 -12  11-25.1244 30.2930  44
   1 -12  11 17.9417 48.4078  42
   1 -12  11-25.0390 37.1985  35
   1 -12  11 65.6169 41.5320  31
   1 -12  12 625.493 90.7707  14
   1 -12  12 719.922 61.8246  35
   1 -12  12 741.031 63.3278  31
   1 -12  13 310.733 42.6215  35
   1 -12  13 253.102 42.9685  31
   1 -12  14 1422.04 89.5218  35
   1 -12  14 1259.39 85.6499  32
   1 -12  15 118.253 31.9994  35
   1 -12  16 30.2246 24.3581  35
   1 -12  16 43.8925 23.8409  31
   1 -12  17 214.485 23.6171  31
  -1  11  13 28.4370 21.9746  20
  -1  11  13 75.6283 22.8135  30
   1 -11 -12 287.462 35.5691  37
  -1  11  12 229.257 41.1748  30
   1 -11 -11 31.4076 37.2923  37
  -1  11  10 792.637 80.9648  22
   1 -11 -10 941.075 79.6924  37
  -1  11   9 336.915 69.5283  22
   1 -11  -8 182.170 35.5527  45
  -1  11   8 231.456 39.8653  26
   1 -11  -7 16.8827 35.7587  45
  -1  11   7 90.4044 34.9959  26
  -1  11   6 85.5307 34.2189  26
   1 -11  -6 63.9798 43.3706  45
  -1  11   6 24.5243 81.5871   4
  -1  11   5 3437.65 279.739   4
   1 -11  -5 3429.93 212.713  44
  -1  11   5 3864.89 215.591  15
   1 -11  -5 3493.75 218.301  45
   1 -11  -4 2237.93 184.468   9
  -1  11   4 2292.96 206.189   4
  -1  11   4 2078.95 174.409   6
   1 -11  -4 2163.61 138.802  44
  -1  11   4 2179.51 140.431  15
   1 -11  -4 2138.66 144.340  45
   1 -11  -3 6.34947 71.6887   9
  -1  11   3 31.6071 83.3501   4
  -1  11   3 76.1374 69.1392   6
  -1  11   3 20.3711 40.6282  15
   1 -11  -3 14.2260 48.9405  45
   1 -11  -3-4.44705 42.9264  44
  -1  11   2 471.863 89.9420   6
   1 -11  -2 228.036 92.0037   9
  -1  11   2 418.258 101.744   4
   1 -11  -2 371.594 60.3597  45
   1 -11  -2 471.008 55.9478  44
  -1  11   2 478.314 61.8797  15
  -1  11   1 1525.89 153.186   6
   1 -11  -1 1352.49 153.868   9
  -1  11   1 1493.72 152.968   4
   1 -11  -1 1474.14 105.865  44
  -1  11   1 1448.10 108.891  15
   1 -11  -1 1523.69 110.457  45
  -1  11   0 626.016 102.436   4
  -1  11   0 577.570 64.8082  15
   1 -11   0 464.567 65.6744  45
   1 -11   0 484.593 62.9716  44
   1 -11   1 2720.39 175.014  44
  -1  11  -1 2961.02 224.372   6
  -1  11  -1 2676.14 217.448   4
   1 -11   2 298.399 55.5176  44
   1 -11   2 248.516 39.3739  42
  -1  11  -2 289.266 73.4048   4
   1 -11   3 2228.45 142.778  45
   1 -11   3 2254.91 140.373  44
   1 -11   3 2041.68 131.839  42
  -1  11  -3 1775.68 180.152   6
   1 -11   3 2037.63 128.245  31
  -1  11  -4 62.5006 75.7050   6
  -1  11  -4 72.5736 51.4246  15
   1 -11   4 97.1152 44.9682  45
   1 -11   4 146.618 38.9604  42
  -1  11  -5 67.7981 79.0241   6
  -1  11  -5 54.0893 46.6370  15
   1 -11   5 36.8257 47.6632  44
   1 -11   5 61.9422 47.0148  43
   1 -11   5 12.0698 43.5828  45
   1 -11   5 84.0344 41.9847  42
   1 -11   6 181.899 90.1055   9
   1 -11   6 181.270 47.1837  42
   1 -11   6 173.359 48.9798  43
   1 -11   6 194.539 48.2334  44
   1 -11   6 192.028 47.5818  45
  -1  11  -6 163.993 50.8105  15
   1 -11   7 2280.34 148.198  45
  -1  11  -7 2025.98 184.927   6
   1 -11   7 1896.51 198.262   9
   1 -11   7 2511.77 149.594  42
   1 -11   7 2506.24 151.519  43
   1 -11   7 2467.60 150.691  44
  -1  11  -7 1999.00 147.790  15
   1 -11   8 456.704 55.2486  45
   1 -11   8 666.097 111.882   9
  -1  11  -8 732.768 94.4926   6
   1 -11   8 626.712 109.180   3
   1 -11   8 542.374 64.0702  42
   1 -11   8 538.073 62.4552  44
   1 -11   8 582.869 62.9631  43
  -1  11  -8 638.906 60.0901  15
  -1  11  -9 1138.24 84.7189  15
   1 -11   9 1008.74 79.9273  45
   1 -11   9 1125.83 86.7056  43
   1 -11   9 1176.16 91.1250  42
   1 -11   9 1168.82 85.5421  44
   1 -11   9 1198.00 83.8298  35
   1 -11   9 1067.10 113.628  10
  -1  11  -9 1087.42 115.883   6
   1 -11   9 1056.80 132.655   9
   1 -11   9 1022.08 131.566   3
  -1  11 -10-16.3656 35.0066  15
   1 -11  10 67.1956 50.6856  42
   1 -11  10 11.1120 36.7189  44
   1 -11  10-10.4751 41.2535  35
   1 -11  10-44.1240 63.8433  10
   1 -11  10-106.747 72.4029   9
  -1  11 -11 1284.27 88.7470  15
   1 -11  11 1141.26 87.9679  44
   1 -11  11 1554.53 97.2166  35
   1 -11  11 1448.44 131.858  10
   1 -11  12 279.104 48.6664  35
   1 -11  12 214.613 82.2800  14
   1 -11  13 1043.66 113.899  14
   1 -11  13 1131.46 79.7973  35
   1 -11  13 964.484 66.8431  34
   1 -11  13 988.149 81.5885  42
   1 -11  14 813.029 98.4301  14
   1 -11  14 1054.40 76.2226  42
   1 -11  14 979.568 74.3919  35
   1 -11  14 887.462 62.7734  34
   1 -11  15 579.465 54.6013  31
   1 -11  15 633.635 55.6906  35
   1 -11  15 563.505 44.6822  34
   1 -11  16 302.734 30.1377  34
   1 -11  16 307.993 37.2763  31
   1 -11  17 80.3428 18.8629  34
   1 -11  17 94.5553 24.1459  31
   1 -11  18 236.468 24.1836  31
   1 -11  18 403.815 30.7925  35
  -1  10  14 1.72063 27.3545  20
  -1  10  14-3.99171 27.5962  30
   1 -10 -13 7.74544 26.1138  37
  -1  10  13 81.1401 40.2535  30
   1 -10 -12 240.931 45.1196  37
   1 -10 -11 2387.25 140.572  38
   1 -10 -11 2632.02 156.449  37
  -1  10  11 2178.38 158.075  22
  -1  10  11 2215.74 139.884  24
  -1  10  10 178.140 34.5312  24
   1 -10 -10 116.465 59.6274  37
  -1  10  10 58.0042 63.2243  22
  -1  10   9 12.5029 31.6326  24
  -1  10   9 11.7785 42.0377  26
   1 -10  -8 118.107 37.0026  45
  -1  10   8 219.166 46.4831  26
  -1  10   8 236.066 37.5017  24
  -1  10   7 1564.79 174.977   4
   1 -10  -7 1423.49 104.458  45
  -1  10   7 1550.61 99.6215  24
  -1  10   7 1581.78 106.074  26
   1 -10  -6 2340.06 149.979  45
  -1  10   6 2182.54 215.585   4
  -1  10   6 2229.68 144.112  15
  -1  10   6 2425.31 147.051  26
   1 -10  -5 65.6969 65.6662   9
  -1  10   5 20.9025 61.0135   6
  -1  10   5 17.0254 83.9687   4
  -1  10   5 94.6580 37.6583  26
   1 -10  -5 34.8979 45.2062  45
   1 -10  -5 14.3909 34.4083  44
  -1  10   5 50.3026 37.5065  15
   1 -10  -4 3765.98 267.703   9
  -1  10   4 4015.03 266.539   6
  -1  10   4 3832.61 290.838   4
   1 -10  -4 3762.39 222.506  45
  -1  10   4 2928.93 214.663  26
   1 -10  -4 3793.89 216.785  44
  -1  10   4 4095.95 221.931  15
   1 -10  -3 1056.71 125.032   9
  -1  10   3 995.962 135.537   4
  -1  10   3 1105.76 126.836   6
   1 -10  -3 1063.50 79.7938  44
  -1  10   3 878.777 82.4619  15
   1 -10  -3 1063.91 85.1564  45
   1 -10  -2 2277.10 149.320  45
  -1  10   2 2128.30 190.785   6
  -1  10   2 2136.71 197.795   4
   1 -10  -2 2331.00 146.636  44
  -1  10   1 73.2692 76.7274   6
  -1  10   1 34.5875 78.8057   4
   1 -10  -1 78.0770 45.0983  45
   1 -10  -1 28.6269 40.9624  44
   1 -10   0 7932.94 449.384  45
   1 -10   0 7808.99 447.484  44
  -1  10   0 7514.90 495.900   4
  -1  10   0 7406.62 493.677   6
   1 -10   1 793.482 71.2142  43
   1 -10   1 715.009 58.0898  42
   1 -10   1 789.937 69.3421  44
  -1  10  -1 728.159 106.883   4
   1 -10   2 708.760 68.3617  45
   1 -10   2 685.871 53.3952  31
   1 -10   2 734.401 57.2051  42
   1 -10   2 656.448 67.6525  43
   1 -10   2 622.667 65.8382  44
  -1  10  -2 872.895 113.983   6
  -1  10  -2 779.765 100.692   4
   1 -10   3 1253.36 85.9937  42
   1 -10   3 1272.90 93.7172  45
  -1  10  -3 1168.54 132.354   6
  -1  10  -3 1074.68 117.511   4
   1 -10   4 454.930 50.7564  42
   1 -10   4 524.723 58.8352  43
   1 -10   4 450.238 56.4162  45
  -1  10  -4 490.270 94.3462   6
   1 -10   5 1158.20 84.1352  42
   1 -10   5 1066.53 87.3549  44
   1 -10   5 1274.52 89.4815  43
   1 -10   5 1075.19 85.9507  45
  -1  10  -5 1029.72 124.561   6
   1 -10   6 865.330 76.9336  44
   1 -10   6 921.339 75.1139  42
   1 -10   6 968.167 77.4423  43
   1 -10   6 1018.84 76.8046  45
   1 -10   7 2030.27 149.169  45
  -1  10  -7 2845.77 200.184   6
   1 -10   7 2389.88 153.498  43
   1 -10   7 2408.74 152.586  44
   1 -10   7 2503.18 153.290  42
  -1  10  -7 2606.14 153.232  15
   1 -10   8 1117.27 87.9543  45
  -1  10  -8 1497.53 135.656   6
   1 -10   8 1559.51 148.034   9
   1 -10   8 1187.20 93.7517  43
   1 -10   8 1282.17 94.0882  42
   1 -10   8 1181.26 90.8457  44
  -1  10  -8 1472.55 94.8281  15
   1 -10   9 401.647 46.7389  45
   1 -10   9 442.115 52.9390  44
   1 -10   9 627.860 63.2330  42
   1 -10   9 471.846 56.6793  43
  -1  10  -9 689.779 56.5558  15
  -1  10  -9 606.360 87.1226   6
   1 -10   9 534.752 101.579   3
   1 -10   9 401.258 96.5393   9
  -1  10 -10 99.1300 36.8750  15
   1 -10  10 77.9001 39.4734  43
   1 -10  10 34.4447 34.7632  44
   1 -10  10 95.9344 43.0022  35
   1 -10  10 118.037 73.1931   3
   1 -10  10 152.553 71.4458  10
   1 -10  10 118.117 69.3239   9
  -1  10 -10 83.7911 60.2143   6
   1 -10  11-8.26841 33.4734  43
   1 -10  11 20.8674 29.4332  44
   1 -10  11 34.7407 41.6887  35
   1 -10  11 12.1086 25.8751  34
   1 -10  11 52.0160 64.6495  10
   1 -10  11-18.0389 62.8074   3
   1 -10  12 1133.56 135.727  14
   1 -10  12 1440.19 102.483  42
   1 -10  12 1328.24 98.1619  35
   1 -10  12 1358.58 88.1687  34
   1 -10  12 1334.11 133.346  10
   1 -10  13 327.426 84.1596  14
   1 -10  13 282.882 53.6989  42
   1 -10  13 267.909 48.9873  35
   1 -10  13 336.655 39.3363  34
   1 -10  13 303.837 73.5521  10
   1 -10  14 301.124 79.7822  14
   1 -10  14 198.357 46.6695  42
   1 -10  14 318.115 38.5144  34
   1 -10  14 251.844 46.1324  35
   1 -10  15 169.447 66.2116  14
   1 -10  15 54.0966 37.8833  42
   1 -10  15 55.7893 32.0473  34
   1 -10  15 140.874 39.7856  31
   1 -10  16 141.774 54.8464  14
   1 -10  16 93.6988 29.4485  34
   1 -10  16 65.4725 34.4468  31
   1 -10  17 328.987 36.5372  31
   1 -10  17 321.381 41.2595  35
   1 -10  17 353.933 35.5015  34
   1 -10  18 673.108 47.0613  35
   1 -10  18 674.361 42.9148  34
   1 -10  19 212.346 21.2868  34
   1 -10  19 199.819 24.7206  35
  -1   9  16 245.602 24.7427  20
  -1   9  16 199.740 25.1883  30
  -1   9  15 159.990 33.8323  20
  -1   9  15 181.505 36.6784  30
  -1   9  14 259.990 48.8706  30
   1  -9 -13 692.782 66.3994  37
  -1   9  13 900.037 79.0064  30
  -1   9  13 762.390 60.0838  24
  -1   9  12 24.6575 27.3355  21
   1  -9 -12 58.7702 49.1847  37
  -1   9  12-53.1635 37.2111  24
  -1   9  11 249.174 36.7580  21
  -1   9  11 228.201 69.6869  22
   1  -9 -11 214.349 62.4527  37
  -1   9  11 294.762 44.6853  24
  -1   9  10-1.49492 46.4276  26
  -1   9  10 3.79777 40.5298  24
  -1   9  10 13.6801 72.6694  22
  -1   9  10-17.7713 85.1398   4
  -1   9   9 650.917 60.7879  24
  -1   9   9 663.636 68.2071  26
  -1   9   9 714.405 131.445   4
   1  -9  -8 1069.65 81.4071  45
  -1   9   8 1172.84 88.5510  26
  -1   9   8 1171.62 83.6154  24
   1  -9  -7 18.9530 38.6421  45
  -1   9   7 65.4105 41.9186  26
  -1   9   7 22.0615 33.4593  24
   1  -9  -6 4049.62 244.685  45
  -1   9   6 3834.60 244.759  26
  -1   9   6 4350.51 241.490  24
  -1   9   6 4202.47 276.622   6
  -1   9   6 4150.24 317.793   4
  -1   9   6 4106.40 242.690  15
  -1   9   5 6566.79 430.348   4
   1  -9  -5 6213.85 397.298   9
  -1   9   5 6795.41 400.330   6
   1  -9  -5 6402.02 359.663  45
   1  -9  -5 6592.21 356.000  44
  -1   9   5 6872.69 359.949  15
   1  -9  -4 986.723 81.0802  45
  -1   9   4 1146.87 121.028   6
  -1   9   4 1123.27 143.977   4
   1  -9  -4 1272.14 127.454   9
   1  -9  -4 942.407 75.1084  44
  -1   9   4 1068.60 81.5541  15
   1  -9  -3 611.084 57.7165  44
   1  -9  -3 676.347 64.0127  45
  -1   9   3 583.784 110.257   4
  -1   9   3 505.675 93.9743   6
   1  -9  -2 1561.15 105.011  44
   1  -9  -2 1595.86 108.990  45
  -1   9   2 1455.37 155.705   4
  -1   9   2 1453.42 143.850   6
   1  -9  -1 8679.86 492.864  44
   1  -9  -1 8841.92 495.951  45
  -1   9   1 7849.85 539.542   4
  -1   9   1 8689.96 537.107   6
   1  -9   0 3214.33 187.121  44
   1  -9   0 2977.67 188.162  43
   1  -9   0 3107.25 189.207  45
  -1   9   0 2926.22 229.025   6
  -1   9   0 2951.05 230.514   4
   1  -9   1 3434.95 201.592  44
   1  -9   1 3274.19 195.819  42
   1  -9   1 3473.86 203.148  43
  -1   9  -1 3017.17 236.776   4
   1  -9   2 12768.0 721.844  44
   1  -9   2 12690.2 722.267  43
   1  -9   2 12396.7 717.353  42
   1  -9   2 13612.8 723.835  45
  -1   9  -2 12562.1 757.286   4
  -1   9  -2 13013.9 763.344   6
   1  -9   3 6055.06 351.405  42
   1  -9   3 6170.63 355.876  45
  -1   9  -3 6608.11 401.802   6
  -1   9  -3 6016.90 385.337   4
   1  -9   4 1521.92 104.297  44
   1  -9   4 1520.91 105.316  43
   1  -9   4 1551.26 100.821  42
   1  -9   4 1465.32 104.689  45
  -1   9  -4 1529.17 127.756   4
  -1   9  -4 1686.24 147.562   6
   1  -9   5 414.220 49.2992  43
   1  -9   5 448.141 49.4023  44
   1  -9   5 381.274 45.4814  42
   1  -9   5 450.482 49.4568  45
  -1   9  -5 257.488 82.1367   6
   1  -9   6 1087.29 81.9631  44
   1  -9   6 1221.13 82.7428  42
   1  -9   6 1028.98 82.2023  43
   1  -9   6 1075.02 81.4630  45
  -1   9  -6 1050.72 121.306   6
   1  -9   7 1526.02 101.344  44
   1  -9   7 1520.15 101.850  42
   1  -9   7 1499.76 102.251  43
   1  -9   7 1339.53 98.7540  45
  -1   9  -7 1661.71 145.444   6
   1  -9   8 2475.30 153.369  43
   1  -9   8 2524.02 154.419  42
   1  -9   8 2494.82 151.494  44
   1  -9   8 2163.37 148.714  45
  -1   9  -9 742.983 63.4845  15
   1  -9   9 675.695 62.7083  44
   1  -9   9 752.826 64.6357  43
   1  -9   9 791.906 54.9271  34
   1  -9   9 873.927 112.563   3
   1  -9   9 719.653 103.789   9
  -1   9  -9 866.995 97.3958   6
  -1   9 -10 628.135 57.6926  15
   1  -9  10 750.070 61.0558  43
   1  -9  10 647.576 57.2718  44
   1  -9  10 734.040 62.4386  35
   1  -9  10 712.150 54.3276  34
   1  -9  10 625.985 96.4084   3
   1  -9  10 618.170 93.9360   9
  -1   9 -10 581.574 83.7771   6
   1  -9  10 807.505 100.446  10
   1  -9  11 7913.16 419.608  42
   1  -9  11 7691.02 417.224  35
   1  -9  11 7680.97 411.383  34
   1  -9  11 6746.65 456.257   3
   1  -9  11 7950.34 462.625  10
   1  -9  12 152.115 81.1824  14
   1  -9  12 167.387 46.4560  42
   1  -9  12 117.864 35.1827  34
   1  -9  12 152.486 44.0936  35
   1  -9  12 80.1930 66.8593  10
   1  -9  13 80.6643 82.9345  14
   1  -9  13 93.0093 35.4228  34
   1  -9  13 53.9812 41.6858  35
   1  -9  14 514.540 101.899  14
   1  -9  14 815.269 69.0255  42
   1  -9  14 905.467 63.5176  34
   1  -9  14 561.176 57.5603  32
   1  -9  14 825.287 57.9450  52
   1  -9  15 889.748 106.190  14
   1  -9  15 793.527 61.1466  52
   1  -9  15 754.870 67.9121  42
   1  -9  15 905.299 65.9239  34
   1  -9  16 518.317 44.6950  52
   1  -9  16 391.243 48.8108  31
   1  -9  16 534.678 50.1508  34
   1  -9  16 509.316 53.8075  35
   1  -9  16 375.734 81.5044  14
   1  -9  17 809.375 53.7553  52
   1  -9  17 763.962 59.1956  34
   1  -9  17 672.234 60.1831  35
   1  -9  17 680.130 55.5433  31
   1  -9  17 561.148 82.8547  14
   1  -9  18 1078.93 69.8011  52
   1  -9  18 1071.14 75.1078  35
   1  -9  18 1129.57 73.5799  34
   1  -9  19 108.863 23.9531  34
   1  -9  19 93.7535 25.8221  35
   1  -9  20 181.789 20.1967  34
  -1   8  17 192.953 25.8692  30
  -1   8  16 17.7926 31.4913  20
  -1   8  16 86.0620 35.1927  30
  -1   8  15 517.558 57.5825  20
  -1   8  15 536.109 42.3258  21
  -1   8  15 474.839 58.3006  30
   1  -8 -14 932.657 75.8979  37
  -1   8  14 1096.25 78.2865  24
  -1   8  14 988.705 90.5117  30
  -1   8  14 1098.57 72.9406  21
  -1   8  13 606.112 59.7135  24
   1  -8 -13 431.863 60.2521  37
  -1   8  13 561.224 52.1893  21
  -1   8  12 247.914 51.2918  24
  -1   8  12 286.866 43.7049  21
  -1   8  12 283.055 68.5908  22
   1  -8 -12 267.626 60.0826  37
  -1   8  11 389.497 108.817   4
  -1   8  11 287.896 79.5457  22
  -1   8  11 566.267 64.8597  26
  -1   8  11 508.571 59.2785  24
  -1   8  10 1235.24 163.900   4
  -1   8  10 1338.86 100.348  24
  -1   8  10 1465.61 104.271  26
  -1   8   9 240.813 103.539   4
  -1   8   9 222.880 44.9270  24
  -1   8   9 229.667 50.0184  26
  -1   8   8 2061.76 203.209   4
  -1   8   8 1908.07 130.531  26
  -1   8   8 1957.24 126.370  24
   1  -8  -7 38.0599 35.2234  45
  -1   8   7 68.9417 38.9034  24
  -1   8   7 63.6480 39.3535  26
   1  -8  -6 5384.03 292.413  45
  -1   8   6 5437.41 289.650  24
  -1   8   6 4007.32 290.214  26
  -1   8   6 5334.04 361.158   4
  -1   8   6 5071.45 322.850   6
   1  -8  -6 4780.97 319.985   9
  -1   8   6 5093.01 289.700  15
   1  -8  -5 750.547 61.8765  45
  -1   8   5 611.023 54.5607  24
   1  -8  -5 749.440 55.6811  44
   1  -8  -5 596.769 88.0016   9
  -1   8   5 561.925 120.888   4
  -1   8   5 604.528 91.9642   6
   1  -8  -4 831.307 62.6427  44
   1  -8  -4 806.076 67.5510  45
  -1   8   4 690.533 118.974   4
  -1   8   4 842.175 104.130   6
   1  -8  -3 3488.07 207.578  44
   1  -8  -3 3469.30 210.951  45
  -1   8   3 3993.33 251.630   6
  -1   8   3 3329.29 260.212   4
   1  -8  -2 10078.2 582.573  44
   1  -8  -2 10447.9 585.325  45
  -1   8   2 10653.3 622.630   6
  -1   8   2 10818.1 636.089   4
   1  -8  -1 195.959 36.6970  43
   1  -8  -1 186.642 34.2496  44
   1  -8  -1 167.552 37.8874  45
  -1   8   1 148.653 70.1308   4
   1  -8  -1 109.136 34.7197   7
  -1   8   1 29.4048 63.9823   6
   1  -8   0 2183.30 132.941  43
   1  -8   0 2072.90 131.422  44
   1  -8   0 2218.57 134.090  45
  -1   8   0 2125.56 173.254   6
  -1   8   0 2165.71 171.209   4
   1  -8   0 1970.03 132.574   7
   1  -8   1 2675.50 167.128  43
   1  -8   1 2862.70 166.678  44
  -1   8  -1 2643.47 199.557   4
   1  -8   2 285.951 40.0460  45
   1  -8   2 228.299 37.4498  44
  -1   8  -2 373.626 83.8306   6
  -1   8  -2 394.907 66.7669   4
   1  -8   3 153.146 34.2065  45
   1  -8   3 95.7146 30.9741  43
  -1   8  -3 74.5071 49.6255   4
  -1   8  -3 84.4658 69.4138   6
   1  -8   4 4630.20 261.878  44
   1  -8   4 4465.55 262.270  43
   1  -8   4 4520.58 259.867  42
  -1   8  -4 4271.27 282.390   4
  -1   8  -4 4220.99 296.420   6
   1  -8   5 4150.11 255.156  43
   1  -8   5 4460.12 255.260  44
   1  -8   5 4559.73 254.325  42
  -1   8  -5 4036.77 287.306   6
   1  -8   6 2044.24 129.832  42
   1  -8   6 2070.23 130.437  44
   1  -8   6 2195.99 131.793  43
   1  -8   6 1998.59 129.783  45
  -1   8  -6 2231.88 168.836   6
   1  -8   7 2368.21 147.380  43
   1  -8   7 2494.48 148.367  42
   1  -8   7 2429.77 147.344  44
   1  -8   7 2234.91 145.066  45
  -1   8  -7 2506.59 184.471   6
   1  -8   8 2085.68 138.949  44
   1  -8   8 2113.31 139.863  43
   1  -8   8 2352.05 134.301  34
   1  -8   8 2523.47 185.451   3
  -1   8  -8 2703.72 179.990   6
  -1   8  -9 4236.99 243.887  15
   1  -8   9 4794.28 248.906  42
   1  -8   9 3854.62 244.300  43
   1  -8   9 4103.39 243.149  44
   1  -8   9 4160.88 239.821  34
   1  -8   9 3339.88 277.436   9
  -1   8  -9 4232.75 275.217   6
   1  -8   9 4437.29 288.785   3
  -1   8 -10 4238.16 227.488  15
   1  -8  10 4444.98 274.058  10
   1  -8  10 3191.65 256.605   9
   1  -8  10 3846.30 269.853   3
  -1   8 -10 3815.71 254.852   6
   1  -8  10 3791.50 232.058  42
   1  -8  10 3465.52 227.100  43
   1  -8  10 4101.75 224.830  34
   1  -8  10 3748.87 228.356  35
   1  -8  11 42.5429 27.4769  52
   1  -8  11-60.0488 62.1615   3
   1  -8  11 5.02936 72.4369  10
   1  -8  11 25.7696 40.7363  42
   1  -8  11 6.78738 38.3201  35
   1  -8  11 36.1282 29.6005  34
   1  -8  12 204.981 84.2402  14
   1  -8  12 155.450 45.2959  42
   1  -8  12 275.625 40.1468  34
   1  -8  12 182.533 45.4660  35
   1  -8  12 247.629 36.4716  52
   1  -8  13 8725.88 570.452  14
   1  -8  13 9502.28 524.772  52
   1  -8  13 8720.20 529.506  42
   1  -8  13 9660.07 526.981  34
   1  -8  14 890.449 117.816  14
   1  -8  14 1044.87 73.5296  52
   1  -8  14 1093.88 113.911  10
   1  -8  14 867.754 76.4388  42
   1  -8  14 894.176 69.4481  32
   1  -8  14 1072.72 75.5607  34
   1  -8  15 1399.67 146.860  14
   1  -8  15 1707.31 144.521  10
   1  -8  15 1547.10 104.012  52
   1  -8  15 1455.58 105.858  42
   1  -8  15 1737.15 107.202  34
   1  -8  15 1655.70 109.387  35
   1  -8  16 96.5541 36.3239  52
   1  -8  16 18.4934 33.1654  31
   1  -8  16 39.7672 39.5082  34
   1  -8  16 34.2052 40.0339  35
   1  -8  16 19.6804 71.6301  14
   1  -8  17 601.174 54.3222  52
   1  -8  17 607.569 57.0249  34
   1  -8  17 587.537 50.2468  31
   1  -8  17 639.656 56.8164  35
   1  -8  17 664.094 93.5982  14
   1  -8  18 108.283 31.9836  52
   1  -8  18 108.095 33.6215  34
   1  -8  18 91.1813 33.2738  35
   1  -8  18 7.25202 55.2845  14
   1  -8  18 120.111 25.8540  19
   1  -8  19 506.259 44.2784  52
   1  -8  19 536.834 45.1894  35
   1  -8  19 625.671 48.0649  34
   1  -8  20 32.6411 17.0008  52
   1  -8  20 2.19962 20.0679  34
   1  -8  20 49.6960 19.4998  35
   1  -8  21 14.5002 11.5033  34
  -1   7  17 31.2426 34.0321  30
  -1   7  17 26.5635 28.7791  20
  -1   7  17 7.53481 21.6823  21
  -1   7  16-4.24848 28.4284  49
  -1   7  16 49.4530 29.7526  21
  -1   7  16 39.8097 40.6569  20
  -1   7  16 102.782 44.6118  30
  -1   7  15 13.4138 34.8705  21
  -1   7  15 13.1175 38.5253  24
  -1   7  15 7.75224 50.0764  30
  -1   7  14 920.402 67.3746  21
  -1   7  14 764.898 85.5812  30
  -1   7  14 888.160 69.4230  24
   1  -7 -13 70.7125 47.6330  37
  -1   7  13 75.5653 48.6186  24
  -1   7  12 71.3692 91.3558   4
  -1   7  12 60.8981 64.3059  22
   1  -7 -12-4.30266 50.0203  37
  -1   7  12 119.151 59.2137  26
  -1   7  12 44.8483 50.8488  24
  -1   7  11 1736.94 121.653  24
  -1   7  11 2026.26 125.883  26
  -1   7  11 1402.05 139.745  22
  -1   7  11 1692.85 189.547   4
  -1   7  10 269.941 53.2572  24
  -1   7  10 297.358 56.5389  26
  -1   7  10 303.398 112.534   4
  -1   7   9 7633.89 458.739  26
  -1   7   9 8253.71 456.922  24
  -1   7   9 7962.81 532.181   4
  -1   7   8 11.1948 38.8153  24
  -1   7   8 41.0844 38.5315  26
  -1   7   8 75.5887 88.6021   4
   1  -7  -7 315.226 40.5380  45
  -1   7   7 451.203 47.2372  24
  -1   7   7 302.531 47.1952  26
  -1   7   7 364.561 58.9866   6
   1  -7  -6 919.654 65.8593  45
  -1   7   6 1053.32 97.1372   6
   1  -7  -6 1105.06 95.5903   9
  -1   7   6 1037.73 66.6830  24
   1  -7  -5 286.070 38.7331  45
  -1   7   5 259.964 36.0624  24
  -1   7   4 1933.02 156.553   6
  -1   7   4 1965.03 174.271   4
  -1   7   3 8356.04 531.403   4
  -1   7   3 8807.54 521.604   6
  -1   7   2 557.437 92.9383   4
  -1   7   2 517.343 82.3125   6
  -1   7   1 1239.50 122.408   4
  -1   7   1 1293.82 118.512   6
   1  -7   0 1047.74 75.8220   7
  -1   7   0 1057.00 108.098   4
   1  -7   1 90.2426 26.9873   7
  -1   7  -1 11.7954 48.3333   4
   1  -7   2 2686.25 163.822   7
  -1   7  -2 2986.26 199.660   6
  -1   7  -2 2676.76 188.423   4
  -1   7  -3 1593.49 125.993   4
  -1   7  -3 1704.69 137.157   6
  -1   7  -4 2385.38 179.712   6
  -1   7  -4 2451.10 164.416   4
  -1   7  -5 1609.23 134.618   6
  -1   7  -6 86.8424 54.6357   6
  -1   7  -7 580.659 80.9110   6
  -1   7  -8 3232.89 208.885   6
   1  -7   8 3241.63 216.314   3
   1  -7   8 3005.64 173.049  34
   1  -7   8 2778.14 178.013  42
  -1   7  -9 344.307 60.5716   6
   1  -7   9 350.409 69.4856   3
   1  -7   9 357.008 66.9784   9
   1  -7   9 231.098 40.8010  42
   1  -7   9 225.484 31.5070  34
   1  -7  10 191.145 29.2139  52
   1  -7  10 154.698 61.9918   3
   1  -7  10 131.477 53.0659   9
   1  -7  10 246.803 68.2610  10
   1  -7  10 162.116 39.4631  42
   1  -7  10 200.746 32.0783  34
   1  -7  10 206.062 36.7965  35
   1  -7  11 573.528 47.7329  52
   1  -7  11 490.301 82.7755   3
   1  -7  11 614.134 56.3287  42
   1  -7  11 496.509 48.0380  34
   1  -7  12 10039.5 599.935  14
   1  -7  12 10873.2 553.952  52
   1  -7  12 9363.08 556.380  42
   1  -7  12 9069.54 553.201  34
   1  -7  13-27.1722 85.8465  14
   1  -7  13 39.8655 36.0553  52
   1  -7  13-61.2170 68.5216  10
   1  -7  13-11.4634 38.7894  42
   1  -7  13 40.1064 39.0587  35
   1  -7  13 42.4591 36.5760  34
   1  -7  14 5814.73 365.604  14
   1  -7  14 5778.31 314.677  52
   1  -7  14 5377.29 354.844  10
   1  -7  14 5244.92 314.676  42
   1  -7  14 5234.55 315.966  35
   1  -7  14 5264.99 311.003  32
   1  -7  14 5520.07 315.072  34
   1  -7  15 624.315 109.175  14
   1  -7  15 572.360 91.2389  10
   1  -7  15 773.408 65.8679  52
   1  -7  15 637.393 59.7980  42
   1  -7  15 826.308 66.2751  35
   1  -7  15 790.842 66.1139  34
   1  -7  16 66.6827 38.9123  52
   1  -7  16 47.8064 32.1029  31
   1  -7  16 46.0908 43.1598  34
   1  -7  16 61.1162 40.8333  35
   1  -7  16 47.7731 80.5687  14
   1  -7  17 53.6018 40.0628  52
   1  -7  17 53.5521 42.1233  34
   1  -7  17 96.9982 38.7168  35
   1  -7  17 38.9536 71.1208  14
   1  -7  18 237.040 40.4112  52
   1  -7  18 154.998 35.3749  35
   1  -7  18 101.421 40.3142  34
   1  -7  19 561.775 48.0401  52
   1  -7  19 493.116 46.0933  35
   1  -7  19 535.084 49.3549  34
   1  -7  19 446.392 67.0665  14
   1  -7  20 281.586 32.5168  52
   1  -7  20 275.934 32.7939  34
   1  -7  20 265.552 27.1192  19
   1  -7  21 1.55394 13.9280  52
  -1   6  18 494.896 38.6073  21
  -1   6  18 372.409 40.1530  20
  -1   6  18 485.634 47.5772  30
  -1   6  17 14.3380 30.5341  21
  -1   6  17 52.1815 37.0880  20
  -1   6  17 24.8971 29.8215  49
  -1   6  17 64.6120 43.5255  30
  -1   6  16 152.127 41.8805  21
  -1   6  16 152.139 47.9564  20
  -1   6  16 177.250 55.4974  30
  -1   6  16 232.224 44.5639  24
  -1   6  15 86.9706 44.9915  21
  -1   6  15 92.2907 45.8708  24
  -1   6  15 101.062 58.3011  30
  -1   6  14 72.3274 46.4163  21
  -1   6  14 57.9201 52.2090  24
  -1   6  14 4.74357 63.1503  30
  -1   6  13 213.546 55.4581  24
  -1   6  13 127.370 87.2918   4
   1  -6 -13 108.303 45.6678  37
   1  -6 -12 2516.73 178.922  37
  -1   6  12 3499.61 184.742  26
  -1   6  12 3019.41 179.723  24
  -1   6  12 2155.59 188.938  22
  -1   6  12 2659.80 244.375   4
  -1   6  11 263.654 55.3958  24
  -1   6  11 339.777 58.1185  26
  -1   6  11 206.686 104.602   4
  -1   6  11 178.467 71.4786  22
  -1   6  10 9535.97 628.139   4
  -1   6  10 9777.47 560.669  26
  -1   6  10 9898.46 559.514  24
  -1   6   9 2141.58 202.515   4
  -1   6   9 2035.60 131.214  24
  -1   6   9 1933.39 131.126  26
  -1   6   8 4472.85 305.707   4
  -1   6   8 4320.18 239.795  24
  -1   6   8 3671.98 239.980  26
  -1   6   7 3228.20 199.034   6
  -1   6   7 3634.36 247.001   4
   1  -6  -7 2997.49 194.413   9
   1  -6  -7 3694.54 212.586   2
  -1   6   7 3234.27 180.198  24
   1  -6  -6 1830.26 133.713   2
   1  -6  -6 1494.19 125.391   9
  -1   6   6 1735.64 130.924   6
  -1   6   5 2692.36 221.331   4
  -1   6   5 2966.44 203.298   6
   1  -6  -5 3166.68 204.718   2
   1  -6  -4 6038.66 350.565   2
  -1   6   4 5528.87 352.344   6
  -1   6   4 5373.47 367.419   4
  -1   6   3 2779.04 188.941   6
  -1   6   3 2506.13 198.291   4
  -1   6   2 5619.81 370.024   4
  -1   6   2 6174.85 365.337   6
  -1   6   1 708.542 86.3223   4
  -1   6   1 816.138 86.9794   6
  -1   6   0 136.906 58.5087   4
   1  -6   0 275.054 35.9507   7
   1  -6   1 644.876 52.3468   7
  -1   6  -1 638.706 82.9551   6
  -1   6  -1 664.665 75.8023   4
  -1   6  -2 691.203 71.4612   4
  -1   6  -2 785.786 82.7521   6
   1  -6   2 637.945 52.0530   7
  -1   6  -3 5929.44 347.527   4
  -1   6  -3 5603.13 355.795   6
  -1   6  -4 263.832 44.1517   4
  -1   6  -4 271.393 62.0340   6
  -1   6  -5 4368.35 278.648   6
  -1   6  -6 240.781 57.6701   6
  -1   6  -7 3871.57 248.974   6
  -1   6  -8 1151.01 97.3868   6
   1  -6   8 1063.70 106.693   3
   1  -6   9 10.3606 41.9121   9
   1  -6   9-4.03587 53.5938   3
  -1   6  -9 44.3052 39.1301   6
   1  -6   9 53.2579 29.8703  42
   1  -6   9 45.0726 23.0190  34
   1  -6   9 38.7602 25.9473  35
   1  -6  10 107.774 26.5914  52
   1  -6  10 75.0709 40.3586   9
   1  -6  10 105.917 55.8911   3
   1  -6  10 69.7009 32.3521  42
   1  -6  10 70.0697 27.1548  34
   1  -6  11 2319.11 175.989  14
   1  -6  11 2167.76 128.185  52
   1  -6  11 1918.68 130.939  42
   1  -6  11 2064.27 128.739  34
   1  -6  12 461.836 96.4273  14
   1  -6  12 484.991 47.1180  52
   1  -6  12 589.247 90.9254  10
   1  -6  12 485.873 50.0554  42
   1  -6  12 453.951 47.3824  34
   1  -6  12 419.594 49.9128  35
   1  -6  13 2983.35 209.436  14
   1  -6  13 2347.13 150.565  52
   1  -6  13 2513.82 189.732  10
   1  -6  13 2341.73 150.794  42
   1  -6  13 2467.88 152.495  34
   1  -6  13 2699.96 153.648  35
   1  -6  13 2326.66 147.457  32
   1  -6  14 985.218 128.102  14
   1  -6  14 1196.96 85.8158  52
   1  -6  14 1150.91 120.044  10
   1  -6  14 975.771 78.3339  42
   1  -6  14 1163.85 84.4890  34
   1  -6  14 1174.14 83.3838  35
   1  -6  15 175.258 35.4723  18
   1  -6  15 163.650 90.0846  14
   1  -6  15 200.634 71.9065  10
   1  -6  15 181.698 57.5077  49
   1  -6  15 103.425 46.1053  52
   1  -6  15 190.448 33.6751  42
   1  -6  15 184.515 45.0240  34
   1  -6  15 253.937 47.0187  35
   1  -6  16 1665.88 148.798  10
   1  -6  16 1896.61 118.226  52
   1  -6  16 1444.57 107.285  31
   1  -6  16 1928.22 116.172  35
   1  -6  16 1889.24 116.905  34
   1  -6  16 1435.11 159.247  14
   1  -6  17 1173.77 82.8663  52
   1  -6  17 1092.83 79.0179  35
   1  -6  17 929.423 81.1086  34
   1  -6  18 25.8696 39.7155  52
   1  -6  18 14.9871 34.4743  35
   1  -6  18 3.36201 39.7389  34
   1  -6  18-55.8215 73.4797  14
   1  -6  19 498.887 50.1896  52
   1  -6  19 412.735 44.4071  35
   1  -6  19 387.342 76.9936  14
   1  -6  20 93.3281 30.6915  52
   1  -6  21 107.642 22.1462  52
   1  -6  21 80.6708 17.9326  19
   1  -6  21 57.5610 19.3690  34
  -1   5  19 95.1668 21.0765  20
  -1   5  19 47.1242 19.1685  49
  -1   5  19 87.3516 29.4879  30
  -1   5  18 64.5553 32.4930  20
  -1   5  18 61.7064 32.2472  21
  -1   5  18 78.1184 29.8535  49
  -1   5  18 94.9689 41.8892  30
  -1   5  17 1354.55 86.8253  21
  -1   5  17 1182.02 90.2292  20
  -1   5  17 1259.62 96.5729  30
  -1   5  16 824.088 71.9122  21
  -1   5  16 750.403 77.5578  20
  -1   5  16 814.469 83.3517  30
  -1   5  15 173.428 50.8867  21
  -1   5  15 194.522 66.2067  30
  -1   5  15 297.976 57.0274  24
  -1   5  14 1224.97 93.8426  24
  -1   5  14 1022.59 105.503  30
  -1   5  13 66.7414 81.9931   4
   1  -5 -13 71.7729 41.2797  37
  -1   5  13 174.628 54.0346  24
  -1   5  12 1237.52 119.424  22
  -1   5  12 1455.32 106.390  24
  -1   5  12 1230.50 163.734   4
   1  -5 -12 1261.05 103.834  37
  -1   5  11 9731.35 528.984  26
  -1   5  11 8115.88 538.893  22
  -1   5  11 9613.32 526.903  24
  -1   5  11 8394.49 586.252   4
  -1   5  10 252.454 46.4589  26
  -1   5  10 238.340 46.3160  24
  -1   5  10 322.290 101.019   4
  -1   5   9 3705.67 220.295  24
  -1   5   9 3640.64 221.188  26
  -1   5   9 3984.94 285.087   4
   1  -5  -9 3628.98 240.487   2
  -1   5   8 12089.8 664.297  24
   1  -5  -8 13160.6 689.109   2
  -1   5   8 13918.1 729.633   4
   1  -5  -7 2145.41 150.715   9
  -1   5   7 2407.36 156.741   6
   1  -5  -7 2437.08 164.363   2
  -1   5   7 2459.31 196.993   4
  -1   5   6 11203.5 626.699   6
   1  -5  -6 11560.6 629.548   2
  -1   5   6 10788.7 686.048   8
   1  -5  -6 9930.78 620.560   9
  -1   5   5 31420.4 2004.06   8
   1  -5  -5 36249.3 1969.65   2
  -1   5   5 35759.2 1969.94   6
   1  -5  -4 333.818 56.1713   2
  -1   5   4 259.503 72.7667   8
  -1   5   4 359.856 59.5988   6
  -1   5   3 6824.65 399.731   6
   1  -5  -3 7300.69 396.908   2
   1  -5  -2 42.5107 40.9455   2
  -1   5   2-2.85687 45.8215   6
  -1   5   1 1489.71 128.190   4
   1  -5  -1 1812.98 123.040   2
  -1   5   0 3922.76 247.172   4
   1  -5   1 2782.51 158.133   7
  -1   5  -1 2318.96 170.300   4
  -1   5  -2 2779.36 184.042   4
   1  -5   2 2970.84 172.043   7
  -1   5  -3 40.3696 32.1058   4
  -1   5  -4 3442.52 202.815   4
  -1   5  -4 3232.86 214.539   6
  -1   5  -5 2633.72 175.202   6
  -1   5  -6 2622.28 175.428   6
  -1   5  -7 1749.64 126.873   6
   1  -5   7 1732.52 131.772   3
  -1   5  -8 20.0571 36.6033   6
   1  -5   8 32.1429 45.3390   3
   1  -5   8 33.7308 41.7526   9
   1  -5   9 1224.81 103.926   3
  -1   5  -9 1144.83 87.9916   6
   1  -5   9 1037.96 88.8835   9
   1  -5  10 4542.70 282.676  51
   1  -5  10 4829.46 280.507  52
   1  -5  10 5318.25 310.908  22
   1  -5  10 5338.34 316.438  14
   1  -5  10 4868.66 280.466  34
   1  -5  10 5112.82 281.950  35
   1  -5  11 15.7660 23.2220  18
   1  -5  11-59.9876 67.5622  14
   1  -5  11 70.0364 35.7581  20
   1  -5  11 15.6796 58.6438  10
   1  -5  11 36.4262 31.4031  51
   1  -5  11 57.8787 28.7514  52
   1  -5  11 25.9097 62.6392  22
   1  -5  11 45.4905 26.7894  42
   1  -5  11 42.4253 28.6600  34
   1  -5  11 21.4864 28.7475  35
   1  -5  12 780.781 56.1593  18
   1  -5  12 799.639 64.2493  20
   1  -5  12 904.925 103.874  14
   1  -5  12 786.573 69.1562  49
   1  -5  12 784.927 60.3303  52
   1  -5  12 683.270 91.3128  10
   1  -5  12 629.605 57.0433  42
   1  -5  12 642.871 52.7671  32
   1  -5  12 728.935 59.3302  35
   1  -5  12 723.829 59.8009  34
   1  -5  13 569.361 48.6068  18
   1  -5  13 578.770 99.2563  14
   1  -5  13 553.600 58.6275  20
   1  -5  13 588.644 63.1960  49
   1  -5  13 483.883 55.6928  52
   1  -5  13 550.858 88.5434  10
   1  -5  13 477.209 47.6467  42
   1  -5  13 510.287 53.2350  34
   1  -5  13 574.939 53.4422  35
   1  -5  14 1294.16 132.882  10
   1  -5  14 1369.06 94.7025  18
   1  -5  14 1684.05 153.853  14
   1  -5  14 1377.40 103.056  20
   1  -5  14 1538.15 100.250  35
   1  -5  14 1493.08 100.623  34
   1  -5  14 1600.38 111.389  49
   1  -5  14 1374.17 101.601  52
   1  -5  15 711.477 93.2037  10
   1  -5  15 633.556 55.4926  18
   1  -5  15 529.364 62.6197  20
   1  -5  15 694.520 116.014  14
   1  -5  15 650.327 58.3574  35
   1  -5  15 567.493 61.0840  34
   1  -5  15 616.042 62.4316  52
   1  -5  15 592.419 73.7359  49
   1  -5  16 254.668 71.2341  10
   1  -5  16 207.960 50.1303  52
   1  -5  16 237.233 61.3760  49
   1  -5  16 311.381 46.0476  35
   1  -5  16 254.325 41.4456  18
   1  -5  16 264.806 51.6757  20
   1  -5  16 285.951 99.9515  14
   1  -5  17 1363.48 105.103  52
   1  -5  17 1345.87 111.463  49
   1  -5  17 1610.62 101.380  35
   1  -5  17 1356.20 150.191  14
   1  -5  17 1493.93 97.5984  18
   1  -5  18 531.370 58.6311  52
   1  -5  18 649.629 55.2263  35
   1  -5  18 438.417 96.2982  14
   1  -5  18 521.104 49.3662  18
   1  -5  19 80.4646 41.4620  52
   1  -5  19 79.3825 36.3759  34
   1  -5  19 77.4100 27.9347  18
   1  -5  19 92.7362 67.4438  14
   1  -5  20 479.443 43.0144  34
   1  -5  20 422.334 45.7584  52
   1  -5  21 9.69292 23.2074  52
   1  -5  21 7.42201 18.9680  34
   1  -5  21 40.6791 22.7855  19
  -1   4  20 343.909 33.4779  30
  -1   4  19 31.2845 26.6028  49
  -1   4  19-13.7514 26.3158  20
  -1   4  18 96.4682 37.1251  49
  -1   4  18 94.2652 48.9157  30
  -1   4  18 71.3621 39.0653  20
  -1   4  17 563.192 65.3117  49
  -1   4  17 734.050 69.8708  20
  -1   4  17 787.449 80.5234  30
  -1   4  17 721.213 66.4423  24
  -1   4  16 543.782 70.1468  20
  -1   4  16 465.121 75.2469  30
  -1   4  15 868.860 93.1670  30
  -1   4  14 1359.52 116.282  30
  -1   4  13-54.6104 81.0798   4
  -1   4  13 41.2068 58.7141  30
   1  -4 -12 2308.46 172.076  37
  -1   4  12 2607.79 228.573   4
  -1   4  12 3346.82 179.399  26
  -1   4  12 2961.68 175.858  24
  -1   4  11 98.5863 43.2338  26
  -1   4  11 105.000 42.7007  24
  -1   4  11 104.679 79.4529   4
  -1   4  11 109.400 55.9211  22
  -1   4  10 2366.80 197.367   4
  -1   4  10 2350.20 139.044  26
  -1   4  10 2055.64 137.286  24
  -1   4  10 2011.67 149.170  22
   1  -4  -9 1149.61 96.8839   2
  -1   4   9 1003.39 124.830   4
  -1   4   9 1065.26 77.3931  26
  -1   4   9 1038.37 77.8386  24
  -1   4   8 2420.02 253.876   8
  -1   4   8 2381.19 188.836   4
   1  -4  -8 2158.37 155.909   2
   1  -4  -7 30933.2 1639.80   2
  -1   4   7 31578.2 1731.10   8
  -1   4   7 29670.0 1629.58   6
   1  -4  -7 27615.6 1625.00   9
   1  -4  -6 16200.8 895.614   2
  -1   4   6 16214.5 962.206   8
   1  -4  -6 15017.0 886.511   9
  -1   4   6 16155.2 891.622   6
   1  -4  -5 40.5465 39.3469   2
  -1   4   5 73.2610 79.9308   8
  -1   4   5 83.5645 39.3511   6
  -1   4   4 6022.27 352.554   6
  -1   4   4 5890.70 388.944   8
   1  -4  -4 5861.25 352.109   2
   1  -4  -3 479.710 55.1275   2
  -1   4   3 395.199 73.4091   8
   1  -4  -2 5197.25 316.944   2
  -1   4   2 5692.87 319.571   1
  -1   4   2 5112.36 327.067   8
   1  -4  -1 3357.45 190.429   2
  -1   4   1 2723.22 183.826   8
   1  -4   0 5361.31 316.658   2
  -1   4  -1 1383.22 104.089   4
  -1   4  -1 1703.16 111.092   1
   1  -4   1 1492.33 94.0352   7
   1  -4   2 9543.02 528.913   7
  -1   4  -2 9014.39 535.619   4
  -1   4  -2 9642.39 542.008   1
  -1   4  -3 7123.72 409.373   1
  -1   4  -3 6955.52 400.886   4
  -1   4  -4 6025.41 342.053   4
  -1   4  -5 16818.8 950.503   6
  -1   4  -6 3289.62 217.125   6
   1  -4   6 3865.55 223.557   3
   1  -4   7 1383.85 106.997   9
  -1   4  -7 1461.56 106.144   6
  -1   4  -8 61.9013 29.9169   6
   1  -4   8 96.3386 32.0120   9
   1  -4   8 29.5728 43.8968   3
   1  -4   9 13383.7 662.881  14
   1  -4   9 10536.8 637.345   9
   1  -4  10 3359.54 218.252  10
   1  -4  10 3448.38 193.108  52
   1  -4  10 3126.86 196.260  49
   1  -4  10 3077.50 200.493  30
   1  -4  10 3443.04 197.814  29
   1  -4  10 3471.86 225.019  14
   1  -4  10 3264.26 192.042  34
   1  -4  10 3273.07 192.360  35
   1  -4  11 662.731 82.7896  10
   1  -4  11 733.252 55.9729  52
   1  -4  11 643.626 54.4650  51
   1  -4  11 678.677 60.2026  49
   1  -4  11 779.133 63.7807  29
   1  -4  11 654.760 66.2430  30
   1  -4  11 692.817 85.8016  22
   1  -4  11 721.061 90.9230  14
   1  -4  11 772.657 60.2730  20
   1  -4  11 642.808 52.0361  21
   1  -4  11 670.042 53.6666  34
   1  -4  11 657.304 52.9335  35
   1  -4  12 2994.13 216.014  10
   1  -4  12 3641.33 194.355  49
   1  -4  12 3399.49 189.063  52
   1  -4  12 2497.78 198.802  25
   1  -4  12 3210.82 216.202  22
   1  -4  12 3185.50 194.059  29
   1  -4  12 3195.68 197.744  30
   1  -4  12 3346.02 229.962  14
   1  -4  12 2891.07 189.026  20
   1  -4  12 3011.99 184.828  21
   1  -4  12 2958.39 185.880  34
   1  -4  12 3346.85 186.618  35
   1  -4  13 81.4573 61.7592  10
   1  -4  13 53.6901 35.9433  52
   1  -4  13 88.8540 45.1399  49
   1  -4  13 70.3111 77.0031  22
   1  -4  13 136.945 55.5668  25
   1  -4  13 67.0162 52.9719  30
   1  -4  13 40.7035 44.4889  29
   1  -4  13 80.6745 41.5332  20
   1  -4  13 78.5243 32.0457  21
   1  -4  13 89.5697 78.3607  14
   1  -4  13 56.6131 32.4704  35
   1  -4  14 17.2098 59.6612  10
   1  -4  14 16.3328 49.1151  49
   1  -4  14 2.77366 43.9836  52
   1  -4  14-5.50395 49.4699  29
   1  -4  14 26.0675 77.7936  22
   1  -4  14 54.0333 84.4238  14
   1  -4  14-14.3122 43.5134  20
   1  -4  14 37.0489 35.9202  35
   1  -4  15 302.321 72.7127  10
   1  -4  15 183.652 50.2869  20
   1  -4  15 239.822 97.7860  14
   1  -4  15 216.691 42.8759  35
   1  -4  15 149.307 46.4587  52
   1  -4  15 204.403 57.5917  49
   1  -4  16 214.610 64.9261  10
   1  -4  16 126.656 55.3616  49
   1  -4  16 88.0693 51.2952  52
   1  -4  16 182.892 43.7178  35
   1  -4  16 254.920 43.8048  18
   1  -4  16 253.693 51.7128  20
   1  -4  16 302.581 98.8489  14
   1  -4  17 133.203 55.9077  49
   1  -4  17 186.186 50.3714  52
   1  -4  17 151.820 39.1910  35
   1  -4  17 156.468 45.6743  34
   1  -4  17 130.165 91.4222  14
   1  -4  17 100.204 46.4467  20
   1  -4  17 96.4904 40.3549  18
   1  -4  18 240.707 55.2086  49
   1  -4  18 193.255 50.3014  52
   1  -4  18 252.946 45.0044  34
   1  -4  18 320.175 44.3799  35
   1  -4  18 286.686 90.6000  14
   1  -4  18 315.801 43.3660  18
   1  -4  19 614.505 65.9865  52
   1  -4  19 737.120 62.0473  34
   1  -4  20 83.0338 35.8340  52
   1  -4  20 161.709 27.6235  18
   1  -4  20 114.930 30.5860  34
   1  -4  21 706.579 51.9276  19
   1  -4  21 703.703 48.0456  34
  -1   3  21 36.9409 14.1814  18
  -1   3  20 307.996 33.8983  49
  -1   3  20 336.572 41.6224  30
  -1   3  19 54.3490 35.1265  21
  -1   3  19 62.8241 31.9335  20
  -1   3  19 48.3708 32.2596  49
  -1   3  19 12.4625 44.3014  30
  -1   3  18 111.914 43.1421  20
  -1   3  18-2.52886 41.0961  21
  -1   3  18 12.4105 42.7578  49
  -1   3  18 11.6027 53.5085  30
  -1   3  17 890.291 82.9503  21
  -1   3  17 1052.50 85.0577  20
  -1   3  17 1025.73 86.1087  49
  -1   3  17 1024.77 95.0900  30
  -1   3  17 963.650 79.2787  24
  -1   3  16 50.2454 50.5839  21
  -1   3  16 34.7568 53.2543  20
  -1   3  16 40.7104 29.3324  52
  -1   3  16-9.36993 62.1342  30
  -1   3  16-11.9876 49.0481  24
  -1   3  15 2450.48 150.423  52
  -1   3  15 2603.27 162.777  24
  -1   3  15 2520.68 171.176  30
  -1   3  14 149.567 32.5664  52
  -1   3  14 219.869 53.0579  24
  -1   3  14 253.533 62.8791  30
  -1   3  13 438.718 41.3717  52
  -1   3  13 482.640 67.1699  30
  -1   3  13 501.240 95.2723   4
  -1   3  12-6.99244 26.3508  52
  -1   3  12 53.3788 45.2213  26
  -1   3  12 69.5330 69.6920   4
  -1   3  11 181.344 25.3465  52
  -1   3  11 92.0616 74.2000   4
  -1   3  11 158.026 40.8238  26
  -1   3  10 1525.98 260.303   8
  -1   3  10 1952.47 181.862   4
   1  -3 -10 1957.84 150.059   2
  -1   3   9 5742.36 433.456   8
   1  -3  -9 4970.99 309.738   2
  -1   3   8 3568.78 231.698  14
  -1   3   8 3682.16 330.758   8
  -1   3   7 13305.7 672.406  14
  -1   3   7 11183.2 654.656   6
   1  -3  -7 11375.2 652.109   9
  -1   3   7 13030.7 765.770   8
  -1   3   6 97.8950 110.968   8
  -1   3   6 218.125 33.9310   6
   1  -3  -6 133.957 26.4698   9
  -1   3   5 5963.33 339.838   6
   1  -3  -5 5567.71 335.246   9
  -1   3   4 7306.30 465.940   8
   1  -3  -3 17903.7 1062.03   2
  -1   3   3 20085.1 1063.62   1
  -1   3   2 3240.03 191.402   1
   1  -3  -2 2982.49 188.934   2
   1  -3  -1 25043.8 1397.55   2
  -1   3   0 15962.0 932.198   1
   1  -3   0 17264.6 932.534   2
  -1   3  -1 283.034 44.5638   1
   1  -3   1 211.487 27.3592   7
   1  -3   2 21582.2 1141.52   7
  -1   3  -2 19656.2 1143.24   4
  -1   3  -2 19920.7 1148.53   1
  -1   3  -3 482.948 49.7008   1
  -1   3  -3 344.069 30.8392   4
  -1   3  -4 19142.8 1072.23   1
   1  -3   5 24360.8 1361.69   3
   1  -3   6 15281.4 912.420   9
   1  -3   6 18133.9 918.280   3
  -1   3  -6 15896.7 913.145   6
   1  -3   7 5039.85 285.616   3
  -1   3  -7 4594.27 276.581   6
   1  -3   7 4746.24 276.652   9
   1  -3   8 1297.11 95.6672  14
   1  -3   8 1049.38 71.4018   9
  -1   3  -8 994.926 71.5486   6
   1  -3   8 1348.73 94.0192  10
   1  -3   9 237.334 55.9675  14
   1  -3   9 154.454 47.7297  10
   1  -3  10 4319.47 265.469  14
   1  -3  10 3900.93 257.032  10
   1  -3  11 773.601 80.6926  10
   1  -3  11 592.756 57.4093  49
   1  -3  11 839.012 61.4104  29
   1  -3  11 800.637 67.6092  30
   1  -3  11 776.844 83.3517  22
   1  -3  11 752.759 53.2148  21
   1  -3  11 962.328 95.1046  14
   1  -3  11 730.677 58.8459  20
   1  -3  11 717.416 51.9724  35
   1  -3  12 93.3440 52.2592  10
   1  -3  12 43.9296 31.6264  52
   1  -3  12 73.1459 37.6759  49
   1  -3  12 40.5473 52.0290  25
   1  -3  12 46.1847 45.5530  30
   1  -3  12 28.6191 38.7552  29
   1  -3  12 21.5618 58.6532  22
   1  -3  12 42.2180 29.8696  21
   1  -3  12 24.5237 33.8213  20
   1  -3  12 4.36695 67.6745  14
   1  -3  12 73.7184 27.9184  35
   1  -3  13 1846.38 142.751  10
   1  -3  13 1983.79 122.317  49
   1  -3  13 1982.96 118.857  52
   1  -3  13 1308.32 133.530  25
   1  -3  13 1826.98 127.980  30
   1  -3  13 1945.24 123.464  29
   1  -3  13 1730.27 146.476  22
   1  -3  13 1575.18 117.124  20
   1  -3  13 1570.33 157.232  14
   1  -3  13 1761.72 114.758  21
   1  -3  13 1739.34 113.444  34
   1  -3  13 1772.30 112.535  35
   1  -3  14 123.140 60.3758  10
   1  -3  14 175.951 49.5091  49
   1  -3  14 65.8087 43.7077  52
   1  -3  14 80.5441 55.6987  30
   1  -3  14 101.968 51.9362  29
   1  -3  14 3.61451 74.2867  22
   1  -3  14 80.2476 39.9493  21
   1  -3  14 59.0715 82.6841  14
   1  -3  14 27.4505 43.9979  20
   1  -3  14 46.1066 33.3463  35
   1  -3  14 46.8010 37.8460  34
   1  -3  15 382.580 70.6584  10
   1  -3  15 385.306 61.0547  49
   1  -3  15 385.689 55.1218  52
   1  -3  15 335.647 63.5163  29
   1  -3  15 239.975 70.8346  30
   1  -3  15 210.093 84.2060  22
   1  -3  15 292.268 104.966  14
   1  -3  15 291.421 50.1606  21
   1  -3  15 256.794 53.0684  20
   1  -3  15 399.382 48.9777  34
   1  -3  15 366.484 46.2709  35
   1  -3  16 100.134 59.9604  10
   1  -3  16 9.67167 50.4614  49
   1  -3  16 12.1277 49.1036  52
   1  -3  16 73.0913 66.8635  30
   1  -3  16 79.1069 59.5338  29
   1  -3  16-22.3265 85.4795  22
   1  -3  16 35.0405 41.2558  34
   1  -3  16 91.1673 39.2514  35
   1  -3  16 54.3350 49.7464  20
   1  -3  16 94.2718 97.4421  14
   1  -3  17 15.2000 51.0423  49
   1  -3  17 31.1388 40.4696  34
   1  -3  17-13.0817 38.2235  35
   1  -3  17 22.4117 45.9933  20
   1  -3  17 63.5959 90.5315  14
   1  -3  18 341.638 60.5726  49
   1  -3  18 459.419 50.6486  34
   1  -3  18 456.550 55.2309  20
   1  -3  18 364.729 104.203  14
   1  -3  18 514.082 54.0473  18
   1  -3  19 189.797 48.4818  49
   1  -3  19 225.217 39.1074  34
   1  -3  19 249.217 41.4188  18
   1  -3  20 1248.90 84.5878  34
   1  -3  20 1405.70 85.6171  18
   1  -3  21 3.41281 23.2056  52
   1  -3  21 6.81735 16.8582  34
   1  -3  21 2.99247 17.1401  18
  -1   2  21 126.571 23.2927  18
  -1   2  21 179.469 22.5157  49
  -1   2  20 163.880 32.7298  21
  -1   2  20 113.253 32.4966  49
  -1   2  20 232.583 42.3486  30
  -1   2  19 82.8790 38.2723  21
  -1   2  19 96.7966 35.8639  20
  -1   2  19 116.235 42.7506  49
  -1   2  19 44.9209 48.8911  30
  -1   2  18 120.028 44.8415  20
  -1   2  18 171.440 47.4676  21
  -1   2  18 119.223 31.5732  52
  -1   2  18 132.654 47.6401  49
  -1   2  18 158.104 60.6207  30
  -1   2  17 1728.43 136.343  21
  -1   2  17 1898.09 136.863  20
  -1   2  17 2229.68 129.589  52
  -1   2  17 2261.37 143.215  49
  -1   2  17 2179.84 149.946  30
  -1   2  17 2088.96 133.650  24
  -1   2  16 1227.04 96.6020  20
  -1   2  16 1193.78 93.1640  21
  -1   2  16 1076.12 83.3062  52
  -1   2  16 1302.58 107.493  30
  -1   2  16 1282.61 92.4811  24
  -1   2  15 1940.27 137.995  20
  -1   2  15 2072.90 128.624  52
  -1   2  15 2172.69 135.029  24
  -1   2  15 1830.60 145.396  30
  -1   2  14 848.963 68.5929  52
  -1   2  14 950.202 88.7092  30
  -1   2  14 1095.13 80.1244  24
  -1   2  13 449.158 49.4738  52
  -1   2  13 676.079 71.3159  30
  -1   2  13 774.694 62.4129  24
  -1   2  13 969.580 122.461  14
  -1   2  13 689.728 97.1470   4
  -1   2  12 109.300 29.6546  52
  -1   2  12 49.6387 44.4751  30
  -1   2  12 81.9418 37.6678  24
  -1   2  12 76.6755 79.6921  14
  -1   2  12 72.2766 61.5168   4
  -1   2  11 1586.54 95.1850  52
  -1   2  11 1424.42 100.392  24
  -1   2  11 1508.78 142.359   4
  -1   2  11 1556.88 254.313   8
  -1   2  11 1444.24 135.829  14
  -1   2  10 10677.3 558.238  26
  -1   2  10 9269.31 556.367  24
  -1   2  10 9661.31 581.414  14
  -1   2  10 9461.65 708.674   8
  -1   2   9 2426.14 171.495  14
  -1   2   9 2674.99 276.898   8
  -1   2   8 5853.29 340.945  14
  -1   2   8 5549.08 322.296  10
  -1   2   8 6375.10 449.850   8
  -1   2   7 9257.52 462.838  14
  -1   2   7 10112.0 571.019   8
   1  -2  -7 7853.93 439.864   9
  -1   2   7 7213.10 440.872   6
  -1   2   7 8800.50 445.311  10
  -1   2   6 24121.4 1320.46  14
  -1   2   6 24123.3 1311.36   6
  -1   2   6 26759.7 1403.75   8
   1  -2  -6 22843.0 1307.66   9
   1  -2  -5 83.2028 20.0139   9
  -1   2   5 50.3839 90.1893   8
   1  -2  -4 1318.81 89.1497   9
  -1   2   4 1552.51 93.6949   1
  -1   2   3 611.048 52.1962   1
  -1   2   2 7352.28 416.820   1
   1  -2  -1 13270.4 744.031   2
   1  -2   0 1650.70 107.899   2
  -1   2   0 1836.63 108.756   1
  -1   2  -1 2693.69 165.071   1
   1  -2   1 2845.70 160.900   7
  -1   2  -2 7362.15 417.030   1
  -1   2  -3 245740. 13574.8   1
   1  -2   4 5329.44 336.283   9
  -1   2  -4 5817.38 337.443   1
   1  -2   5 7055.93 415.296   9
   1  -2   5 7523.64 419.691   3
  -1   2  -5 7567.15 416.847   1
   1  -2   6 21231.1 1168.90   9
  -1   2  -6 20795.7 1170.17   6
   1  -2   7 9857.02 490.288  14
   1  -2   7 10776.1 488.128  10
   1  -2   7 7936.91 469.825   9
  -1   2  -7 8125.48 471.045   6
   1  -2   8 321.828 55.3136  14
   1  -2   8 364.361 48.4526  10
   1  -2   9 6929.85 416.130  14
   1  -2   9 7047.97 410.409  10
   1  -2  10 107.584 56.5281  14
   1  -2  10 140.671 44.3255  10
   1  -2  11 1848.03 134.744  10
   1  -2  11 1643.88 115.282  49
   1  -2  11 1865.31 121.277  30
   1  -2  11 1493.75 132.233  25
   1  -2  11 1747.68 133.232  22
   1  -2  11 1827.78 117.482  29
   1  -2  11 1821.26 115.530  20
   1  -2  11 1840.19 112.507  21
   1  -2  11 2169.58 151.876  14
   1  -2  11 1758.31 110.956  34
   1  -2  11 1906.66 110.265  35
   1  -2  12 258.091 59.5991  10
   1  -2  12 224.582 41.8937  49
   1  -2  12 196.060 27.7835  24
   1  -2  12 238.356 42.9574  29
   1  -2  12 159.513 62.9812  25
   1  -2  12 215.900 49.8834  30
   1  -2  12 220.115 60.1688  22
   1  -2  12 164.404 77.0977  14
   1  -2  12 217.982 40.6207  20
   1  -2  12 217.508 37.1545  21
   1  -2  12 223.144 33.2294  34
   1  -2  12 226.390 31.7917  35
   1  -2  13 945.662 97.2511  10
   1  -2  13 914.804 76.2163  49
   1  -2  13 904.562 63.8073  24
   1  -2  13 903.821 80.1298  29
   1  -2  13 840.992 101.566  22
   1  -2  13 949.816 85.6191  30
   1  -2  13 1013.59 72.6637  21
   1  -2  13 1000.56 120.739  14
   1  -2  13 830.284 75.9184  20
   1  -2  13 959.670 67.4184  35
   1  -2  13 895.995 68.8646  34
   1  -2  14 1256.12 118.479  10
   1  -2  14 1424.29 104.810  49
   1  -2  14 1445.80 107.522  29
   1  -2  14 1562.93 116.228  30
   1  -2  14 1538.38 131.024  22
   1  -2  14 1271.81 90.6853  24
   1  -2  14 1627.34 152.855  14
   1  -2  14 1487.03 98.9317  21
   1  -2  14 1462.32 103.457  20
   1  -2  14 1405.69 96.6052  34
   1  -2  14 1408.60 94.8319  35
   1  -2  15 203.695 61.4618  10
   1  -2  15 189.454 55.5300  49
   1  -2  15 143.666 64.1673  30
   1  -2  15 181.173 78.4681  22
   1  -2  15 177.998 60.0236  29
   1  -2  15 85.8913 29.2405  24
   1  -2  15 161.589 97.0905  14
   1  -2  15 159.709 47.9076  21
   1  -2  15 203.114 53.0937  20
   1  -2  15 188.974 39.5982  35
   1  -2  15 183.343 41.0430  34
   1  -2  16 139.752 56.5682  10
   1  -2  16 109.644 52.4800  49
   1  -2  16 177.929 61.2948  29
   1  -2  16 71.3794 66.7936  30
   1  -2  16 198.365 84.4270  22
   1  -2  16 95.2369 51.3623  20
   1  -2  16 65.5273 100.050  14
   1  -2  16 110.658 49.4739  21
   1  -2  16 86.4021 40.5662  34
   1  -2  16 159.067 41.2020  35
   1  -2  17-13.1379 53.7934  49
   1  -2  17 35.1955 48.4343  52
   1  -2  17 58.0558 78.4981  22
   1  -2  17 21.4412 59.1484  29
   1  -2  17 53.1254 68.5157  30
   1  -2  17 45.9314 40.6543  35
   1  -2  17 17.6090 39.7676  34
   1  -2  17 11.7135 97.0190  14
   1  -2  17 20.2139 48.9151  20
   1  -2  18 622.033 68.9476  49
   1  -2  18 530.812 62.1543  52
   1  -2  18 624.155 55.8953  34
   1  -2  18 634.685 64.0611  20
   1  -2  19 497.492 58.0459  49
   1  -2  19 527.382 52.2264  52
   1  -2  19 439.041 44.8089  34
   1  -2  19 532.388 51.4726  18
   1  -2  19 482.164 52.6169  20
   1  -2  20 112.980 33.5745  52
   1  -2  20 146.008 26.1294  34
   1  -2  20 146.538 33.1529  18
   1  -2  21 541.559 38.0289  18
   1  -2  21 424.500 39.5685  52
  -1   1  21 106.263 24.9634  18
  -1   1  21 63.0436 25.3257  49
  -1   1  20 204.118 39.8263  21
  -1   1  20 287.358 43.2896  49
  -1   1  20 307.246 49.2645  30
  -1   1  19 76.4102 35.9412  20
  -1   1  19 93.9616 42.5500  21
  -1   1  19 77.1150 46.9162  49
  -1   1  19 109.966 32.4209  52
  -1   1  19 143.366 54.1616  30
  -1   1  18 641.846 69.2282  21
  -1   1  18 666.792 66.6378  20
  -1   1  18 819.481 76.7554  49
  -1   1  18 830.237 63.7653  52
  -1   1  18 804.931 85.4166  30
  -1   1  17 545.959 65.5621  20
  -1   1  17 612.253 68.4967  21
  -1   1  17 662.101 72.6662  49
  -1   1  17 743.924 61.5210  52
  -1   1  17 603.799 59.0836  24
  -1   1  17 641.642 80.5765  30
  -1   1  16 2382.97 132.265  52
  -1   1  16 2102.41 141.664  49
  -1   1  16 1909.69 146.115  30
  -1   1  16 1991.90 131.578  24
  -1   1  16 1846.93 134.019  20
  -1   1  16 1827.93 134.975  21
  -1   1  16 1953.93 122.157  34
  -1   1  15 359.007 45.7446  52
  -1   1  15 323.769 65.8491  30
  -1   1  15 288.004 48.4735  24
  -1   1  15 256.978 108.818  14
  -1   1  15 326.571 55.6166  21
  -1   1  15 257.459 53.0250  20
  -1   1  15 276.490 35.7293  34
  -1   1  14 824.532 75.0942  52
  -1   1  14 1026.55 90.8265  29
  -1   1  14 1132.09 93.5324  30
  -1   1  14 1459.69 83.6750  24
  -1   1  14 1243.74 140.322  14
  -1   1  14 1182.06 85.9538  20
  -1   1  14 959.300 69.7594  34
  -1   1  13 944.226 74.9876  52
  -1   1  13 1260.51 81.9047  24
  -1   1  13 1152.79 88.1501  30
  -1   1  13 1353.23 133.270  14
  -1   1  13 1013.02 70.1511  34
  -1   1  12 9521.27 591.852   4
  -1   1  12 10722.7 765.317   8
  -1   1  12 8996.18 558.496  10
  -1   1  12 9393.42 552.624  52
  -1   1  12 11543.2 595.710  14
  -1   1  12 9485.77 549.176  34
  -1   1  12 10998.4 556.605  24
  -1   1  12 10341.3 561.681  30
  -1   1  11 3972.20 231.701  30
  -1   1  11 4091.92 227.676  24
  -1   1  11 4095.32 259.696  14
  -1   1  11 3856.73 391.709   8
  -1   1  11 3489.97 229.991  10
  -1   1  10 348.376 67.4561  14
  -1   1  10 243.550 34.2334  10
  -1   1  10 182.259 160.334   8
  -1   1   9 4094.34 254.198  14
  -1   1   9 4675.29 387.817   8
  -1   1   9 3941.60 233.865  10
  -1   1   8 273.017 50.8081  14
  -1   1   8 301.172 135.440   8
  -1   1   8 217.098 27.0444  10
  -1   1   7 137.124 40.5922  14
  -1   1   7 149.605 21.1867  10
  -1   1   7 101.630 111.070   8
  -1   1   6 1368.05 174.323   8
  -1   1   6 1190.14 70.7417   6
  -1   1   6 1224.63 74.2769  10
  -1   1   5 96.5547 19.7948   1
   1  -1  -5 75.0559 12.6788   9
  -1   1   5 69.6529 13.5732  10
  -1   1   4 488.297 31.3965  10
   1  -1  -4 475.162 33.2013   9
   1  -1  -3 17705.1 999.304   9
  -1   1   3 18124.7 996.095  10
   1  -1  -2 5802.61 326.201   9
   1  -1  -1 2774.92 159.588   9
   1  -1   0 12365.5 687.299   7
   1  -1   1 6371.86 364.157  10
   1  -1   1 6473.19 365.450   2
   1  -1   1 6737.52 364.998   7
   1  -1   2 15363.8 853.771   9
   1  -1   3 25594.4 1446.60   9
   1  -1   3 26691.5 1447.24   3
   1  -1   4 26776.6 1519.72   9
  -1   1  -4 28736.6 1521.18   1
   1  -1   4 27167.2 1519.44   4
   1  -1   5 6176.98 351.523   4
  -1   1  -5 6499.03 350.084   1
   1  -1   5 6107.10 348.357   9
   1  -1   6 1.33385 25.4545  10
   1  -1   6 39.8758 17.9907   4
   1  -1   7 1155.14 87.3151  14
   1  -1   7 1017.26 71.2840   4
   1  -1   7 1128.34 79.0665  10
   1  -1   8 25359.9 1293.21  14
   1  -1   8 25422.6 1286.77  10
   1  -1   9 125.182 53.2711  14
   1  -1   9 138.162 38.6272  10
   1  -1  10 516.972 73.1187  14
   1  -1  10 504.559 59.9030  10
   1  -1  11 5.30413 42.1669  10
   1  -1  11 14.9874 29.4917  49
   1  -1  11-30.2174 28.7130  52
   1  -1  11 79.7239 54.3815  25
   1  -1  11-15.6011 92.5245  23
   1  -1  11-26.1301 54.1126  22
   1  -1  11 1.41697 33.0334  29
   1  -1  11 40.4866 38.1631  30
   1  -1  11 1.01262 28.6545  21
   1  -1  11 3.80689 64.2874  14
   1  -1  11 7.60585 32.4374  20
   1  -1  11 22.4120 21.1986  35
   1  -1  11 30.2413 23.4504  34
   1  -1  12 520.976 68.2685  10
   1  -1  12 611.343 53.6528  52
   1  -1  12 680.229 57.1197  49
   1  -1  12 582.005 59.6862  29
   1  -1  12 518.672 48.5338  24
   1  -1  12 582.426 84.8143  25
   1  -1  12 465.264 77.5410  22
   1  -1  12 667.178 119.409  23
   1  -1  12 587.822 62.9875  30
   1  -1  12 584.376 54.0894  21
   1  -1  12 669.794 99.0385  14
   1  -1  12 588.002 58.4130  20
   1  -1  12 593.398 48.3824  34
   1  -1  12 540.095 46.7615  35
   1  -1  13 5669.03 349.122  10
   1  -1  13 5096.31 327.754  52
   1  -1  13 5460.73 332.270  49
   1  -1  13 6144.53 327.201  24
   1  -1  13 5700.45 339.413  30
   1  -1  13 5532.51 352.252  22
   1  -1  13 5712.95 334.389  29
   1  -1  13 5615.74 331.988  20
   1  -1  13 5735.17 329.217  21
   1  -1  13 6703.88 376.531  14
   1  -1  13 5540.14 325.559  34
   1  -1  13 5829.86 324.834  35
   1  -1  14 47.8517 53.4827  10
   1  -1  14 80.9187 42.6723  52
   1  -1  14 35.1459 45.2026  49
   1  -1  14 54.8067 52.7781  30
   1  -1  14 35.0267 31.9065  24
   1  -1  14 69.0260 50.2612  29
   1  -1  14 24.6503 66.3468  22
   1  -1  14 83.2720 42.8647  21
   1  -1  14 49.1668 91.5952  14
   1  -1  14 100.135 49.9083  20
   1  -1  14 50.0148 34.8542  34
   1  -1  14 33.5652 33.6425  35
   1  -1  15 110.973 57.2289  10
   1  -1  15 89.6330 51.9949  49
   1  -1  15 143.337 45.5154  52
   1  -1  15-11.0032 75.3540  22
   1  -1  15 81.0459 34.7373  24
   1  -1  15 98.9732 55.0307  29
   1  -1  15 119.218 64.3357  30
   1  -1  15 46.8102 45.1140  21
   1  -1  15 198.891 103.191  14
   1  -1  15 160.421 53.6982  20
   1  -1  15 146.523 37.5606  34
   1  -1  15 187.275 41.0229  35
   1  -1  16 184.627 54.3696  49
   1  -1  16 201.750 49.6606  52
   1  -1  16 204.539 36.7043  24
   1  -1  16 216.513 68.8389  30
   1  -1  16 196.163 60.6543  29
   1  -1  16 170.391 79.4507  22
   1  -1  16 182.166 54.3739  21
   1  -1  16 295.036 56.3977  20
   1  -1  16 66.2177 105.829  14
   1  -1  16 180.617 39.9573  34
   1  -1  16 215.044 47.0080  35
   1  -1  17 887.542 81.8147  52
   1  -1  17 1104.23 89.2545  49
   1  -1  17 1160.42 97.3478  29
   1  -1  17 1054.22 102.199  30
   1  -1  17 963.588 110.684  22
   1  -1  17 913.192 70.0686  24
   1  -1  17 1002.59 84.8055  21
   1  -1  17 1060.42 89.0110  20
   1  -1  17 1069.51 74.5026  34
   1  -1  18 111.817 43.6571  52
   1  -1  18 71.9994 46.8243  49
   1  -1  18 195.230 59.7009  29
   1  -1  18 259.711 68.7152  30
   1  -1  18 201.535 36.4550  34
   1  -1  18 191.411 48.8132  20
   1  -1  19 225.068 40.2536  52
   1  -1  19 211.025 46.1528  49
   1  -1  19 223.235 31.4542  34
   1  -1  19 177.329 43.0936  20
   1  -1  19 276.220 44.3780  18
   1  -1  20 652.391 50.6269  18
   1  -1  20 690.046 50.0113  52
   1  -1  21 66.9192 21.1144  19
   1  -1  21 74.2257 20.5136  18
  -1   0  21 91.8217 25.7000  18
  -1   0  21 23.7109 21.0181  52
  -1   0  21 52.0709 31.6616  49
  -1   0  20-1.39018 40.4551  49
  -1   0  20-7.83631 29.7122  52
  -1   0  19 56.0151 41.1795  21
  -1   0  19 36.6870 45.5467  49
  -1   0  19-9.86959 36.9399  52
  -1   0  19 41.8010 52.2643  30
  -1   0  18 55.5598 41.5141  52
  -1   0  18 61.1578 51.7103  49
  -1   0  18-42.8291 57.5901  30
  -1   0  18 23.3943 40.4631  20
  -1   0  18-12.1796 47.2469  21
  -1   0  18 48.5223 27.5245  34
  -1   0  17 1931.77 122.787  52
  -1   0  17 1857.81 133.408  49
  -1   0  17 1800.45 137.677  30
  -1   0  17 1736.95 123.668  20
  -1   0  17 1929.93 126.064  21
  -1   0  17 1821.82 115.600  34
  -1   0  16 1233.49 91.7478  52
  -1   0  16 1287.87 102.083  49
  -1   0  16 1336.28 88.8695  24
  -1   0  16 1255.97 106.173  30
  -1   0  16 1254.54 95.0089  21
  -1   0  16 1128.19 93.0434  20
  -1   0  16 1195.49 83.7024  34
  -1   0  15 438.201 59.8557  49
  -1   0  15 426.535 51.1596  52
  -1   0  15 404.245 50.1248  24
  -1   0  15 443.121 63.6768  30
  -1   0  15 372.075 53.5154  20
  -1   0  15 392.242 53.5787  21
  -1   0  15 367.905 41.9039  34
  -1   0  14 1873.70 116.406  52
  -1   0  14 1666.29 124.451  30
  -1   0  14 1653.13 123.866  29
  -1   0  14 1900.83 116.906  24
  -1   0  14 1671.73 116.900  20
  -1   0  14 1789.16 110.874  34
  -1   0  13 642.985 68.6787  10
  -1   0  13 719.429 108.462  14
  -1   0  13 704.982 64.4519  20
  -1   0  13 933.492 59.9479  34
  -1   0  13 793.214 64.8793  24
  -1   0  13 710.214 72.0714  29
  -1   0  13 759.065 72.5741  30
  -1   0  12 1019.50 224.139   8
  -1   0  12 786.844 86.8534   4
  -1   0  12 916.544 71.5618  10
  -1   0  12 785.668 101.496  14
  -1   0  12 819.335 57.0302  34
  -1   0  12 701.119 66.0245  29
  -1   0  12 809.817 69.0466  30
  -1   0  12 824.096 62.2486  24
  -1   0  11 2618.41 328.242   8
  -1   0  11 2950.37 183.647  10
  -1   0  11 3095.75 207.992  14
  -1   0  10 397.402 43.6156  10
  -1   0  10 372.411 67.7123  14
  -1   0   9 5332.86 406.436   8
  -1   0   9 4572.39 269.546  10
  -1   0   9 4617.87 284.952  14
  -1   0   8 299.607 33.9377  10
  -1   0   8 331.425 53.8760  14
  -1   0   7 787.119 55.8856  10
  -1   0   7 696.405 145.536   8
  -1   0   7 775.497 69.1032  14
  -1   0   6 7386.94 416.442  10
  -1   0   5 2216.07 129.895  10
   1   0  -4 2145.95 122.340   5
   1   0  -3 1154.70 68.2757   5
   1   0  -3 1158.18 67.8705   9
   1   0  -2 4073.84 227.638   5
   1   0  -2 4034.64 227.263   9
  -1   0   1 44484.3 2582.72   3
   1   0  -1 46572.2 2582.36   5
   1   0  -1 48889.7 2582.35   9
   1   0   0 1247.22 63.2223  10
  -1   0   0 992.794 61.8806   3
   1   0   1 13853.4 776.152   4
   1   0   1 13587.0 774.405   5
   1   0   1 14478.6 774.897  12
   1   0   2 8259.44 467.926   5
   1   0   2 8627.24 471.716   4
   1   0   2 8456.64 467.819   9
   1   0   3 38772.8 2191.27   4
   1   0   3 39800.8 2185.37   5
   1   0   4 316.544 34.9251   4
   1   0   4 258.590 26.1683  10
   1   0   5 20056.5 1118.06   4
   1   0   5 19933.2 1113.63  10
   1   0   6 2486.93 161.356   4
   1   0   6 2655.77 156.688  10
   1   0   7 1886.91 124.373  10
   1   0   7 1930.79 129.525   4
   1   0   7 2038.89 133.131  14
   1   0   8 13769.4 814.596   4
   1   0   8 14495.8 810.413  10
   1   0   8 14879.4 819.735  14
   1   0   9 3459.64 208.477  10
   1   0   9 3175.11 209.727   4
   1   0   9 3499.75 220.898  14
   1   0  10 1647.68 166.376  28
   1   0  10 1604.49 112.639  30
   1   0  10 1657.58 129.900  25
   1   0  10 1966.54 141.163  14
   1   0  10 1780.48 121.594   4
   1   0  10 1735.66 120.754  10
   1   0  11 2175.95 146.415  10
   1   0  11 1788.22 128.196  52
   1   0  11 2736.66 197.651  23
   1   0  11 2172.08 151.011  22
   1   0  11 1921.59 155.175  25
   1   0  11 1978.66 130.543  24
   1   0  11 2816.14 134.741  26
   1   0  11 2156.24 137.995  30
   1   0  11 2363.34 169.100  14
   1   0  11 2226.49 134.551  20
   1   0  11 2084.24 131.063  21
   1   0  11 1931.34 126.048  34
   1   0  12 1360.80 110.151  10
   1   0  12 1171.89 90.1714  52
   1   0  12 1314.54 92.1142  24
   1   0  12 1171.04 96.3678  29
   1   0  12 1400.77 102.259  30
   1   0  12 1779.94 170.109  23
   1   0  12 1522.49 120.566  22
   1   0  12 1524.36 98.6699  20
   1   0  12 1445.79 94.1838  21
   1   0  12 1577.07 140.463  14
   1   0  12 1311.41 86.6391  34
   1   0  12 1428.48 87.8022  35
   1   0  13 377.592 62.1809  10
   1   0  13 287.040 50.6170  49
   1   0  13 229.086 44.8626  52
   1   0  13 403.976 47.9872  24
   1   0  13 286.826 61.4604  30
   1   0  13 316.605 55.2887  29
   1   0  13 386.739 76.4552  22
   1   0  13 415.157 50.8246  21
   1   0  13 366.884 55.6453  20
   1   0  13 422.805 102.352  14
   1   0  13 310.686 39.5126  34
   1   0  13 405.902 41.5494  35
   1   0  14 91.9042 48.5115  10
   1   0  14 125.998 42.1054  52
   1   0  14 56.6184 46.2726  49
   1   0  14 96.9981 52.7048  29
   1   0  14 46.8686 57.6626  30
   1   0  14 48.2412 36.7233  24
   1   0  14 148.889 70.1507  22
   1   0  14 117.687 46.9498  21
   1   0  14-11.2019 89.5412  14
   1   0  14 30.9636 51.8708  20
   1   0  14 99.1217 34.2430  34
   1   0  14 92.1310 37.7961  35
   1   0  15 482.759 68.3989  49
   1   0  15 554.832 60.6570  52
   1   0  15 531.216 77.4408  30
   1   0  15 730.207 61.1390  24
   1   0  15 603.672 75.1265  29
   1   0  15 669.160 95.0229  22
   1   0  15 681.111 70.0478  21
   1   0  15 623.906 73.5822  20
   1   0  15 530.831 54.3775  34
   1   0  15 752.303 58.8544  35
   1   0  16 1512.94 106.117  49
   1   0  16 1530.60 100.806  52
   1   0  16 1318.55 92.1816  24
   1   0  16 1409.15 109.753  29
   1   0  16 1286.44 120.074  30
   1   0  16 1216.42 126.541  22
   1   0  16 1179.61 104.242  20
   1   0  16 1147.64 101.862  21
   1   0  16 1349.67 90.8566  34
   1   0  17 132.004 49.6129  49
   1   0  17 101.617 46.7349  52
   1   0  17 218.038 39.0998  24
   1   0  17 363.650 65.3146  29
   1   0  17 295.660 75.0351  30
   1   0  17 276.241 77.3982  22
   1   0  17 262.573 58.7051  20
   1   0  17 374.694 56.4683  21
   1   0  17 239.362 37.5907  34
   1   0  18 751.536 73.6745  20
   1   0  18 787.564 66.0643  52
   1   0  18 700.518 70.8579  49
   1   0  18 810.565 87.0775  30
   1   0  18 874.287 80.1027  29
   1   0  19 39.2031 38.1649  18
   1   0  19 28.1992 38.9399  20
   1   0  19-5.10795 35.6320  49
   1   0  19 14.7197 31.9496  52
   1   0  19 49.8364 45.5389  29
   1   0  19 24.2485 54.9806  30
   1   0  20 70.4524 29.6496  18
   1   0  20 62.1443 24.1788  52
   1   0  21 10.8546 16.0633  19
   1   0  21 24.7342 17.6856  18
  -1  -1  22 298.767 25.5098  52
  -1  -1  21 118.075 26.5409  18
  -1  -1  21 31.4349 26.8445  52
  -1  -1  21 77.9430 35.7249  49
  -1  -1  20 261.824 50.3445  49
  -1  -1  20 314.852 41.9405  52
  -1  -1  19 771.053 65.4677  52
  -1  -1  19 909.390 76.6112  49
  -1  -1  19 792.102 78.5686  30
  -1  -1  19 697.490 65.0503  21
  -1  -1  19 680.908 55.9358  34
  -1  -1  18 1809.44 128.273  49
  -1  -1  18 1678.41 118.451  52
  -1  -1  18 1647.01 129.537  30
  -1  -1  18 1803.73 118.536  21
  -1  -1  18 1778.43 111.966  34
  -1  -1  17 2055.68 150.231  52
  -1  -1  17 2481.08 158.560  49
  -1  -1  17 2602.51 163.411  30
  -1  -1  17 2300.54 149.652  20
  -1  -1  17 2595.47 152.319  21
  -1  -1  17 2297.86 144.878  34
  -1  -1  16 648.703 66.9264  52
  -1  -1  16 705.955 78.7868  30
  -1  -1  16 639.730 56.9194  24
  -1  -1  16 778.374 66.7268  21
  -1  -1  16 693.375 64.1921  20
  -1  -1  16 691.802 59.1896  34
  -1  -1  15 323.253 50.3224  52
  -1  -1  15 305.857 57.1629  30
  -1  -1  15 266.368 39.8687  24
  -1  -1  15 207.117 44.6594  20
  -1  -1  15 262.491 47.2364  21
  -1  -1  15 259.268 39.0669  34
  -1  -1  14 135.092 43.1688  10
  -1  -1  14 75.5852 39.1941  52
  -1  -1  14 110.928 32.8571  24
  -1  -1  14 127.641 47.9190  30
  -1  -1  14 87.6316 48.3127  29
  -1  -1  14 47.5612 35.0074  20
  -1  -1  14 89.4172 39.7082  21
  -1  -1  14 93.4189 31.4099  34
  -1  -1  13 58.7856 38.2875  10
  -1  -1  13 29.6800 34.2587  52
  -1  -1  13 102.847 33.2731  20
  -1  -1  13 102.509 28.4342  34
  -1  -1  13 135.925 29.7728  24
  -1  -1  13 125.765 42.2752  29
  -1  -1  13 90.1199 43.0607  30
  -1  -1  12 9045.17 549.146  10
  -1  -1  12 9476.69 535.913  34
  -1  -1  12 9447.14 542.396  30
  -1  -1  12 10249.8 537.021  24
  -1  -1  12 8980.79 541.411  29
  -1  -1  11 1837.77 120.768  10
  -1  -1  11 1702.19 113.453  29
  -1  -1  10 2912.15 180.527  10
  -1  -1  10 2899.21 196.918  14
  -1  -1   9 1350.75 93.7444  10
  -1  -1   9 1364.74 107.868  14
  -1  -1   8 1030.36 73.3000  10
  -1  -1   8 946.652 84.7122  14
   1   1  -7 500.102 30.7385   5
  -1  -1   7 663.741 60.0366  14
   1   1  -6 18.2357 11.2237   5
  -1  -1   6 9.99492 16.6506  11
  -1  -1   5 10469.9 614.853   3
  -1  -1   5 11044.4 606.885  11
  -1  -1   4 204.559 24.5643  11
   1   1  -3 334.941 27.2494   6
  -1  -1   3 342.703 29.3306  11
   1   1  -2 40752.1 2255.30   6
   1   1  -1 14077.7 783.011   6
   1   1   0 63855.0 3738.71   4
  -1  -1   0 70330.1 3736.46  11
   1   1   1 1092.07 73.0017   6
  -1  -1  -1 1337.23 75.0533  11
   1   1   2 9676.53 577.008   4
  -1  -1  -2 10492.0 570.726  11
  -1  -1  -3 144658. 8331.80   2
   1   1   3 155282. 8344.08   4
   1   1   3 149235. 8334.95  10
  -1  -1  -3 161485. 8334.93  11
   1   1   4 42654.2 2213.54   4
  -1  -1  -4 38136.8 2198.58   2
   1   1   4 40584.9 2202.31  10
  -1  -1  -4 40160.9 2199.74  11
   1   1   5 2915.16 176.204  10
   1   1   5 2979.30 168.364   5
   1   1   5 3123.06 189.683   4
   1   1   6 15313.4 891.880  10
   1   1   6 16678.9 906.206   4
   1   1   6 16355.1 899.602  14
   1   1   7 176.864 32.9587  10
   1   1   7 242.079 48.9172   4
   1   1   7 253.959 51.4449  14
   1   1   8 9651.51 569.895  10
   1   1   8 9905.21 586.057   4
   1   1   8 10805.9 583.835  14
   1   1   9 2377.35 162.885  10
   1   1   9 2615.05 179.642   4
   1   1   9 2935.56 182.614  14
   1   1  10 3203.45 197.614  22
   1   1  10 3967.30 235.920  23
   1   1  10 3462.64 243.065  28
   1   1  10 3736.28 187.559  30
   1   1  10 3910.00 182.180  26
   1   1  10 3456.54 213.638  14
   1   1  10 3056.71 203.638   4
   1   1  10 3246.80 191.589  10
   1   1  11 202.445 48.4764  10
   1   1  11 367.215 57.6583   4
   1   1  11 312.758 36.5097  52
   1   1  11 301.117 67.0517  22
   1   1  11 290.169 43.0718  24
   1   1  11 263.439 51.3615  30
   1   1  11 473.534 123.649  23
   1   1  11 404.433 44.4128  26
   1   1  11 455.091 80.5948  14
   1   1  11 304.007 42.6592  21
   1   1  11 438.549 37.9507  35
   1   1  11 325.731 32.3301  34
   1   1  12 3204.23 237.826  10
   1   1  12 3644.04 224.903  52
   1   1  12 5102.73 232.888  26
   1   1  12 3616.02 236.275  30
   1   1  12 3311.05 246.405  22
   1   1  12 4531.66 298.694  23
   1   1  12 3517.61 227.847  24
   1   1  12 3505.95 230.839  20
   1   1  12 3531.78 227.729  21
   1   1  12 4138.11 270.255  14
   1   1  12 3553.74 221.148  34
   1   1  12 5220.23 229.384  35
   1   1  13 2714.79 161.509  52
   1   1  13 2516.55 174.045  30
   1   1  13 1995.72 166.884  29
   1   1  13 2468.17 163.368  24
   1   1  13 2942.43 192.193  22
   1   1  13 2717.07 169.979  20
   1   1  13 2556.71 164.753  21
   1   1  13 3154.89 160.881  35
   1   1  13 2552.06 156.070  34
   1   1  14 55.4738 39.2887  52
   1   1  14 35.7588 45.5928  49
   1   1  14 79.2880 74.9352  22
   1   1  14 82.3449 62.9041  30
   1   1  14 50.1032 40.8233  24
   1   1  14-21.1220 52.5348  29
   1   1  14 66.3659 48.4240  21
   1   1  14-21.2983 53.8777  20
   1   1  14 18.6872 29.7846  34
   1   1  15 6473.58 372.166  49
   1   1  15 6252.15 365.963  52
   1   1  15 6513.97 381.988  30
   1   1  15 6297.23 376.683  29
   1   1  15 6763.73 367.904  24
   1   1  15 6520.99 395.243  22
   1   1  15 6398.42 375.101  20
   1   1  15 6224.91 369.088  21
   1   1  15 6042.40 360.504  34
   1   1  16 40.2113 40.5962  52
   1   1  16 38.3278 48.2120  49
   1   1  16 107.149 59.4587  29
   1   1  16 15.1681 64.2519  30
   1   1  16 38.6909 42.4168  24
   1   1  16 142.585 76.4625  22
   1   1  16 48.4502 51.7174  21
   1   1  16-5.83797 57.0881  20
   1   1  16 56.2515 29.5990  34
   1   1  17 269.851 55.0551  21
   1   1  17 207.233 58.8014  20
   1   1  17 358.314 45.4324  52
   1   1  17 212.720 51.7850  49
   1   1  17 388.134 64.8801  29
   1   1  17 292.033 43.8611  24
   1   1  17 163.657 75.2394  22
   1   1  17 231.673 73.4254  30
   1   1  18 347.763 55.1455  20
   1   1  18 314.576 49.7221  21
   1   1  18 233.012 38.5824  52
   1   1  18 194.892 44.3545  49
   1   1  18 342.059 57.9223  29
   1   1  18 388.604 69.1410  30
   1   1  19 119.628 38.5031  20
   1   1  19 54.7012 31.0757  49
   1   1  19 90.7509 44.2417  29
   1   1  19 113.736 48.7633  30
   1   1  20-0.53646 21.3588  19
   1   1  20 27.3153 21.8122  20
   1   1  20-8.07688 25.9379  18
  -1  -2  22 21.5531 18.2738  52
  -1  -2  21 882.007 64.2960  52
  -1  -2  21 910.933 70.7071  49
  -1  -2  21 882.639 60.3645  18
  -1  -2  20 215.144 42.6319  52
  -1  -2  20 268.078 52.2812  49
  -1  -2  20 261.309 33.7742  34
  -1  -2  20 300.587 38.3650  18
  -1  -2  19 1117.70 84.3084  52
  -1  -2  19 1310.44 97.2785  49
  -1  -2  19 1014.44 138.891  14
  -1  -2  19 1091.82 79.0094  34
  -1  -2  18 1087.94 77.7058  21
  -1  -2  18 966.319 74.0835  34
  -1  -2  18 1177.61 93.9746  30
  -1  -2  17 1474.59 106.045  21
  -1  -2  17 1649.92 105.458  34
  -1  -2  17 1469.32 120.549  30
  -1  -2  16 102.544 41.9305  21
  -1  -2  16 84.8105 37.3328  34
  -1  -2  16 129.630 57.8585  30
  -1  -2  15 165.346 50.6739  10
  -1  -2  15 183.925 56.0214  30
  -1  -2  15 196.036 40.5106  21
  -1  -2  15 153.580 38.7295  34
  -1  -2  15 210.512 30.4538  35
  -1  -2  14 1741.83 120.732  10
  -1  -2  14 1221.11 96.3007  51
  -1  -2  14 1473.97 110.306  30
  -1  -2  14 1657.03 110.790  29
  -1  -2  14 1429.95 94.3240  24
  -1  -2  14 1613.29 100.011  21
  -1  -2  14 1474.19 93.1742  35
  -1  -2  14 1604.14 98.3036  34
  -1  -2  13 4340.51 269.329  10
  -1  -2  13 3719.05 250.147  51
  -1  -2  13 4668.63 259.274  29
  -1  -2  13 4552.49 259.639  30
  -1  -2  13 4346.09 248.649  24
  -1  -2  13 4496.21 251.410  21
  -1  -2  13 4332.61 251.031  34
  -1  -2  13 4426.00 248.033  35
  -1  -2  12 295.780 171.918   8
  -1  -2  12 200.059 49.6157  10
  -1  -2  12 286.536 39.4196  49
  -1  -2  12 168.011 40.1473  30
  -1  -2  12 191.173 40.5138  29
  -1  -2  12 208.201 31.7081  21
  -1  -2  12 291.313 36.0505  34
  -1  -2  11 2369.52 143.466  49
  -1  -2  11 2354.69 284.489   8
  -1  -2  11 2567.50 158.796  10
  -1  -2  11 2221.23 144.479  29
  -1  -2  10 444.533 52.8009  10
  -1  -2  10 472.937 160.786   8
  -1  -2   9 68.4676 32.5302  10
  -1  -2   9 151.325 122.310   8
  -1  -2   8 968.646 171.866   8
  -1  -2   7 234.738 46.1347   3
  -1  -2   7 214.146 113.538   8
   1   2  -6 3029.86 178.578   6
  -1  -2   6 3156.09 191.902   3
   1   2  -5 7976.91 446.750   6
  -1  -2   5 7836.48 449.310  11
   1   2  -4 17989.1 985.881   6
  -1  -2   4 17319.0 986.977  11
   1   2  -3 1238.18 86.9517   6
   1   2  -3 1269.95 90.7718  12
   1   2  -2 19866.6 1131.85   4
   1   2  -2 19742.1 1130.87   6
   1   2  -2 21616.6 1135.04  12
   1   2  -1 156.199 29.1724   6
   1   2  -1 175.797 32.7255   4
   1   2   0 108.308 34.4742   4
  -1  -2   0 173.569 30.2382  11
   1   2   1 24390.3 1386.08   6
  -1  -2  -1 25491.1 1387.07  11
   1   2   2 110142. 6162.00   6
  -1  -2  -2 112910. 6163.27  11
   1   2   3 17757.7 994.505   4
  -1  -2  -3 17931.4 979.987   2
   1   2   3 17161.1 980.754   6
  -1  -2  -3 17573.3 982.534  11
   1   2   4 1187.98 98.1432   4
  -1  -2  -4 1215.33 77.6437   2
   1   2   5 25116.9 1449.68  10
  -1  -2  -5 26192.1 1448.49   2
   1   2   5 27865.2 1470.37   4
   1   2   5 26314.1 1458.26  14
  -1  -2  -6 1257.82 78.4426   2
   1   2   6 1090.61 82.0058  10
   1   2   6 1345.67 107.136   4
   1   2   6 1122.74 94.4516  14
   1   2   7 638.541 58.2171  10
  -1  -2  -7 722.046 51.9127   2
   1   2   7 820.195 87.7585   4
   1   2   7 698.679 75.3201  14
   1   2   8 347.214 67.9344   4
   1   2   8 421.850 67.1047  14
   1   2   9 4232.73 281.619  25
   1   2   9 4978.84 293.386  14
   1   2   9 4565.27 297.463   4
   1   2  10 1404.55 126.356   4
   1   2  10 1296.89 86.8552  52
   1   2  10 1531.05 96.2993  26
   1   2  10 1459.46 116.044  22
   1   2  11 4729.97 255.848  52
   1   2  11 4643.38 269.950  30
   1   2  11 4646.26 281.511  22
   1   2  11 3703.71 259.721  24
   1   2  11 5482.92 264.019  26
   1   2  11 4134.75 292.148   4
   1   2  11 4131.29 251.616  34
   1   2  12 1628.81 100.989  52
   1   2  12 2060.55 203.248  23
   1   2  12 1421.81 107.494  24
   1   2  12 1900.15 111.872  26
   1   2  12 1526.04 133.010  22
   1   2  12 1568.06 117.770  30
   1   2  12 1435.31 96.3298  34
   1   2  13 554.010 58.0946  52
   1   2  13 771.442 71.8849  24
   1   2  13 815.198 82.8559  30
   1   2  13 751.804 95.6665  22
   1   2  13 784.003 79.5297  20
   1   2  13 617.773 52.0798  34
   1   2  14 6160.41 336.678  52
   1   2  14 5424.47 343.235  49
   1   2  14 5310.92 346.908  29
   1   2  14 5974.06 367.089  22
   1   2  14 6319.40 355.373  30
   1   2  14 6294.58 342.788  24
   1   2  14 6086.23 349.011  20
   1   2  14 5561.21 330.924  34
   1   2  15 70.0838 36.5175  52
   1   2  15 52.7259 46.6962  49
   1   2  15 15.5898 57.3138  29
   1   2  15 71.7624 69.8086  30
   1   2  15 50.6704 74.8937  22
   1   2  15 12.1349 47.3585  24
   1   2  15 137.831 59.2244  20
   1   2  15 26.0059 25.2850  34
   1   2  16 1434.63 110.693  20
   1   2  16 1216.07 91.1852  52
   1   2  16 1167.82 99.7559  49
   1   2  16 1524.99 112.155  29
   1   2  16 1391.59 117.342  30
   1   2  16 1433.75 127.449  22
   1   2  16 1587.61 100.941  24
   1   2  17 157.743 57.6843  20
   1   2  17 124.725 48.7308  21
   1   2  17 88.1383 41.3433  49
   1   2  17 172.486 33.8471  52
   1   2  17 204.423 66.3504  22
   1   2  17 161.337 42.1917  24
   1   2  17 126.863 67.9139  30
   1   2  17 161.084 56.2046  29
   1   2  18 581.905 65.4032  20
   1   2  18 628.925 61.8716  21
   1   2  18 541.627 54.7010  49
   1   2  18 764.045 78.9455  30
   1   2  18 707.986 67.6249  29
   1   2  18 611.579 52.4198  24
   1   2  19 56.8240 24.6270  19
   1   2  19 69.7825 31.9808  18
   1   2  19 60.7052 34.1852  20
   1   2  19 97.8617 46.6753  30
   1   2  19 53.9606 36.4178  29
   1   2  20 25.7660 21.7802  18
  -1  -3  22 758.932 52.8799  52
  -1  -3  21 14.7757 36.7582  49
  -1  -3  21 48.4969 22.1969  34
  -1  -3  21 8.40647 19.7834  18
  -1  -3  20 440.725 43.1468  34
  -1  -3  20 376.240 40.7118  18
  -1  -3  19 1433.39 97.1045  34
  -1  -3  19 1513.51 154.255  14
  -1  -3  18-9.52725 35.2049  34
  -1  -3  18-19.3207 34.6371  21
  -1  -3  17 286.128 54.1741  52
  -1  -3  17 261.697 43.0667  21
  -1  -3  17 301.891 109.704  14
  -1  -3  17 324.732 47.1982  34
  -1  -3  17 245.707 36.3973  35
  -1  -3  16 2164.78 172.509  10
  -1  -3  16 2625.10 157.783  52
  -1  -3  16 2106.31 150.141  51
  -1  -3  16 2578.65 166.157  30
  -1  -3  16 2453.66 151.645  21
  -1  -3  16 2734.36 149.764  35
  -1  -3  16 2490.19 154.150  34
  -1  -3  15 185.223 58.0408  10
  -1  -3  15 207.451 40.1342  51
  -1  -3  15 240.624 48.1887  52
  -1  -3  15 219.884 55.3139  30
  -1  -3  15 256.513 40.9504  21
  -1  -3  15 269.712 35.2464  35
  -1  -3  15 255.517 41.2476  34
  -1  -3  14 155.524 55.7519  10
  -1  -3  14 223.622 43.6980  52
  -1  -3  14 278.565 39.2622  51
  -1  -3  14 238.355 46.9099  49
  -1  -3  14 192.013 52.5650  29
  -1  -3  14 178.757 48.5730  30
  -1  -3  14 243.300 36.5385  21
  -1  -3  14 191.611 32.1451  35
  -1  -3  14 220.050 38.4312  34
  -1  -3  13 229.563 54.5010  10
  -1  -3  13 77.9300 37.9317  49
  -1  -3  13 88.3316 31.9530  51
  -1  -3  13 215.903 46.4326  29
  -1  -3  13 146.394 44.8421  30
  -1  -3  13 241.230 32.7354  21
  -1  -3  13 195.476 29.3336  35
  -1  -3  13 134.684 33.4998  34
  -1  -3  12 2682.31 318.539   8
  -1  -3  12 2901.69 183.663  10
  -1  -3  12 2590.39 163.262  49
  -1  -3  12 2603.47 160.548  51
  -1  -3  12 3018.27 166.658  29
  -1  -3  12 2756.35 166.794  30
  -1  -3  12 2660.03 157.130  21
  -1  -3  12 2444.82 158.888  34
  -1  -3  12 2675.53 157.253  35
  -1  -3  11 167.254 32.5278  49
  -1  -3  11 245.294 140.455   8
  -1  -3  11 146.098 46.9154  10
  -1  -3  11 178.004 35.7466  29
   1   3 -10 9128.47 525.036  12
  -1  -3  10 8559.46 638.435   8
   1   3  -9 3585.81 218.826  12
  -1  -3   9 3073.25 303.419   8
   1   3  -8 9380.12 552.839  12
  -1  -3   8 9541.43 631.741   8
  -1  -3   8 9968.61 562.425   3
   1   3  -7 10363.5 571.452  12
   1   3  -7 9629.10 562.487   6
  -1  -3   7 9964.80 636.440   8
  -1  -3   7 10123.0 577.569   3
   1   3  -6 672.310 62.2075  12
   1   3  -6 640.316 54.0320   6
  -1  -3   6 659.353 69.2822   3
  -1  -3   6 671.579 107.020   8
  -1  -3   5 1608.00 114.829  11
   1   3  -5 1904.94 116.904  12
   1   3  -5 1604.42 111.110   6
   1   3  -4 1236.94 89.5332  12
  -1  -3   4 1172.93 88.8998  11
   1   3  -4 1235.35 87.7732   6
   1   3  -3 960.392 77.9732  12
   1   3  -3 944.925 73.6997   6
   1   3  -2 7785.56 424.868  12
   1   3  -2 7234.39 421.271   4
   1   3  -2 7044.76 420.416   6
   1   3  -1 12692.8 698.970   6
   1   3  -1 11982.6 700.806   4
  -1  -3   0 6837.91 384.841  11
   1   3   0 6387.40 388.403   4
  -1  -3  -1 30401.8 1696.83  11
   1   3   1 31292.0 1697.10   6
   1   3   1 29264.7 1704.65   4
  -1  -3  -2 3984.01 245.298  11
   1   3   2 4263.95 245.358   6
   1   3   3 516.198 50.0986   6
   1   3   4 35397.3 1993.39   6
   1   3   4 36981.2 2013.96   4
   1   3   5 2465.91 150.755   6
   1   3   5 2497.94 179.214   4
   1   3   6 4699.82 304.383   4
   1   3   7 22.8246 55.9478   4
   1   3   8 1012.01 112.468   4
   1   3   9 535.597 50.7509  48
   1   3   9 457.363 113.717  23
   1   3   9 466.740 68.7933  22
   1   3   9 645.567 90.9918   4
   1   3  10 75.2520 23.8837  52
   1   3  10 138.380 128.913  23
   1   3  10 109.875 57.8917  22
   1   3  10 98.3474 63.5109   4
   1   3  11 677.730 53.7165  52
   1   3  11 829.366 95.3976  22
   1   3  11 690.968 68.4217  24
   1   3  11 918.500 70.8886  26
   1   3  11 697.185 101.133   4
   1   3  12 193.020 32.0594  52
   1   3  12 233.346 48.9107  26
   1   3  12 3.56594 73.0271  22
   1   3  12 101.824 47.7817  24
   1   3  12 87.1044 59.5270  30
   1   3  12 59.7162 44.6147  21
   1   3  12 147.932 61.9743   4
   1   3  13 8643.99 500.618  21
   1   3  13 7686.51 492.918  52
   1   3  13 8755.72 513.003  30
   1   3  13 8756.07 525.697  22
   1   3  13 8943.14 502.832  24
   1   3  14 70.7307 60.9647  20
   1   3  14 41.4416 49.0809  21
   1   3  14 22.0120 30.6492  52
   1   3  14 68.5469 51.1237  24
   1   3  14 44.6676 76.3328  22
   1   3  14 48.7482 65.8961  30
   1   3  15 1101.90 96.5956  20
   1   3  15 874.309 70.6141  52
   1   3  15 890.895 81.0626  49
   1   3  15 1017.13 94.1308  29
   1   3  15 1131.89 104.183  30
   1   3  15 1322.57 89.3797  24
   1   3  15 1111.14 113.615  22
   1   3  16 700.806 80.3540  20
   1   3  16 677.100 68.2584  49
   1   3  16 753.222 96.5887  22
   1   3  16 909.816 71.5408  24
   1   3  16 753.484 92.6792  30
   1   3  16 815.685 79.6678  29
   1   3  17 662.578 74.0639  20
   1   3  17 643.522 61.7275  49
   1   3  17 679.523 83.0941  30
   1   3  17 843.537 64.7947  24
   1   3  17 743.422 74.6270  29
   1   3  18 240.774 55.4241  30
   1   3  18 251.726 47.0052  29
   1   3  18 218.150 47.3995  20
   1   3  19 131.481 39.5804  30
   1   3  19 130.342 30.7241  29
   1   3  19 89.3141 31.5083  20
  -1  -4  22-19.8300 14.7007  34
  -1  -4  21 399.912 38.2606  34
  -1  -4  21 496.959 44.2226  52
  -1  -4  20 928.669 114.855  14
  -1  -4  20 899.271 65.9048  34
  -1  -4  20 865.254 69.5369  52
  -1  -4  19 77.0971 30.1067  18
  -1  -4  19 5.43287 92.0607  14
  -1  -4  19 121.978 37.6986  34
  -1  -4  19 116.878 45.9512  52
  -1  -4  18 906.413 69.6539  18
  -1  -4  18 1108.20 139.459  14
  -1  -4  18 1076.86 69.7259  35
  -1  -4  18 990.176 76.5160  34
  -1  -4  18 849.868 78.6151  52
  -1  -4  17 2140.06 194.663  14
  -1  -4  17 1869.51 127.093  34
  -1  -4  17 2062.29 123.633  35
  -1  -4  17 1772.95 129.785  52
  -1  -4  17 2211.94 139.868  49
  -1  -4  16 251.603 64.6864  10
  -1  -4  16 290.688 40.4079  21
  -1  -4  16 297.516 102.210  14
  -1  -4  16 316.041 41.5812  35
  -1  -4  16 279.062 48.0457  34
  -1  -4  16 366.926 46.2917  51
  -1  -4  16 485.327 64.3296  49
  -1  -4  16 418.486 56.2224  52
  -1  -4  15 631.565 80.8537  10
  -1  -4  15 514.242 66.6499  49
  -1  -4  15 443.326 58.8487  52
  -1  -4  15 489.142 54.3236  51
  -1  -4  15 699.306 52.1788  21
  -1  -4  15 713.711 120.788  14
  -1  -4  15 586.807 52.1584  35
  -1  -4  14 57.7277 56.4933  10
  -1  -4  14 65.0052 43.6059  49
  -1  -4  14 62.8458 36.5401  51
  -1  -4  14 79.8051 39.4380  52
  -1  -4  14 86.4847 48.3363  29
  -1  -4  14 37.8584 91.3708  14
  -1  -4  14 19.8014 27.5613  21
  -1  -4  14 45.4825 29.4068  35
  -1  -4  13 391.634 52.1786  49
  -1  -4  13 308.981 46.6901  51
  -1  -4  13 553.826 58.3441  29
  -1  -4  13 551.788 73.9973  10
  -1  -4  13 508.340 43.1901  35
  -1  -4  12 1126.37 82.9559  51
  -1  -4  12 1037.33 78.7835  47
  -1  -4  12 1323.85 87.2737  49
  -1  -4  12 1359.81 91.4939  30
  -1  -4  12 1360.76 90.4221  29
  -1  -4  12 1293.03 110.188  10
  -1  -4  12 1179.25 79.0661  35
  -1  -4  11 5445.76 330.793  49
  -1  -4  11 5713.65 329.691  51
  -1  -4  11 5194.82 462.215   8
  -1  -4  11 6400.95 355.881  10
  -1  -4  11 5473.76 326.794  35
  -1  -4  11 6499.80 334.884  29
  -1  -4  10 3592.67 244.988   3
  -1  -4  10 4114.11 342.183   8
   1   4 -10 3613.22 230.642  12
  -1  -4   9 1225.21 108.941   3
  -1  -4   9 1015.95 165.327   8
   1   4  -9 1212.70 96.3541  12
  -1  -4   8 5281.73 314.056   3
   1   4  -8 4861.98 295.296   6
  -1  -4   8 4551.22 366.146   8
   1   4  -8 5162.95 303.958  12
  -1  -4   7 3423.91 216.819   3
   1   4  -7 3223.57 202.630   6
  -1  -4   7 2877.19 259.661   8
   1   4  -7 3467.92 210.109  12
   1   4  -6 9674.70 555.295   6
  -1  -4   6 9239.87 595.692   8
   1   4  -6 9864.44 559.627  12
  -1  -4   5 6754.29 432.409   8
   1   4  -5 6991.90 405.718   6
   1   4  -5 7009.93 408.888  12
   1   4  -4 256.295 46.1501   6
  -1  -4   4 171.970 54.2116   8
   1   4  -4 319.555 52.7017  12
   1   4  -3 13405.2 755.271   6
   1   4  -3 13158.9 754.038   4
   1   4  -2 23978.1 1332.30   6
   1   4  -2 24595.8 1334.28   4
  -1  -4   2 22694.2 1332.53  11
   1   4  -1 29223.3 1634.25   4
  -1  -4   1 29067.5 1630.72  11
   1   4   0 22290.7 1257.73   4
   1   4   1 168.015 53.7757   4
   1   4   1 195.552 41.9592   6
   1   4   2 528.816 59.4746   6
   1   4   2 676.923 78.1696   4
   1   4   3 42.5309 34.6023   6
   1   4   4 2178.98 142.018   6
   1   4   4 2122.42 163.280   4
   1   4   5 354.281 76.5992   4
   1   4   5 373.565 45.7064   6
   1   4   6 213.108 73.0628   4
   1   4   7 38.4076 65.3005   4
   1   4   8 1227.17 131.654   4
   1   4   8 1206.65 145.482  23
   1   4   9 323.286 129.367  23
   1   4   9 150.081 39.0754  26
   1   4   9 187.208 79.6666   4
   1   4   9 188.668 66.5300  22
   1   4  10 3943.22 276.668   4
   1   4  10 5392.59 307.823  23
   1   4  10 2983.98 217.698  24
   1   4  10 4386.71 246.777  22
   1   4  11 643.943 107.467   4
   1   4  11 676.940 97.1290  22
   1   4  12 7777.94 421.991  30
   1   4  12 6756.43 433.495  22
   1   4  12 6098.30 452.621   4
   1   4  12 7065.79 407.156  21
   1   4  13 825.750 75.2000  21
   1   4  13 850.520 91.4430  30
   1   4  13 688.435 107.336  22
   1   4  14 3459.49 208.202  21
   1   4  14 3117.05 215.277  20
   1   4  14 3670.79 236.405  22
   1   4  14 3297.89 219.650  30
   1   4  15 1539.93 106.607  21
   1   4  15 1266.79 114.701  20
   1   4  15 1365.21 102.728  49
   1   4  15 1285.23 112.647  29
   1   4  15 1505.22 124.671  30
   1   4  15 1369.21 128.836  22
   1   4  15 1786.16 108.904  24
   1   4  16 264.912 59.0136  20
   1   4  16 171.688 45.8776  21
   1   4  16 142.475 38.2272  49
   1   4  16 245.187 67.4326  30
   1   4  16 194.110 64.8771  22
   1   4  16 214.141 52.0204  29
   1   4  16 224.015 49.4899  24
   1   4  17 1633.55 106.252  21
   1   4  17 1542.38 111.810  20
   1   4  17 1422.66 110.292  29
   1   4  17 1516.43 118.346  30
   1   4  17 1744.52 106.024  24
   1   4  18 440.543 47.7372  20
   1   4  18 415.322 46.5980  29
   1   4  18 444.236 54.1565  30
   1   4  19 38.9118 20.5488  20
   1   4  19 12.1089 19.4780  18
   1   4  19 40.9096 19.5776  29
   1   4  19 62.5136 28.7813  30
  -1  -5  22 112.701 19.5371  34
  -1  -5  22 232.682 25.1644  52
  -1  -5  21 22.9296 24.0814  34
  -1  -5  21 31.9803 30.4294  52
  -1  -5  20 447.547 47.6810  52
  -1  -5  20 343.749 41.8949  34
  -1  -5  20 473.023 87.8862  14
  -1  -5  19 605.498 72.5897  49
  -1  -5  19 705.670 63.4867  52
  -1  -5  19 726.953 61.3365  34
  -1  -5  19 864.051 118.076  14
  -1  -5  18 1724.45 129.516  49
  -1  -5  18 1720.32 120.959  52
  -1  -5  18 2025.52 179.446  14
  -1  -5  18 1823.88 113.238  35
  -1  -5  17 661.621 76.7411  49
  -1  -5  17 650.473 64.1103  52
  -1  -5  17 405.937 76.2760  10
  -1  -5  17 436.951 119.143  14
  -1  -5  17 599.978 53.5204  35
  -1  -5  16 4100.72 238.525  52
  -1  -5  16 4432.26 246.661  49
  -1  -5  16 3699.43 236.830  51
  -1  -5  16 3575.31 262.550  10
  -1  -5  16 4199.87 297.781  14
  -1  -5  16 3929.44 232.791  35
  -1  -5  15 450.203 109.705  14
  -1  -5  15 332.586 57.3608  49
  -1  -5  15 318.507 49.1939  51
  -1  -5  15 261.114 49.0842  52
  -1  -5  15 341.342 71.3086  10
  -1  -5  15 254.018 37.2469  42
  -1  -5  15 319.496 49.0766  34
  -1  -5  15 353.865 43.3098  35
  -1  -5  14 1002.92 85.5455  49
  -1  -5  14 1042.20 79.5439  51
  -1  -5  14 954.444 76.4801  52
  -1  -5  14 1027.05 108.308  10
  -1  -5  14 882.963 72.6321  42
  -1  -5  14 1136.72 75.8482  35
  -1  -5  14 1039.78 77.4907  34
  -1  -5  13 108.550 59.6092  10
  -1  -5  13 182.510 85.0811  14
  -1  -5  13 90.5475 33.6606  34
  -1  -5  13 74.9168 30.6704  35
  -1  -5  13 57.5635 35.5770  51
  -1  -5  13 11.7098 33.4024  52
  -1  -5  13 71.5571 41.9407  49
  -1  -5  12 185.327 64.5237  10
  -1  -5  12 115.007 84.0321  14
  -1  -5  12 223.520 35.2326  34
  -1  -5  12 221.882 34.9703  35
  -1  -5  12 281.791 41.0463  51
  -1  -5  12 239.726 34.1245  47
  -1  -5  12 252.362 42.3992  49
  -1  -5  11 2390.06 205.376   3
  -1  -5  11 2738.56 171.394  51
  -1  -5  11 2662.62 169.997  47
  -1  -5  10 3588.99 324.660   8
  -1  -5  10 3207.52 252.657   3
  -1  -5  10 4048.18 225.480  49
  -1  -5  10 3800.76 223.325  51
  -1  -5   9 1015.94 157.090   8
  -1  -5   9 1208.30 118.039   3
   1   5  -9 1391.52 97.8934   6
   1   5  -8 2525.97 166.112   6
  -1  -5   8 2900.52 188.734   3
  -1  -5   8 2627.34 226.445   8
   1   5  -8 2487.23 148.459  15
  -1  -5   7 22535.7 1240.14   8
  -1  -5   7 23975.4 1205.29   3
   1   5  -7 22350.6 1191.16   6
   1   5  -7 20123.3 1171.38  15
  -1  -5   6 5321.79 339.271   8
   1   5  -6 5546.90 313.610   6
   1   5  -6 5001.00 291.561  15
  -1  -5   5 10334.1 633.174   8
   1   5  -5 11116.0 622.957   6
  -1  -5   4 44402.9 2736.55   8
   1   5  -4 52622.5 2743.22   4
   1   5  -4 52929.3 2746.23   6
   1   5  -3 196.503 51.6240   6
   1   5  -3 153.965 45.8925   4
   1   5  -2 4300.82 273.134   6
   1   5  -2 4536.23 275.934   4
   1   5  -1 2073.59 133.063   4
  -1  -5   1 1626.43 96.9538   7
   1   5   0 66.9869 56.2372   4
   1   5   0-24.7772 42.5361   6
   1   5   1 165.991 47.5395   6
   1   5   1 62.7033 53.8073   4
   1   5   2 579.243 83.9875   4
   1   5   2 621.994 69.0806   6
   1   5   2 497.894 42.6565  15
   1   5   3 6072.80 331.541   6
   1   5   3 5243.21 307.160  15
   1   5   4 6433.11 361.460   6
   1   5   4 5888.33 339.833  15
   1   5   5 2886.88 180.355   6
   1   5   5 2898.97 212.553   4
   1   5   5 2712.02 160.927  15
   1   5   6 85.6798 34.0086  48
   1   5   6 117.473 78.8076   4
   1   5   7 96.1271 36.5135  48
   1   5   7 12.8251 100.252  23
   1   5   7 83.7229 80.4587   4
   1   5   8 864.565 69.9100  48
   1   5   8 598.153 116.525   4
   1   5   8 761.407 140.049  23
   1   5   9 3829.41 267.591  24
   1   5   9 4493.29 271.785  26
   1   5  10-3.56908 45.8198  24
   1   5  10 61.9998 46.3436  26
   1   5  10 23.2612 80.1868   4
   1   5  10-22.6728 76.9657  22
   1   5  11 3691.02 257.800  22
   1   5  11 3692.81 233.379  24
   1   5  11 4096.84 234.596  26
   1   5  11 3624.99 287.331   4
   1   5  11 3751.01 228.261  21
   1   5  12 774.300 75.1374  26
   1   5  12 635.080 73.6106  24
   1   5  12 660.641 88.7760  30
   1   5  12 704.969 111.804   4
   1   5  12 536.079 99.9400  22
   1   5  12 572.657 65.2589  21
   1   5  13 2032.38 136.341  21
   1   5  13 1935.00 152.052  30
   1   5  13 2122.56 168.266  22
   1   5  13 2201.49 143.395  24
   1   5  14-2.14192 59.3418  20
   1   5  14 66.0140 46.6766  21
   1   5  14 40.1144 67.2670  30
   1   5  14-7.01378 72.5493  22
   1   5  15 269.440 46.8713  21
   1   5  15 262.257 61.8138  20
   1   5  15 201.639 40.9959  49
   1   5  15 318.078 69.2001  30
   1   5  15 251.886 56.9389  29
   1   5  15 262.027 69.1785  22
   1   5  16 342.393 58.5670  20
   1   5  16 532.714 50.6045  21
   1   5  16 369.896 55.7185  29
   1   5  16 367.639 65.3671  30
   1   5  17 355.331 50.3392  20
   1   5  17 408.269 47.4727  29
   1   5  17 463.169 43.9105  24
   1   5  17 317.064 54.5690  30
   1   5  18 378.763 39.4402  20
   1   5  18 402.838 33.3534  18
   1   5  18 376.416 44.9721  30
   1   5  18 351.734 38.2084  29
  -1  -6  22 25.0107 14.5796  34
  -1  -6  22 20.1469 17.3516  52
  -1  -6  21 2.66101 21.4628  34
  -1  -6  21 21.4988 25.7524  52
  -1  -6  20 5.52905 33.3436  52
  -1  -6  20 12.3737 63.8701  14
  -1  -6  19 78.9537 40.1960  52
  -1  -6  19-14.8328 81.4726  14
  -1  -6  18-17.0887 41.3995  52
  -1  -6  18-16.6740 84.5004  14
  -1  -6  18 19.0722 31.4710  35
  -1  -6  17 1021.14 98.3442  49
  -1  -6  17 1270.15 90.4107  52
  -1  -6  17 1227.12 113.613  10
  -1  -6  17 1477.11 154.100  14
  -1  -6  17 1207.58 84.0105  35
  -1  -6  17 1167.26 87.4574  34
  -1  -6  16 255.380 103.446  14
  -1  -6  16 84.3218 44.3844  52
  -1  -6  16 57.1483 52.4508  49
  -1  -6  16 67.7218 57.4210  10
  -1  -6  16 98.7515 30.4406  42
  -1  -6  16 131.625 37.6165  35
  -1  -6  16 184.828 43.3746  34
  -1  -6  15 2217.75 182.481  14
  -1  -6  15 1730.45 121.755  51
  -1  -6  15 1984.95 128.473  49
  -1  -6  15 1789.87 117.095  52
  -1  -6  15 1973.14 152.992  10
  -1  -6  15 1537.67 113.893  42
  -1  -6  15 1747.14 117.267  34
  -1  -6  15 1809.70 115.578  35
  -1  -6  14 64.0298 92.1719  14
  -1  -6  14 7.32109 35.9845  52
  -1  -6  14 79.0586 49.5288  49
  -1  -6  14 88.4633 44.6701  51
  -1  -6  14 171.273 68.9062  10
  -1  -6  14 23.3380 32.4581  42
  -1  -6  14 6.38763 35.7728  35
  -1  -6  14 48.7718 36.2589  34
  -1  -6  13 275.753 71.6897  10
  -1  -6  13 286.441 98.9163  14
  -1  -6  13 267.445 40.9900  35
  -1  -6  13 281.647 42.8209  34
  -1  -6  13 299.455 53.1355  49
  -1  -6  13 334.430 49.7287  51
  -1  -6  13 354.629 42.5514  52
  -1  -6  12 4.81643 30.6808  35
  -1  -6  12 27.0067 31.1232  34
  -1  -6  12 50.3046 29.2877  52
  -1  -6  12 64.2530 37.7381  51
  -1  -6  12-35.9955 41.4563  49
  -1  -6  11 349.216 46.2074  49
  -1  -6  11 335.921 43.8399  51
  -1  -6  11 336.722 41.2039  47
  -1  -6  10 679.927 101.355   3
   1   6 -10 819.899 75.4779   6
  -1  -6  10 801.578 64.7213  49
  -1  -6  10 749.168 60.8251  47
  -1  -6   9 231.249 35.5774  47
  -1  -6   9 340.848 39.4702  49
   1   6  -9 244.444 30.6676  15
   1   6  -9 294.135 52.0150   6
  -1  -6   9 339.322 75.0815   3
   1   6  -8 24056.8 1362.86  15
   1   6  -8 25366.1 1385.79   6
  -1  -6   8 25703.9 1401.26   3
   1   6  -7 2875.39 172.767  15
   1   6  -7 3169.49 199.686   6
   1   6  -6 14381.0 822.998  15
   1   6  -6 16134.9 850.070   6
   1   6  -5 8959.80 528.260   6
   1   6  -4 949.385 86.9681   4
   1   6  -4 805.761 85.6699   6
   1   6  -3 618.382 72.2279   4
   1   6  -3 612.515 77.9406   6
   1   6  -2 1661.36 136.563   4
   1   6  -2 1822.31 137.664   6
   1   6  -1 7596.42 460.654   4
   1   6   0 1100.66 99.0930   6
   1   6   0 907.789 106.017   4
   1   6   1 936.705 108.337   4
   1   6   1 1063.77 99.6243   6
   1   6   2 147.234 28.0785  15
   1   6   2 145.406 70.0645   4
   1   6   2 126.494 53.7622   6
   1   6   3 827.940 60.6107  15
   1   6   3 753.658 108.934   4
   1   6   3 867.957 88.0613   6
   1   6   4 85.4138 25.4103  15
   1   6   4 164.868 48.7869   6
   1   6   5 62.4878 34.6754  48
   1   6   5 16.1887 37.1177  27
   1   6   5 41.4291 22.8801  15
   1   6   5 22.1755 42.7266   6
   1   6   6 2079.23 136.417  48
   1   6   6 2295.11 186.574  23
   1   6   6 2124.46 191.020   4
   1   6   7 2383.42 157.032  48
   1   6   7 2803.72 216.245  23
   1   6   7 2686.53 217.167   4
   1   6   8 2968.51 134.494  48
   1   6   8 2590.19 201.505   4
   1   6   8 2970.77 209.682  23
   1   6   8 1496.08 123.486  24
   1   6   9 305.073 54.8047  24
   1   6   9 324.550 57.3901  26
   1   6  10 4129.71 260.142  26
   1   6  10 4295.92 259.117  24
   1   6  10 3830.13 283.751  22
   1   6  10 4529.74 326.627   4
   1   6  10 4438.85 252.217  21
   1   6  11 903.979 84.7264  26
   1   6  11 959.369 83.3024  24
   1   6  11 828.213 126.295   4
   1   6  11 724.404 110.511  22
   1   6  11 819.078 69.9072  21
   1   6  12 513.234 65.6540  26
   1   6  12 440.880 66.8799  24
   1   6  12 435.630 91.9380   4
   1   6  12 312.688 91.0089  22
   1   6  12 409.980 53.2860  21
   1   6  13 298.353 49.4151  21
   1   6  13 274.310 59.4301  24
   1   6  13 369.000 67.1814  26
   1   6  13 251.031 82.0657  22
   1   6  13 139.986 69.8587  30
   1   6  14 628.460 74.4503  20
   1   6  14 610.454 59.2010  21
   1   6  14 473.668 84.1425  22
   1   6  14 755.300 70.4770  24
   1   6  14 614.250 79.0555  30
   1   6  15 72.6484 51.9507  20
   1   6  15 35.6582 34.2803  21
   1   6  15 45.7044 41.9780  24
   1   6  15 84.3144 58.1593  30
   1   6  15 28.6500 43.2051  29
   1   6  15 53.4568 56.3028  22
   1   6  16 356.183 49.5368  20
   1   6  16 278.110 45.5778  29
   1   6  16 352.557 54.5263  30
   1   6  17 202.568 36.3644  20
   1   6  17 172.489 23.8883  18
   1   6  17 167.369 31.3045  29
   1   6  17 127.368 39.0021  30
   1   6  18 178.449 24.7998  30
  -1  -7  21 132.147 24.6186  52
  -1  -7  20 135.683 30.8673  52
  -1  -7  20 133.494 32.2817  34
  -1  -7  20 161.568 59.7308  14
  -1  -7  19 90.2237 35.9924  52
  -1  -7  19 136.868 35.7814  34
  -1  -7  19 128.571 29.2209  35
  -1  -7  19 158.382 75.5500  14
  -1  -7  18 416.436 47.4315  52
  -1  -7  18 369.795 42.4517  35
  -1  -7  18 370.880 49.6519  34
  -1  -7  18 401.151 94.3181  14
  -1  -7  17 76.1123 40.1364  52
  -1  -7  17 5.69397 83.2899  14
  -1  -7  17 30.1019 34.3179  35
  -1  -7  17 2.45532 41.3075  34
  -1  -7  16 681.203 119.917  14
  -1  -7  16 570.054 57.2423  52
  -1  -7  16 592.489 85.7885  10
  -1  -7  16 538.805 52.7756  42
  -1  -7  16 564.261 59.1013  34
  -1  -7  16 546.269 56.1116  35
  -1  -7  15 466.700 110.440  14
  -1  -7  15 670.616 55.6178  52
  -1  -7  15 346.901 80.1228  10
  -1  -7  15 426.149 53.4468  42
  -1  -7  15 425.066 52.7480  35
  -1  -7  15 586.215 56.6529  34
  -1  -7  14 59.7814 91.2452  14
  -1  -7  14 152.444 49.3144  51
  -1  -7  14 244.402 38.2021  52
  -1  -7  14 101.604 69.3108  10
  -1  -7  14 143.824 41.8737  42
  -1  -7  14 137.244 40.0841  35
  -1  -7  14 78.5087 38.8519  34
  -1  -7  13 1282.40 94.2165  51
  -1  -7  13 1262.79 84.8432  52
  -1  -7  13 1198.87 127.035  10
  -1  -7  13 1318.03 146.418  14
  -1  -7  13 1167.05 88.4260  35
  -1  -7  13 1211.76 86.2906  34
  -1  -7  12 8.89696 41.2479  51
  -1  -7  12 16.5640 27.5323  52
  -1  -7  12 43.0926 71.2673   3
  -1  -7  12 32.7819 32.6441  43
  -1  -7  12 68.0503 31.5932  34
  -1  -7  11 2256.10 155.543  43
  -1  -7  11 2807.26 152.664  52
  -1  -7  11 2504.43 158.241  47
  -1  -7  11 2651.03 205.796   3
  -1  -7  10 560.455 51.5444  47
   1   7 -10 476.794 44.5719  15
  -1  -7  10 550.622 90.6672   3
   1   7 -10 445.708 66.5363   6
  -1  -7   9 11979.3 638.336  51
   1   7  -9 10763.8 635.016  15
  -1  -7   9 11004.7 677.626   3
   1   7  -9 11650.3 662.122   6
  -1  -7   8 1967.00 128.052  51
   1   7  -8 2102.19 127.960  15
  -1  -7   8 2297.85 174.426   3
   1   7  -8 2086.18 155.597   6
  -1  -7   7 2131.52 123.000  51
  -1  -7   7 2212.98 123.278  47
   1   7  -7 1677.82 120.755  15
   1   7  -7 1751.42 147.353   6
   1   7  -6 617.276 52.4905  15
   1   7  -6 669.248 81.7670   6
   1   7  -5-7.75470 28.6917  15
   1   7  -5 50.1868 56.7410   6
   1   7  -4 2413.92 173.799   6
   1   7  -4 2242.37 166.549   4
   1   7  -3 5140.24 334.912   6
   1   7  -3 5378.49 334.419   4
   1   7  -2 916.787 98.3420   4
   1   7  -2 921.955 103.584   6
   1   7  -1 823.054 97.6289   4
   1   7   0 165.828 34.1036  15
   1   7   0 123.211 68.8578   4
   1   7   0 134.333 60.5727   6
   1   7   1 1263.58 88.2783  15
   1   7   1 1430.44 123.409   6
   1   7   1 1437.83 136.227   4
   1   7   2 1701.14 112.298  15
   1   7   2 1779.24 145.327   6
   1   7   2 1993.09 167.361   4
   1   7   3 3330.84 200.061  48
   1   7   3 3308.38 198.649  15
   1   7   3 3431.32 229.728   6
   1   7   3 3535.30 256.096   4
   1   7   4 519.301 56.7142  48
  -1  -7  -4 600.383 55.4943  45
   1   7   4 731.846 82.8155   6
   1   7   4 696.106 53.7953  15
   1   7   5 6088.56 323.584  48
  -1  -7  -5 5657.59 319.607  45
   1   7   5 4970.61 316.044  15
   1   7   5 4909.08 340.371   6
  -1  -7  -6 2051.25 132.870  45
   1   7   6 2256.56 200.794   4
   1   7   6 1962.99 128.504  15
   1   7   7 5793.74 372.229   4
   1   7   7 6797.50 296.693  48
   1   7   8 561.220 70.2176  26
   1   7   8 695.734 69.9943  24
   1   7   9 2741.77 243.903   4
   1   7   9 2859.28 164.683  21
   1   7   9 2551.42 172.202  24
   1   7   9 2565.13 174.728  26
   1   7  10 1531.35 169.956   4
   1   7  10 1465.48 97.6029  21
   1   7  10 1523.60 111.940  26
   1   7  10 1490.04 109.066  24
   1   7  10 1173.15 137.442  22
   1   7  11 340.785 95.5687   4
   1   7  11 403.733 49.1855  21
   1   7  11 317.402 91.9638  22
   1   7  11 454.856 66.6518  26
   1   7  11 532.871 65.5564  24
   1   7  12 899.445 116.075  22
   1   7  12 1212.95 91.4349  24
   1   7  12 1218.56 95.6287  26
   1   7  12 1093.45 79.7586  21
  -1  -7 -12 953.008 85.1626  37
   1   7  13 2689.76 164.218  21
   1   7  13 3046.76 173.295  24
   1   7  14 22.5872 50.5648  20
   1   7  14 42.4439 30.6915  21
   1   7  14 24.3194 52.3528  30
   1   7  14 2.56151 57.6841  22
   1   7  14 55.4984 43.8742  24
   1   7  15 386.581 52.4273  20
   1   7  15 375.063 44.3503  24
   1   7  15 224.759 46.1742  29
   1   7  15 336.590 53.9998  30
   1   7  16 20.3510 32.7054  20
   1   7  16 7.09741 27.9633  29
   1   7  16-1.29009 35.7292  30
   1   7  17 139.075 22.2974  20
   1   7  17 110.238 24.0277  30
  -1  -8  21 614.264 39.8357  34
  -1  -8  21 482.229 35.2634  52
  -1  -8  20 13.6352 26.5800  34
  -1  -8  20 23.3384 22.2399  52
  -1  -8  19 91.5718 60.7273  14
  -1  -8  19 58.1246 31.6528  34
  -1  -8  19 38.1954 25.2526  35
  -1  -8  19 40.5565 27.1761  52
  -1  -8  18-4.72569 65.5300  14
  -1  -8  18 18.3159 29.0650  35
  -1  -8  18 33.0255 35.4940  34
  -1  -8  18 0.87425 30.4719  52
  -1  -8  17 148.702 87.2022  14
  -1  -8  17 92.6184 31.0837  42
  -1  -8  17 159.838 36.3973  35
  -1  -8  17 139.172 40.1958  34
  -1  -8  17 129.513 35.1388  52
  -1  -8  16 1254.33 148.176  14
  -1  -8  16 1539.04 96.1818  52
  -1  -8  16 1312.90 97.4362  42
  -1  -8  16 1621.46 100.197  34
  -1  -8  16 1271.02 96.8415  35
  -1  -8  15 274.361 95.5737  14
  -1  -8  15 210.784 38.2070  52
  -1  -8  15 243.541 71.6770  10
  -1  -8  15 128.693 43.9549  42
  -1  -8  15 195.867 42.4751  34
  -1  -8  15 158.667 43.0220  35
  -1  -8  14 470.118 110.455  14
  -1  -8  14 278.033 40.8957  52
  -1  -8  14 408.779 83.1085  10
  -1  -8  14 336.525 53.5070  42
  -1  -8  14 349.345 47.5458  34
  -1  -8  14 387.170 50.8195  35
  -1  -8  13 721.861 103.576  10
  -1  -8  13 727.028 67.6166  43
  -1  -8  13 809.721 73.6834  42
  -1  -8  13 841.038 70.8772  35
  -1  -8  13 906.363 68.8582  34
  -1  -8  12 744.762 54.7624  52
  -1  -8  12 801.460 113.646   3
  -1  -8  12 621.875 60.9510  43
  -1  -8  12 731.399 58.5172  34
   1   8 -11 1950.88 111.230  15
  -1  -8  11 1690.96 117.256  51
  -1  -8  11 1931.48 171.812   3
  -1  -8  11 1630.46 114.105  43
  -1  -8  11 1606.43 108.608  34
   1   8 -10 5222.91 353.757   6
  -1  -8  10 6059.64 381.544   3
  -1  -8  10 5379.43 326.027  44
  -1  -8  10 5751.02 330.837  43
   1   8 -10 5792.17 326.528  15
  -1  -8  10 5936.13 330.518  51
  -1  -8   9 1008.46 126.294   3
   1   8  -9 873.757 98.9450   6
  -1  -8   9 1015.46 72.0970  44
  -1  -8   9 913.968 74.1277  43
   1   8  -9 977.333 71.9802  15
  -1  -8   9 936.953 74.1613  51
   1   8  -8 21.5514 59.9920   6
  -1  -8   8 30.0467 27.9721  45
   1   8  -8 59.6655 29.6420  39
  -1  -8   8 46.7339 36.1199  43
  -1  -8   8 49.8897 31.7833  44
   1   8  -8 11.4015 33.5690  15
  -1  -8   8 94.5393 32.8646  47
  -1  -8   8 57.1040 33.2764  51
   1   8  -7 1375.56 118.423   6
  -1  -8   7 1069.39 83.1787  43
   1   8  -7 1163.81 81.8711  39
  -1  -8   7 1148.20 81.8563  44
   1   8  -7 1250.66 83.3533  15
  -1  -8   7 1063.22 81.7797  47
  -1  -8   7 1246.51 82.9270  45
   1   8  -6 8.98235 62.0983   6
  -1  -8   6 13.6334 33.2291  43
  -1  -8   6 3.64795 32.7845  44
   1   8  -6-12.9718 32.6071  15
  -1  -8   6-2.21113 29.4287  47
   1   8  -5 2627.78 189.086   6
  -1  -8   5 2472.33 149.363  44
   1   8  -5 2607.34 150.998  15
  -1  -8   5 2217.70 145.805  47
   1   8  -4 7394.20 442.276   6
   1   8  -4 7282.39 437.855   4
  -1  -8   4 6939.44 406.042  43
   1   8  -4 7085.68 406.087  15
  -1  -8   4 7105.07 402.352  47
   1   8  -3 37.1389 62.7559   6
   1   8  -3 13.9873 56.9608   4
   1   8  -3 34.5171 33.8886  15
  -1  -8   3 30.6494 30.7234  44
  -1  -8   3 57.8073 33.8150  43
  -1  -8   2 3320.25 194.845  44
  -1  -8   2 3079.79 195.610  43
   1   8  -1 59.2794 64.5884   4
   1   8  -1 88.2761 36.1946  15
  -1  -8   1 105.805 35.6561  43
  -1  -8   1 118.389 33.8467  44
   1   8   0 4387.94 299.378   4
   1   8   0 4641.58 294.014   6
  -1  -8   0 4531.98 253.771  44
  -1  -8   0 4066.35 253.997  43
   1   8   0 4317.14 256.093  15
   1   8   1 434.367 79.8188   6
   1   8   1 365.844 95.7952   4
  -1  -8  -1 456.982 46.7460  44
  -1  -8  -1 379.221 45.9970  43
   1   8   1 424.314 48.1635  15
   1   8   1 429.625 46.6903  48
   1   8   2 8230.70 496.180   6
   1   8   2 8591.80 519.308   4
  -1  -8  -2 7797.40 458.060  43
  -1  -8  -2 7917.15 457.045  44
   1   8   2 8009.82 459.240  15
   1   8   2 8324.15 459.140  48
   1   8   3 257.643 67.0864   6
   1   8   3 113.361 88.4403   4
  -1  -8  -3 125.863 34.8142  44
  -1  -8  -3 146.016 40.6741  45
   1   8   3 200.428 38.6042  15
   1   8   3 108.874 37.3725  48
   1   8   4 5744.33 350.145   6
   1   8   4 5829.71 382.768   4
  -1  -8  -4 5523.95 316.969  45
   1   8   4 5517.88 316.983  48
  -1  -8  -4 5106.11 311.918  44
   1   8   4 5502.23 314.643  15
   1   8   5 99.1290 54.0575   6
   1   8   5 91.8826 40.8604  48
   1   8   5 18.3175 35.1468  24
  -1  -8  -5 99.0600 40.4648  45
   1   8   5 55.6221 31.2980  15
   1   8   6 307.613 53.0024  48
   1   8   6 317.527 47.8512  24
   1   8   6 385.198 37.3381  15
   1   8   7 3949.69 241.077  24
   1   8   7 4449.86 324.027   4
   1   8   8 2744.75 191.387  26
   1   8   8 3073.70 187.801  24
   1   8   8 3309.92 261.863   4
   1   8   8 3045.14 177.646  21
   1   8   9 968.308 87.2776  26
   1   8   9 936.210 82.7967  24
   1   8   9 1120.16 150.681   4
   1   8   9 934.760 68.3805  21
   1   8  10 1687.09 111.016  24
   1   8  10 1724.29 115.631  26
   1   8  10 1360.49 142.871  22
   1   8  10 1497.16 166.519   4
   1   8  10 1408.87 97.8903  21
   1   8  11 424.066 44.9961  21
   1   8  11 418.261 93.4538  22
   1   8  11 570.906 61.4603  24
   1   8  11 620.749 68.3903  26
  -1  -8 -12 918.675 85.0054  37
   1   8  12 1139.77 87.3163  24
   1   8  12 984.350 111.605  22
   1   8  13 783.120 64.2172  24
   1   8  13 577.729 81.0624  22
   1   8  14 1130.91 96.8440  22
   1   8  14 1436.73 89.8101  24
   1   8  14 1401.40 97.6084  20
   1   8  15 90.8085 30.6970  29
   1   8  15 84.7080 33.8326  20
   1   8  16 38.6401 19.8338  20
  -1  -9  21 147.025 16.4455  34
  -1  -9  20 151.661 23.8084  34
  -1  -9  19 58.7771 19.8355  52
  -1  -9  19 89.0593 24.3989  35
  -1  -9  19 130.725 26.8389  34
  -1  -9  18 44.2799 22.8976  52
  -1  -9  18 48.4387 28.2186  31
  -1  -9  18 81.9184 58.4312  14
  -1  -9  18 36.8806 31.0194  34
  -1  -9  18 64.3367 29.5528  35
  -1  -9  17-80.9483 71.3781  14
  -1  -9  17 19.8178 30.6765  42
  -1  -9  17 5.29604 33.3677  35
  -1  -9  17 26.7394 33.1705  34
  -1  -9  17 34.3843 25.2592  52
  -1  -9  16 195.803 87.7030  14
  -1  -9  16 114.096 30.1579  52
  -1  -9  16 187.465 41.4996  42
  -1  -9  16 170.296 42.2497  35
  -1  -9  16 158.008 38.8380  34
  -1  -9  15 731.862 110.279  14
  -1  -9  15 625.681 48.0965  52
  -1  -9  15 574.245 61.0961  42
  -1  -9  15 495.268 58.1259  35
  -1  -9  15 566.805 55.2604  34
  -1  -9  14 2393.05 235.846  14
  -1  -9  14 3299.34 197.861  42
  -1  -9  14 3084.63 193.766  35
  -1  -9  14 3511.39 191.153  34
  -1  -9  14 2694.77 225.317  10
  -1  -9  13 223.725 49.7102  42
  -1  -9  13 157.665 38.4732  43
  -1  -9  13 208.874 39.0903  34
  -1  -9  13 229.651 81.0607   3
  -1  -9  12 135.426 42.4880  43
  -1  -9  12 147.856 49.8237  42
  -1  -9  12 175.067 36.3052  34
   1   9 -11 4920.04 279.943  15
  -1  -9  11 4666.60 283.463  43
  -1  -9  11 4394.45 279.439  44
  -1  -9  11 5175.44 278.223  34
  -1  -9  11 4988.80 340.171   3
   1   9 -10 8764.00 475.939  15
  -1  -9  10 8588.61 533.582   3
   1   9 -10 8569.68 509.720   6
  -1  -9  10 8529.70 475.980  44
  -1  -9  10 8144.32 478.364  43
  -1  -9  10 7988.33 470.466  34
   1   9  -9 3246.40 188.574  15
  -1  -9   9 2734.77 185.207  45
  -1  -9   9 3309.40 246.343   3
   1   9  -9 3338.90 223.514   6
  -1  -9   9 3233.16 189.461  44
  -1  -9   9 3173.30 191.563  43
  -1  -9   9 3109.16 181.640  34
   1   9  -8 2631.21 182.140   6
  -1  -9   8 2217.97 143.606  43
  -1  -9   8 2084.74 141.237  44
   1   9  -8 2441.44 142.422  15
  -1  -9   8 2181.62 140.130  47
  -1  -9   8 2111.03 139.500  45
   1   9  -7 344.426 85.4849   6
  -1  -9   7 408.417 48.9979  44
   1   9  -7 400.980 46.6087  39
  -1  -9   7 439.511 53.1415  43
   1   9  -7 370.030 52.2112  15
  -1  -9   7 428.243 48.6588  45
  -1  -9   7 398.258 47.2333  47
   1   9  -6 1062.69 116.283   6
  -1  -9   6 1066.13 82.0714  43
   1   9  -6 908.318 75.6883  39
  -1  -9   6 1050.20 79.3493  44
   1   9  -6 1046.90 80.5757  15
  -1  -9   6 1058.96 75.6422  47
  -1  -9   6 1008.85 79.5078  45
   1   9  -5 164.933 75.5316   6
  -1  -9   5 114.795 38.5826  44
  -1  -9   5 55.9162 40.2464  45
   1   9  -5 94.4407 37.7447  39
   1   9  -5 137.857 43.9312  15
  -1  -9   5 49.4183 31.2296  47
   1   9  -4 88.4082 74.1698   6
  -1  -9   4 13.6827 39.1439  43
   1   9  -4 68.0447 40.7929  15
  -1  -9   4 69.4410 29.1751  47
   1   9  -3 2510.75 197.153   6
   1   9  -3 2373.20 192.099   4
   1   9  -3 2500.14 157.639  15
  -1  -9   3 2471.58 156.373  43
  -1  -9   3 2477.08 154.334  44
   1   9  -2 1640.64 155.273   4
  -1  -9   2 1836.47 118.181  43
  -1  -9   2 1701.40 115.679  44
   1   9  -1 5163.14 318.197   6
   1   9  -1 4861.82 317.521   4
  -1  -9   1 4551.75 268.214  44
  -1  -9   1 4327.18 269.139  43
   1   9  -1 4619.26 271.631  15
   1   9   0 3478.18 241.247   6
   1   9   0 3036.06 246.397   4
  -1  -9   0 3149.27 195.069  44
  -1  -9   0 3149.66 196.307  43
   1   9   0 3417.19 199.479  15
  -1  -9   0 3217.78 199.355  45
   1   9   1 6587.50 461.906   4
   1   9   1 6944.28 447.250   6
  -1  -9  -1 6757.99 406.968  44
  -1  -9  -1 7240.92 408.679  43
   1   9   1 6978.25 409.005  15
   1   9   1 7248.75 405.502  48
  -1  -9  -1 7449.64 411.690  45
   1   9   2 15.9649 64.1438   6
   1   9   2 73.7254 88.1198   4
  -1  -9  -2 62.5663 36.8831  44
  -1  -9  -2 110.163 38.9416  43
  -1  -9  -2 57.6057 44.5831  45
   1   9   2 61.0388 38.0735  15
   1   9   2 83.2903 36.3307  48
   1   9   3 72.7877 64.8771   6
   1   9   3 149.719 94.8251   4
   1   9   3 15.0761 37.1262  48
  -1  -9  -3 21.4043 35.9198  44
  -1  -9  -3 56.2108 44.7928  45
   1   9   3 45.7310 38.1507  15
   1   9   4 239.165 66.9074   6
   1   9   4 174.185 100.819   4
   1   9   4 278.823 47.0214  48
   1   9   4 174.122 37.9796  24
  -1  -9  -4 185.322 47.8347  45
  -1  -9  -4 220.406 40.2954  44
   1   9   4 195.968 41.4678  15
   1   9   5 299.952 109.945   4
   1   9   5 283.024 45.1083  24
  -1  -9  -5 435.606 53.8445  45
   1   9   5 223.032 40.7842  15
  -1  -9  -6 4586.64 280.382  45
   1   9   6 4924.00 279.638  24
   1   9   7 4016.93 294.689   4
  -1  -9  -7 3351.74 210.517  45
   1   9   7 3084.07 217.567  26
   1   9   7 4046.45 214.954  24
   1   9   8 1913.22 135.038  26
   1   9   8 1996.34 128.849  24
   1   9   8 2009.88 201.391   4
   1   9   9 234.373 89.7352  22
   1   9   9 136.594 44.8649  24
   1   9   9 201.595 52.6815  26
   1   9  10 14.8655 78.7917  22
   1   9  10 30.1230 49.2621  26
   1   9  10 29.8609 41.4673  24
  -1  -9 -11 562.238 65.9938  37
   1   9  11 479.906 86.7818  22
   1   9  11 674.109 59.7020  24
   1   9  11 728.872 68.3835  26
  -1  -9 -12 901.992 74.4758  37
   1   9  12 948.206 94.3455  22
   1   9  12 1114.61 73.5985  24
   1   9  13 286.723 50.4578  22
   1   9  13 360.888 36.8948  24
   1   9  14 40.8772 26.0124  29
   1   9  15 6.83922 17.1099  20
  -1 -10  20 72.7263 14.2257  34
  -1 -10  19 163.150 23.4992  34
  -1 -10  19 171.166 24.8232  35
  -1 -10  19 151.151 21.9726  31
  -1 -10  18 119.469 28.6485  35
  -1 -10  18 108.889 26.3720  34
  -1 -10  18 133.972 27.7129  31
  -1 -10  17 137.334 68.0826  14
  -1 -10  17 119.733 33.7730  35
  -1 -10  17 89.2480 29.3266  34
  -1 -10  17 114.838 31.6909  42
  -1 -10  16 181.419 80.2571  14
  -1 -10  16 163.876 40.2593  35
  -1 -10  16 164.390 33.7001  34
  -1 -10  16 247.226 40.3202  42
  -1 -10  15 15.4486 78.6936  14
  -1 -10  15 57.3308 32.3046  34
  -1 -10  15 31.0557 42.7497  42
  -1 -10  14 99.2225 83.1617  14
  -1 -10  14 87.1667 47.0762  42
  -1 -10  14 86.7302 33.6786  34
  -1 -10  13 45.4694 36.9996  43
  -1 -10  13 52.9029 49.4102  42
  -1 -10  13 72.0649 31.6997  34
  -1 -10  13 19.8540 69.1910   3
  -1 -10  12 2334.06 159.154  44
  -1 -10  12 2753.85 166.939  43
  -1 -10  12 2825.44 158.884  34
  -1 -10  12 3088.97 226.615   3
   1  10 -11-3.88272 35.1462  15
  -1 -10  11 34.9731 74.0178   3
  -1 -10  11 140.570 43.5842  43
  -1 -10  11 208.628 38.1192  44
  -1 -10  11 132.267 30.5004  34
   1  10 -10 7537.77 398.207  15
  -1 -10  10 6231.35 394.053  45
   1  10 -10 6836.34 431.540   6
  -1 -10  10 6952.94 456.473   3
  -1 -10  10 7132.86 401.047  43
  -1 -10  10 7230.56 398.213  44
  -1 -10  10 6765.94 390.059  34
   1  10  -9 2471.61 198.983   6
  -1 -10   9 2488.41 219.235   3
  -1 -10   9 2606.69 167.897  43
  -1 -10   9 2716.26 165.333  44
   1  10  -9 2627.88 164.516  15
  -1 -10   9 2580.12 162.372  45
   1  10  -8 5760.39 355.834   6
  -1 -10   8 5325.81 314.285  44
  -1 -10   8 4931.39 315.679  43
   1  10  -8 5966.75 315.943  15
  -1 -10   8 5151.89 313.408  45
   1  10  -7 1658.44 164.640   6
  -1 -10   7 2218.71 134.005  44
   1  10  -7 1847.31 130.235  39
  -1 -10   7 2011.03 135.157  43
   1  10  -7 1992.66 132.311  15
  -1 -10   7 2173.43 134.044  45
   1  10  -6 7651.57 494.752   6
  -1 -10   6 7808.69 454.817  44
   1  10  -6 8115.66 455.870  15
  -1 -10   6 7924.83 455.800  45
   1  10  -5 295.909 82.9295   6
  -1 -10   5 272.259 50.8177  45
  -1 -10   5 269.866 48.2955  44
   1  10  -5 202.872 50.8540  15
   1  10  -4 2854.32 222.283   6
  -1 -10   4 2710.69 177.804  43
   1  10  -4 2931.55 179.407  15
  -1 -10   4 2823.17 179.522  45
   1  10  -3 4738.17 333.956   6
  -1 -10   3 4910.29 291.668  44
  -1 -10   3 4891.37 285.494  42
  -1 -10   3 4864.06 292.700  43
   1  10  -3 5046.44 293.440  15
  -1 -10   3 5010.05 293.344  45
  -1 -10   2 821.494 73.0027  43
  -1 -10   2 721.879 57.0216  42
  -1 -10   2 717.094 69.9907  44
   1  10  -2 672.498 107.097   4
   1  10  -1 2921.44 220.116   6
   1  10  -1 2946.50 225.235   4
  -1 -10   1 2630.67 177.085  43
  -1 -10   1 2854.18 175.519  44
   1  10  -1 2904.91 179.152  15
  -1 -10   1 2828.09 179.367  45
   1  10   0 8537.39 554.752   4
   1  10   0 9135.70 547.452   6
  -1 -10   0 9033.40 503.484  43
  -1 -10   0 8684.60 501.126  44
   1  10   0 8698.08 503.426  15
  -1 -10   0 8645.56 504.794  45
   1  10   1 1375.00 132.474   6
   1  10   1 1355.41 147.146   4
  -1 -10  -1 1104.27 88.0652  44
  -1 -10  -1 1103.45 90.6311  43
   1  10   1 1307.38 92.3230  15
  -1 -10  -1 1142.86 95.6174  45
   1  10   2 157.505 96.6035   4
   1  10   2 329.503 82.5253   6
  -1 -10  -2 261.685 54.3758  45
  -1 -10  -2 303.694 46.8125  44
   1  10   2 174.289 46.1782  15
   1  10   2 336.515 44.4768  48
   1  10   3 7029.15 510.507   4
   1  10   3 7587.36 486.962   6
  -1 -10  -3 7163.62 445.255  44
   1  10   3 7840.45 448.361  15
  -1 -10  -3 7110.44 449.179  45
   1  10   4 3136.04 269.965   4
  -1 -10  -4 3436.73 210.676  45
  -1 -10  -4 3323.73 204.125  44
   1  10   4 3533.81 206.639  15
  -1 -10  -5 1425.30 106.925  45
   1  10   5 1517.68 98.9334  24
   1  10   5 1732.48 176.300   4
  -1 -10  -6 1090.02 82.8456  45
   1  10   6 1098.71 77.1099  24
   1  10   6 939.677 85.4819  26
  -1 -10  -7 24.1580 34.8044  45
   1  10   7 29.1678 45.9624  26
   1  10   7 16.8305 34.3742  24
   1  10   7-8.40278 83.7701   4
   1  10   8 244.566 50.2695  26
   1  10   8 272.755 41.2789  24
   1  10   9 562.503 97.3952  22
   1  10   9 700.867 64.2066  26
   1  10   9 596.575 54.7075  24
   1  10  10 233.563 73.8195  22
   1  10  10 240.112 36.6458  24
   1  10  10 337.682 48.6693  26
   1  10  11 44.3475 54.6837  22
  -1 -10 -11 42.6135 36.2318  37
   1  10  11-12.8726 46.5390  30
   1  10  11 70.1572 25.9829  24
   1  10  12 268.322 42.3385  20
   1  10  12 262.056 43.8358  22
   1  10  12 279.128 44.6827  30
   1  10  13 51.9599 27.0640  20
   1  10  13 76.0981 24.0691  29
   1  10  13 100.433 28.1107  30
  -1 -11  19 190.115 18.4810  31
  -1 -11  19 201.056 21.1400  35
  -1 -11  18 38.2149 22.1578  35
  -1 -11  18 16.3582 15.1915  34
  -1 -11  18 38.9566 20.9473  31
  -1 -11  17 56.9076 52.3123  14
  -1 -11  17 100.124 27.9988  42
  -1 -11  17 64.6448 20.8049  34
  -1 -11  17 89.2917 28.7107  35
  -1 -11  17 46.5020 28.6559  31
  -1 -11  16 156.261 25.7318  34
  -1 -11  16 159.871 36.5919  42
  -1 -11  15-17.5594 69.7056  14
  -1 -11  15 64.4782 24.2740  34
  -1 -11  15 53.4518 39.1147  42
  -1 -11  14 14.5669 75.3599  14
  -1 -11  14-5.32214 44.5962  42
  -1 -11  14-24.6441 38.8013  35
  -1 -11  14-5.05736 24.3580  34
  -1 -11  13 1714.81 117.703  43
  -1 -11  13 2035.90 122.281  35
  -1 -11  13 1792.45 110.898  34
  -1 -11  12 128.562 33.8792  44
  -1 -11  12 106.117 39.0392  43
  -1 -11  12 169.419 27.6451  34
  -1 -11  12 153.644 46.8223  35
  -1 -11  12 143.164 68.1437  10
  -1 -11  11 53.7885 68.9073   9
  -1 -11  11 54.9665 79.2125   3
   1  11 -11 34.6094 34.8826  15
  -1 -11  11 6.32472 41.9947  43
  -1 -11  11 51.9918 50.9585  42
  -1 -11  11 22.6305 36.0643  44
  -1 -11  10 105.317 88.0120   3
   1  11 -10 87.8878 40.4482  15
  -1 -11  10 82.0551 34.1911  45
  -1 -11  10 93.4373 44.6676  43
  -1 -11  10 98.0708 41.5795  44
  -1 -11  10 102.609 48.8536  42
  -1 -11   9 7.12719 81.5212   3
   1  11  -9 20.9968 59.3193   6
   1  11  -9 45.8675 41.2444  15
  -1 -11   9 43.9102 46.7024  42
  -1 -11   9 103.153 39.5489  45
  -1 -11   9 60.4930 48.7695  43
  -1 -11   9 4.65227 43.3259  44
   1  11  -8 121.458 73.5459   6
  -1 -11   8 50.2894 84.8604   3
  -1 -11   8 50.4411 41.9168  45
  -1 -11   8 89.8287 47.1988  44
  -1 -11   8 1.47976 44.9997  42
  -1 -11   8 68.8858 48.9803  43
   1  11  -8 57.8599 43.8306  15
   1  11  -7 2045.59 179.178   6
  -1 -11   7 2055.18 141.488  43
  -1 -11   7 2102.30 140.729  44
  -1 -11   7 2068.45 136.539  42
   1  11  -7 2189.25 141.865  15
  -1 -11   7 2147.17 140.117  45
   1  11  -6 158.264 76.1066   6
   1  11  -6 6.84361 46.8053  15
  -1 -11   6 62.2825 46.5716  45
  -1 -11   6 24.7077 45.7422  44
  -1 -11   6-4.12491 39.3009  42
   1  11  -5 471.103 92.1670   6
   1  11  -5 339.587 56.9949  15
  -1 -11   5 372.951 55.4638  45
  -1 -11   5 312.598 59.2322  43
  -1 -11   5 247.320 45.9072  42
   1  11  -4-12.0804 74.2816   6
   1  11  -4 28.2289 51.0541  15
  -1 -11   4-14.4744 49.7588  45
  -1 -11   4 38.1469 49.9962  44
  -1 -11   4 30.6895 50.0009  43
  -1 -11   4 17.2889 35.3475  42
  -1 -11   3 258.441 40.0532  42
  -1 -11   3 264.441 55.8188  44
  -1 -11   3 352.882 59.9140  43
  -1 -11   2 1466.23 103.554  43
  -1 -11   2 1323.23 99.3942  44
   1  11  -1 453.994 96.8338   4
   1  11  -1 416.010 100.519   6
  -1 -11   1 724.816 68.9478  44
  -1 -11   1 691.242 69.9037  43
   1  11  -1 606.997 70.4163  15
  -1 -11   1 729.965 75.2270  45
   1  11   0-114.613 81.5020   6
   1  11   0 7.24065 76.3733   4
  -1 -11   0 37.0661 53.6235  45
  -1 -11   0 57.3144 45.9766  44
   1  11   0 14.0635 48.2374  15
   1  11   1 1567.95 150.568   6
   1  11   1 1276.62 158.184   4
  -1 -11  -1 1581.51 108.783  44
   1  11   1 1499.09 109.894  15
  -1 -11  -1 1594.64 115.736  45
   1  11   2 5989.52 402.072   6
   1  11   2 5848.71 420.184   4
  -1 -11  -2 6147.24 361.564  44
   1  11   2 6647.92 364.590  15
  -1 -11  -2 6105.47 366.325  45
   1  11   3 1836.51 192.853   4
  -1 -11  -3 2215.42 140.307  45
  -1 -11  -3 2047.88 132.618  44
   1  11   3 1997.69 133.319  15
  -1 -11  -4 4539.17 240.548  45
  -1 -11  -4 4386.04 234.710  44
   1  11   4 4426.48 307.896   4
  -1 -11  -5 3384.99 195.814  45
   1  11   5 2976.27 194.019  26
  -1 -11  -6 24.5301 36.3157  45
   1  11   6 10.2857 38.9161  26
  -1 -11  -7 482.544 46.3953  45
   1  11   7 531.124 55.3501  26
   1  11   8 35.4060 75.2849  22
   1  11   8 135.739 39.1193  26
   1  11   9 515.247 80.5934  22
   1  11   9 530.912 43.0570  24
   1  11  10 58.5738 47.8533  22
  -1 -11 -10 152.840 35.7620  37
   1  11  10 74.4086 42.6735  30
   1  11  11 180.836 32.7214  20
  -1 -11 -11 128.757 24.1882  37
   1  11  11 115.199 32.5642  22
   1  11  11 220.004 34.4816  30
   1  11  12 9.57050 17.8821  20
   1  11  12 34.1187 19.4450  30
   1  11  12 15.3994 16.5779  29
  -1 -12  18 9.28485 14.7056  35
  -1 -12  18 2.76879 13.9622  31
  -1 -12  17 26.4372 20.7299  31
  -1 -12  16 19.8110 44.1094  14
  -1 -12  16 62.5953 27.4281  42
  -1 -12  15-10.2949 56.1692  14
  -1 -12  15 24.8106 29.6323  35
  -1 -12  15 7.75231 32.5487  42
  -1 -12  14 1414.81 92.1069  35
  -1 -12  14 1214.07 123.716  14
  -1 -12  13 396.603 47.4204  35
  -1 -12  12 22.6841 38.8284  35
  -1 -12  12 29.5073 36.7179  43
  -1 -12  12 70.9221 46.5344  42
  -1 -12  11 16.5688 40.0384  35
  -1 -12  11 34.5780 39.9011  43
  -1 -12  11 25.4046 33.8430  44
  -1 -12  11 42.3895 45.7687  42
  -1 -12  10 115.912 41.4136  44
  -1 -12  10 20.9091 46.4149  42
  -1 -12  10 123.209 45.7818  43
  -1 -12  10 41.7592 32.2194  45
   1  12 -10 96.7714 36.9268  15
  -1 -12   9 427.709 60.5585  43
  -1 -12   9 493.307 61.4516  42
  -1 -12   9 451.451 58.7699  44
   1  12  -9 665.764 59.6258  15
  -1 -12   9 510.040 52.4584  45
   1  12  -8 519.129 90.7865   6
  -1 -12   8 639.059 112.049   3
  -1 -12   8 453.165 61.2593  44
  -1 -12   8 461.054 57.5115  42
  -1 -12   8 517.511 63.2319  43
   1  12  -8 546.609 58.9047  15
  -1 -12   8 425.916 55.5505  45
   1  12  -7 27.9150 63.8510   6
   1  12  -7 1.62179 46.2559  15
  -1 -12   7 51.1193 41.2536  42
  -1 -12   7 40.2690 50.5569  43
  -1 -12   7 36.8654 45.7468  44
  -1 -12   7 33.7478 43.3654  45
   1  12  -6 57.5328 66.8748   6
   1  12  -6 16.7346 45.2219  15
  -1 -12   6 25.3153 47.8120  45
  -1 -12   6 29.3421 48.5171  44
  -1 -12   6 43.9964 40.5422  42
   1  12  -5 260.111 83.6758   6
   1  12  -5 262.604 57.4823  15
  -1 -12   5 365.838 59.8149  43
  -1 -12   5 466.543 58.4814  45
  -1 -12   5 383.003 47.4327  42
   1  12  -4 131.760 75.9620   6
   1  12  -4 85.2280 47.7227  15
  -1 -12   4 151.778 54.4782  45
  -1 -12   4 184.106 36.1279  42
  -1 -12   4 138.814 51.4791  44
  -1 -12   4 224.115 54.3771  43
  -1 -12   3 228.089 36.2404  42
  -1 -12   3 178.183 54.4435  43
  -1 -12   3 198.814 54.9443  44
   1  12  -2 835.476 113.142   6
   1  12  -2 810.852 78.1044  15
  -1 -12   2 832.578 77.3482  44
   1  12  -1 41.2439 68.7371   6
  -1 -12   1 19.0668 46.7672  44
  -1 -12   1-18.0657 51.2146  45
   1  12  -1 6.84922 44.8464  15
   1  12   0 883.781 110.647   6
  -1 -12   0 843.461 82.9700  45
   1  12   0 919.551 77.8080  15
  -1 -12   0 787.053 74.8660  44
  -1 -12  -1 3694.70 228.479  45
  -1 -12  -1 3461.20 222.994  44
   1  12   1 3976.08 224.659  15
  -1 -12  -2 891.706 72.1311  45
  -1 -12  -2 766.263 63.6654  44
   1  12   2 709.367 62.9401  15
  -1 -12  -3 3151.10 188.315  44
  -1 -12  -3 3380.56 195.038  45
   1  12   3 2939.59 187.841  26
  -1 -12  -4 1897.76 119.654  44
  -1 -12  -4 2056.87 126.785  45
   1  12   4 1804.37 120.878  26
  -1 -12  -5 171.354 39.8649  45
   1  12   5 161.040 34.4994  26
  -1 -12  -6 988.159 75.4685  45
   1  12   6 1278.94 78.5584  26
   1  12   7 110.257 66.1034  22
   1  12   7 109.479 28.6899  26
   1  12   8 26.6924 51.7131  22
   1  12   9 102.993 41.4587  22
  -1 -12  -9 110.180 31.7782  37
   1  12   9 139.179 34.0129  30
   1  12  10-3.25348 16.7327  20
   1  12  10 28.1576 21.7588  30
  -1 -13  16 70.6201 19.4679  35
  -1 -13  16 105.955 20.7382  31
  -1 -13  15 1460.15 84.3992  31
  -1 -13  15 1424.29 84.1339  35
  -1 -13  14 5.81171 26.0050  35
  -1 -13  14 52.3736 26.3717  31
  -1 -13  13 113.772 55.7194  14
  -1 -13  13 43.4190 35.1606  42
  -1 -13  13 45.8638 30.6388  35
  -1 -13  13 48.3272 29.8158  31
  -1 -13  12 33.0422 32.0198  35
  -1 -13  12 36.8624 37.4893  42
  -1 -13  11 6.64201 33.0758  35
  -1 -13  11 22.3443 38.8752  42
  -1 -13  11-16.8172 29.6729  44
  -1 -13  10 24.6648 34.2506  35
  -1 -13  10 35.8451 39.6841  42
  -1 -13  10 62.4548 35.8493  44
  -1 -13   9 55.9034 42.6619  43
  -1 -13   9 15.3198 38.4174  44
  -1 -13   9 15.9177 31.0785  45
  -1 -13   9 38.6755 39.0650  42
   1  13  -8 16.3260 38.2379  15
  -1 -13   8 52.9382 46.2508  43
  -1 -13   8 86.2296 39.2339  42
  -1 -13   8 36.3584 36.8019  45
  -1 -13   8 47.8863 41.3413  44
  -1 -13   7 246.053 33.6416  31
   1  13  -7 272.523 46.9825  15
  -1 -13   7 230.790 42.5019  42
  -1 -13   7 211.129 51.3512  44
  -1 -13   7 192.813 45.0656  45
  -1 -13   6 31.6193 24.7707  31
  -1 -13   6 38.0502 34.8299  42
  -1 -13   6 97.7502 44.7893  45
   1  13  -6 33.0908 40.5003  15
  -1 -13   5 573.635 51.4910  42
   1  13  -5 553.183 61.1572  15
  -1 -13   5 598.091 63.9821  45
  -1 -13   4-12.8325 47.1994  45
  -1 -13   4 22.5245 45.3575  44
  -1 -13   4-47.5096 29.5564  42
   1  13  -4-9.35150 45.0543  15
  -1 -13   3 1028.03 85.0556  44
  -1 -13   2 8.72624 46.2644  44
  -1 -13   2 63.0082 50.8923  45
   1  13  -2 15.2703 40.8571  15
  -1 -13   1 9.78155 43.5417  44
  -1 -13   1 27.0065 49.1915  45
   1  13  -1 38.4690 41.7685  15
  -1 -13   0 1515.22 113.324  44
   1  13   0 1895.07 116.027  15
  -1 -13   0 1730.11 119.202  45
  -1 -13  -1 309.185 44.2748  44
  -1 -13  -1 278.119 50.5326  45
  -1 -13  -2 1786.53 114.676  44
  -1 -13  -2 1789.93 120.093  45
  -1 -13  -3 708.750 55.3337  44
  -1 -13  -3 697.282 62.3615  45
  -1 -13  -4 282.207 39.9137  45
  -1 -13  -5 735.005 54.6914  45
   1  13   6 34.6330 53.0789  22
   1  13   7 34.5369 39.8316  22
  -1 -13  -7 30.6068 31.0791  37
   1  13   8 114.569 23.9469  30
  -1 -13  -8 305.748 29.3065  37
  -1 -14  15 28.0326 13.5028  35
  -1 -14  15 28.0575 12.6563  31
  -1 -14  14 201.915 22.5809  31
  -1 -14  14 181.853 22.0787  35
  -1 -14  13 74.0948 20.9712  35
  -1 -14  13 69.1961 20.9057  31
  -1 -14  12 16.5759 21.2519  31
  -1 -14  12 15.3628 22.1135  35
  -1 -14  12 29.9394 25.1700  42
  -1 -14  11 38.2601 22.7463  31
  -1 -14  11 81.4662 24.6069  35
  -1 -14  11 40.4626 28.7361  42
  -1 -14  10 54.5243 22.7877  31
  -1 -14  10 36.6410 25.2017  35
  -1 -14  10 0.86346 26.8545  44
  -1 -14  10 18.6505 29.7825  42
  -1 -14   9-10.7653 22.3109  31
  -1 -14   9 5.79907 25.9137  35
  -1 -14   9 21.8575 32.0107  44
  -1 -14   9 22.4473 28.0767  42
  -1 -14   8 54.5649 21.2211  31
  -1 -14   8 47.9272 34.3814  44
  -1 -14   8 74.5077 30.7609  42
  -1 -14   8 101.269 31.6434  45
  -1 -14   8 78.7342 26.0536  35
  -1 -14   7 1813.30 111.554  44
  -1 -14   7 1620.45 104.351  42
  -1 -14   7 1718.54 102.796  35
  -1 -14   7 1556.93 108.451  45
  -1 -14   6 98.7792 27.8490  42
  -1 -14   6 100.852 37.8956  45
  -1 -14   5 1100.36 82.8685  45
  -1 -14   4 1381.69 97.8276  44
  -1 -14   4 1391.98 98.6933  45
  -1 -14   3 171.327 42.4757  44
  -1 -14   2 61.8287 40.1929  45
  -1 -14   2 116.303 40.4742  44
  -1 -14   1 504.485 50.2399  44
  -1 -14   1 503.923 53.7782  45
  -1 -14   0 904.457 68.1448  44
  -1 -14   0 914.028 71.4793  45
  -1 -14  -1 377.153 44.3734  45
  -1 -14  -1 320.600 37.7234  44
  -1 -14  -2 115.076 32.4937  45
  -1 -14  -2 67.2972 24.3713  44
  -1 -14  -3 7.27958 25.3752  45
  -1 -14  -4 5.40452 18.1869  45
  -1 -14  -5 28.4422 28.4959  37
   1  14   5 39.2141 33.9016  22
  -1 -14  -6 27.0562 19.0975  37
  -1 -15  12 24.4913 11.4429  35
  -1 -15  11-12.2273 12.9667  35
  -1 -15  10 62.8943 18.2478  44
  -1 -15  10 55.9827 15.9482  35
  -1 -15   9 39.9213 22.4278  44
  -1 -15   9 41.0047 14.5627  35
  -1 -15   8 880.001 57.4109  44
  -1 -15   8 768.906 50.2555  35
  -1 -15   7 17.8248 26.3474  44
  -1 -15   7 51.4562 14.0924  35
  -1 -15   7 39.5489 23.3137  45
  -1 -15   6 1608.83 100.524  45
  -1 -15   5 112.578 31.3120  44
  -1 -15   5 59.2434 29.0606  45
  -1 -15   4 127.977 30.8653  45
  -1 -15   4 39.6710 30.2369  44
  -1 -15   3 212.061 32.6308  44
  -1 -15   2 1097.71 76.1543  44
  -1 -15   2 1241.98 79.1311  45
  -1 -15   1 679.130 50.3277  44
  -1 -15   1 702.884 53.1570  45
  -1 -15   0 340.147 31.1066  44
  -1 -15   0 343.618 35.3398  45
  -1 -15  -1 268.295 24.8352  44
  -1 -15  -1 428.700 32.5239  45
  -1 -15  -2 304.622 31.1563  37
  -1 -15  -2 258.300 25.0712  45
  -1 -15  -3 155.140 21.4632  37
   1  15   3 81.7127 27.2227  22
  -1 -16   7 352.295 27.1720  44
  -1 -16   5 64.0859 16.2973  44
  -1 -16   5 54.6688 14.6145  45
  -1 -16   4 332.580 27.1148  44
  -1 -16   4 343.456 27.1479  45
  -1 -16   3 373.853 27.9509  44
   2 -16  -1 129.270 16.4554  45
   2 -16   0 167.653 20.1459  45
   2 -16   1 19.5170 15.8930  44
   2 -16   2 326.674 29.2182  44
   2 -16   2 316.311 29.7750  45
   2 -16   3 119.906 21.8474  44
   2 -16   3 97.7194 20.2993  45
   2 -16   4 77.0603 17.4768  45
   2 -16   5 95.8060 15.8130  45
   2 -16   6 4.96436 16.2768  44
   2 -16   7 585.773 39.2562  44
   2 -16   8 124.369 15.8575  32
   2 -16   9 304.669 22.4899  32
   2 -15  -5 864.414 60.3654  37
   2 -15  -5 1034.62 59.7518  38
   2 -15  -4-9.43507 19.8994  37
   2 -15  -4 6.32474 15.6418  45
   2 -15  -3 460.754 42.5704  37
   2 -15  -3 538.703 40.7468  45
   2 -15  -2 121.146 22.8317  44
   2 -15  -2 125.838 28.1087  37
   2 -15  -2 145.286 28.7870  45
   2 -15  -1 251.138 30.6557  44
   2 -15  -1 234.538 29.9083  37
   2 -15  -1 206.209 33.4655  45
   2 -15   0 20.3870 27.3195  44
  -2  15   0-14.4083 23.0384  15
   2 -15   0 20.8840 30.2484  45
   2 -15   1-5.34233 29.2276  44
  -2  15  -1 26.7593 24.9624  15
   2 -15   2 3.75590 31.2891  44
   2 -15   3 49.1264 32.7873  44
   2 -15   3 74.5307 32.6747  45
  -2  15  -4 863.928 59.0068  15
   2 -15   4 708.199 59.7890  45
  -2  15  -5 26.5777 25.3883  15
   2 -15   5 28.2605 27.1763  45
   2 -15   6 430.711 41.7411  44
  -2  15  -6 373.857 37.3935  15
   2 -15   6 334.916 36.6412  45
  -2  15  -7 39.9720 22.8254  15
   2 -15   7 16.2361 26.8116  44
   2 -15   8 164.193 19.8193  31
   2 -15   8 169.008 27.7378  44
   2 -15   9 293.000 26.3984  31
   2 -15   9 352.570 29.0137  44
   2 -15  10 29.9456 16.0484  31
   2 -15  11 43.9944 17.2033  32
   2 -15  11 63.8396 14.4502  31
   2 -15  12 524.049 34.5189  32
   2 -14  -8 74.2134 20.2434  37
   2 -14  -7 403.172 33.5546  38
   2 -14  -6 1614.77 75.5258  45
  -2  14   6 675.384 77.9188  22
   2 -14  -5 8.87558 34.6961  37
   2 -14  -5 13.8104 24.0899  45
   2 -14  -4 965.900 68.2086  44
   2 -14  -4 1156.74 82.7902  37
   2 -14  -4 1167.44 74.8413  45
  -2  14   3 87.5885 24.2654  15
   2 -14  -3 26.6988 26.8471  44
   2 -14  -3 51.0487 40.1758  37
   2 -14  -3 16.4281 33.8833  45
  -2  14   2 111.205 30.0035  15
   2 -14  -2 113.666 32.8867  44
   2 -14  -2 97.3851 42.5385  37
   2 -14  -2 96.7324 40.2134  45
   2 -14  -1 339.858 45.2753  44
  -2  14   1 347.416 42.8476  15
   2 -14  -1 443.949 50.7632  45
   2 -14   0 171.170 42.8623  44
  -2  14   0 246.306 39.3984  15
   2 -14   0 182.687 46.5655  45
   2 -14   1 21.4535 42.4224  44
  -2  14  -1 3.97874 36.9902  15
   2 -14   2 55.9931 42.0447  44
   2 -14   3 948.342 82.5552  44
  -2  14  -3 1215.44 82.4224  15
   2 -14   3 1010.63 81.7507  45
  -2  14  -4 115.819 39.0755  15
   2 -14   4 82.8168 39.6479  45
  -2  14  -5 1658.66 107.941  15
   2 -14   5 1683.80 110.596  44
   2 -14   5 1523.04 98.8473  31
   2 -14   5 1760.99 109.530  45
  -2  14  -6 540.392 50.9313  15
   2 -14   6 476.340 51.0360  45
   2 -14   6 508.882 54.9433  44
   2 -14   6 459.988 41.6115  31
  -2  14  -7 4.63701 30.6221  15
   2 -14   7 36.5184 30.2503  45
   2 -14   7 16.2242 36.2524  44
   2 -14   7 30.3017 20.7775  35
   2 -14   7 14.3407 25.3262  31
  -2  14  -8 13.5998 28.3587  15
   2 -14   8 20.9694 32.3487  44
   2 -14   8 40.5683 21.6162  35
   2 -14   8 59.9426 27.1221  31
  -2  14  -9 62.8511 25.2005  15
   2 -14   9 81.2805 28.6809  31
   2 -14   9 80.8156 22.4931  35
   2 -14   9 41.4648 28.9839  44
   2 -14  10 87.3288 23.4367  35
   2 -14  10 87.0029 28.3402  31
   2 -14  11 285.937 28.3202  35
   2 -14  11 233.670 31.6799  31
   2 -14  12 7.51275 18.2437  35
   2 -14  12-8.64782 21.9412  32
   2 -14  12 20.8842 23.1251  31
   2 -14  13 1170.50 69.2777  35
   2 -14  13 1128.98 70.8893  31
   2 -14  13 1109.21 70.2269  32
   2 -14  14 11.5651 12.0675  35
   2 -14  14 8.68818 15.1275  31
   2 -13 -10 223.672 26.7833  37
  -2  13  10 175.576 26.4088  30
   2 -13  -9 38.7402 17.9479  38
   2 -13  -9-3.15288 29.4676  37
   2 -13  -8 419.445 50.5811  37
   2 -13  -7 1312.63 97.1666  37
   2 -13  -7 1282.14 82.0042  45
   2 -13  -6 79.2355 31.4092  45
   2 -13  -5 689.555 53.0722  44
   2 -13  -5 740.844 62.0328  45
   2 -13  -4 90.4199 33.4504  44
  -2  13   4 150.981 30.3739  15
   2 -13  -4 76.2513 40.7523  45
   2 -13  -3 133.533 39.3004  44
  -2  13   3 88.3423 36.3069  15
   2 -13  -3 172.583 45.4377  45
   2 -13  -2 1257.48 89.6099  44
  -2  13   2 1090.04 88.1790  15
   2 -13  -2 1324.09 94.0415  45
   2 -13  -1 175.552 52.9053  45
   2 -13  -1 187.296 48.6215  44
  -2  13   1 321.115 46.3560  15
   2 -13   0 60.0779 51.4349  45
   2 -13   0 14.9158 46.5011  44
  -2  13   0 43.4837 44.1440  15
   2 -13   1 9.22855 46.1710  44
  -2  13  -1 55.9708 46.1017  15
   2 -13   2 3276.84 206.935  44
   2 -13   2 3400.72 207.716  45
   2 -13   3 294.921 54.8944  45
   2 -13   3 235.882 57.0137  44
  -2  13  -3 369.013 55.9873  15
  -2  13  -4 3435.42 212.823  15
   2 -13   4 3482.49 202.758  31
   2 -13   4 3503.81 212.803  45
  -2  13  -5 1732.36 113.989  15
   2 -13   5 1610.74 111.916  45
   2 -13   5 1576.63 113.852  44
   2 -13   5 1433.68 98.0706  35
   2 -13   5 1725.96 101.927  31
  -2  13  -6 165.293 44.9307  15
   2 -13   6 244.084 46.7831  45
   2 -13   6 181.744 36.9712  31
   2 -13   6 200.483 49.0508  44
   2 -13   6 195.854 31.3719  35
  -2  13  -7 527.243 56.3835  15
   2 -13   7 512.007 58.4797  44
   2 -13   7 497.515 45.4333  35
   2 -13   7 589.238 51.1509  31
   2 -13   7 442.682 53.4564  45
  -2  13  -8 400.631 48.3600  15
   2 -13   8 376.508 44.6817  45
   2 -13   8 429.657 52.1933  44
   2 -13   8 464.911 47.4764  31
   2 -13   8 372.733 41.7887  35
  -2  13  -9 89.5702 33.0535  15
   2 -13   9 68.9483 35.8057  44
   2 -13   9 87.7619 32.1578  35
   2 -13   9 127.824 37.8246  31
  -2  13 -10 497.195 46.9186  15
   2 -13  10 673.016 53.9972  31
   2 -13  10 617.490 49.4551  35
   2 -13  10 534.208 49.7756  44
   2 -13  11 1.68161 29.2234  35
   2 -13  11 21.9242 34.0929  31
   2 -13  12 277.164 36.5113  35
   2 -13  12 291.719 39.6965  31
   2 -13  13 284.101 33.5403  35
   2 -13  13 268.219 33.0115  32
   2 -13  13 259.679 35.2399  31
   2 -13  14 259.381 29.9266  35
   2 -13  14 255.141 26.9891  32
   2 -13  14 282.747 32.4284  31
   2 -13  15 244.250 26.2683  35
   2 -13  16 66.2059 14.5681  35
   2 -13  16 46.5141 12.7545  31
  -2  12  12 129.869 22.7704  30
   2 -12 -11-6.90875 27.7278  37
  -2  12  11-27.8911 31.2760  30
   2 -12 -10 44.9928 23.6142  38
   2 -12 -10 34.8113 38.4316  37
   2 -12  -9 830.535 75.9300  37
   2 -12  -8 1252.18 86.6319  45
   2 -12  -8 1727.88 109.696  37
   2 -12  -7 58.7951 32.7096  45
   2 -12  -6 540.370 55.8884  45
   2 -12  -5 394.933 52.3163  45
   2 -12  -5 421.386 43.6693  44
   2 -12  -4 906.865 82.9086  45
  -2  12   4 1087.09 78.7236  15
   2 -12  -4 924.877 75.3474  44
   2 -12  -3 234.471 79.9770   9
  -2  12   3 192.937 79.3811   4
  -2  12   3 128.788 70.7169   6
   2 -12  -3 221.567 46.5850  44
   2 -12  -3 186.305 53.3904  45
  -2  12   3 218.895 47.9409  15
   2 -12  -2 5238.34 299.726  45
  -2  12   2 5003.43 338.884   6
   2 -12  -2 4825.15 342.628   9
  -2  12   2 3910.75 337.114   4
  -2  12   2 4908.49 295.868  15
   2 -12  -2 5273.04 295.283  44
  -2  12   1 497.922 90.0968   6
   2 -12  -1 481.300 99.4877   9
  -2  12   1 368.950 86.9486   4
  -2  12   1 279.281 52.2453  15
   2 -12  -1 239.322 53.1018  44
   2 -12  -1 277.526 57.4416  45
  -2  12   0 121.687 77.6753   6
   2 -12   0 139.557 83.0508   9
  -2  12   0 41.4676 46.5541  15
   2 -12   0 51.4020 54.2730  45
   2 -12   0 6.56977 46.7394  44
   2 -12   1 2419.22 158.177  44
  -2  12  -1 2423.30 203.192   6
   2 -12   1 2539.13 213.436   9
   2 -12   2 126.310 55.6738  45
   2 -12   2 162.651 51.2540  44
   2 -12   2 130.139 89.5745   9
  -2  12  -3 8011.03 470.007  15
   2 -12   3 8006.27 471.499  45
  -2  12  -3 7781.28 513.772   6
   2 -12   3 8315.13 470.159  44
   2 -12   3 8263.61 461.021  31
  -2  12  -4 673.043 69.9681  15
  -2  12  -4 542.058 101.063   6
   2 -12   4 606.599 69.0250  45
   2 -12   4 639.049 62.3329  42
   2 -12   4 621.561 51.3539  35
   2 -12   4 732.577 56.1486  31
  -2  12  -5 69.5591 47.4558  15
   2 -12   5 93.5649 83.4014   9
  -2  12  -5 67.9490 72.7552   6
   2 -12   5 87.1414 36.6484  31
   2 -12   5 90.3061 44.6131  45
   2 -12   5 80.9174 51.7607  44
   2 -12   5 108.594 44.5447  42
   2 -12   5 50.4785 29.9552  35
  -2  12  -6 3240.20 210.070  15
   2 -12   6 3318.69 209.183  45
   2 -12   6 3294.55 263.668   9
  -2  12  -6 3237.51 249.704   6
   2 -12   6 3330.58 230.731  10
   2 -12   6 3622.28 212.124  44
   2 -12   6 3426.46 207.847  42
   2 -12   6 3704.87 204.230  31
   2 -12   6 3310.35 201.471  35
  -2  12  -7 2863.78 194.117  15
   2 -12   7 3104.47 218.871  10
   2 -12   7 2679.98 239.255   9
  -2  12  -7 2818.43 231.198   6
   2 -12   7 3128.51 193.640  45
   2 -12   7 3267.37 196.726  44
   2 -12   7 3331.13 195.666  42
   2 -12   7 3322.84 189.340  35
   2 -12   7 3295.74 191.436  31
  -2  12  -8 214.396 46.0867  15
  -2  12  -8 220.495 66.5481   6
   2 -12   8 227.579 78.0935   9
   2 -12   8 231.413 61.7512  10
   2 -12   8 141.625 38.5963  45
   2 -12   8 248.083 53.1672  42
   2 -12   8 261.033 48.0194  44
   2 -12   8 239.546 41.3623  35
   2 -12   8 217.986 43.7736  31
  -2  12  -9 1033.90 87.2003  15
   2 -12   9 1211.90 89.3954  44
   2 -12   9 1441.45 96.0696  42
   2 -12   9 1301.98 86.3737  35
   2 -12   9 1270.15 90.7465  31
  -2  12 -10 128.199 34.6107  15
   2 -12  10 230.192 51.8337  42
   2 -12  10 222.885 39.5511  44
   2 -12  10 237.825 40.9551  35
   2 -12  10 182.810 44.9629  31
   2 -12  11 50.8681 36.3978  35
   2 -12  11 76.6359 43.3162  31
   2 -12  12 235.946 42.8890  35
   2 -12  12 297.167 46.1054  31
   2 -12  13 76.3681 35.7261  35
   2 -12  13 107.276 33.3073  32
   2 -12  14 259.194 33.1405  32
   2 -12  14 302.613 37.1866  35
   2 -12  15 65.2551 28.4445  35
   2 -12  15 80.5675 28.4147  31
   2 -12  16 548.669 40.3769  31
   2 -12  16 501.976 41.7342  35
   2 -12  17 107.823 19.1772  35
   2 -12  17 66.5937 14.0285  31
   2 -11 -13 13.3773 18.1772  37
  -2  11  13 6.35351 25.5983  30
   2 -11 -12 39.4950 33.2943  37
  -2  11  12 29.6472 37.2372  30
   2 -11 -11 149.218 45.6078  37
   2 -11 -11 100.558 25.2948  38
   2 -11 -10 373.387 59.5562  37
  -2  11   9 389.975 70.1267  22
   2 -11  -9 601.292 74.8847  37
   2 -11  -8 46.0824 32.6696  45
   2 -11  -7 118.441 41.4802  45
   2 -11  -6 100.253 43.8111  45
  -2  11   6 164.230 85.7666   4
   2 -11  -6 98.4493 34.2971  44
  -2  11   6-26.1719 18.1969  15
   2 -11  -5 590.040 67.9538  45
  -2  11   5 784.649 124.749   4
  -2  11   5 714.582 92.7924   6
  -2  11   5 757.274 63.6250  15
   2 -11  -5 609.198 58.3029  44
  -2  11   4 375.979 81.6153   6
   2 -11  -4 358.151 88.8373   9
  -2  11   4 414.960 104.073   4
   2 -11  -4 388.982 56.1832  45
   2 -11  -4 401.822 51.0848  44
  -2  11   4 358.378 52.6066  15
   2 -11  -3 646.539 72.9149  45
  -2  11   3 708.559 119.824   4
  -2  11   3 576.103 103.333   6
   2 -11  -3 675.962 110.521   9
  -2  11   3 695.262 69.1611  15
   2 -11  -3 671.620 63.5249  44
   2 -11  -2 25.5478 52.8209  45
   2 -11  -2 28.4107 43.8097  44
  -2  11   2 117.263 82.4256   4
   2 -11  -2 26.6135 80.0820   9
  -2  11   2 83.2841 72.0611   6
   2 -11  -1 111.649 47.6491  44
   2 -11  -1 69.8992 49.5645  45
  -2  11   1-19.4116 82.4093   6
  -2  11   1 41.7072 70.8396   4
   2 -11  -1-62.3054 83.3336   9
   2 -11   0 1626.40 115.601  44
   2 -11   0 1652.76 167.639   9
  -2  11   0 1553.80 165.791   6
  -2  11   0 1633.02 158.543   4
   2 -11   0 1691.42 120.337  45
   2 -11   1 1475.35 101.607  44
  -2  11  -1 1054.68 127.415   4
   2 -11   1 1255.97 156.371   9
  -2  11  -2 7915.95 483.937   6
   2 -11   2 7607.98 493.383   9
   2 -11   2 7257.10 433.704  45
   2 -11   2 7287.35 432.486  44
   2 -11   2 7552.46 426.714  42
   2 -11   2 7550.60 423.364  31
   2 -11   3 126.909 33.5428  31
   2 -11   3 121.980 50.4257  45
   2 -11   3 68.9855 38.6829  42
   2 -11   4 1862.80 136.852  45
   2 -11   4 2144.96 128.606  31
   2 -11   4 2125.43 132.968  42
  -2  11  -4 1830.48 177.552   6
   2 -11   4 2172.14 197.839   9
   2 -11   5 1962.49 131.330  45
   2 -11   5 1857.70 122.240  31
   2 -11   5 1913.79 130.490  44
   2 -11   5 2202.14 128.772  42
  -2  11  -5 1427.86 166.240   6
   2 -11   5 1682.82 181.209   9
   2 -11   6 1808.00 143.362  10
  -2  11  -6 1662.65 160.476   6
   2 -11   6 1814.37 173.633   9
   2 -11   6 1622.59 114.927  45
   2 -11   6 1646.87 111.650  31
   2 -11   6 1653.08 117.377  44
   2 -11   6 1690.48 114.796  42
   2 -11   6 1728.02 108.914  35
   2 -11   7 1146.22 92.1089  45
   2 -11   7 1359.63 144.490   9
  -2  11  -7 1348.28 137.087   6
   2 -11   7 1410.11 121.400  10
   2 -11   7 1168.73 95.5544  44
   2 -11   7 1271.27 96.4759  42
   2 -11   7 1373.99 89.3291  35
  -2  11  -8 2145.17 144.090  15
   2 -11   8 2043.43 141.450  45
   2 -11   8 2281.33 146.145  44
   2 -11   8 2418.88 148.700  42
   2 -11   8 2373.55 141.303  35
   2 -11   8 2427.07 179.867  10
   2 -11   8 2127.19 192.606   9
   2 -11   8 2244.57 191.093   3
  -2  11  -8 2294.98 182.347   6
  -2  11  -9 1013.85 81.9366  15
   2 -11   9 961.806 122.941   9
  -2  11  -9 851.741 110.298   6
   2 -11   9 981.755 115.946   3
   2 -11   9 1374.80 121.192  10
   2 -11   9 1182.36 89.7630  42
   2 -11   9 990.381 81.9383  44
   2 -11   9 1205.59 81.3724  35
  -2  11 -10 1727.89 117.186  15
   2 -11  10 2007.30 121.780  31
   2 -11  10 1882.51 155.270  10
   2 -11  10 1607.56 116.269  44
   2 -11  10 1995.75 126.150  42
   2 -11  10 1799.37 119.664  35
   2 -11  11 92.4515 45.3446  31
   2 -11  11 113.316 64.9091  14
   2 -11  11 99.6385 42.3776  35
   2 -11  11 75.7277 64.1631  10
   2 -11  12 151.626 50.6600  42
   2 -11  12 203.418 45.0859  35
   2 -11  13 359.836 36.0493  34
   2 -11  13 441.671 51.0694  35
   2 -11  14 214.222 30.1899  34
   2 -11  14 288.628 37.6628  32
   2 -11  14 295.958 43.9131  35
   2 -11  14 314.256 44.9896  31
   2 -11  15 63.6529 21.4110  34
   2 -11  15 2.86293 33.7039  35
   2 -11  15 0.94060 30.9119  31
   2 -11  16 26.2598 19.1082  34
   2 -11  16-11.4462 29.4772  35
   2 -11  16 48.5309 26.3022  31
   2 -11  17 1433.07 84.2708  31
   2 -11  17 1347.06 80.7044  34
  -2  10  15 0.59919 18.4104  20
  -2  10  15 5.97829 18.5887  30
  -2  10  15-14.8338 19.6990  29
   2 -10 -14 487.378 40.5060  37
  -2  10  14 622.102 51.5546  30
   2 -10 -13 286.195 43.4307  37
  -2  10  13 378.432 51.1081  30
   2 -10 -12 421.639 56.0149  37
   2 -10 -11 380.956 45.2155  38
   2 -10 -11 569.468 67.7514  37
   2 -10 -10 22.3147 61.7907  37
  -2  10  10 88.7539 57.2548  22
  -2  10   9 252.419 37.0661  24
   2 -10  -8 120.401 37.6025  45
  -2  10   8 66.1516 30.6083  24
  -2  10   8 119.378 40.3402  26
   2 -10  -7 2140.47 149.884  45
  -2  10   7 1978.03 211.100   4
  -2  10   6 164.722 91.9422   4
  -2  10   6 152.343 61.6117   6
   2 -10  -6 185.778 37.7534  44
   2 -10  -6 190.158 47.8613  45
  -2  10   6 158.728 39.4557  15
   2 -10  -5 1162.73 129.296   9
  -2  10   5 1170.41 149.749   4
  -2  10   5 1121.37 124.120   6
   2 -10  -5 1164.77 87.7296  44
  -2  10   5 1209.25 90.6975  15
   2 -10  -5 1383.44 94.4030  45
  -2  10   4 183.511 90.4499   4
  -2  10   4 276.029 84.8856   6
   2 -10  -4 220.231 77.8447   9
   2 -10  -4 298.708 45.6078  44
   2 -10  -4 242.071 51.0124  45
  -2  10   3-6.17391 72.6327   6
  -2  10   3 105.828 78.9885   4
   2 -10  -3 87.4635 75.4771   9
   2 -10  -3 32.3582 39.6975  44
   2 -10  -3 39.8532 46.2199  45
  -2  10   2 35.6215 73.6779   4
  -2  10   2-6.26118 70.0917   6
   2 -10  -2 58.0816 81.3250   9
   2 -10  -2 8.68567 46.6030  45
   2 -10  -2 21.0264 38.7229  44
   2 -10  -1 3606.75 213.104  45
  -2  10   1 3393.56 260.925   6
  -2  10   1 3070.62 255.793   4
   2 -10  -1 3039.08 257.717   9
   2 -10  -1 3552.10 210.824  44
  -2  10   0 156.068 78.6124   6
   2 -10   0 133.074 88.4799   9
  -2  10   0 123.577 70.8797   4
   2 -10   0 97.9541 45.7700  45
   2 -10   0 86.2462 42.6310  44
   2 -10   1 2156.28 199.777   9
  -2  10  -1 2297.65 185.759   4
   2 -10   1 2233.63 138.335  42
   2 -10   1 2265.50 145.652  44
   2 -10   2 119.575 30.2495  31
   2 -10   2 81.2446 86.1756   9
  -2  10  -2 214.532 67.1909   4
  -2  10  -2 204.037 80.0504   6
   2 -10   2 136.550 33.9944  42
   2 -10   2 38.8078 43.9100  45
   2 -10   2 170.560 45.3199  44
   2 -10   3 35.1437 29.0068  31
   2 -10   3 14.9998 42.1019  45
   2 -10   3 8.67190 35.4116  42
  -2  10  -3 127.449 80.7889   6
   2 -10   4 180.769 44.6573  45
   2 -10   4 161.004 44.5204  44
   2 -10   4 189.972 45.1251  43
   2 -10   4 189.562 40.3329  42
   2 -10   4 164.312 90.5459   9
  -2  10  -4 174.536 78.2517   6
   2 -10   5 3327.92 194.985  42
   2 -10   5 3037.17 196.703  44
   2 -10   5 3274.90 196.918  43
   2 -10   5 3176.61 196.009  45
  -2  10  -5 3298.53 244.013   6
   2 -10   5 2958.27 249.662   9
   2 -10   6 2894.72 172.614  42
   2 -10   6 2806.76 172.165  44
   2 -10   6 2998.17 173.586  43
   2 -10   6 2546.77 170.338  45
  -2  10  -6 2246.75 205.492   6
   2 -10   6 2687.93 225.385   9
   2 -10   7 5244.86 344.117  45
  -2  10  -7 6034.39 393.689   6
   2 -10   7 6264.56 404.083   9
   2 -10   7 6584.46 380.052  10
   2 -10   7 6020.80 347.556  43
   2 -10   7 6225.10 348.043  42
   2 -10   7 5930.35 347.752  44
   2 -10   7 6236.29 343.979  35
   2 -10   8 46.6992 32.6124  45
   2 -10   8 4.54734 39.2648  44
   2 -10   8 85.2339 46.5152  42
   2 -10   8 18.8895 36.9878  35
   2 -10   8 149.240 68.7762  10
  -2  10  -8 98.0615 70.5468   6
   2 -10   8 72.0063 71.1607   3
   2 -10   8 128.785 79.2338   9
  -2  10  -9 2184.38 145.959  15
   2 -10   9 2241.63 145.383  44
   2 -10   9 2641.48 152.740  42
   2 -10   9 2483.09 146.822  35
   2 -10   9 1864.64 182.360   3
  -2  10  -9 2005.70 177.824   6
   2 -10   9 2113.18 189.549   9
   2 -10   9 2705.02 187.906  10
  -2  10 -10-13.2989 32.5030  15
   2 -10  10 33.0654 32.5871  44
   2 -10  10-20.2065 40.5771  35
   2 -10  10-30.3518 59.9434  10
   2 -10  10-27.1085 63.7495   9
   2 -10  11 718.944 102.412  14
   2 -10  11 794.218 73.5010  42
   2 -10  11 758.401 56.3700  34
   2 -10  11 720.067 69.4769  35
   2 -10  11 754.104 103.725  10
   2 -10  12-32.3441 69.4801  14
   2 -10  12 45.3318 65.2326  10
   2 -10  12-27.8578 49.4468  42
   2 -10  12 53.1388 29.7882  34
   2 -10  13 138.754 66.4247  14
   2 -10  13 171.850 48.5187  42
   2 -10  13 217.891 36.0122  34
   2 -10  13 187.767 45.4112  35
   2 -10  13 264.779 48.3027  31
   2 -10  14 53.4846 31.0367  34
   2 -10  14 51.9934 42.9342  35
   2 -10  14 4.49572 30.3296  32
   2 -10  14 60.3984 40.6648  31
   2 -10  15-1.60781 28.3086  34
   2 -10  15 19.2617 37.1259  35
   2 -10  15-2.17483 35.5952  31
   2 -10  16 971.321 65.8207  34
   2 -10  16 934.369 68.1864  31
   2 -10  17 19.6398 23.1377  34
   2 -10  17 21.3543 22.6720  31
   2 -10  18 784.276 55.7077  35
   2 -10  18 786.890 51.5667  34
   2 -10  19 193.628 23.0787  35
  -2   9  16 331.177 32.7681  20
  -2   9  16 314.346 32.9807  30
  -2   9  16 366.829 34.7444  29
  -2   9  15 1171.50 77.2921  20
  -2   9  15 927.219 76.6815  29
  -2   9  15 1059.12 77.5785  30
   2  -9 -14 1049.09 76.4704  37
  -2   9  14 1079.64 84.3491  30
  -2   9  13 193.735 32.9763  21
   2  -9 -13 211.375 48.8136  37
  -2   9  12 3283.91 194.801  24
   2  -9 -12 3427.04 206.517  37
   2  -9 -12 3145.12 191.932  38
  -2   9  11 925.587 74.9126  24
   2  -9 -11 1034.39 94.3001  37
  -2   9  10 1341.46 166.335   4
  -2   9  10 1591.96 105.062  24
  -2   9   9 156.848 41.2539  24
  -2   9   9 125.424 46.9931  26
   2  -9  -8 40.1052 36.6313  45
  -2   9   8 80.3945 41.8059  26
  -2   9   8 52.4882 36.8961  24
   2  -9  -7 5369.90 303.106  45
  -2   9   7 5625.05 299.968  24
  -2   9   7 6031.33 304.299  26
  -2   9   7 5184.70 377.601   4
  -2   9   7 5131.66 300.681  15
  -2   9   6 6442.29 394.085   6
   2  -9  -6 6514.56 391.445   9
  -2   9   6 5896.69 425.646   4
   2  -9  -6 5950.62 355.241  45
  -2   9   6 6605.92 353.398  26
   2  -9  -6 5445.95 349.735  44
  -2   9   6 6498.14 354.982  15
   2  -9  -5 992.463 78.8633  45
  -2   9   5 1108.34 117.664   6
  -2   9   5 905.198 136.332   4
   2  -9  -5 951.665 113.727   9
   2  -9  -5 959.391 73.0293  44
   2  -9  -4 2388.71 149.729  45
  -2   9   4 2804.69 198.253   6
   2  -9  -4 2523.24 193.278   9
   2  -9  -4 2135.71 156.887   7
  -2   9   4 2285.49 208.412   4
   2  -9  -4 2238.36 144.569  44
   2  -9  -3 6048.14 343.372  45
  -2   9   3 6207.81 387.384   6
   2  -9  -3 6071.37 388.597   9
   2  -9  -3 5169.73 348.113   7
  -2   9   3 6026.62 397.954   4
   2  -9  -3 6057.14 340.100  44
   2  -9  -2 1702.81 112.920  45
  -2   9   2 1696.99 157.773   6
   2  -9  -2 1481.04 151.039   9
  -2   9   2 1592.21 161.735   4
   2  -9  -2 1609.33 109.564  44
   2  -9  -1 664.440 60.0916  45
  -2   9   1 601.927 98.1348   6
  -2   9   1 588.985 100.137   4
   2  -9  -1 578.028 57.4186  44
   2  -9   0 3945.47 220.591  45
  -2   9   0 3589.10 260.600   4
   2  -9   0 3444.03 211.344  42
   2  -9   0 3730.00 218.076  44
   2  -9   1 2543.65 153.952  31
   2  -9   1 2635.86 156.424  42
   2  -9   1 2726.65 161.642  44
  -2   9  -1 2451.22 196.908   4
   2  -9   2 1095.72 79.3960  44
   2  -9   2 1049.91 73.6082  42
   2  -9   2 989.438 80.5518  45
  -2   9  -2 1039.51 107.725   4
  -2   9  -2 1003.65 121.657   6
   2  -9   3 764.983 65.2328  43
   2  -9   3 760.097 59.7163  42
   2  -9   3 702.469 64.8548  45
  -2   9  -3 717.615 101.278   6
  -2   9  -3 658.894 85.3564   4
   2  -9   4 3999.77 232.996  44
   2  -9   4 3938.95 234.002  43
   2  -9   4 4070.69 231.126  42
   2  -9   4 3693.78 232.848  45
  -2   9  -4 3675.07 272.134   6
   2  -9   5 407.099 48.3870  42
   2  -9   5 411.005 49.3807  44
   2  -9   5 366.016 48.2577  43
   2  -9   5 457.256 49.0417  45
  -2   9  -5 494.553 88.8037   6
   2  -9   6 2493.17 156.893  44
   2  -9   6 2428.68 157.331  43
   2  -9   6 2559.33 157.617  42
   2  -9   6 2556.26 156.572  45
   2  -9   6 2621.87 207.012   9
  -2   9  -6 2761.98 199.326   6
   2  -9   7 1006.14 78.5691  44
   2  -9   7 1026.46 79.8816  43
   2  -9   7 1271.82 83.4388  42
   2  -9   7 932.470 76.3440  45
  -2   9  -7 1135.14 118.013   6
   2  -9   7 1358.82 135.248   9
   2  -9   8 79.0945 29.2547  45
   2  -9   8 47.2881 42.0317  42
   2  -9   8 55.1894 34.1962  43
   2  -9   8 73.9849 34.1117  44
   2  -9   8 111.815 34.8585  35
   2  -9   8 135.495 67.3297  10
   2  -9   8 76.5618 69.9051   9
   2  -9   8 33.1613 61.7314   3
  -2   9  -8 30.3081 62.9097   6
   2  -9   9 33.6231 33.3998  44
   2  -9   9 55.8520 32.4672  43
   2  -9   9 38.8444 36.0637  35
   2  -9   9 51.6211 26.1000  34
   2  -9   9 19.1171 63.6546  10
  -2   9  -9 48.1315 57.9552   6
   2  -9   9 81.1744 56.2938   3
   2  -9   9-27.9841 65.0772   9
  -2   9 -10 400.687 41.4468  15
   2  -9  10 159.977 35.3214  44
   2  -9  10 218.827 50.6379  42
   2  -9  10 232.632 44.9607  35
   2  -9  10 219.964 34.5779  34
   2  -9  10 530.320 91.6977  10
   2  -9  10 412.908 74.2352   9
   2  -9  10 231.101 65.1927   3
   2  -9  11 296.208 82.0862  14
   2  -9  11 489.798 58.3362  42
   2  -9  11 379.298 54.5375  35
   2  -9  11 361.860 42.1531  34
   2  -9  11 238.210 78.2712  10
   2  -9  12 63.9768 73.6457  14
   2  -9  12 87.9233 45.0511  42
   2  -9  12 46.3859 31.9705  34
   2  -9  12 35.3017 44.4897  35
   2  -9  12 41.7605 67.1699  10
   2  -9  13 119.656 72.0844  14
   2  -9  13 157.932 44.9652  42
   2  -9  13 154.175 36.8549  34
   2  -9  13 114.778 43.7657  35
   2  -9  14 687.651 52.9862  52
   2  -9  14 696.162 62.2230  31
   2  -9  14 567.578 54.0491  32
   2  -9  14 604.722 62.3184  35
   2  -9  14 632.228 56.8668  34
   2  -9  14 587.325 92.1961  14
   2  -9  15 621.950 44.4888  52
   2  -9  15 578.017 51.1493  31
   2  -9  15 655.441 50.9359  34
   2  -9  16 552.627 51.4748  31
   2  -9  16 649.494 54.6896  34
   2  -9  16 595.159 48.9154  52
   2  -9  17 402.789 39.0529  31
   2  -9  17 459.755 44.8864  34
   2  -9  17 525.783 47.2385  35
   2  -9  17 445.135 39.5229  52
   2  -9  18 321.729 38.7723  35
   2  -9  18 353.598 35.9741  34
   2  -9  19 24.4864 13.8360  17
   2  -9  19 45.3232 19.6788  34
   2  -9  19 57.9007 22.3604  35
  -2   8  17 240.371 27.7313  20
  -2   8  17 260.732 32.5219  29
  -2   8  17 255.915 30.7909  30
  -2   8  16 403.690 43.3595  20
  -2   8  16 321.521 32.1936  21
  -2   8  16 341.844 45.7823  29
  -2   8  16 336.018 45.6570  30
  -2   8  15 1037.78 73.1745  21
  -2   8  15 1144.30 86.7629  30
  -2   8  14 172.000 38.6282  21
   2  -8 -14 145.046 43.3128  37
  -2   8  14 187.116 56.0630  30
   2  -8 -13 2266.58 156.899  37
  -2   8  13 2434.50 149.682  24
   2  -8 -12 257.115 63.1891  37
  -2   8  12 489.869 56.5533  24
  -2   8  11 570.190 61.0126  24
   2  -8 -11 470.122 72.9749  37
  -2   8  11 400.397 113.100   4
  -2   8  10 66.5053 93.6936   4
  -2   8  10 23.8772 43.5683  24
  -2   8  10 41.8722 44.9708  26
  -2   8   9 18.6508 93.0422   4
  -2   8   9 72.1528 31.8457  50
  -2   8   9 113.785 45.1003  26
  -2   8   9 43.5858 41.0918  24
  -2   8   8 1168.92 91.0729  50
   2  -8  -8 1299.38 91.7411  45
  -2   8   8 1456.07 93.3791  24
  -2   8   8 1392.02 95.9888  26
   2  -8  -7 788.020 70.5822  45
  -2   8   7 904.331 99.6077   6
  -2   8   7 825.535 138.170   4
  -2   8   7 906.513 68.8328  15
  -2   8   7 924.253 72.8753  26
  -2   8   7 1122.07 71.8234  24
  -2   8   6 75.5407 30.8370  24
  -2   8   6 23.2142 32.9676  26
   2  -8  -6 22.3801 35.4464  45
  -2   8   6-19.6580 60.2444   6
   2  -8  -6 31.1060 59.3505   9
  -2   8   6-31.5552 89.8302   4
   2  -8  -5 1152.18 80.3401  45
  -2   8   5 964.379 75.8408  26
   2  -8  -5 1040.44 74.5375  44
   2  -8  -5 1106.52 114.487   9
  -2   8   5 1242.22 147.003   4
  -2   8   5 1182.12 118.773   6
   2  -8  -4 2842.24 173.331  44
   2  -8  -4 2927.01 176.006  45
  -2   8   4 2993.88 215.175   6
   2  -8  -4 2781.02 211.947   9
  -2   8   4 2813.61 232.342   4
   2  -8  -3 3428.65 203.876  44
   2  -8  -3 3714.57 207.777  45
   2  -8  -3 3207.66 241.665   9
  -2   8   3 3155.99 242.924   6
  -2   8   3 3074.55 249.742   4
   2  -8  -2 608.954 55.4207  44
   2  -8  -2 709.091 60.3689  45
   2  -8  -2 720.857 68.2679   7
  -2   8   2 780.958 104.580   4
  -2   8   2 568.932 97.1766   6
   2  -8  -1 14180.8 813.274  44
   2  -8  -1 14632.8 815.590  45
  -2   8   1 15605.7 858.463   6
   2  -8  -1 14706.5 822.468   7
  -2   8   1 13998.0 852.904   4
   2  -8   0 3776.02 213.554  44
   2  -8   0 3636.70 215.163  45
   2  -8   0 3449.41 219.274   7
  -2   8   0 3271.73 248.624   4
   2  -8   1 233.578 37.0451  44
  -2   8  -1 240.482 65.4770   4
  -2   8  -1 210.439 80.9914   6
   2  -8   1 293.748 41.2272   7
   2  -8   2 7268.90 411.130  43
   2  -8   2 7517.88 411.986  45
  -2   8  -2 7096.44 449.500   6
   2  -8   2 6799.86 414.336   7
  -2   8  -2 7045.29 438.164   4
   2  -8   3 2456.07 146.500  42
   2  -8   3 2326.57 148.857  44
   2  -8   3 2306.09 148.874  43
   2  -8   3 2624.80 150.742  45
  -2   8  -3 2301.11 190.002   6
  -2   8  -3 2518.44 172.220   4
   2  -8   4 80.5591 31.7577  43
   2  -8   4 52.5867 30.7644  44
   2  -8   4 78.0257 28.6388  42
   2  -8   4 91.3219 31.6692  45
  -2   8  -4 23.9375 59.6331   6
   2  -8   5 2794.85 170.243  44
   2  -8   5 2822.81 170.704  43
   2  -8   5 2936.44 170.345  42
   2  -8   5 2784.84 170.230  45
  -2   8  -5 2562.13 207.174   6
   2  -8   6 629.456 56.3239  44
   2  -8   6 397.538 50.1850  43
   2  -8   6 619.766 57.9528  42
   2  -8   6 512.984 52.5376  45
   2  -8   6 310.619 83.3468   9
  -2   8  -6 353.530 79.7916   6
  -2   8  -7 125.665 63.6003   6
   2  -8   7 69.4143 67.1510   9
   2  -8   7 135.950 28.2955  45
   2  -8   7 96.0088 31.2771  43
   2  -8   7 135.771 33.6146  44
   2  -8   8 850.079 98.9603  10
   2  -8   8 777.459 97.7184   3
   2  -8   8 805.213 102.629   9
  -2   8  -8 856.568 98.2757   6
   2  -8   8 752.854 61.1156  35
   2  -8   8 819.490 53.8762  34
   2  -8   8 649.694 59.3337  44
   2  -8   8 662.236 59.3968  43
   2  -8   9-14.5541 54.6021   3
  -2   8  -9 64.8512 53.9850   6
   2  -8   9 31.7099 66.6338  10
   2  -8   9 43.6290 58.3812   9
   2  -8   9 51.5824 24.7613  34
   2  -8   9 39.4604 33.3295  35
   2  -8   9 48.8253 25.7732  44
   2  -8   9 31.4780 39.9350  42
   2  -8   9 74.9474 28.8548  43
   2  -8  10 242.762 80.1160  10
   2  -8  10 83.8262 53.5453   9
   2  -8  10 129.137 55.4123   3
   2  -8  10 243.769 45.9283  42
   2  -8  10 315.475 35.5082  34
   2  -8  10 189.591 39.4194  33
   2  -8  10 258.621 42.2370  35
   2  -8  11 418.874 85.6928  14
   2  -8  11 324.617 38.3858  52
   2  -8  11 409.774 87.1120  10
   2  -8  11 345.213 50.2440  42
   2  -8  11 341.836 42.1173  34
   2  -8  11 380.460 50.1401  35
   2  -8  12 1782.39 166.266  14
   2  -8  12 1925.82 122.999  52
   2  -8  12 1905.43 165.586  10
   2  -8  12 1957.78 129.555  42
   2  -8  12 2005.20 124.514  34
   2  -8  12 2077.25 129.544  35
   2  -8  13 1017.62 120.124  14
   2  -8  13 1012.59 76.4514  52
   2  -8  13 990.319 81.8791  42
   2  -8  13 1065.97 79.1181  34
   2  -8  13 1095.51 77.9906  32
   2  -8  14 3365.67 264.764  14
   2  -8  14 4185.45 227.626  52
   2  -8  14 3783.68 229.098  31
   2  -8  14 3834.89 228.674  42
   2  -8  14 3688.55 226.123  32
   2  -8  14 3879.89 228.697  34
   2  -8  15 288.091 42.0471  52
   2  -8  15 197.492 41.1559  31
   2  -8  15 222.916 45.7329  34
   2  -8  15 180.253 72.0556  14
   2  -8  16 1118.71 68.1571  52
   2  -8  16 918.348 64.0845  31
   2  -8  16 1128.49 71.9555  34
   2  -8  16 1050.87 72.0671  35
   2  -8  16 1080.23 63.7963  19
   2  -8  17 397.219 44.9315  52
   2  -8  17 437.078 47.7526  35
   2  -8  17 392.940 45.4302  34
   2  -8  17 339.395 38.2228  19
   2  -8  18 339.811 37.7219  52
   2  -8  18 387.848 40.4801  34
   2  -8  18 341.679 41.6003  35
   2  -8  18 327.702 32.4622  19
   2  -8  19 103.912 22.4593  52
   2  -8  19 52.2940 25.6988  34
   2  -8  19 73.6776 27.7800  35
   2  -8  20 268.592 25.7718  34
  -2   7  18 33.7131 16.2810  49
  -2   7  18 86.5121 26.5611  29
  -2   7  18 75.3866 22.3830  30
  -2   7  18 91.8608 17.2935  21
  -2   7  17 32.5152 27.7635  49
  -2   7  17 98.1300 31.9175  20
  -2   7  17 94.5909 27.3879  21
  -2   7  17 104.719 38.0504  29
  -2   7  17 84.5785 36.4799  30
  -2   7  16 156.084 43.3156  20
  -2   7  16 214.059 36.6277  21
  -2   7  16 188.321 47.4088  30
  -2   7  16 127.697 46.9666  29
   2  -7 -15 386.266 48.3258  37
  -2   7  15 453.409 52.3898  21
  -2   7  15 533.440 66.3370  30
   2  -7 -14 893.299 80.0846  37
  -2   7  14 948.925 91.3297  30
  -2   7  14 956.222 79.9264  24
   2  -7 -13 51.9431 50.6746  37
  -2   7  13 16.3226 49.3115  24
  -2   7  12 1120.59 86.3485  24
  -2   7  12 1100.29 150.409   4
   2  -7 -12 953.387 92.0760  37
  -2   7  11 2378.03 152.893  24
  -2   7  11 2670.70 156.337  26
   2  -7 -11 2074.86 162.434  37
  -2   7  11 2143.81 218.313   4
  -2   7  10 646.907 61.6315  50
  -2   7  10 860.559 70.9002  24
  -2   7  10 704.189 137.030   4
  -2   7   9 41.7054 30.5423  50
  -2   7   9 110.708 42.4332  26
  -2   7   9 108.360 42.0970  24
  -2   7   9 53.0205 93.2970   4
  -2   7   8 211.698 36.4701  50
  -2   7   8 272.287 44.5438  26
  -2   7   8 217.713 41.4685  24
  -2   7   7 308.879 39.3670  24
  -2   7   7 283.408 39.8647  26
   2  -7  -7 173.846 36.4596  45
   2  -7  -7 221.171 62.5994   2
  -2   7   7 256.573 61.5806   6
   2  -7  -7 369.241 61.0734   9
   2  -7  -6 985.306 69.2676  45
  -2   7   6 977.940 67.3521  24
  -2   7   6 816.060 68.9512  26
  -2   7   6 910.321 101.263   6
   2  -7  -6 996.049 95.9125   9
   2  -7  -6 799.789 99.9311   2
  -2   7   6 990.898 135.076   4
   2  -7  -5 3605.80 225.330  45
  -2   7   5 3983.17 284.894   4
  -2   7   5 4264.83 263.948   6
   2  -7  -5 4072.44 260.904   2
   2  -7  -5 3930.93 255.424   9
   2  -7  -4 2843.29 179.593  45
   2  -7  -4 2970.63 211.476   9
  -2   7   4 3133.22 216.103   6
  -2   7   4 2932.98 232.977   4
  -2   7   3 8604.82 498.236   6
  -2   7   3 7625.16 505.417   4
  -2   7   2 15759.8 872.623   6
  -2   7   2 14053.7 874.294   4
  -2   7   1 314.938 71.8908   6
   2  -7  -1 168.806 40.6175   7
  -2   7   1 185.034 71.8234   4
  -2   7   0 11089.4 713.087   4
   2  -7   0 12730.5 692.971   7
   2  -7   1 3671.75 210.035   7
  -2   7  -1 3134.75 236.076   6
  -2   7  -1 3234.45 228.066   4
  -2   7  -2 254.413 54.9755   4
  -2   7  -2 232.665 68.0837   6
   2  -7   2 293.606 39.9840   7
  -2   7  -3 2053.72 158.917   6
  -2   7  -3 2026.94 144.135   4
  -2   7  -4 149.736 39.9629   4
  -2   7  -4 122.475 59.7620   6
  -2   7  -5 314.774 68.8641   6
  -2   7  -6-24.5324 57.4976   6
   2  -7   6 95.1127 67.4066   9
  -2   7  -7 178.794 63.0502   6
   2  -7   7 194.169 68.7761   9
  -2   7  -8 1013.21 106.828   6
   2  -7   8 1089.25 106.635   3
   2  -7   8 1001.91 109.078   9
   2  -7   8 1114.08 112.011  10
   2  -7   8 1172.45 81.7876  42
   2  -7   8 1154.23 75.2413  34
   2  -7   8 1288.09 79.7900  35
   2  -7   9 332.579 32.4502  52
  -2   7  -9 127.117 53.0962   6
   2  -7   9 201.963 70.2164  10
   2  -7   9 256.140 60.9213   3
   2  -7   9 211.354 62.1708   9
   2  -7   9 292.791 41.8883  42
   2  -7   9 278.326 38.9431  35
   2  -7   9 227.146 31.6513  34
   2  -7  10 112.498 30.2576  52
   2  -7  10 57.5542 46.4994   9
   2  -7  10-4.54782 68.3410  10
   2  -7  10 75.9236 50.2198   3
   2  -7  10 74.9828 36.5075  42
   2  -7  10 112.755 34.7547  33
   2  -7  10 88.1041 30.4380  34
   2  -7  10 95.8253 36.5538  35
   2  -7  11 2202.51 173.758  14
   2  -7  11 2128.49 131.954  52
   2  -7  11 2344.69 175.959  10
   2  -7  11 1980.23 135.324  42
   2  -7  11 1913.65 135.043  33
   2  -7  11 2292.23 133.446  34
   2  -7  11 2272.34 136.288  35
   2  -7  12 122.891 74.5826  14
   2  -7  12 59.7131 38.8007  42
   2  -7  12-1.16101 35.7602  34
   2  -7  12 25.7927 34.7989  52
   2  -7  13 12614.2 754.803  14
   2  -7  13 12950.4 713.766  52
   2  -7  13 12139.6 714.636  42
   2  -7  13 13095.3 714.252  34
   2  -7  13 12534.3 713.361  32
   2  -7  14 10.3124 65.4670  10
   2  -7  14-1.24563 40.7390  52
   2  -7  14 46.6304 35.7177  31
   2  -7  14 46.0167 73.4875  14
   2  -7  14 111.730 43.5623  35
   2  -7  14 78.3689 42.5513  34
   2  -7  14 44.5173 30.4107  32
   2  -7  15 115.943 67.5030  10
   2  -7  15 77.5154 43.3046  52
   2  -7  15 143.062 36.8755  31
   2  -7  15 284.069 82.5563  14
   2  -7  15 146.467 46.7498  35
   2  -7  15 137.265 45.2289  34
   2  -7  16 300.674 46.7994  52
   2  -7  16 294.508 37.2906  31
   2  -7  16 330.165 48.5474  35
   2  -7  16 382.134 49.4335  34
   2  -7  16 403.365 81.7516  14
   2  -7  17 48.4599 38.9513  52
   2  -7  17 15.1811 38.7994  35
   2  -7  17 2.20174 39.8479  34
   2  -7  17-32.4402 41.0764  14
   2  -7  18 303.261 42.3623  52
   2  -7  18 256.436 41.4802  35
   2  -7  18 331.210 43.1810  34
   2  -7  18 300.064 37.8489  19
   2  -7  19 31.9327 28.3372  52
   2  -7  19-6.79516 30.0408  35
   2  -7  19 6.14974 28.1110  34
   2  -7  19-7.99517 23.8899  19
   2  -7  20 305.137 28.8980  52
   2  -7  20 275.130 29.2040  34
   2  -7  20 259.529 23.8488  19
  -2   6  19 55.0779 23.6049  29
  -2   6  19 34.6078 17.7102  21
  -2   6  18 5.72998 26.8215  49
  -2   6  18-15.6312 36.6717  29
  -2   6  18 14.0766 33.4583  30
  -2   6  18 6.82783 26.7778  21
  -2   6  18 29.0550 27.5658  20
  -2   6  17 353.978 46.1976  49
  -2   6  17 418.358 45.8133  21
  -2   6  17 327.813 46.4314  20
  -2   6  17 340.202 54.7065  29
  -2   6  17 316.478 53.7673  30
  -2   6  16 192.214 45.0390  21
  -2   6  16 190.756 54.1124  30
  -2   6  16 160.966 55.8977  29
  -2   6  15 64.6708 47.4923  24
  -2   6  15 55.7040 57.4316  30
   2  -6 -14 832.237 76.3855  37
  -2   6  14 752.708 89.7061  30
  -2   6  14 965.261 81.3341  24
  -2   6  13 85.3384 51.8239  24
   2  -6 -13 39.4584 47.6711  37
  -2   6  13 207.688 100.727   4
  -2   6  12 399.666 60.8634  24
  -2   6  12 352.279 109.201   4
   2  -6 -12 435.770 64.9585  37
  -2   6  11 4802.32 238.606  24
   2  -6 -11 4388.37 244.123  37
  -2   6  11 4063.94 308.813   4
  -2   6  10 295.525 43.2181  50
  -2   6  10 584.726 58.7259  26
  -2   6  10 582.463 55.8317  24
  -2   6  10 591.112 123.071   4
   2  -6 -10 552.259 78.8051   2
  -2   6   9 853.428 68.5381  50
  -2   6   9 884.794 72.5193  24
  -2   6   9 1013.80 72.9274  26
   2  -6  -9 759.935 95.9304   2
  -2   6   9 1056.50 143.495   4
  -2   6   8 3658.83 246.649  50
   2  -6  -8 4484.55 279.956   2
  -2   6   8 4141.94 313.378   4
  -2   6   8 3863.84 263.889   6
  -2   6   8 4505.72 249.389  26
  -2   6   8 4742.43 249.445  24
  -2   6   7 896.712 89.9099   6
   2  -6  -7 808.953 81.0895   9
  -2   6   7 585.590 122.870   8
   2  -6  -7 857.183 93.3861   2
  -2   6   7 940.060 65.9176  24
  -2   6   7 882.031 66.8741  26
  -2   6   6 2865.17 204.843   6
   2  -6  -6 3183.94 208.011   2
   2  -6  -6 3059.47 199.543   9
  -2   6   6 2636.29 240.018   8
   2  -6  -5 17103.9 895.425   2
   2  -6  -5 15252.2 886.503   9
  -2   6   5 15594.7 892.483   6
   2  -6  -4 25616.7 1310.71   2
   2  -6  -4 22525.9 1304.39   9
  -2   6   4 24384.1 1311.68   6
   2  -6  -3 8820.81 523.591   2
   2  -6  -2 313.395 60.2106   2
   2  -6  -1 7309.23 439.396   2
  -2   6   0 374.986 66.0389   4
   2  -6   0 601.556 54.5824   7
  -2   6  -1 1637.97 127.594   1
  -2   6  -1 1475.48 118.859   4
   2  -6   1 1533.69 104.446   7
  -2   6  -2 253.906 65.7224   1
  -2   6  -2 298.415 54.6321   4
   2  -6   2 429.898 44.1806   7
  -2   6  -3 7150.01 441.439   4
   2  -6   3 7894.23 435.166   7
  -2   6  -4 189.889 36.0296   4
  -2   6  -5 372.485 65.4404   6
   2  -6   6 893.744 96.8111   9
  -2   6  -6 955.481 92.1420   6
   2  -6   7 3956.08 254.039   9
   2  -6   7 4083.89 251.598   3
  -2   6  -7 3566.37 248.786   6
   2  -6   8 2881.16 205.586   9
   2  -6   8 3446.07 210.412   3
  -2   6  -8 2782.99 202.994   6
   2  -6   8 3274.69 211.311  10
   2  -6   8 2934.67 182.431  42
   2  -6   8 3229.63 181.828  35
   2  -6   9 827.935 61.5711  52
  -2   6  -9 862.447 82.6789   6
   2  -6   9 881.949 84.6510   9
   2  -6   9 962.876 90.8866   3
   2  -6   9 992.499 96.6320  10
   2  -6   9 900.034 66.4013  42
   2  -6   9 906.637 61.8817  34
   2  -6   9 848.596 64.3119  35
   2  -6  10 54.4313 41.4107  20
   2  -6  10 36.7400 60.6061  14
   2  -6  10 15.7859 25.5364  18
   2  -6  10 31.5630 28.2769  52
   2  -6  10 33.2283 63.4517  10
   2  -6  10 15.8737 30.8440  42
   2  -6  10 5.88413 30.5579  33
   2  -6  10 31.0214 26.4685  34
   2  -6  10-6.81531 31.9362  35
   2  -6  11 714.319 93.4519  14
   2  -6  11 638.526 66.8323  20
   2  -6  11 713.987 54.7969  18
   2  -6  11 702.783 59.4730  42
   2  -6  11 708.926 62.1592  33
   2  -6  11 712.724 57.5096  34
   2  -6  11 775.746 58.9071  52
   2  -6  11 565.535 64.8218  49
   2  -6  12 7595.57 457.938  14
   2  -6  12 7112.66 422.582  20
   2  -6  12 7449.24 413.849  18
   2  -6  12 7906.59 417.123  52
   2  -6  12 6549.13 421.362  49
   2  -6  12 7357.10 417.052  42
   2  -6  12 7018.23 419.397  33
   2  -6  12 7640.77 416.581  34
   2  -6  12 6958.10 414.806  32
   2  -6  13 5.04503 72.1989  14
   2  -6  13 102.316 35.6281  18
   2  -6  13 103.176 70.6873  10
   2  -6  13 123.857 42.7455  52
   2  -6  13 40.2066 33.1603  42
   2  -6  13 119.272 42.4568  35
   2  -6  13 68.9668 40.4393  34
   2  -6  13 48.0529 30.4991  32
   2  -6  14 176.010 69.7139  10
   2  -6  14 177.733 46.2387  52
   2  -6  14 113.280 33.2899  31
   2  -6  14 104.239 70.5818  14
   2  -6  14 127.611 35.5199  18
   2  -6  14 162.384 44.9759  35
   2  -6  14 179.221 46.0938  34
   2  -6  14 93.7047 30.5466  32
   2  -6  15 1108.09 119.951  10
   2  -6  15 1256.89 89.4177  52
   2  -6  15 1242.00 87.8763  35
   2  -6  15 1212.14 89.1187  34
   2  -6  15 1003.01 78.8152  31
   2  -6  15 1157.67 81.7069  18
   2  -6  15 1178.41 130.751  14
   2  -6  16 925.425 81.3743  52
   2  -6  16 1086.10 79.9219  35
   2  -6  16 964.977 80.0808  34
   2  -6  16 908.025 114.395  14
   2  -6  16 968.319 72.6323  18
   2  -6  17-3.75792 43.2074  52
   2  -6  17 34.4411 42.3055  34
   2  -6  17 50.8042 37.7711  35
   2  -6  17-4.50606 67.4093  14
   2  -6  17 62.0952 31.3625  18
   2  -6  18 637.602 60.0143  52
   2  -6  18 568.971 57.5075  34
   2  -6  18 715.412 57.9387  35
   2  -6  18 539.747 48.0215  18
   2  -6  19 203.749 36.9855  52
   2  -6  19 183.463 37.3785  35
   2  -6  19 177.749 34.4356  19
   2  -6  20 40.1135 25.5878  52
   2  -6  20 34.5692 22.9276  19
   2  -6  21 21.8800 12.8475  34
  -2   5  20 33.1370 19.7961  29
  -2   5  19 115.445 22.7571  20
  -2   5  19 170.838 29.3518  49
  -2   5  19 116.956 31.7648  30
  -2   5  19 145.639 35.7330  29
  -2   5  18 271.839 40.7843  20
  -2   5  18 373.540 44.9176  49
  -2   5  18 224.645 49.2332  29
  -2   5  18 312.873 49.6246  30
  -2   5  17 434.496 55.7180  20
  -2   5  17 513.780 65.1644  29
  -2   5  17 455.260 62.8558  30
  -2   5  16 130.847 58.6309  29
  -2   5  16 150.757 57.2750  30
  -2   5  16 127.129 47.6957  24
  -2   5  15 2543.72 159.321  24
  -2   5  15 2363.93 167.137  30
  -2   5  14 25.3161 71.7884   4
   2  -5 -14 25.5177 42.1478  37
  -2   5  14-52.8587 64.6232  30
  -2   5  14 16.0289 52.2577  24
  -2   5  13 283.349 102.479   4
   2  -5 -13 100.405 48.9543  37
  -2   5  13 221.945 55.1652  24
  -2   5  12 3698.36 207.312  24
   2  -5 -12 2980.75 206.316  37
  -2   5  12 3362.75 274.162   4
  -2   5  11 632.940 60.0421  50
  -2   5  11 936.946 71.6955  26
  -2   5  11 765.253 69.3519  24
   2  -5 -11 702.505 72.3445  37
  -2   5  11 792.976 131.427   4
  -2   5  10 2042.45 146.620  50
  -2   5  10 2770.22 153.175  26
  -2   5  10 2542.43 152.414  24
  -2   5  10 2620.84 222.256   4
   2  -5 -10 2401.76 178.017   2
  -2   5   9 3461.29 227.471  50
  -2   5   9 4163.19 230.393  26
  -2   5   9 4213.73 231.289  24
   2  -5  -9 3699.57 255.789   2
  -2   5   9 3818.94 350.292   8
  -2   5   8 27.2386 29.8773  24
  -2   5   8 12.9856 28.7614  26
  -2   5   8 12.5684 100.336   8
  -2   5   8 7.96603 33.1286   6
   2  -5  -8 18.9293 48.8354   2
   2  -5  -7 7779.57 474.904   2
   2  -5  -7 7847.67 460.787   9
  -2   5   7 7105.43 535.301   8
  -2   5   7 8377.23 470.197   6
  -2   5   6 17085.8 951.945   6
   2  -5  -6 15899.9 943.216   9
   2  -5  -6 17453.2 954.328   2
  -2   5   6 16064.7 1007.14   8
   2  -5  -5 3036.87 200.785   2
  -2   5   5 2903.06 240.483   8
   2  -5  -5 3028.26 196.254   9
  -2   5   4 11730.1 739.001   8
   2  -5  -4 13080.6 711.753   2
   2  -5  -4 11919.6 706.639   9
  -2   5   3 724.352 78.2686   1
   2  -5  -3 693.891 74.8654   2
  -2   5   2 544.641 70.1319   1
   2  -5  -2 734.108 73.9499   2
   2  -5  -1 1304.36 105.865   2
   2  -5   0 1803.76 130.126   2
   2  -5   0 1787.26 117.681   7
  -2   5  -1 1073.84 97.0777   1
   2  -5   1 1155.88 80.4479   7
  -2   5  -2 2883.57 187.643   4
  -2   5  -2 3068.37 198.184   1
   2  -5   2 3075.77 182.286   7
  -2   5  -3 11209.3 664.529   4
   2  -5   3 12122.5 663.112   7
  -2   5  -3 11918.3 676.419   1
  -2   5  -4 1252.34 84.7927   4
  -2   5  -4 1474.91 109.597   1
  -2   5  -5 3486.86 215.079   1
   2  -5   5 3176.49 216.363   9
   2  -5   6 11527.9 666.854   9
  -2   5  -7 1289.55 109.354   6
   2  -5   7 1366.66 109.671   9
   2  -5   7 1448.27 113.245  10
   2  -5   7 1490.66 109.457   3
   2  -5   8 385.446 64.3011  10
  -2   5  -8 306.365 52.7699   6
   2  -5   8 317.776 51.3638   9
   2  -5   8 384.394 55.3410   3
   2  -5   9 92.8010 35.1592   9
   2  -5   9 106.912 56.6111  10
   2  -5   9 68.3619 24.8002  52
   2  -5   9 107.874 33.6026  49
   2  -5   9 59.9190 61.8774  22
   2  -5   9 91.8709 57.6211  14
   2  -5   9 61.3684 24.8443  34
   2  -5  10 1486.68 129.669  14
   2  -5  10 1524.60 94.4557  18
   2  -5  10 1458.78 103.554  20
   2  -5  10 1651.92 103.689  49
   2  -5  10 1539.84 96.2462  52
   2  -5  10 1211.23 138.324  28
   2  -5  10 1468.78 129.407  22
   2  -5  10 1478.17 96.3988  42
   2  -5  10 1276.74 98.5714  33
   2  -5  10 1586.64 95.8213  34
   2  -5  11 3566.48 242.825  14
   2  -5  11 3486.27 203.906  18
   2  -5  11 3510.83 212.799  20
   2  -5  11 3850.66 213.090  49
   2  -5  11 3420.54 205.934  52
   2  -5  11 3129.34 217.942  25
   2  -5  11 3788.57 239.839  22
   2  -5  11 3401.71 205.086  42
   2  -5  11 3509.77 210.681  33
   2  -5  11 3335.58 204.178  32
   2  -5  11 3573.23 206.595  35
   2  -5  11 3550.47 205.614  34
   2  -5  12 599.224 91.5394  14
   2  -5  12 550.566 60.2944  20
   2  -5  12 484.580 45.9947  18
   2  -5  12 439.346 83.9299  10
   2  -5  12 367.057 49.7888  52
   2  -5  12 394.793 56.4861  49
   2  -5  12 453.320 65.1462  25
   2  -5  12 547.802 96.6869  22
   2  -5  12 369.862 44.7186  42
   2  -5  12 425.842 48.7856  35
   2  -5  12 505.853 44.2131  32
   2  -5  12 487.097 48.9260  34
   2  -5  13 758.322 98.9000  10
   2  -5  13 723.150 74.8359  49
   2  -5  13 615.504 65.7264  52
   2  -5  13 571.442 82.5875  25
   2  -5  13 819.751 113.764  22
   2  -5  13 873.816 73.6660  20
   2  -5  13 833.402 63.6016  18
   2  -5  13 965.917 114.553  14
   2  -5  13 747.998 65.2766  34
   2  -5  13 726.135 64.1172  35
   2  -5  13 766.648 57.9224  32
   2  -5  14 6160.32 405.074  10
   2  -5  14 7009.09 377.088  49
   2  -5  14 6601.05 370.941  52
   2  -5  14 5299.66 362.541  31
   2  -5  14 6481.99 366.318  18
   2  -5  14 6515.88 411.194  14
   2  -5  14 6350.76 374.073  20
   2  -5  14 7000.91 369.405  34
   2  -5  14 7012.38 370.381  35
   2  -5  15 689.187 98.5771  10
   2  -5  15 649.364 60.9483  18
   2  -5  15 654.688 111.769  14
   2  -5  15 585.612 71.7775  20
   2  -5  15 639.694 65.5823  35
   2  -5  15 681.881 67.3088  34
   2  -5  15 762.986 71.7479  52
   2  -5  15 775.311 77.2217  49
   2  -5  16 346.344 77.2512  10
   2  -5  16 303.007 58.4729  49
   2  -5  16 306.365 56.3938  52
   2  -5  16 355.336 52.8714  34
   2  -5  16 385.474 50.2672  35
   2  -5  16 260.831 45.7485  18
   2  -5  16 387.709 90.4523  14
   2  -5  16 331.871 58.4693  20
   2  -5  17 2295.82 154.471  52
   2  -5  17 2175.56 189.408  14
   2  -5  17 2315.27 148.651  18
   2  -5  18 58.4210 43.3888  52
   2  -5  18 52.5143 38.0493  35
   2  -5  18 53.2933 33.5571  18
   2  -5  19 430.146 52.5896  52
   2  -5  19 488.840 49.8148  34
   2  -5  19 548.336 45.0716  18
   2  -5  20 49.1318 27.9837  52
   2  -5  20 24.4257 27.7800  19
   2  -5  20-14.6650 24.7416  34
   2  -5  21 184.567 20.2480  19
   2  -5  21 120.472 17.8971  34
  -2   4  20 0.80017 21.7100  49
  -2   4  20 26.0785 29.9591  29
  -2   4  20 21.1185 23.5691  30
  -2   4  20 53.8262 23.7407  21
  -2   4  19 163.793 35.3105  49
  -2   4  19 65.7375 38.2549  30
  -2   4  19 106.915 41.1496  29
  -2   4  19 69.4846 27.1858  20
  -2   4  19 105.558 33.0255  21
  -2   4  18 408.956 54.4054  49
  -2   4  18 444.919 49.8480  20
  -2   4  18 445.139 53.8142  21
  -2   4  18 465.644 60.4826  30
  -2   4  18 510.463 65.1768  29
  -2   4  17 571.947 64.1851  20
  -2   4  17 755.618 75.5098  30
  -2   4  17 599.761 75.6895  29
  -2   4  16 680.179 79.5726  30
  -2   4  16 631.291 79.2717  29
  -2   4  15 444.834 72.6156  30
  -2   4  14 40.7770 73.4237   4
  -2   4  14 26.7304 58.1803  30
  -2   4  13 530.108 62.0192  24
  -2   4  13 466.273 104.964   4
   2  -4 -13 432.454 56.3393  37
   2  -4 -12 6578.05 424.653  37
  -2   4  12 7055.62 486.401   4
  -2   4  11 228.281 37.6828  50
  -2   4  11 266.759 44.8095  26
  -2   4  11 255.374 44.5110  24
  -2   4  11 229.675 87.8784   4
   2  -4 -11 92.8924 50.9152   2
  -2   4  11 249.197 163.453   8
   2  -4 -11 139.286 41.0408  37
  -2   4  10 115.273 32.1345  50
  -2   4  10 221.342 145.115   8
   2  -4 -10 170.096 56.2358   2
  -2   4  10 201.047 39.8061  26
  -2   4  10 187.828 39.3842  24
  -2   4   9 356.783 139.583   8
   2  -4  -9 188.936 53.4586   2
  -2   4   9 206.480 36.2301  24
  -2   4   9 239.147 35.0358  26
  -2   4   8 12799.5 751.369   6
  -2   4   8 14235.6 870.881   8
   2  -4  -8 13788.2 767.059   2
  -2   4   7 17212.8 939.151   6
   2  -4  -7 16707.2 945.037   2
   2  -4  -7 15905.0 929.906   9
  -2   4   7 17347.9 1029.64   8
   2  -4  -6 6814.03 406.591   9
   2  -4  -6 7049.33 418.548   2
  -2   4   6 8116.01 492.895   8
   2  -4  -5 8749.73 527.755   2
   2  -4  -5 8535.89 521.166   9
  -2   4   5 10174.6 529.603   1
   2  -4  -4 4297.27 267.476   2
  -2   4   4 4611.96 266.695   1
   2  -4  -4 4142.65 261.365   9
   2  -4  -3 1036.10 86.7834   2
  -2   4   3 1019.55 87.4006   1
   2  -4  -3 1011.51 84.5712   9
  -2   4   2 41678.6 2262.76   1
   2  -4  -2 39534.3 2260.98   2
   2  -4  -1 15733.4 890.818   2
  -2   4   0 13653.6 758.209   1
   2  -4   0 13135.0 749.694   7
  -2   4  -1 2182.28 143.031   1
   2  -4   1 2004.07 128.980   7
  -2   4  -2 17694.3 980.286   1
   2  -4   2 17164.9 971.371   7
  -2   4  -3 3900.39 235.353   1
  -2   4  -3 3786.22 222.877   4
  -2   4  -4 35569.0 1728.22   1
   2  -4   4 37456.0 1730.90   9
   2  -4   5 4780.69 288.249   9
  -2   4  -5 4766.70 287.526   1
  -2   4  -6 359.211 48.5089   1
   2  -4   6 300.651 49.3935   9
   2  -4   6 363.144 50.9179  10
   2  -4   6 376.829 48.2867   3
  -2   4  -7 4437.65 296.766   6
   2  -4   7 4773.19 295.797   9
   2  -4   7 5238.39 298.803   3
   2  -4   8 1624.32 118.722  14
  -2   4  -8 1411.56 105.519   6
   2  -4   8 1557.73 104.318   9
   2  -4   9 2427.84 159.572  30
   2  -4   9 2311.46 174.731  14
   2  -4   9 2646.90 150.201  34
   2  -4  10 293.421 67.8305  10
   2  -4  10 591.377 44.1558  52
   2  -4  10 555.961 49.3555  49
   2  -4  10 405.122 54.2463  30
   2  -4  10 248.080 90.9028  28
   2  -4  10 307.772 74.1596  22
   2  -4  10 426.286 48.1712  29
   2  -4  10 307.018 46.3402  20
   2  -4  10 309.842 70.6472  14
   2  -4  10 418.751 40.1882  34
   2  -4  10 433.622 40.7542  35
   2  -4  11 36.1715 59.5301  14
   2  -4  11-7.32985 37.3791  20
   2  -4  11 41.2450 58.7299  10
   2  -4  11 25.3312 31.1924  52
   2  -4  11 14.6588 35.2682  49
   2  -4  11 5.64071 91.5835  28
   2  -4  11 34.2624 46.0359  30
   2  -4  11 31.9573 50.0704  25
   2  -4  11 43.1748 37.1208  29
   2  -4  11 26.2874 69.9186  22
   2  -4  11 53.3120 23.5760  42
   2  -4  11 17.2031 33.6181  33
   2  -4  11 30.7392 30.0044  34
   2  -4  11 16.7208 28.9975  35
   2  -4  11 17.4183 21.7339  32
   2  -4  12 93.8363 65.4007  10
   2  -4  12 154.965 43.6696  49
   2  -4  12 161.166 39.5335  52
   2  -4  12 100.610 54.4168  30
   2  -4  12 57.3786 77.0843  22
   2  -4  12 155.878 46.2018  29
   2  -4  12 86.5268 57.7165  25
   2  -4  12 170.526 71.8598  14
   2  -4  12 121.308 44.0149  20
   2  -4  12 153.662 36.2373  35
   2  -4  12 168.943 36.4856  34
   2  -4  12 97.9401 27.4499  32
   2  -4  13 144.655 66.4102  10
   2  -4  13 14.8133 41.8546  52
   2  -4  13-3.51658 46.1612  49
   2  -4  13 41.0975 25.7221  31
   2  -4  13 97.6782 57.9132  25
   2  -4  13 84.7493 85.9276  22
   2  -4  13 39.8652 43.7999  29
   2  -4  13 127.501 59.9487  30
   2  -4  13 111.707 48.7592  20
   2  -4  13 182.546 75.4273  14
   2  -4  13 57.5439 35.7064  35
   2  -4  13 53.0022 38.2031  34
   2  -4  14 2325.61 183.455  10
   2  -4  14 2423.46 155.900  49
   2  -4  14 2329.52 150.016  52
   2  -4  14 2287.94 186.205  22
   2  -4  14 2314.01 154.936  20
   2  -4  14 2203.42 192.303  14
   2  -4  14 2218.75 146.430  18
   2  -4  14 2451.77 147.533  35
   2  -4  15 1303.92 122.073  10
   2  -4  15 737.235 83.9758  52
   2  -4  15 907.628 91.2518  49
   2  -4  15 1086.65 130.117  22
   2  -4  15 1153.35 94.2573  20
   2  -4  15 1331.28 86.0186  18
   2  -4  15 1303.19 139.141  14
   2  -4  15 1238.98 85.9449  35
   2  -4  16 13.3151 61.2104  10
   2  -4  16-20.9960 47.8828  52
   2  -4  16-63.0435 55.7515  49
   2  -4  16 11.7418 43.0276  35
   2  -4  16-14.1818 51.3079  20
   2  -4  16-52.5400 41.7161  18
   2  -4  16-48.8194 80.1352  14
   2  -4  17 224.885 54.4620  52
   2  -4  17 195.984 54.6524  49
   2  -4  17 246.370 49.7350  34
   2  -4  17 350.590 49.4870  35
   2  -4  17 263.516 53.3952  20
   2  -4  17 224.133 84.1062  14
   2  -4  17 370.258 48.6190  18
   2  -4  18 870.213 82.5632  52
   2  -4  18 1023.87 79.2383  34
   2  -4  18 1064.13 78.2857  18
   2  -4  19-1.07468 35.6400  52
   2  -4  19-0.89420 32.4706  34
   2  -4  19-55.4841 31.8471  18
   2  -4  20 510.372 48.5324  52
   2  -4  20 523.996 44.1020  34
   2  -4  20 676.919 49.5730  19
   2  -4  20 543.432 42.5383  18
   2  -4  21 14.1112 12.7519  34
   2  -4  21 15.0393 19.5232  19
  -2   3  21 93.1973 20.0734  49
  -2   3  20 6.59992 27.7053  21
  -2   3  20 14.8842 28.4738  49
  -2   3  20-5.32161 29.4341  30
  -2   3  20 9.53316 35.7455  29
  -2   3  19 357.504 39.0267  20
  -2   3  19 259.956 43.9146  21
  -2   3  19 294.292 46.7619  49
  -2   3  19 345.373 54.8585  29
  -2   3  19 251.320 49.5125  30
  -2   3  18 557.802 64.0037  21
  -2   3  18 656.605 61.9137  20
  -2   3  18 847.179 72.0416  49
  -2   3  18 672.128 77.4629  29
  -2   3  18 648.153 73.8005  30
  -2   3  17 195.465 54.6136  21
  -2   3  17 204.098 49.2506  20
  -2   3  17 249.754 62.5761  30
  -2   3  17 233.989 65.9352  29
  -2   3  16 173.830 50.8211  20
  -2   3  16 110.063 30.9031  52
  -2   3  16 178.927 60.4750  30
  -2   3  16 166.707 64.0115  29
  -2   3  16 132.235 49.8040  24
  -2   3  15 499.745 45.9179  52
  -2   3  15 448.565 61.8926  24
  -2   3  15 463.299 70.0622  30
  -2   3  14 82.7114 74.3610   4
  -2   3  14 194.120 34.0177  52
  -2   3  14 177.503 56.4881  30
  -2   3  13 1843.60 192.861   4
  -2   3  13 2362.70 137.284  52
  -2   3  13 2155.88 151.743  30
  -2   3  12 47.2332 25.2820  52
  -2   3  12 29.2752 74.1731   4
  -2   3  12-43.6404 169.717   8
   2  -3 -12 38.9116 34.4685  37
  -2   3  11 38.9851 146.087   8
   2  -3 -11-19.2959 31.2874  37
  -2   3  10 9.21734 31.3237  26
  -2   3  10 5.67365 30.2351  24
  -2   3  10 60.2844 61.5624  14
  -2   3  10-34.2409 134.336   8
  -2   3   9 7851.34 470.869  14
  -2   3   9 8189.09 590.275   8
  -2   3   8 4157.53 242.151  14
  -2   3   8 3586.10 223.741   6
  -2   3   8 4078.69 341.406   8
  -2   3   7 2677.44 168.007  14
   2  -3  -7 2446.87 152.747   9
  -2   3   7 2926.14 263.615   8
  -2   3   6 12420.8 715.231  14
   2  -3  -6 12114.6 707.995   9
  -2   3   6 13440.0 715.067   1
   2  -3  -5 4864.29 297.717   9
  -2   3   5 5498.34 304.701   1
  -2   3   4 576.825 56.9666   1
   2  -3  -4 518.988 51.2750   9
  -2   3   3 12135.7 640.065   1
   2  -3  -3 10526.2 636.781   9
   2  -3  -2 1472.12 102.144   9
   2  -3  -1 1091.99 86.8505   2
   2  -3  -1 1258.88 87.7708   9
   2  -3   0 86.0431 29.0271   7
   2  -3   1 2918.07 183.805   7
   2  -3   1 3465.94 191.471   2
   2  -3   2 317.829 47.7302   9
   2  -3   2 414.091 40.6601   7
   2  -3   3 35270.5 2073.77   9
  -2   3  -3 39396.9 2074.78   1
   2  -3   4 16211.4 854.234  10
   2  -3   4 14055.8 853.791   9
  -2   3  -4 15329.9 855.206   1
   2  -3   5 22412.5 1325.28   9
   2  -3   5 25229.8 1328.86  10
  -2   3  -5 22721.3 1326.60   1
   2  -3   5 24712.1 1324.37   3
   2  -3   6 188.089 41.5571  10
  -2   3  -6 178.116 36.7611   1
   2  -3   6 189.003 32.9570   9
   2  -3   6 226.593 33.7766   3
   2  -3   7 481.196 59.1865  14
   2  -3   7 537.158 46.1002   9
   2  -3   8 881.229 82.2240  14
   2  -3   8 794.112 57.2783   9
   2  -3   9 13854.8 795.064  14
   2  -3   9 13796.5 793.232  10
   2  -3  10 1321.55 111.453  10
   2  -3  10 1463.89 85.6509  52
   2  -3  10 1309.77 87.4443  49
   2  -3  10 1113.20 105.366  22
   2  -3  10 1265.95 87.5278  29
   2  -3  10 1154.47 136.689  28
   2  -3  10 1278.03 93.5006  30
   2  -3  10 1174.96 82.9818  21
   2  -3  10 1310.14 114.833  14
   2  -3  10 1131.94 88.2152  20
   2  -3  10 1405.10 83.3984  34
   2  -3  10 1210.35 82.1850  35
   2  -3  11 2306.05 168.898  10
   2  -3  11 2413.28 144.342  52
   2  -3  11 2448.98 148.089  49
   2  -3  11 2502.84 154.868  30
   2  -3  11 2538.78 148.340  29
   2  -3  11 1798.78 161.322  25
   2  -3  11 2201.06 202.378  28
   2  -3  11 2221.80 168.290  22
   2  -3  11 2135.48 175.093  14
   2  -3  11 2322.39 143.405  21
   2  -3  11 2232.25 148.183  20
   2  -3  11 2455.54 142.515  35
   2  -3  12 209.713 66.0295  10
   2  -3  12 96.2301 39.5429  49
   2  -3  12 46.9715 36.4970  52
   2  -3  12 186.506 64.5188  25
   2  -3  12 140.959 53.3832  30
   2  -3  12 234.153 91.0874  23
   2  -3  12 165.404 74.7137  22
   2  -3  12 169.388 42.3596  29
   2  -3  12 79.5366 36.3536  21
   2  -3  12 181.916 70.8321  14
   2  -3  12 146.908 45.1212  20
   2  -3  12 81.4926 33.3834  35
   2  -3  13 950.528 100.754  10
   2  -3  13 593.242 68.7675  52
   2  -3  13 745.527 71.7062  49
   2  -3  13 727.504 82.4789  30
   2  -3  13 616.396 95.1064  25
   2  -3  13 870.544 77.1354  29
   2  -3  13 1052.68 107.688  22
   2  -3  13 967.940 76.6253  20
   2  -3  13 820.154 67.1749  21
   2  -3  13 1024.34 111.510  14
   2  -3  13 802.219 65.4933  35
   2  -3  14-21.4527 64.6822  10
   2  -3  14 59.8720 46.0975  52
   2  -3  14 32.8272 46.6701  49
   2  -3  14 115.055 90.0995  22
   2  -3  14 51.3791 51.0033  29
   2  -3  14 86.8403 61.0653  30
   2  -3  14 5.33008 85.3272  14
   2  -3  14 47.6432 51.6050  20
   2  -3  14 70.1549 41.3871  34
   2  -3  14 60.8061 37.2220  35
   2  -3  15 165.213 67.9854  10
   2  -3  15 158.698 48.7603  52
   2  -3  15 210.036 52.9721  49
   2  -3  15 148.348 73.3136  30
   2  -3  15 89.6731 56.9324  29
   2  -3  15 73.0432 84.6350  22
   2  -3  15 114.756 52.5249  20
   2  -3  15-11.1301 87.4178  14
   2  -3  15 111.529 42.1884  34
   2  -3  15 113.574 43.4850  35
   2  -3  16 248.000 68.5954  10
   2  -3  16 171.239 55.3740  49
   2  -3  16 189.961 94.7464  22
   2  -3  16 316.119 50.4440  35
   2  -3  16 275.021 48.0417  34
   2  -3  16 145.602 58.2103  20
   2  -3  16 150.244 90.4998  14
   2  -3  16 237.959 49.3381  18
   2  -3  17 33.8616 50.6081  49
   2  -3  17 26.4917 40.2856  34
   2  -3  17-2.73426 47.6341  35
   2  -3  17 44.3750 50.6572  20
   2  -3  17 28.5459 45.1304  18
   2  -3  18 294.804 50.6255  49
   2  -3  18 350.051 45.9623  34
   2  -3  18 305.761 52.7464  20
   2  -3  18 308.074 47.6102  18
   2  -3  19 739.459 57.8979  34
   2  -3  19 791.785 61.7998  18
   2  -3  20 65.0152 29.4483  52
   2  -3  20 60.2477 23.0946  34
   2  -3  20 40.3369 24.9746  18
   2  -3  20 43.8251 29.4908  19
   2  -3  21-16.6892 19.8120  19
  -2   2  21 47.6323 25.1261  49
  -2   2  20 18.5899 32.1157  21
  -2   2  20 56.5264 36.5661  49
  -2   2  20 70.3749 36.1600  30
  -2   2  20 70.5781 43.3600  29
  -2   2  19 1.17432 39.4581  21
  -2   2  19 46.7505 45.6695  49
  -2   2  19-13.5569 51.0783  29
  -2   2  19 11.6460 45.1264  30
  -2   2  18 1473.46 101.445  20
  -2   2  18 1490.11 104.063  21
  -2   2  18 1478.40 110.669  49
  -2   2  18 1316.23 94.3208  52
  -2   2  18 1642.98 114.561  30
  -2   2  18 1666.89 118.861  29
  -2   2  17 131.171 46.0756  20
  -2   2  17 174.457 53.1368  21
  -2   2  17 77.3438 36.0675  52
  -2   2  17 139.489 53.8471  49
  -2   2  17 191.902 60.0704  30
  -2   2  17 108.641 64.4637  29
  -2   2  16 267.821 50.8753  20
  -2   2  16 328.212 42.6746  52
  -2   2  16 228.976 62.0993  30
  -2   2  16 280.185 67.9701  29
  -2   2  16 245.442 48.8729  24
  -2   2  15 484.796 52.1281  52
  -2   2  15 496.924 71.5795  29
  -2   2  15 646.503 62.7630  24
  -2   2  15 566.411 71.2035  30
  -2   2  14 438.815 49.0046  52
  -2   2  14 536.039 64.4506  30
  -2   2  14 580.379 57.8986  24
  -2   2  14 476.548 116.309  14
  -2   2  14 513.634 91.4702   4
  -2   2  13 586.192 46.6693  52
  -2   2  13 470.180 60.0806  30
  -2   2  13 376.102 52.1694  24
  -2   2  13 332.840 88.7663   4
  -2   2  13 729.132 238.326   8
  -2   2  13 227.208 93.0312  14
  -2   2  12 95.1007 43.2139  30
  -2   2  12 81.4854 35.8518  24
  -2   2  12 109.393 177.649   8
  -2   2  12 42.7852 78.2974  14
  -2   2  11 1058.21 74.1212  24
  -2   2  11 970.420 106.003  14
  -2   2  11 753.955 209.732   8
  -2   2  10 338.247 71.1061  14
  -2   2  10 406.173 159.465   8
  -2   2   9 4423.57 275.534  14
  -2   2   9 4273.05 388.582   8
  -2   2   8 2700.04 154.694  14
  -2   2   8 3016.04 266.149   8
  -2   2   7 16017.7 916.708  14
   2  -2  -7 15855.2 903.675   9
  -2   2   7 16985.8 909.552   1
  -2   2   6 1934.03 114.444   1
   2  -2  -6 1649.68 107.073   9
   2  -2  -5 3174.97 186.649   9
   2  -2  -4 30719.5 1707.03   9
   2  -2  -3 3031.75 180.528   9
   2  -2  -2 107167. 5639.51   9
   2  -2  -2 101387. 5628.62  10
   2  -2  -1 1988.23 117.382   9
   2  -2  -1 1810.11 105.515  10
   2  -2   0 17196.5 941.040   7
   2  -2   0 16692.6 936.397  10
   2  -2   1 10325.1 573.742   2
   2  -2   1 10517.1 571.920   7
   2  -2   1 9851.95 568.763  10
   2  -2   2 48265.3 2892.22   9
   2  -2   2 55149.4 2892.77   2
   2  -2   2 51695.9 2890.27  10
   2  -2   2 53846.6 2891.82   7
   2  -2   3 16317.3 951.672   9
   2  -2   3 17763.9 951.821  10
   2  -2   4 36300.7 1926.52  10
   2  -2   4 33979.5 1920.11   3
   2  -2   4 34353.5 1923.91   9
   2  -2   5 6211.06 367.239   9
   2  -2   5 6597.55 373.274  10
  -2   2  -5 6665.81 369.763   1
   2  -2   6 1547.31 93.0760   9
  -2   2  -6 1418.60 95.9040   1
   2  -2   7 3857.01 225.026  14
   2  -2   7 3562.41 207.894   9
   2  -2   8 40472.3 2303.25  14
   2  -2   8 42017.0 2301.24  10
   2  -2   9 964.973 89.6098  14
   2  -2   9 933.229 87.3396  10
   2  -2  10 4123.19 232.622  10
   2  -2  10 3259.71 207.530  52
   2  -2  10 3310.04 209.740  49
   2  -2  10 3435.26 227.367  25
   2  -2  10 3784.38 230.366  22
   2  -2  10 3455.94 211.049  29
   2  -2  10 3606.50 216.105  30
   2  -2  10 3635.38 263.776  28
   2  -2  10 3926.37 208.687  21
   2  -2  10 3971.39 237.632  14
   2  -2  10 3682.49 211.878  20
   2  -2  10 3419.32 206.047  34
   2  -2  10 3563.12 206.346  35
   2  -2  11 22.5964 51.3789  10
   2  -2  11 64.5480 31.9650  49
   2  -2  11 27.4403 55.4843  25
   2  -2  11 32.5627 42.6962  30
   2  -2  11 52.6903 35.7286  29
   2  -2  11 148.157 106.807  28
   2  -2  11 61.7246 85.5575  23
   2  -2  11 6.05776 60.7638  22
   2  -2  11 44.8504 32.8653  21
   2  -2  11 45.8209 36.7471  20
   2  -2  11 66.5556 65.4016  14
   2  -2  11 40.6979 26.2661  35
   2  -2  11 39.9505 28.2605  34
   2  -2  12 1551.93 127.820  10
   2  -2  12 1836.83 106.093  49
   2  -2  12 1437.50 157.376  23
   2  -2  12 1443.06 111.199  30
   2  -2  12 987.634 167.938  28
   2  -2  12 1373.62 93.7916  24
   2  -2  12 1369.41 130.094  22
   2  -2  12 1512.55 105.211  29
   2  -2  12 1256.18 124.399  25
   2  -2  12 1364.84 104.262  20
   2  -2  12 1409.08 99.7662  21
   2  -2  12 1592.18 141.712  14
   2  -2  12 1586.00 98.0262  35
   2  -2  12 1576.32 98.2293  34
   2  -2  13 1769.48 156.792  10
   2  -2  13 2321.90 138.343  49
   2  -2  13 1819.29 162.181  25
   2  -2  13 2267.79 140.793  29
   2  -2  13 1973.10 125.930  24
   2  -2  13 2082.70 147.783  30
   2  -2  13 2010.14 164.360  22
   2  -2  13 1983.55 134.031  21
   2  -2  13 1833.84 138.703  20
   2  -2  13 2063.93 177.661  14
   2  -2  13 2171.86 131.019  35
   2  -2  13 2214.52 130.998  34
   2  -2  14 740.905 93.5108  10
   2  -2  14 1137.81 81.5995  49
   2  -2  14 702.568 61.8392  24
   2  -2  14 817.166 114.029  22
   2  -2  14 812.072 92.5772  30
   2  -2  14 1034.87 84.2953  29
   2  -2  14 826.956 123.181  14
   2  -2  14 863.469 74.7765  21
   2  -2  14 775.641 82.3994  20
   2  -2  14 877.966 70.3755  34
   2  -2  14 1094.24 73.5967  35
   2  -2  15 102.306 63.6049  10
   2  -2  15 216.381 50.8363  49
   2  -2  15 161.061 88.4530  22
   2  -2  15 190.009 68.9899  30
   2  -2  15 183.041 57.6384  29
   2  -2  15 118.985 94.0154  14
   2  -2  15 106.546 56.8860  20
   2  -2  15 88.9222 49.6005  21
   2  -2  15 122.663 44.0267  35
   2  -2  15 177.339 43.1708  34
   2  -2  16 800.954 97.8229  10
   2  -2  16 801.801 84.2408  52
   2  -2  16 1013.32 88.1462  49
   2  -2  16 1043.73 92.3384  29
   2  -2  16 1064.12 121.791  22
   2  -2  16 1151.01 106.123  30
   2  -2  16 951.533 90.4730  20
   2  -2  16 1338.64 88.0792  35
   2  -2  16 972.658 78.8333  34
   2  -2  17 233.603 51.4690  49
   2  -2  17 175.052 52.2815  52
   2  -2  17 252.139 73.5067  30
   2  -2  17 257.657 89.5959  22
   2  -2  17 290.721 48.7620  35
   2  -2  17 221.275 44.5773  34
   2  -2  17 262.548 57.3709  20
   2  -2  17 292.726 52.4578  18
   2  -2  18 249.276 49.5815  52
   2  -2  18 262.929 49.6013  49
   2  -2  18 318.529 42.7936  34
   2  -2  18 294.237 52.6612  20
   2  -2  18 343.593 50.8551  18
   2  -2  19 431.098 48.0487  52
   2  -2  19 453.109 41.6848  34
   2  -2  19 358.466 46.0712  18
   2  -2  19 355.159 49.0344  20
   2  -2  20 230.879 33.9586  18
   2  -2  20 257.533 33.6986  52
  -2   1  22-10.7184 17.1098  49
  -2   1  21 261.386 38.3693  49
  -2   1  20 3.92393 33.6911  21
  -2   1  20 1.39812 38.8271  49
  -2   1  20-14.0194 24.5042  52
  -2   1  20 5.53683 39.7117  30
  -2   1  20-2.97017 48.2186  29
  -2   1  19 560.467 59.0785  21
  -2   1  19 505.304 50.1557  52
  -2   1  19 542.710 65.8448  49
  -2   1  19 610.666 73.4034  29
  -2   1  19 654.421 66.4239  30
  -2   1  18 17.8735 47.4628  21
  -2   1  18 69.6888 38.1575  52
  -2   1  18 6.01753 62.3847  29
  -2   1  18 69.9680 53.5192  30
  -2   1  17 3271.36 195.009  52
  -2   1  17 3451.13 208.573  30
  -2   1  17 3445.87 209.737  29
  -2   1  17 3278.43 197.880  21
  -2   1  17 3324.96 197.075  20
  -2   1  17 3018.25 186.687  34
  -2   1  16 238.998 45.5655  52
  -2   1  16 248.869 63.2681  29
  -2   1  16 258.570 48.2749  24
  -2   1  16 274.442 59.1476  30
  -2   1  16 387.794 106.840  14
  -2   1  16 277.858 47.5072  20
  -2   1  16 224.106 30.9340  34
  -2   1  15 3344.08 189.079  52
  -2   1  15 2956.15 198.871  29
  -2   1  15 3110.87 198.179  30
  -2   1  15 3330.40 189.379  24
  -2   1  15 3049.70 189.947  20
  -2   1  15 2957.63 245.976  14
  -2   1  15 2940.79 180.584  34
  -2   1  14 2836.51 386.810   8
  -2   1  14 2708.91 161.633  52
  -2   1  14 2833.30 212.721  14
  -2   1  14 2517.62 155.635  34
  -2   1  14 3204.05 166.054  24
  -2   1  14 2523.08 170.423  30
  -2   1  14 2276.73 169.699  29
  -2   1  13 2003.33 319.835   8
  -2   1  13 2055.32 175.716  14
  -2   1  13 2085.69 125.629  34
  -2   1  13 2287.69 134.410  24
  -2   1  13 1979.62 138.484  30
  -2   1  12 2.95631 34.4209  30
  -2   1  12 7.84968 31.4033  24
  -2   1  12 64.7386 172.267   8
  -2   1  12-4.05465 70.1342  14
  -2   1  11 7683.78 382.159  24
  -2   1  11 6813.33 408.757  14
  -2   1  11 5823.77 379.997  10
  -2   1  11 6947.42 555.473   8
  -2   1  10 5466.59 319.002  14
  -2   1  10 5047.49 293.933  10
  -2   1  10 4918.23 447.495   8
  -2   1   9 3925.92 241.780  14
  -2   1   9 4438.25 374.895   8
  -2   1   9 3791.47 221.345  10
  -2   1   8 248.423 49.8092  14
  -2   1   8 240.147 24.2641  10
  -2   1   7 28.8290 33.7056  14
  -2   1   7 34.3455 13.0845  10
  -2   1   6 98.5973 14.0035  10
   2  -1  -6 199.035 20.5803   9
   2  -1  -5 1386.84 83.3058   9
  -2   1   5 1329.58 77.4455  10
   2  -1  -4 121263. 6255.25   9
  -2   1   4 111575. 6248.82  10
   2  -1  -3 96.4117 22.5877   9
   2  -1  -3 116.827 22.5627   5
   2  -1  -2 14075.6 821.162   9
   2  -1  -2 15434.7 821.649   5
   2  -1  -1 27140.7 1440.64  10
   2  -1  -1 23765.5 1444.87   9
   2  -1  -1 25820.6 1444.99   5
   2  -1   0 155.799 16.9873  10
   2  -1   0 137.954 24.2678   7
   2  -1   1 137.246 21.5990   2
   2  -1   1 121.700 23.1020   5
   2  -1   1 162.919 19.4672  10
   2  -1   1 190.893 26.0419   7
   2  -1   2 2979.12 163.956  12
   2  -1   2 2727.36 168.898   9
   2  -1   3 14110.3 786.749   9
   2  -1   4 5019.46 285.080   9
   2  -1   5 4713.60 267.597   9
  -2   1  -6 31872.5 1766.91   1
   2  -1   7 30659.6 1737.30  14
   2  -1   7 31479.2 1735.14  10
   2  -1   8 11953.9 694.435  14
   2  -1   8 12241.3 690.756  10
   2  -1   9 22113.7 1270.54  14
   2  -1   9 22749.8 1265.48  10
   2  -1  10 2889.07 196.722  10
   2  -1  10 2911.05 197.662  22
   2  -1  10 2680.41 211.986  23
   2  -1  10 2485.31 178.693  29
   2  -1  10 3075.51 184.650  30
   2  -1  10 2684.57 197.762  25
   2  -1  10 2827.76 206.386  14
   2  -1  10 2762.35 180.198  20
   2  -1  10 2868.58 177.111  21
   2  -1  10 3017.75 174.673  34
   2  -1  10 3127.63 174.958  35
   2  -1  11 366.858 63.4925  10
   2  -1  11 489.769 47.8807  49
   2  -1  11 567.759 47.9148  52
   2  -1  11 374.716 47.5997  29
   2  -1  11 426.414 75.9726  25
   2  -1  11 406.412 106.680  23
   2  -1  11 475.118 76.6890  22
   2  -1  11 464.683 56.8483  30
   2  -1  11 373.749 42.8946  24
   2  -1  11 452.229 84.5900  14
   2  -1  11 383.214 52.3576  20
   2  -1  11 428.230 48.0149  21
   2  -1  11 460.182 42.1208  34
   2  -1  11 481.746 41.5956  35
   2  -1  12 689.445 80.9870  10
   2  -1  12 522.750 53.7676  52
   2  -1  12 546.520 56.5366  49
   2  -1  12 425.040 90.0722  25
   2  -1  12 605.075 69.6440  30
   2  -1  12 563.100 60.5718  29
   2  -1  12 576.619 132.437  23
   2  -1  12 477.360 51.0553  24
   2  -1  12 630.568 90.8477  22
   2  -1  12 551.870 57.2809  21
   2  -1  12 775.469 103.845  14
   2  -1  12 530.201 61.1038  20
   2  -1  12 661.416 51.5443  34
   2  -1  12 649.021 51.1939  35
   2  -1  13 787.954 85.7972  10
   2  -1  13 437.228 59.8775  52
   2  -1  13 530.977 62.9964  49
   2  -1  13 685.715 146.503  23
   2  -1  13 815.425 100.217  22
   2  -1  13 679.784 78.2256  30
   2  -1  13 716.151 58.1025  24
   2  -1  13 724.099 68.4011  29
   2  -1  13 618.685 102.305  25
   2  -1  13 726.285 65.2697  21
   2  -1  13 822.421 75.2447  20
   2  -1  13 830.273 113.327  14
   2  -1  13 761.266 59.5406  35
   2  -1  13 592.383 57.0524  34
   2  -1  14 759.208 93.3875  10
   2  -1  14 880.731 75.3367  49
   2  -1  14 807.320 72.9486  52
   2  -1  14 863.105 112.820  22
   2  -1  14 852.489 80.1965  29
   2  -1  14 743.144 87.8601  30
   2  -1  14 758.501 64.0879  24
   2  -1  14 906.550 121.634  14
   2  -1  14 814.548 83.6972  20
   2  -1  14 743.773 73.7173  21
   2  -1  14 767.307 66.5079  34
   2  -1  14 1068.31 74.5089  35
   2  -1  15 15.2853 55.4837  10
   2  -1  15 5.50266 47.3423  49
   2  -1  15 84.2701 48.9802  52
   2  -1  15 65.1728 50.8456  29
   2  -1  15-8.91694 32.3754  24
   2  -1  15-2.56428 63.3127  30
   2  -1  15 16.0267 87.5603  22
   2  -1  15 41.2605 50.3266  21
   2  -1  15 35.9199 56.8220  20
   2  -1  15 60.3741 44.4357  35
   2  -1  15 43.7007 37.0671  34
   2  -1  16 246.780 53.0983  49
   2  -1  16 248.424 52.8328  52
   2  -1  16 153.269 74.7440  30
   2  -1  16 135.686 86.8091  22
   2  -1  16 173.948 34.7836  24
   2  -1  16 244.499 61.4191  29
   2  -1  16 178.046 61.1163  20
   2  -1  16 142.992 51.9046  21
   2  -1  16 192.299 43.8172  34
   2  -1  16 220.657 44.7210  35
   2  -1  17 40.4246 44.5331  52
   2  -1  17 66.3563 45.3471  49
   2  -1  17-60.9841 53.5649  29
   2  -1  17 3.49102 77.7461  22
   2  -1  17 48.4080 70.7641  30
   2  -1  17 25.4065 55.3634  20
   2  -1  17 40.0388 36.6533  34
   2  -1  18 1816.18 117.622  52
   2  -1  18 1637.23 117.600  49
   2  -1  18 1857.62 137.097  30
   2  -1  18 1631.90 140.621  22
   2  -1  18 1861.31 111.950  34
   2  -1  18 1726.28 122.674  20
   2  -1  18 1839.99 118.920  18
   2  -1  19 590.994 55.1203  18
   2  -1  19 643.039 58.7308  20
   2  -1  19 559.511 52.3374  52
   2  -1  20-5.66646 26.6036  18
   2  -1  20 13.5064 26.3459  19
  -2   0  22 16.7540 14.9867  18
  -2   0  22-14.4244 22.4278  49
  -2   0  21 397.053 36.2904  52
  -2   0  21 379.381 47.0500  49
  -2   0  20 161.071 39.3398  21
  -2   0  20 176.997 34.9932  52
  -2   0  20 194.538 51.6388  29
  -2   0  19 197.788 45.0807  21
  -2   0  19 250.265 42.2911  52
  -2   0  19 220.672 63.3942  29
  -2   0  19 159.428 52.7575  30
  -2   0  18 2578.72 169.910  52
  -2   0  18 3134.56 186.195  29
  -2   0  18 2781.66 180.190  30
  -2   0  18 3078.86 173.539  21
  -2   0  18 2587.71 162.351  34
  -2   0  17 118.539 43.1209  52
  -2   0  17 152.426 61.0892  29
  -2   0  17 159.015 58.1616  30
  -2   0  17 222.961 49.9931  21
  -2   0  17 304.220 115.055  14
  -2   0  17 160.173 33.7199  34
  -2   0  16 706.935 63.1189  52
  -2   0  16 581.008 75.0995  29
  -2   0  16 620.783 73.3394  30
  -2   0  16 565.173 63.2582  21
  -2   0  16 574.818 118.815  14
  -2   0  16 659.049 52.9908  34
  -2   0  15 1034.51 82.9051  52
  -2   0  15 1255.36 143.166  14
  -2   0  15 1154.07 76.2931  34
  -2   0  15 1057.06 89.4067  30
  -2   0  15 1110.11 81.1423  24
  -2   0  15 1161.29 95.3394  29
  -2   0  14 1046.36 268.505   8
  -2   0  14 1146.44 81.9063  20
  -2   0  14 1409.30 135.953  14
  -2   0  14 1107.91 77.6432  34
  -2   0  14 1238.37 82.6859  24
  -2   0  14 1139.83 90.0259  30
  -2   0  14 1127.34 93.5852  29
  -2   0  13 1064.53 253.337   8
  -2   0  13 1158.84 120.776  14
  -2   0  13 1181.96 74.2198  34
  -2   0  13 1185.02 78.5306  24
  -2   0  13 964.986 84.1355  29
  -2   0  13 991.372 83.1331  30
  -2   0  12 8071.85 502.797  10
  -2   0  12 8579.76 691.015   8
  -2   0  12 8598.33 531.988  14
  -2   0  12 9575.00 496.567  34
  -2   0  12 10173.0 500.092  24
  -2   0  12 7262.64 501.050  29
  -2   0  12 8525.54 502.348  30
  -2   0  11 278.524 64.8143  14
  -2   0  11 212.578 32.8214  10
  -2   0  11 146.904 164.629   8
  -2   0  10 4731.32 280.837  14
  -2   0  10 4331.48 258.699  10
  -2   0  10 4456.39 405.107   8
  -2   0   9 190.748 50.3422  14
  -2   0   9 155.816 26.2963  10
  -2   0   9 209.066 138.476   8
  -2   0   8 83.6899 41.0610  14
  -2   0   8 120.024 22.4684  10
  -2   0   8 106.438 16.2334  11
  -2   0   7 546.294 57.6540  14
  -2   0   7 595.517 41.5307  11
  -2   0   7 540.437 42.3405  10
   2   0  -6 1937.35 115.336   5
   2   0  -5 19632.1 1091.32   5
   2   0  -4 2288.17 133.505   5
   2   0  -4 2242.93 133.008   9
   2   0  -3 30229.5 1690.32   5
   2   0  -3 30717.8 1689.77   9
   2   0  -2 2861.29 161.593   9
   2   0  -2 2708.59 161.631   5
   2   0  -1 1247.49 85.9016   5
  -2   0   1 1319.44 84.1683   3
   2   0   0 251.989 24.9944  10
  -2   0   0 329.788 22.7698   3
   2   0   1 83.7913 22.1543  12
   2   0   1 55.5276 19.3221   9
   2   0   1 68.6552 19.8113   5
   2   0   1 102.446 17.1927  10
   2   0   2 273.558 28.0518   9
   2   0   2 292.526 27.9370   5
   2   0   3 72427.8 4003.85   5
   2   0   3 72361.8 4008.29   4
   2   0   4 9203.57 536.848   4
   2   0   4 9613.33 530.229   5
   2   0   5 361.935 39.2086   4
   2   0   5 258.855 35.9110  10
  -2   0  -5 280.768 27.1136  11
  -2   0  -6 205.892 19.9071  11
   2   0   6 236.061 42.3378  14
   2   0   6 238.262 36.0138  10
   2   0   6 232.410 36.5658   4
   2   0   7 1184.52 97.9203  14
   2   0   7 1276.82 90.4293   4
   2   0   7 1261.07 90.1209  10
   2   0   8 9574.59 548.415  14
   2   0   8 8876.04 538.533   4
   2   0   8 9899.64 541.469  10
   2   0   9 108.946 57.5646  14
   2   0   9 88.7636 41.4054  10
   2   0   9 61.2150 27.9933   4
   2   0  10 2723.54 183.096  10
   2   0  10 3174.45 165.928  52
   2   0  10 2884.53 166.308  26
   2   0  10 2709.81 209.290  23
   2   0  10 2339.08 186.884  25
   2   0  10 2712.67 187.278  22
   2   0  10 2515.49 222.797  28
   2   0  10 2718.90 165.807  21
   2   0  10 2921.04 196.697  14
   2   0  10 2619.30 169.533  20
   2   0  10 2950.36 163.686  35
   2   0  10 2514.15 161.655  34
   2   0  11 1442.81 111.713  10
   2   0  11 1254.61 87.9758  52
   2   0  11 1222.10 90.0467  49
   2   0  11 1242.66 122.719  25
   2   0  11 1346.40 100.044  30
   2   0  11 1146.87 92.3980  29
   2   0  11 1473.73 159.039  23
   2   0  11 941.046 88.2270  24
   2   0  11 1799.13 93.4144  26
   2   0  11 1139.32 164.163  28
   2   0  11 1489.00 121.226  22
   2   0  11 1609.38 133.332  14
   2   0  11 1383.25 98.1833  20
   2   0  11 1433.02 91.6539  21
   2   0  11 1250.27 85.7052  34
   2   0  11 1457.03 87.3570  35
   2   0  12-19.5346 52.7646  10
   2   0  12 50.1034 35.5084  52
   2   0  12 16.5459 35.7778  49
   2   0  12 10.9801 35.1713  24
   2   0  12 33.2169 41.3763  29
   2   0  12 11.7067 74.4627  25
   2   0  12-10.5197 125.617  23
   2   0  12-3.45476 67.3776  22
   2   0  12 16.9484 51.2783  30
   2   0  12 26.6920 39.6703  21
   2   0  12 52.3213 78.3295  14
   2   0  12 38.2587 43.8481  20
   2   0  12 34.7555 29.8647  34
   2   0  12 30.3625 31.8863  35
   2   0  13 314.034 64.8937  10
   2   0  13 144.012 43.6884  49
   2   0  13 173.154 43.3971  52
   2   0  13 192.419 41.0312  24
   2   0  13 234.082 60.8176  30
   2   0  13 185.737 141.398  23
   2   0  13 296.916 54.5231  29
   2   0  13 277.416 84.2619  22
   2   0  13 275.496 51.6710  21
   2   0  13 244.458 57.4561  20
   2   0  13 184.182 37.9177  34
   2   0  13 275.837 47.6898  35
   2   0  14 2240.47 153.963  52
   2   0  14 2192.56 157.241  49
   2   0  14 2384.05 163.847  29
   2   0  14 2507.96 191.952  22
   2   0  14 2432.15 173.071  30
   2   0  14 2407.90 154.146  24
   2   0  14 2413.28 164.868  20
   2   0  14 2466.40 158.838  21
   2   0  14 2423.12 150.887  34
   2   0  15 1335.39 91.5402  52
   2   0  15 1185.66 94.8447  49
   2   0  15 1103.51 86.3110  24
   2   0  15 1045.07 127.470  22
   2   0  15 1133.61 114.034  30
   2   0  15 1050.44 97.5549  29
   2   0  15 1069.87 94.1029  21
   2   0  15 1158.98 101.753  20
   2   0  15 1275.32 83.8721  34
   2   0  15 1382.44 86.9016  35
   2   0  16 439.698 57.5860  49
   2   0  16 543.144 58.5504  52
   2   0  16 425.894 97.3624  22
   2   0  16 520.716 69.4322  29
   2   0  16 605.933 53.4064  24
   2   0  16 619.008 86.4582  30
   2   0  16 443.672 69.8191  20
   2   0  16 448.475 66.9222  21
   2   0  16 401.048 49.9687  34
   2   0  17 1832.97 132.396  49
   2   0  17 2279.29 131.993  52
   2   0  17 2169.97 140.294  29
   2   0  17 1826.48 124.028  24
   2   0  17 2190.63 150.853  30
   2   0  17 1761.53 159.534  22
   2   0  17 2062.82 140.475  20
   2   0  17 2088.60 124.725  34
   2   0  18 229.467 52.1419  20
   2   0  18 216.827 47.3395  18
   2   0  18 138.112 38.8423  49
   2   0  18 181.413 39.3501  52
   2   0  18 278.580 65.2427  30
   2   0  18 226.895 49.6073  29
   2   0  18 213.503 68.4750  22
   2   0  19 1049.81 73.3719  18
   2   0  19 1113.21 76.9809  20
   2   0  19 886.628 68.2281  52
   2   0  20 199.581 26.7160  19
   2   0  20 246.323 29.8521  18
  -2  -1  22 248.514 23.9107  18
  -2  -1  22 322.636 35.9570  49
  -2  -1  22 302.841 28.1077  52
  -2  -1  21 40.8278 28.3760  52
  -2  -1  20 396.869 42.3786  21
  -2  -1  20 225.223 39.9126  52
  -2  -1  19 154.273 42.3781  52
  -2  -1  19 112.427 62.8901  29
  -2  -1  19 1.12121 39.7243  21
  -2  -1  19 92.7721 29.5634  34
  -2  -1  18 59.9234 45.6432  52
  -2  -1  18 226.419 54.8182  30
  -2  -1  18 186.773 62.5417  29
  -2  -1  18 231.564 46.6888  21
  -2  -1  18 96.3738 106.805  14
  -2  -1  18 162.576 34.3006  34
  -2  -1  17 247.826 48.1374  52
  -2  -1  17 114.912 54.7157  49
  -2  -1  17 203.402 55.3671  30
  -2  -1  17 117.820 57.5348  29
  -2  -1  17 122.041 104.733  14
  -2  -1  17 93.6872 44.9385  21
  -2  -1  17 146.365 33.7951  34
  -2  -1  16 1748.32 116.693  52
  -2  -1  16 1906.16 123.343  49
  -2  -1  16 1618.27 123.343  30
  -2  -1  16 1629.56 125.744  29
  -2  -1  16 1608.77 175.663  14
  -2  -1  16 1668.88 114.188  21
  -2  -1  16 1669.15 110.012  34
  -2  -1  15 64.8590 30.6658  51
  -2  -1  15 107.485 47.2988  49
  -2  -1  15 115.716 41.0076  52
  -2  -1  15 78.4907 50.3036  29
  -2  -1  15 49.2879 46.4272  30
  -2  -1  15 49.6745 91.3317  14
  -2  -1  15 76.1806 39.6748  21
  -2  -1  15 58.4767 30.3712  34
  -2  -1  14 5427.23 304.129  49
  -2  -1  14 4789.79 296.966  51
  -2  -1  14 5325.81 306.225  29
  -2  -1  14 4944.54 296.266  24
  -2  -1  14 5185.47 305.190  30
  -2  -1  14 5798.46 348.215  14
  -2  -1  14 5345.62 296.680  34
  -2  -1  13 4938.04 304.326  10
  -2  -1  13 4826.33 294.411  51
  -2  -1  13 5506.21 338.943  14
  -2  -1  13 5324.59 293.261  34
  -2  -1  13 5135.17 300.908  29
  -2  -1  13 4918.58 299.889  30
  -2  -1  13 5278.71 293.888  24
  -2  -1  12 227.009 41.3206  10
  -2  -1  12 234.338 70.1784  14
  -2  -1  12 296.664 31.9015  34
  -2  -1  12 240.938 37.7543  30
  -2  -1  12 240.356 41.4695  29
  -2  -1  12 244.460 32.4766  24
  -2  -1  11 1796.59 120.778  10
  -2  -1  11 1853.30 141.932  14
  -2  -1  10 6.72768 27.9132  10
  -2  -1  10-14.6621 51.2689  14
  -2  -1   9 4666.51 267.154  10
  -2  -1   9 4320.94 279.805  14
   2   1  -8 530.772 36.0695   5
  -2  -1   8 409.347 38.6285  11
  -2  -1   8 450.193 58.2577  14
   2   1  -7 263.004 27.1454   5
  -2  -1   7 273.098 31.2441  11
   2   1  -6 7671.18 441.919   5
  -2  -1   6 8054.79 444.010  11
  -2  -1   5 3773.86 209.751  11
  -2  -1   5 3296.94 216.501   3
  -2  -1   4 41130.7 2285.40   3
  -2  -1   3 49338.5 2735.75   3
  -2  -1   2 3704.78 215.746   3
   2   1  -1 60337.4 3334.67   7
   2   1   0 7039.43 402.476  12
   2   1   1 2091.98 134.931   4
   2   1   1 2203.22 134.530  12
   2   1   2 171.083 40.6641   4
  -2  -1  -3 4300.96 249.528  11
   2   1   3 4377.25 259.185   4
   2   1   4 35100.1 1958.68   5
   2   1   4 35732.4 1971.42   4
   2   1   4 34509.3 1961.95  10
  -2  -1  -4 36142.9 1960.84  11
   2   1   5 40073.7 2267.26  10
   2   1   5 40785.8 2261.08   5
   2   1   5 42998.0 2278.53   4
  -2  -1  -5 40558.0 2263.29  11
   2   1   6 34.5484 13.1686   5
   2   1   6 12.5368 28.6881  10
   2   1   6 46.5900 39.2101   4
   2   1   6 45.8768 38.7513  14
   2   1   7 6177.23 366.222  10
   2   1   7 6310.32 377.589   4
   2   1   7 6409.54 374.298  14
   2   1   8 86.5640 41.1939   4
   2   1   8 80.4962 39.0459  10
   2   1   8 112.938 54.1482  14
   2   1   9-16.9924 51.7180  25
   2   1   9 4.21308 76.0083  23
   2   1   9 106.584 90.0266  28
   2   1   9 127.444 54.5921  22
   2   1   9 3.38072 57.1450  14
   2   1   9 54.9641 40.6815   4
   2   1   9 56.2200 41.8921  10
   2   1  10 89.5428 39.6154   4
   2   1  10 10.5629 44.1315  10
   2   1  10 52.8330 26.1478  52
   2   1  10 93.8722 32.2625  26
   2   1  10-18.9806 95.9420  23
   2   1  10 26.4449 58.8409  22
   2   1  10 110.340 100.790  28
   2   1  10 15.6455 68.3500  14
   2   1  10 76.9283 27.8086  35
   2   1  10 62.7751 23.5280  34
   2   1  11 11.7302 46.3364  10
   2   1  11 32.4151 31.0079  52
   2   1  11 45.8394 67.6406  22
   2   1  11 90.1572 117.999  28
   2   1  11 1.32905 36.0642  26
   2   1  11 41.9609 116.793  23
   2   1  11 8.86352 34.4867  24
   2   1  11 23.6386 43.9205  20
   2   1  11 23.3092 24.8174  34
   2   1  11 23.9686 36.8190  35
   2   1  12 2677.44 176.602  49
   2   1  12 2743.60 173.057  52
   2   1  12 2646.58 187.637  30
   2   1  12 3091.26 208.228  22
   2   1  12 2930.69 259.716  23
   2   1  12 3860.62 181.899  26
   2   1  12 2434.93 178.819  29
   2   1  12 2270.59 175.641  24
   2   1  12 3065.70 184.510  20
   2   1  12 2767.85 170.125  34
   2   1  12 3646.38 177.658  35
   2   1  13 33.7144 39.1216  52
   2   1  13 63.1327 41.2581  49
   2   1  13 218.920 152.647  23
   2   1  13 71.3137 44.1770  24
   2   1  13 93.1995 47.9398  29
   2   1  13 38.7673 62.6167  30
   2   1  13 88.7798 73.4158  22
   2   1  13 50.1512 57.4907  20
   2   1  13 51.7977 36.7813  35
   2   1  13 104.122 32.0588  34
   2   1  14 5903.76 376.358  52
   2   1  14 5810.38 380.624  49
   2   1  14 6929.43 396.510  30
   2   1  14 6581.46 387.431  29
   2   1  14 7116.83 413.074  22
   2   1  14 7007.87 381.148  24
   2   1  14 6878.09 389.275  20
   2   1  14 6780.72 382.797  21
   2   1  14 7204.97 375.573  35
   2   1  14 6242.43 373.611  34
   2   1  15 32.9459 42.0820  49
   2   1  15 56.6844 41.6086  52
   2   1  15 4.16057 53.5716  29
   2   1  15 104.556 70.5208  30
   2   1  15 3.95460 82.3861  22
   2   1  15 65.5958 40.3790  24
   2   1  15 38.3194 52.7370  21
   2   1  15 126.221 64.0003  20
   2   1  15 112.834 33.3646  34
   2   1  15 74.5387 31.0234  35
   2   1  16 1621.29 121.625  49
   2   1  16 1742.24 119.000  52
   2   1  16 2081.72 121.648  24
   2   1  16 1907.79 144.528  30
   2   1  16 2114.93 132.126  29
   2   1  16 1868.60 156.711  22
   2   1  16 1667.89 126.015  21
   2   1  16 2138.92 134.644  20
   2   1  16 1648.84 112.323  34
   2   1  17 408.356 66.2759  20
   2   1  17 396.448 48.0958  52
   2   1  17 350.872 49.0411  49
   2   1  17 490.146 75.4896  30
   2   1  17 527.634 62.9568  29
   2   1  17 410.389 46.2945  24
   2   1  17 520.165 86.3244  22
   2   1  18 20.9599 45.4698  20
   2   1  18-1.12552 39.9940  18
   2   1  18-12.3078 28.1279  52
   2   1  18-68.3208 41.9981  29
   2   1  18 83.1684 56.0210  30
   2   1  18 72.8328 55.5246  22
   2   1  19 16.2010 33.7440  20
   2   1  19 23.4397 31.2497  18
   2   1  19 34.8561 26.1950  19
   2   1  20 171.455 24.8537  18
  -2  -2  22 138.664 24.7908  52
  -2  -2  21 606.849 55.7389  52
  -2  -2  21 782.215 51.2222  18
  -2  -2  20 162.458 39.8501  52
  -2  -2  20 70.0459 28.5716  34
  -2  -2  19 917.151 86.3354  49
  -2  -2  19 885.597 75.5959  52
  -2  -2  19 914.371 88.9822  29
  -2  -2  19 938.885 129.864  14
  -2  -2  19 869.147 68.5263  21
  -2  -2  19 912.152 67.3645  34
  -2  -2  18 1138.01 88.8022  52
  -2  -2  18 1204.59 97.1813  49
  -2  -2  18 1158.14 101.958  29
  -2  -2  18 1022.88 149.639  14
  -2  -2  18 1116.74 83.2236  21
  -2  -2  18 1199.43 81.9510  34
  -2  -2  17 1319.14 100.422  49
  -2  -2  17 1269.02 102.017  29
  -2  -2  17 1187.95 97.0543  30
  -2  -2  17 1131.31 85.5531  21
  -2  -2  17 1139.13 153.304  14
  -2  -2  17 1085.64 84.1400  34
  -2  -2  16 319.296 56.7749  49
  -2  -2  16 199.798 38.8483  51
  -2  -2  16 359.342 64.7680  29
  -2  -2  16 207.639 54.4366  30
  -2  -2  16 397.286 110.976  14
  -2  -2  16 258.171 43.4592  21
  -2  -2  16 264.335 42.6635  34
  -2  -2  15 573.659 54.7658  51
  -2  -2  15 729.785 65.2919  49
  -2  -2  15 587.205 69.7284  29
  -2  -2  15 514.178 62.9844  30
  -2  -2  15 621.042 120.477  14
  -2  -2  15 550.658 53.1471  21
  -2  -2  15 530.648 52.1888  34
  -2  -2  14 5275.37 355.113  10
  -2  -2  14 5131.01 528.635   8
  -2  -2  14 5952.58 344.084  51
  -2  -2  14 6964.75 350.435  49
  -2  -2  14 6153.74 351.098  29
  -2  -2  14 5853.01 348.811  30
  -2  -2  14 6086.61 390.005  14
  -2  -2  14 5724.09 340.853  21
  -2  -2  14 6002.01 342.180  34
  -2  -2  13 94.9328 39.9911  10
  -2  -2  13 43.9828 158.389   8
  -2  -2  13 99.9301 30.8583  51
  -2  -2  13 74.9944 35.8390  49
  -2  -2  13 83.0065 39.4354  29
  -2  -2  13 21.3810 35.1852  30
  -2  -2  13 49.6977 70.8404  14
  -2  -2  13 45.6898 27.8451  34
  -2  -2  12 3900.88 223.730  51
  -2  -2  12 3555.86 224.816  49
  -2  -2  12 3652.28 226.901  30
  -2  -2  12 4137.53 228.448  29
  -2  -2  12 4164.07 261.287  14
  -2  -2  12 3835.67 238.239  10
  -2  -2  12 3673.99 382.293   8
  -2  -2  11 5351.37 336.715  14
  -2  -2  11 5385.58 320.490  10
  -2  -2  11 5211.66 451.645   8
  -2  -2  10 1356.44 115.771  14
  -2  -2  10 1508.28 227.678   8
  -2  -2   9 1295.72 106.725  14
   2   2  -9 1299.10 82.0081   5
  -2  -2   9 1179.86 199.807   8
  -2  -2   8 29.3334 26.9284  11
   2   2  -8 28.6735 20.2939   5
  -2  -2   7 50.7000 29.2103  11
  -2  -2   6 686.626 57.9465  11
  -2  -2   5 13098.5 719.724  11
  -2  -2   5 12320.9 724.277   3
  -2  -2   4 18109.5 1011.81  11
  -2  -2   4 18039.8 1015.62   3
   2   2  -3 25119.6 1398.81   6
   2   2  -2 198925. 10992.7   6
   2   2  -1 20910.3 1171.24   4
  -2  -2   0 3597.15 213.876  11
  -2  -2  -1 9447.64 535.438  11
  -2  -2  -2 20326.9 1149.57  11
   2   2   2 20986.9 1158.91   4
  -2  -2  -3 10759.2 599.932  11
   2   2   3 10310.6 609.867   4
  -2  -2  -4 28280.1 1602.20  11
   2   2   4 29793.3 1617.60   4
  -2  -2  -5 2131.38 135.754  11
   2   2   5 2300.34 155.988   4
   2   2   6 1004.75 67.5038   5
   2   2   6 1145.37 98.4237   4
   2   2   7 1391.94 118.774   4
   2   2   8 78.1533 52.0097   4
   2   2   9 3360.73 181.682  48
   2   2   9 2598.67 231.782  28
   2   2   9 3074.48 187.248  27
   2   2   9 2537.16 180.210  26
   2   2   9 3212.92 203.650  22
   2   2   9 2794.10 200.724  25
   2   2   9 3105.76 179.297  21
   2   2   9 3211.25 214.380   4
   2   2  10 292.631 61.2139   4
   2   2  10 250.674 34.6815  52
   2   2  10 339.618 43.1693  48
   2   2  10 261.715 75.1275  25
   2   2  10 139.605 110.175  28
   2   2  10 300.647 45.4855  26
   2   2  10 431.696 72.8098  22
   2   2  10 318.734 42.7277  21
   2   2  10 353.447 38.5905  35
   2   2  10 256.909 31.1284  34
   2   2  11 187.276 34.4441  52
   2   2  11 332.304 48.2349  26
   2   2  11 277.711 74.6811  22
   2   2  11 136.366 42.5940  24
   2   2  11 264.632 44.2314  21
   2   2  11 221.648 30.8537  34
   2   2  11 255.288 35.5590  35
   2   2  12 163.728 38.0354  52
   2   2  12 140.828 168.750  23
   2   2  12 224.642 49.2744  26
   2   2  12 151.674 79.4849  22
   2   2  12 107.727 47.3204  24
   2   2  12 134.137 59.3222  20
   2   2  12 197.612 47.8430  21
   2   2  12 149.942 30.7693  34
   2   2  12 221.914 35.3067  35
   2   2  13 4958.07 285.313  52
   2   2  13 4634.11 289.743  49
   2   2  13 5024.90 303.302  30
   2   2  13 5163.56 322.362  22
   2   2  13 4110.20 293.259  29
   2   2  13 4872.72 292.227  24
   2   2  13 4906.22 298.924  20
   2   2  13 5011.94 283.007  35
   2   2  13 4568.74 281.195  34
   2   2  14 26.9934 36.5478  52
   2   2  14 44.1411 39.8619  49
   2   2  14 16.1229 81.2364  22
   2   2  14-25.7989 54.2378  29
   2   2  14-29.4951 50.2431  24
   2   2  14-2.61234 63.9698  30
   2   2  14 6.50705 62.7242  20
   2   2  14 40.7194 27.9997  34
   2   2  15 2739.63 164.481  52
   2   2  15 2290.57 167.649  49
   2   2  15 3055.36 190.060  30
   2   2  15 3108.11 171.759  24
   2   2  15 2988.21 206.708  22
   2   2  15 2795.83 178.502  29
   2   2  15 2805.67 181.012  20
   2   2  15 2499.69 158.012  34
   2   2  16 443.951 70.0456  20
   2   2  16 529.817 49.5896  52
   2   2  16 406.736 51.5229  49
   2   2  16 603.178 68.9363  29
   2   2  16 528.572 82.8959  30
   2   2  16 554.401 56.7586  24
[truncated: 1,250,741 more chars]
