# Supplementary material for: Effective Alkyl‐Alkyl Cross‐Coupling with an Iron‐Xantphos Catalyst: Mechanistic and Structural Insights
Source: Angew Chem Int Ed Engl. 2024 Nov 2;64(1):e202413566. doi: 10.1002/anie.202413566 (PMC11701360; doi:10.1002/anie.202413566)
Supplement: Supplementary file 3 — Supporting Information [file ANIE-64-e202413566-s002.cif]

data_neimca14

_vrf_PLAT302_neimca14
;
PROBLEM: _G Anion/Solvent/Minor-Residue Disorder (Resd  3-6) .. 100% 
RESPONSE: Two adjacent cocrystallized THF solvent molecules were
modeled as disordered over two positions (0.739(7):0.261(7)).
;

_vrf_PLAT860_neimca14
;
PROBLEM: _G Number of Least-Squares Restraints ............. 268 
RESPONSE: Analogous bond lengths and angles between the two
positions of the disordered THF molecules were restrained to
be similar. Anisotropic displacement parameters for proximal
atoms were restrained to be similar and restrained toward the
expected motion relative to bond direction.
;

_audit_creation_date               2020-12-07
_audit_creation_method
;
Olex2 1.3-ac4
(compiled 2020.03.28 svn.rd84adfe8 for Rigaku Oxford Diffraction, GUI svn.r6032)
;
_shelx_SHELXL_version_number       '2018/3'
_audit_contact_author_address      ?
_audit_contact_author_email        ?
_audit_contact_author_name         ''
_audit_contact_author_phone        ?
_publ_contact_author_id_orcid      ?
_publ_section_references
;
Dolomanov, O.V., Bourhis, L.J., Gildea, R.J, Howard, J.A.K. & Puschmann, H.
 (2009), J. Appl. Cryst. 42, 339-341.

#CrysAlisPro, version 171.40.84a
Rigaku Oxford Diffraction (2020). <i>CrysAlisPro Software system,
version 171.40.84a</i>. Rigaku Corporation, Oxford, UK.

#SHELXT-2018/2
Sheldrick, G. M. (2015a). <i>Acta Cryst.</i> A<b>71</b>, 3--8.

#SHELXL-2018/3
Sheldrick, G. M. (2015b). <i>Acta Cryst.</i> C<b>71</b>, 3--8.
;
_chemical_name_common              ?
_chemical_name_systematic          ?
_chemical_formula_moiety           'C43 H43 Br Fe O P2 Si, 3(C4 H8 O)'
_chemical_formula_sum              'C55 H67 Br Fe O4 P2 Si'
_chemical_formula_weight           1017.87
_chemical_melting_point            ?
_chemical_oxdiff_formula           ?
loop_
  _atom_type_symbol
  _atom_type_description
  _atom_type_scat_dispersion_real
  _atom_type_scat_dispersion_imag
  _atom_type_scat_source
 'C' 'C' 0.0181 0.0091 'International Tables Vol C Tables 4.2.6.8 and 6.1.1.4'
 'H' 'H' 0.0000 0.0000 'International Tables Vol C Tables 4.2.6.8 and 6.1.1.4'
 'Br' 'Br' -0.6763 1.2805
 'International Tables Vol C Tables 4.2.6.8 and 6.1.1.4'
 'Fe' 'Fe' -1.1336 3.1974
 'International Tables Vol C Tables 4.2.6.8 and 6.1.1.4'
 'O' 'O' 0.0492 0.0322 'International Tables Vol C Tables 4.2.6.8 and 6.1.1.4'
 'P' 'P' 0.2955 0.4335 'International Tables Vol C Tables 4.2.6.8 and 6.1.1.4'
 'Si' 'Si' 0.2541 0.3302 'International Tables Vol C Tables 4.2.6.8 and 6.1.1.4'

_shelx_space_group_comment
;
The symmetry employed for this shelxl refinement is uniquely defined
by the following loop, which should always be used as a source of
symmetry information in preference to the above space-group names.
They are only intended as comments.
;
_space_group_crystal_system        'monoclinic'
_space_group_IT_number             14
_space_group_name_H-M_alt          'P 1 21/n 1'
_space_group_name_Hall             '-P 2yn'
loop_
  _space_group_symop_operation_xyz
 'x, y, z'
 '-x+1/2, y+1/2, -z+1/2'
 '-x, -y, -z'
 'x-1/2, -y-1/2, z-1/2'

_cell_length_a                     10.6670(3)
_cell_length_b                     28.3462(8)
_cell_length_c                     17.3132(5)
_cell_angle_alpha                  90
_cell_angle_beta                   101.992(3)
_cell_angle_gamma                  90
_cell_volume                       5120.8(3)
_cell_formula_units_Z              4
_cell_measurement_reflns_used      19042
_cell_measurement_temperature      100.00(10)
_cell_measurement_theta_max        77.3290
_cell_measurement_theta_min        3.0260
_shelx_estimated_absorpt_T_max     0.901
_shelx_estimated_absorpt_T_min     0.317
_exptl_absorpt_coefficient_mu      4.432
_exptl_absorpt_correction_T_max    1.00000
_exptl_absorpt_correction_T_min    0.46093
_exptl_absorpt_correction_type     multi-scan
_exptl_absorpt_process_details
;
CrysAlisPro 1.171.40.84a (Rigaku Oxford Diffraction, 2020)
Empirical absorption correction using spherical harmonics,
implemented in SCALE3 ABSPACK scaling algorithm.
;
_exptl_absorpt_special_details     ?
_exptl_crystal_colour              colourless
_exptl_crystal_colour_primary      colourless
_exptl_crystal_density_diffrn      1.320
_exptl_crystal_density_meas        ?
_exptl_crystal_density_method      ?
_exptl_crystal_description         needle
_exptl_crystal_F_000               2136
_exptl_crystal_size_max            0.336
_exptl_crystal_size_mid            0.084
_exptl_crystal_size_min            0.024
_exptl_transmission_factor_max     ?
_exptl_transmission_factor_min     ?
_diffrn_reflns_av_R_equivalents    0.0863
_diffrn_reflns_av_unetI/netI       0.0562
_diffrn_reflns_Laue_measured_fraction_full  0.985
_diffrn_reflns_Laue_measured_fraction_max  0.962
_diffrn_reflns_limit_h_max         9
_diffrn_reflns_limit_h_min         -13
_diffrn_reflns_limit_k_max         35
_diffrn_reflns_limit_k_min         -33
_diffrn_reflns_limit_l_max         21
_diffrn_reflns_limit_l_min         -21
_diffrn_reflns_number              41829
_diffrn_reflns_point_group_measured_fraction_full  0.985
_diffrn_reflns_point_group_measured_fraction_max  0.962
_diffrn_reflns_theta_full          74.504
_diffrn_reflns_theta_max           77.876
_diffrn_reflns_theta_min           3.040
_diffrn_ambient_environment        N~2~
_diffrn_ambient_temperature        100.00(10)
_diffrn_detector                   'Hybrid Pixel Array Detector'
_diffrn_detector_area_resol_mean   10.0000
_diffrn_detector_type              HyPix
_diffrn_measured_fraction_theta_full  0.985
_diffrn_measured_fraction_theta_max  0.962
_diffrn_measurement_details
;
List of Runs (angles in degrees, time in seconds):

  # Type    Start    End  Width  t~exp~   \w     \q     \k     \f   Frames
--------------------------------------------------------------------------
  1  \w   -105.00 -67.00   0.50    4.03    --  -49.87-154.00-115.00   76
  2  \w   -121.00 -88.00   0.50    4.03    --  -49.87-121.00  43.00   66
  3  \w    -22.00   5.00   0.50    4.03    --   49.87 -19.00  30.00   54
  4  \w    -21.00  31.00   0.50    4.03    --   49.87 -38.00   0.00  104
  5  \w     39.00  64.00   0.50   16.11    --  105.75 -94.00   0.00   50
  6  \w     65.00 109.00   0.50   16.11    --  105.75 -94.00   0.00   88
  7  \w     73.00 109.00   0.50   16.11    --  105.75-121.00  43.00   72
  8  \w     42.00 104.00   0.50   16.11    --  105.75 -77.00  60.00  124
  9  \w     37.00  62.00   0.50    4.03    --   49.87-121.00  43.00   50
 10  \w     34.00  75.00   0.50   16.11    --  105.75 -61.00   0.00   82
 11  \w     34.00  60.00   0.50   16.11    --  105.75 -61.00  30.00   52
 12  \w     34.00  87.00   0.50   16.11    --  105.75 -61.00  60.00  106
 13  \w     99.00 164.00   0.50   16.11    --  105.75  15.00  60.00  130
 14  \w    138.00 163.00   0.50   16.11    --  105.75  15.00 -60.00   50
 15  \w    100.00 134.00   0.50   16.11    --  105.75  15.00 -60.00   68
 16  \w     98.00 162.00   0.50   16.11    --  105.75  15.00-120.00  128
 17  \w     72.00 147.00   0.50   16.11    --  105.75 154.00 -75.00  150
 18  \w    112.00 137.00   0.50   16.11    --  105.75 121.00 126.00   50
 19  \w     53.00  87.00   0.50   16.11    --  105.75 -61.00-150.00   68
 20  \w     55.00  84.00   0.50   16.11    --  105.75 -61.00-180.00   58
 21  \w     44.00  70.00   0.50   16.11    --  105.75 -94.00-150.00   52
 22  \w    106.00 134.00   0.50   16.11    --  105.75-154.00-115.00   56
 23  \w     60.00  85.00   0.50    4.03    --   49.87-154.00-115.00   50
 24  \w    -21.00   4.00   0.50    4.03    --   49.87 -19.00-120.00   50
 25  \w    -30.00  19.00   0.50    4.03    --  -49.87  38.00  30.00   98
 26  \w    -42.00 -17.00   0.50   16.11    --  -84.25  45.00 -30.00   50
 27  \w    -29.00  14.00   0.50    4.03    --  -49.87  38.00-120.00   86
 28  \w    -71.00 -45.00   0.50    4.03    --  -49.87 121.00 126.00   52
 29  \w   -106.00 -32.00   0.50   16.11    --  -84.25 154.00 -75.00  148
;
_diffrn_measurement_device         'four-circle diffractometer'
_diffrn_measurement_device_type    'XtaLAB Synergy, Dualflex, HyPix'
_diffrn_measurement_method         '\w scans'
_diffrn_orient_matrix_type        
 'CrysAlisPro convention (1999,Acta A55,543-557)'
_diffrn_orient_matrix_UB_11        -0.0108286000
_diffrn_orient_matrix_UB_12        0.0046127000
_diffrn_orient_matrix_UB_13        0.0870819000
_diffrn_orient_matrix_UB_21        -0.0156812000
_diffrn_orient_matrix_UB_22        0.0537948000
_diffrn_orient_matrix_UB_23        -0.0104018000
_diffrn_orient_matrix_UB_31        -0.1463494000
_diffrn_orient_matrix_UB_32        -0.0060490000
_diffrn_orient_matrix_UB_33        -0.0244303000
_diffrn_radiation_monochromator    mirror
_diffrn_radiation_probe            x-ray
_diffrn_radiation_type             'Cu K\a'
_diffrn_radiation_wavelength       1.54184
_diffrn_source                     'micro-focus sealed X-ray tube'
_diffrn_source_type                'PhotonJet (Cu) X-ray Source'
_reflns_Friedel_coverage           0.000
_reflns_Friedel_fraction_full      .
_reflns_Friedel_fraction_max       .
_reflns_number_gt                  9201
_reflns_number_total               10527
_reflns_odcompleteness_completeness  99.65
_reflns_odcompleteness_iscentric   1
_reflns_odcompleteness_theta       69.95
_reflns_special_details
;
 Reflections were merged by SHELXL according to the crystal
 class for the calculation of statistics and refinement.
 
 _reflns_Friedel_fraction is defined as the number of unique
 Friedel pairs measured divided by the number that would be
 possible theoretically, ignoring centric projections and
 systematic absences.
;
_reflns_threshold_expression       'I > 2\s(I)'
_computing_cell_refinement         'CrysAlisPro 1.171.40.84a (Rigaku OD, 2020)'
_computing_data_collection         'CrysAlisPro 1.171.40.84a (Rigaku OD, 2020)'
_computing_data_reduction          'CrysAlisPro 1.171.40.84a (Rigaku OD, 2020)'
_computing_molecular_graphics      'Olex2 1.3-ac4 (Dolomanov et al., 2009)'
_computing_publication_material    'Olex2 1.3-ac4 (Dolomanov et al., 2009)'
_computing_structure_refinement    'SHELXL 2018/3 (Sheldrick, 2015b)'
_computing_structure_solution      'SHELXT 2018/2 (Sheldrick, 2015a)'
_refine_diff_density_max           1.505
_refine_diff_density_min           -1.422
_refine_diff_density_rms           0.148
_refine_ls_extinction_coef         .
_refine_ls_extinction_method       none
_refine_ls_goodness_of_fit_ref     1.032
_refine_ls_hydrogen_treatment      constr
_refine_ls_matrix_type             full
_refine_ls_number_parameters       673
_refine_ls_number_reflns           10527
_refine_ls_number_restraints       268
_refine_ls_R_factor_all            0.0791
_refine_ls_R_factor_gt             0.0720
_refine_ls_restrained_S_all        1.026
_refine_ls_shift/su_max            0.001
_refine_ls_shift/su_mean           0.000
_refine_ls_structure_factor_coef   Fsqd
_refine_ls_weighting_details      
 'w=1/[\s^2^(Fo^2^)+(0.1429P)^2^+9.8836P] where P=(Fo^2^+2Fc^2^)/3'
_refine_ls_weighting_scheme        calc
_refine_ls_wR_factor_gt            0.2063
_refine_ls_wR_factor_ref           0.2136
_refine_special_details 
;
Two adjacent cocrystallized THF solvent molecules were
modeled as disordered over two positions (0.739(7):0.261(7)).
Analogous bond lengths and angles between the two positions
of the disordered THF molecules were restrained to be
similar. Anisotropic displacement parameters for proximal
atoms were restrained to be similar and restrained toward the
expected motion relative to bond direction.
;
_olex2_refinement_description
;
1. Fixed Uiso
 At 1.2 times of:
  All C(H) groups, All C(H,H) groups
 At 1.5 times of:
  All C(H,H,H) groups
2. Uiso/Uaniso restraints and constraints
All non-hydrogen atoms have similar U: within 1.2A with sigma of 0.02 and sigma
for terminal atoms of 0.04 within 1.2A
3. Rigid body (RIGU) restrains
 O3, C48, C49, C50, C51
 with sigma for 1-2 distances of 0.004 and sigma for 1-3 distances of 0.004
 O3', C48', C49', C50', C51'
 with sigma for 1-2 distances of 0.004 and sigma for 1-3 distances of 0.004
 O4, C52, C53, C54, C55
 with sigma for 1-2 distances of 0.004 and sigma for 1-3 distances of 0.004
 O4', C52', C53', C54', C55'
 with sigma for 1-2 distances of 0.004 and sigma for 1-3 distances of 0.004
4. Same fragment restrains
{O3, C51, C50, C49, C48} sigma for 1-2: 0.02, 1-3: 0.04
as in
{O3, C48, C49, C50, C51}
{O3, C48, C49, C50, C51} sigma for 1-2: 0.02, 1-3: 0.04
as in
{O3', C48', C49', C50', C51'}
{O4, C55, C54, C53, C52} sigma for 1-2: 0.02, 1-3: 0.04
as in
{O4, C52, C53, C54, C55}
{O4, C52, C53, C54, C55} sigma for 1-2: 0.02, 1-3: 0.04
{O4', C55', C54', C53', C52'} sigma for 1-2: 0.02, 1-3: 0.04
as in
{O4', C52', C53', C54', C55'}
5. Others
 Sof(O3')=Sof(C48')=Sof(H48C)=Sof(H48D)=Sof(C49')=Sof(H49C)=Sof(H49D)=
 Sof(C50')=Sof(H50C)=Sof(H50D)=Sof(C51')=Sof(H51C)=Sof(H51D)=Sof(O4')=Sof(C52')=
 Sof(H52C)=Sof(H52D)=Sof(C53')=Sof(H53C)=Sof(H53D)=Sof(C54')=Sof(H54C)=
 Sof(H54D)=Sof(C55')=Sof(H55C)=Sof(H55D)=1-FVAR(1)
 Sof(O3)=Sof(C48)=Sof(H48A)=Sof(H48B)=Sof(C49)=Sof(H49A)=Sof(H49B)=Sof(C50)=
 Sof(H50A)=Sof(H50B)=Sof(C51)=Sof(H51A)=Sof(H51B)=Sof(O4)=Sof(C52)=Sof(H52A)=
 Sof(H52B)=Sof(C53)=Sof(H53A)=Sof(H53B)=Sof(C54)=Sof(H54A)=Sof(H54B)=Sof(C55)=
 Sof(H55A)=Sof(H55B)=FVAR(1)
6.a Secondary CH2 refined with riding coordinates:
 C40(H40A,H40B), C44(H44A,H44B), C45(H45A,H45B), C46(H46A,H46B), C47(H47A,
 H47B), C48(H48A,H48B), C49(H49A,H49B), C50(H50A,H50B), C51(H51A,H51B),
 C48'(H48C,H48D), C49'(H49C,H49D), C50'(H50C,H50D), C51'(H51C,H51D), C52(H52A,
 H52B), C53(H53A,H53B), C54(H54A,H54B), C55(H55A,H55B), C52'(H52C,H52D),
 C53'(H53C,H53D), C54'(H54C,H54D), C55'(H55C,H55D)
6.b Aromatic/amide H refined with riding coordinates:
 C2(H2), C3(H3), C4(H4), C5(H5), C6(H6), C8(H8), C9(H9), C10(H10), C11(H11),
 C12(H12), C14(H14), C15(H15), C16(H16), C21(H21), C22(H22), C23(H23), C29(H29),
  C30(H30), C31(H31), C32(H32), C33(H33), C35(H35), C36(H36), C37(H37),
 C38(H38), C39(H39)
6.c Idealised Me refined as rotating group:
 C26(H26A,H26B,H26C), C27(H27A,H27B,H27C), C41(H41A,H41B,H41C), C42(H42A,H42B,
 H42C), C43(H43A,H43B,H43C)
;
_atom_sites_solution_hydrogens     geom
_atom_sites_solution_primary       dual
_atom_sites_solution_secondary     difmap
loop_
  _atom_site_label
  _atom_site_type_symbol
  _atom_site_fract_x
  _atom_site_fract_y
  _atom_site_fract_z
  _atom_site_U_iso_or_equiv
  _atom_site_adp_type
  _atom_site_occupancy
  _atom_site_site_symmetry_order
  _atom_site_calc_flag
  _atom_site_refinement_flags_posn
  _atom_site_refinement_flags_adp
  _atom_site_refinement_flags_occupancy
  _atom_site_disorder_assembly
  _atom_site_disorder_group
 Br1 Br 0.54924(4) 0.38381(2) 0.16047(3) 0.03061(15) Uani 1 1 d . . . . .
 Fe1 Fe 0.35905(5) 0.38086(2) 0.21307(3) 0.01723(16) Uani 1 1 d . . . . .
 P1 P 0.20645(8) 0.43050(3) 0.12026(5) 0.0175(2) Uani 1 1 d . . . . .
 P2 P 0.41055(9) 0.43038(3) 0.33380(5) 0.0182(2) Uani 1 1 d . . . . .
 Si1 Si 0.34267(11) 0.26527(4) 0.21806(6) 0.0251(2) Uani 1 1 d . . . . .
 O1 O 0.3689(2) 0.49920(9) 0.21400(14) 0.0189(5) Uani 1 1 d . . . . .
 C1 C 0.0716(3) 0.45009(13) 0.1611(2) 0.0211(7) Uani 1 1 d . . . . .
 C2 C -0.0085(4) 0.41492(14) 0.1806(2) 0.0258(8) Uani 1 1 d . . . . .
 H2 H 0.010326 0.383361 0.173708 0.031 Uiso 1 1 calc R U . . .
 C3 C -0.1155(4) 0.42665(17) 0.2101(2) 0.0309(9) Uani 1 1 d . . . . .
 H3 H -0.168841 0.403053 0.222265 0.037 Uiso 1 1 calc R U . . .
 C4 C -0.1429(4) 0.47345(18) 0.2216(2) 0.0335(10) Uani 1 1 d . . . . .
 H4 H -0.215209 0.481377 0.240906 0.040 Uiso 1 1 calc R U . . .
 C5 C -0.0628(4) 0.50854(16) 0.2042(3) 0.0321(9) Uani 1 1 d . . . . .
 H5 H -0.080850 0.539942 0.213032 0.039 Uiso 1 1 calc R U . . .
 C6 C 0.0445(4) 0.49731(14) 0.1737(2) 0.0253(8) Uani 1 1 d . . . . .
 H6 H 0.097642 0.521064 0.161833 0.030 Uiso 1 1 calc R U . . .
 C7 C 0.1264(4) 0.40082(13) 0.0300(2) 0.0221(7) Uani 1 1 d . . . . .
 C8 C 0.0009(4) 0.41185(14) -0.0086(2) 0.0259(8) Uani 1 1 d . . . . .
 H8 H -0.045067 0.434551 0.012665 0.031 Uiso 1 1 calc R U . . .
 C9 C -0.0549(4) 0.38930(15) -0.0778(3) 0.0311(9) Uani 1 1 d . . . . .
 H9 H -0.138727 0.396511 -0.102479 0.037 Uiso 1 1 calc R U . . .
 C10 C 0.0134(4) 0.35593(16) -0.1107(2) 0.0342(9) Uani 1 1 d . . . . .
 H10 H -0.023920 0.340971 -0.157686 0.041 Uiso 1 1 calc R U . . .
 C11 C 0.1369(5) 0.34515(17) -0.0732(3) 0.0363(10) Uani 1 1 d . . . . .
 H11 H 0.183123 0.322816 -0.095068 0.044 Uiso 1 1 calc R U . . .
 C12 C 0.1929(4) 0.36735(15) -0.0031(2) 0.0283(8) Uani 1 1 d . . . . .
 H12 H 0.276135 0.359561 0.021872 0.034 Uiso 1 1 calc R U . . .
 C13 C 0.2739(3) 0.48269(12) 0.0821(2) 0.0184(7) Uani 1 1 d . . . . .
 C14 C 0.2581(4) 0.49337(13) 0.0021(2) 0.0228(7) Uani 1 1 d . . . . .
 H14 H 0.202207 0.475557 -0.035053 0.027 Uiso 1 1 calc R U . . .
 C15 C 0.3256(4) 0.53061(14) -0.0224(2) 0.0254(8) Uani 1 1 d . . . . .
 H15 H 0.315008 0.537386 -0.075957 0.030 Uiso 1 1 calc R U . . .
 C16 C 0.4083(4) 0.55757(13) 0.0323(2) 0.0217(7) Uani 1 1 d . . . . .
 H16 H 0.453186 0.582173 0.014989 0.026 Uiso 1 1 calc R U . . .
 C17 C 0.4257(3) 0.54848(12) 0.1135(2) 0.0184(7) Uani 1 1 d . . . . .
 C18 C 0.3577(3) 0.51084(12) 0.13541(19) 0.0175(7) Uani 1 1 d . . . . .
 C19 C 0.4849(3) 0.50931(12) 0.2630(2) 0.0176(7) Uani 1 1 d . . . . .
 C20 C 0.5575(3) 0.54741(13) 0.2492(2) 0.0200(7) Uani 1 1 d . . . . .
 C21 C 0.6683(4) 0.55679(13) 0.3059(2) 0.0221(7) Uani 1 1 d . . . . .
 H21 H 0.719302 0.582438 0.299162 0.027 Uiso 1 1 calc R U . . .
 C22 C 0.7034(4) 0.52846(14) 0.3722(2) 0.0250(8) Uani 1 1 d . . . . .
 H22 H 0.777010 0.535627 0.409566 0.030 Uiso 1 1 calc R U . . .
 C23 C 0.6304(4) 0.48960(13) 0.3836(2) 0.0219(7) Uani 1 1 d . . . . .
 H23 H 0.655612 0.470488 0.427727 0.026 Uiso 1 1 calc R U . . .
 C24 C 0.5191(3) 0.47945(13) 0.3284(2) 0.0187(7) Uani 1 1 d . . . . .
 C25 C 0.5090(4) 0.57878(13) 0.1775(2) 0.0205(7) Uani 1 1 d . . . . .
 C26 C 0.4234(4) 0.61741(13) 0.2023(2) 0.0266(8) Uani 1 1 d . . . . .
 H26A H 0.473911 0.636796 0.242551 0.040 Uiso 1 1 calc R U . . .
 H26B H 0.355376 0.602948 0.222429 0.040 Uiso 1 1 calc R U . . .
 H26C H 0.387757 0.636540 0.157342 0.040 Uiso 1 1 calc R U . . .
 C27 C 0.6194(4) 0.60179(15) 0.1471(2) 0.0287(8) Uani 1 1 d . . . . .
 H27A H 0.585327 0.622611 0.104143 0.043 Uiso 1 1 calc R U . . .
 H27B H 0.670027 0.577761 0.129167 0.043 Uiso 1 1 calc R U . . .
 H27C H 0.672110 0.619416 0.188983 0.043 Uiso 1 1 calc R U . . .
 C28 C 0.4943(4) 0.39769(13) 0.4201(2) 0.0238(7) Uani 1 1 d . . . . .
 C29 C 0.4699(4) 0.40415(15) 0.4952(2) 0.0281(8) Uani 1 1 d . . . . .
 H29 H 0.407724 0.425638 0.502897 0.034 Uiso 1 1 calc R U . . .
 C30 C 0.5380(5) 0.37861(16) 0.5590(3) 0.0373(11) Uani 1 1 d . . . . .
 H30 H 0.521246 0.382886 0.609131 0.045 Uiso 1 1 calc R U . . .
 C31 C 0.6302(6) 0.34701(17) 0.5474(3) 0.0451(12) Uani 1 1 d . . . . .
 H31 H 0.674955 0.329647 0.589881 0.054 Uiso 1 1 calc R U . . .
 C32 C 0.6573(6) 0.34075(19) 0.4731(3) 0.0510(14) Uani 1 1 d . . . . .
 H32 H 0.721734 0.320104 0.465921 0.061 Uiso 1 1 calc R U . . .
 C33 C 0.5870(5) 0.36573(17) 0.4094(3) 0.0398(11) Uani 1 1 d . . . . .
 H33 H 0.602579 0.360868 0.359131 0.048 Uiso 1 1 calc R U . . .
 C34 C 0.2791(4) 0.45919(14) 0.3680(2) 0.0218(7) Uani 1 1 d . . . . .
 C35 C 0.1701(4) 0.43299(15) 0.3711(2) 0.0295(8) Uani 1 1 d . . . . .
 H35 H 0.165477 0.401347 0.356575 0.035 Uiso 1 1 calc R U . . .
 C36 C 0.0681(4) 0.45433(18) 0.3958(3) 0.0359(10) Uani 1 1 d . . . . .
 H36 H -0.004947 0.436879 0.397990 0.043 Uiso 1 1 calc R U . . .
 C37 C 0.0745(4) 0.50127(18) 0.4173(3) 0.0360(10) Uani 1 1 d . . . . .
 H37 H 0.005365 0.515196 0.433544 0.043 Uiso 1 1 calc R U . . .
 C38 C 0.1816(4) 0.52774(16) 0.4149(2) 0.0311(9) Uani 1 1 d . . . . .
 H38 H 0.184922 0.559352 0.429535 0.037 Uiso 1 1 calc R U . . .
 C39 C 0.2849(4) 0.50695(14) 0.3905(2) 0.0252(8) Uani 1 1 d . . . . .
 H39 H 0.357832 0.524628 0.388972 0.030 Uiso 1 1 calc R U . . .
 C40 C 0.2671(4) 0.31975(13) 0.2433(2) 0.0238(7) Uani 1 1 d . . . . .
 H40A H 0.269082 0.320058 0.299528 0.029 Uiso 1 1 calc R U . . .
 H40B H 0.178049 0.320158 0.215820 0.029 Uiso 1 1 calc R U . . .
 C41 C 0.3415(5) 0.26196(16) 0.1100(3) 0.0358(10) Uani 1 1 d . . . . .
 H41A H 0.255573 0.266339 0.080528 0.054 Uiso 1 1 calc R U . . .
 H41B H 0.372497 0.231640 0.097880 0.054 Uiso 1 1 calc R U . . .
 H41C H 0.395739 0.286207 0.096272 0.054 Uiso 1 1 calc R U . . .
 C42 C 0.2496(5) 0.21355(15) 0.2452(3) 0.0345(9) Uani 1 1 d . . . . .
 H42A H 0.251020 0.214297 0.300797 0.052 Uiso 1 1 calc R U . . .
 H42B H 0.287775 0.184717 0.232272 0.052 Uiso 1 1 calc R U . . .
 H42C H 0.162543 0.215271 0.216306 0.052 Uiso 1 1 calc R U . . .
 C43 C 0.5127(4) 0.25957(15) 0.2729(3) 0.0325(9) Uani 1 1 d . . . . .
 H43A H 0.562632 0.284927 0.258121 0.049 Uiso 1 1 calc R U . . .
 H43B H 0.546993 0.229972 0.259929 0.049 Uiso 1 1 calc R U . . .
 H43C H 0.515782 0.260884 0.328622 0.049 Uiso 1 1 calc R U . . .
 O2 O 0.1498(4) 0.34585(13) 0.6925(2) 0.0476(9) Uani 1 1 d . . . . .
 C44 C 0.0332(5) 0.3665(2) 0.6538(4) 0.0492(13) Uani 1 1 d . . . . .
 H44A H 0.026090 0.398217 0.673298 0.059 Uiso 1 1 calc R U . . .
 H44B H -0.038524 0.348062 0.663564 0.059 Uiso 1 1 calc R U . . .
 C45 C 0.0318(6) 0.3677(2) 0.5664(3) 0.0495(12) Uani 1 1 d . . . . .
 H45A H 0.027122 0.399867 0.547095 0.059 Uiso 1 1 calc R U . . .
 H45B H -0.040582 0.350080 0.536997 0.059 Uiso 1 1 calc R U . . .
 C46 C 0.1575(6) 0.3448(2) 0.5590(4) 0.0550(14) Uani 1 1 d . . . . .
 H46A H 0.145683 0.323657 0.513961 0.066 Uiso 1 1 calc R U . . .
 H46B H 0.221340 0.368286 0.553972 0.066 Uiso 1 1 calc R U . . .
 C47 C 0.1946(6) 0.3182(2) 0.6348(4) 0.0577(15) Uani 1 1 d . . . . .
 H47A H 0.155060 0.287247 0.630175 0.069 Uiso 1 1 calc R U . . .
 H47B H 0.286923 0.314379 0.649188 0.069 Uiso 1 1 calc R U . . .
 O3 O -0.0685(7) 0.2903(2) 0.4261(3) 0.0613(17) Uani 0.739(7) 1 d D U P A 1
 C48 C -0.1189(11) 0.2469(3) 0.3992(5) 0.055(2) Uani 0.739(7) 1 d D U P A 1
 H48A H -0.209070 0.245514 0.401038 0.066 Uiso 0.739(7) 1 calc R U P A 1
 H48B H -0.074676 0.221899 0.432431 0.066 Uiso 0.739(7) 1 calc R U P A 1
 C49 C -0.1025(9) 0.2405(3) 0.3168(5) 0.0529(19) Uani 0.739(7) 1 d D U P A 1
 H49A H -0.174234 0.223502 0.285371 0.064 Uiso 0.739(7) 1 calc R U P A 1
 H49B H -0.023722 0.223832 0.315150 0.064 Uiso 0.739(7) 1 calc R U P A 1
 C50 C -0.0977(10) 0.2913(3) 0.2881(5) 0.062(2) Uani 0.739(7) 1 d D U P A 1
 H50A H -0.047157 0.293849 0.247780 0.074 Uiso 0.739(7) 1 calc R U P A 1
 H50B H -0.182945 0.303651 0.267853 0.074 Uiso 0.739(7) 1 calc R U P A 1
 C51 C -0.0344(12) 0.3156(4) 0.3626(6) 0.076(3) Uani 0.739(7) 1 d D U P A 1
 H51A H 0.057936 0.315574 0.367713 0.091 Uiso 0.739(7) 1 calc R U P A 1
 H51B H -0.063464 0.348006 0.362395 0.091 Uiso 0.739(7) 1 calc R U P A 1
 O3' O -0.168(2) 0.2820(6) 0.3915(11) 0.069(4) Uani 0.261(7) 1 d D U P A 2
 C48' C -0.111(3) 0.2414(7) 0.365(2) 0.062(5) Uani 0.261(7) 1 d D U P A 2
 H48C H -0.177875 0.220379 0.337743 0.074 Uiso 0.261(7) 1 calc R U P A 2
 H48D H -0.061090 0.224640 0.409674 0.074 Uiso 0.261(7) 1 calc R U P A 2
 C49' C -0.029(3) 0.2560(8) 0.3112(15) 0.061(5) Uani 0.261(7) 1 d D U P A 2
 H49C H -0.065002 0.246131 0.257589 0.073 Uiso 0.261(7) 1 calc R U P A 2
 H49D H 0.056130 0.242718 0.327414 0.073 Uiso 0.261(7) 1 calc R U P A 2
 C50' C -0.025(2) 0.3092(8) 0.3174(19) 0.068(5) Uani 0.261(7) 1 d D U P A 2
 H50C H 0.049396 0.319699 0.355805 0.082 Uiso 0.261(7) 1 calc R U P A 2
 H50D H -0.023748 0.323599 0.266715 0.082 Uiso 0.261(7) 1 calc R U P A 2
 C51' C -0.145(2) 0.3200(7) 0.3434(15) 0.062(5) Uani 0.261(7) 1 d D U P A 2
 H51C H -0.136137 0.349302 0.373088 0.075 Uiso 0.261(7) 1 calc R U P A 2
 H51D H -0.215139 0.323295 0.298163 0.075 Uiso 0.261(7) 1 calc R U P A 2
 O4 O -0.2645(9) 0.2668(5) -0.0420(7) 0.131(4) Uani 0.739(7) 1 d D U P A 1
 C52 C -0.1347(18) 0.2552(9) -0.0152(13) 0.068(3) Uani 0.739(7) 1 d D U P A 1
 H52A H -0.086355 0.263597 -0.054888 0.082 Uiso 0.739(7) 1 calc R U P A 1
 H52B H -0.125740 0.221596 -0.005480 0.082 Uiso 0.739(7) 1 calc R U P A 1
 C53 C -0.0850(11) 0.2819(4) 0.0592(7) 0.068(2) Uani 0.739(7) 1 d D U P A 1
 H53A H -0.015823 0.302768 0.052905 0.081 Uiso 0.739(7) 1 calc R U P A 1
 H53B H -0.053504 0.260357 0.102509 0.081 Uiso 0.739(7) 1 calc R U P A 1
 C54 C -0.1976(18) 0.3097(8) 0.0747(10) 0.071(3) Uani 0.739(7) 1 d D U P A 1
 H54A H -0.222925 0.298671 0.122217 0.085 Uiso 0.739(7) 1 calc R U P A 1
 H54B H -0.176737 0.342998 0.080574 0.085 Uiso 0.739(7) 1 calc R U P A 1
 C55 C -0.2998(13) 0.3017(5) 0.0055(7) 0.088(3) Uani 0.739(7) 1 d D U P A 1
 H55A H -0.377354 0.292252 0.022306 0.106 Uiso 0.739(7) 1 calc R U P A 1
 H55B H -0.317463 0.330732 -0.024407 0.106 Uiso 0.739(7) 1 calc R U P A 1
 O4' O -0.112(2) 0.2918(8) 0.1105(12) 0.086(5) Uani 0.261(7) 1 d D U P A 2
 C52' C -0.047(3) 0.2678(15) 0.059(2) 0.080(7) Uani 0.261(7) 1 d D U P A 2
 H52C H -0.000617 0.240962 0.085370 0.096 Uiso 0.261(7) 1 calc R U P A 2
 H52D H 0.014645 0.288830 0.042246 0.096 Uiso 0.261(7) 1 calc R U P A 2
 C53' C -0.143(6) 0.252(3) -0.011(3) 0.072(8) Uani 0.261(7) 1 d D U P A 2
 H53C H -0.174470 0.220477 -0.002889 0.087 Uiso 0.261(7) 1 calc R U P A 2
 H53D H -0.107379 0.251610 -0.058355 0.087 Uiso 0.261(7) 1 calc R U P A 2
 C54' C -0.248(3) 0.2884(14) -0.017(2) 0.087(6) Uani 0.261(7) 1 d D U P A 2
 H54C H -0.246408 0.310237 -0.059817 0.104 Uiso 0.261(7) 1 calc R U P A 2
 H54D H -0.331726 0.273488 -0.025498 0.104 Uiso 0.261(7) 1 calc R U P A 2
 C55' C -0.219(5) 0.313(2) 0.060(3) 0.067(6) Uani 0.261(7) 1 d D U P A 2
 H55C H -0.201227 0.345892 0.051872 0.081 Uiso 0.261(7) 1 calc R U P A 2
 H55D H -0.293264 0.311346 0.084310 0.081 Uiso 0.261(7) 1 calc R U P A 2

loop_
  _atom_site_aniso_label
  _atom_site_aniso_U_11
  _atom_site_aniso_U_22
  _atom_site_aniso_U_33
  _atom_site_aniso_U_23
  _atom_site_aniso_U_13
  _atom_site_aniso_U_12
 Br1 0.0216(2) 0.0389(3) 0.0336(3) 0.00364(16) 0.01077(17) -0.00240(16)
 Fe1 0.0153(3) 0.0181(3) 0.0185(3) 0.00121(19) 0.0042(2) -0.0010(2)
 P1 0.0132(4) 0.0197(4) 0.0190(4) 0.0005(3) 0.0019(3) -0.0002(3)
 P2 0.0180(4) 0.0202(4) 0.0165(4) 0.0006(3) 0.0034(3) -0.0001(3)
 Si1 0.0264(5) 0.0209(5) 0.0279(5) 0.0017(4) 0.0056(4) -0.0026(4)
 O1 0.0158(12) 0.0253(13) 0.0149(11) 0.0015(9) 0.0017(9) -0.0042(10)
 C1 0.0165(17) 0.0274(18) 0.0186(16) 0.0015(13) 0.0016(13) 0.0023(14)
 C2 0.0187(18) 0.0286(19) 0.0308(19) 0.0012(15) 0.0065(15) -0.0004(15)
 C3 0.0174(18) 0.045(2) 0.030(2) 0.0031(17) 0.0033(15) -0.0002(17)
 C4 0.022(2) 0.052(3) 0.0265(19) -0.0058(18) 0.0048(16) 0.0073(18)
 C5 0.027(2) 0.036(2) 0.032(2) -0.0087(17) 0.0027(16) 0.0099(18)
 C6 0.0205(19) 0.0280(19) 0.0259(18) -0.0026(14) 0.0014(14) 0.0023(15)
 C7 0.0184(18) 0.0251(18) 0.0223(17) 0.0008(14) 0.0031(13) -0.0076(14)
 C8 0.0204(19) 0.0265(18) 0.0285(19) -0.0003(15) -0.0005(14) -0.0020(15)
 C9 0.026(2) 0.034(2) 0.029(2) 0.0025(16) -0.0036(16) -0.0068(17)
 C10 0.035(2) 0.041(2) 0.0258(19) -0.0084(17) 0.0040(16) -0.0131(19)
 C11 0.035(2) 0.042(2) 0.034(2) -0.0149(19) 0.0118(18) -0.007(2)
 C12 0.022(2) 0.033(2) 0.029(2) -0.0046(16) 0.0046(15) -0.0017(17)
 C13 0.0128(16) 0.0234(17) 0.0182(16) 0.0034(13) 0.0019(12) 0.0012(13)
 C14 0.0215(18) 0.0239(17) 0.0220(17) -0.0002(13) 0.0024(14) 0.0005(15)
 C15 0.026(2) 0.0259(18) 0.0238(18) 0.0065(14) 0.0034(14) 0.0013(16)
 C16 0.0250(19) 0.0208(16) 0.0205(17) 0.0047(13) 0.0078(14) -0.0023(15)
 C17 0.0160(17) 0.0202(16) 0.0194(16) 0.0001(13) 0.0044(12) 0.0007(13)
 C18 0.0164(16) 0.0216(16) 0.0153(15) 0.0028(12) 0.0050(12) 0.0025(13)
 C19 0.0127(16) 0.0196(15) 0.0206(16) -0.0018(13) 0.0038(12) -0.0013(13)
 C20 0.0169(17) 0.0217(16) 0.0226(17) -0.0024(13) 0.0067(13) 0.0015(14)
 C21 0.0171(17) 0.0244(17) 0.0252(17) -0.0021(14) 0.0050(14) -0.0017(14)
 C22 0.0147(17) 0.034(2) 0.0241(18) -0.0025(15) -0.0005(13) 0.0012(15)
 C23 0.0189(18) 0.0266(18) 0.0207(16) 0.0006(13) 0.0053(13) 0.0040(14)
 C24 0.0146(16) 0.0231(17) 0.0185(15) -0.0009(13) 0.0039(12) -0.0003(13)
 C25 0.0196(18) 0.0220(16) 0.0203(16) 0.0002(13) 0.0051(13) -0.0015(14)
 C26 0.027(2) 0.0250(19) 0.0266(19) -0.0012(14) 0.0015(16) 0.0027(15)
 C27 0.027(2) 0.033(2) 0.0260(19) 0.0015(16) 0.0054(15) -0.0110(17)
 C28 0.029(2) 0.0222(17) 0.0194(17) 0.0004(13) 0.0026(14) -0.0041(15)
 C29 0.031(2) 0.031(2) 0.0218(18) 0.0035(15) 0.0048(15) -0.0022(17)
 C30 0.049(3) 0.038(2) 0.023(2) 0.0070(16) 0.0022(19) -0.005(2)
 C31 0.063(3) 0.032(2) 0.030(2) 0.0081(18) -0.012(2) 0.005(2)
 C32 0.066(4) 0.044(3) 0.038(3) 0.000(2) -0.001(2) 0.029(3)
 C33 0.048(3) 0.039(2) 0.027(2) 0.0023(18) -0.0024(19) 0.016(2)
 C34 0.0180(17) 0.0289(18) 0.0186(16) 0.0014(13) 0.0039(13) 0.0024(15)
 C35 0.025(2) 0.036(2) 0.0267(19) 0.0032(16) 0.0027(15) -0.0048(17)
 C36 0.021(2) 0.056(3) 0.032(2) 0.0052(19) 0.0067(16) -0.0033(19)
 C37 0.025(2) 0.057(3) 0.028(2) 0.0032(19) 0.0100(16) 0.016(2)
 C38 0.029(2) 0.040(2) 0.0251(19) -0.0028(16) 0.0056(15) 0.0096(18)
 C39 0.0222(19) 0.0288(19) 0.0248(18) -0.0009(14) 0.0055(14) 0.0023(15)
 C40 0.0246(19) 0.0229(17) 0.0245(17) 0.0009(14) 0.0066(14) 0.0097(15)
 C41 0.043(3) 0.030(2) 0.034(2) -0.0025(17) 0.0052(19) -0.0015(19)
 C42 0.039(2) 0.026(2) 0.037(2) 0.0027(17) 0.0059(18) -0.0059(18)
 C43 0.032(2) 0.029(2) 0.035(2) 0.0038(16) 0.0032(17) 0.0028(17)
 O2 0.048(2) 0.0421(19) 0.051(2) 0.0032(16) 0.0067(16) -0.0082(16)
 C44 0.036(3) 0.051(3) 0.062(3) -0.017(3) 0.014(2) -0.005(2)
 C45 0.049(3) 0.051(3) 0.050(3) 0.001(2) 0.014(2) 0.006(3)
 C46 0.053(3) 0.054(3) 0.060(4) -0.013(3) 0.015(3) 0.003(3)
 C47 0.056(4) 0.050(3) 0.068(4) 0.001(3) 0.014(3) 0.010(3)
 O3 0.079(4) 0.059(3) 0.053(3) -0.017(2) 0.030(3) -0.030(3)
 C48 0.070(5) 0.044(4) 0.055(5) -0.003(3) 0.021(4) -0.005(4)
 C49 0.049(5) 0.051(4) 0.063(5) -0.020(3) 0.022(4) -0.005(3)
 C50 0.063(5) 0.073(5) 0.053(4) 0.002(4) 0.018(4) -0.013(4)
 C51 0.092(7) 0.075(5) 0.065(5) -0.003(4) 0.029(5) -0.039(5)
 O3' 0.088(10) 0.066(8) 0.065(8) 0.003(7) 0.044(7) 0.004(8)
 C48' 0.080(11) 0.053(8) 0.064(12) 0.010(9) 0.038(10) 0.004(8)
 C49' 0.054(11) 0.072(9) 0.062(11) -0.007(9) 0.029(9) -0.001(9)
 C50' 0.070(10) 0.073(9) 0.066(11) -0.002(9) 0.026(9) -0.018(8)
 C51' 0.072(11) 0.056(8) 0.064(11) 0.005(8) 0.024(9) 0.001(9)
 O4 0.073(5) 0.213(11) 0.107(7) -0.073(7) 0.013(4) -0.009(6)
 C52 0.075(6) 0.069(6) 0.071(6) -0.005(5) 0.037(5) -0.022(5)
 C53 0.079(6) 0.070(7) 0.059(5) 0.005(4) 0.027(5) 0.000(5)
 C54 0.061(7) 0.074(7) 0.079(7) -0.017(7) 0.016(5) -0.015(5)
 C55 0.093(7) 0.097(8) 0.066(6) 0.003(5) -0.001(5) 0.004(6)
 O4' 0.080(10) 0.096(11) 0.078(9) -0.016(8) 0.010(7) 0.020(9)
 C52' 0.090(13) 0.076(16) 0.074(11) 0.002(11) 0.017(9) 0.022(11)
 C53' 0.079(13) 0.081(15) 0.068(12) -0.005(11) 0.041(11) -0.005(11)
 C54' 0.058(11) 0.108(13) 0.091(11) -0.053(10) 0.008(9) -0.008(10)
 C55' 0.063(12) 0.073(11) 0.068(11) -0.014(9) 0.016(9) -0.005(9)

_geom_special_details
;
 All esds (except the esd in the dihedral angle between two l.s. planes)
 are estimated using the full covariance matrix.  The cell esds are taken
 into account individually in the estimation of esds in distances, angles
 and torsion angles; correlations between esds in cell parameters are only
 used when they are defined by crystal symmetry.  An approximate (isotropic)
 treatment of cell esds is used for estimating esds involving l.s. planes.
;
loop_
  _geom_bond_atom_site_label_1
  _geom_bond_atom_site_label_2
  _geom_bond_distance
  _geom_bond_site_symmetry_2
  _geom_bond_publ_flag
 Br1 Fe1 2.3918(7) . ?
 Fe1 P1 2.4750(10) . ?
 Fe1 P2 2.4828(10) . ?
 Fe1 C40 2.109(4) . ?
 P1 C1 1.817(4) . ?
 P1 C7 1.823(4) . ?
 P1 C13 1.828(4) . ?
 P2 C24 1.825(4) . ?
 P2 C28 1.826(4) . ?
 P2 C34 1.825(4) . ?
 Si1 C40 1.836(4) . ?
 Si1 C41 1.870(5) . ?
 Si1 C42 1.884(4) . ?
 Si1 C43 1.871(5) . ?
 O1 C18 1.381(4) . ?
 O1 C19 1.377(4) . ?
 C1 C2 1.399(5) . ?
 C1 C6 1.396(5) . ?
 C2 H2 0.9300 . ?
 C2 C3 1.384(6) . ?
 C3 H3 0.9300 . ?
 C3 C4 1.381(7) . ?
 C4 H4 0.9300 . ?
 C4 C5 1.384(7) . ?
 C5 H5 0.9300 . ?
 C5 C6 1.394(6) . ?
 C6 H6 0.9300 . ?
 C7 C8 1.401(5) . ?
 C7 C12 1.378(6) . ?
 C8 H8 0.9300 . ?
 C8 C9 1.379(6) . ?
 C9 H9 0.9300 . ?
 C9 C10 1.387(7) . ?
 C10 H10 0.9300 . ?
 C10 C11 1.376(7) . ?
 C11 H11 0.9300 . ?
 C11 C12 1.388(6) . ?
 C12 H12 0.9300 . ?
 C13 C14 1.393(5) . ?
 C13 C18 1.395(5) . ?
 C14 H14 0.9300 . ?
 C14 C15 1.393(5) . ?
 C15 H15 0.9300 . ?
 C15 C16 1.383(5) . ?
 C16 H16 0.9300 . ?
 C16 C17 1.402(5) . ?
 C17 C18 1.387(5) . ?
 C17 C25 1.532(5) . ?
 C19 C20 1.378(5) . ?
 C19 C24 1.400(5) . ?
 C20 C21 1.397(5) . ?
 C20 C25 1.527(5) . ?
 C21 H21 0.9300 . ?
 C21 C22 1.387(5) . ?
 C22 H22 0.9300 . ?
 C22 C23 1.387(6) . ?
 C23 H23 0.9300 . ?
 C23 C24 1.391(5) . ?
 C25 C26 1.542(5) . ?
 C25 C27 1.533(5) . ?
 C26 H26A 0.9600 . ?
 C26 H26B 0.9600 . ?
 C26 H26C 0.9600 . ?
 C27 H27A 0.9600 . ?
 C27 H27B 0.9600 . ?
 C27 H27C 0.9600 . ?
 C28 C29 1.391(5) . ?
 C28 C33 1.382(6) . ?
 C29 H29 0.9300 . ?
 C29 C30 1.392(6) . ?
 C30 H30 0.9300 . ?
 C30 C31 1.376(8) . ?
 C31 H31 0.9300 . ?
 C31 C32 1.387(8) . ?
 C32 H32 0.9300 . ?
 C32 C33 1.391(6) . ?
 C33 H33 0.9300 . ?
 C34 C35 1.390(6) . ?
 C34 C39 1.406(5) . ?
 C35 H35 0.9300 . ?
 C35 C36 1.388(6) . ?
 C36 H36 0.9300 . ?
 C36 C37 1.379(7) . ?
 C37 H37 0.9300 . ?
 C37 C38 1.375(7) . ?
 C38 H38 0.9300 . ?
 C38 C39 1.391(6) . ?
 C39 H39 0.9300 . ?
 C40 H40A 0.9700 . ?
 C40 H40B 0.9700 . ?
 C41 H41A 0.9600 . ?
 C41 H41B 0.9600 . ?
 C41 H41C 0.9600 . ?
 C42 H42A 0.9600 . ?
 C42 H42B 0.9600 . ?
 C42 H42C 0.9600 . ?
 C43 H43A 0.9600 . ?
 C43 H43B 0.9600 . ?
 C43 H43C 0.9600 . ?
 O2 C44 1.411(7) . ?
 O2 C47 1.428(7) . ?
 C44 H44A 0.9700 . ?
 C44 H44B 0.9700 . ?
 C44 C45 1.509(8) . ?
 C45 H45A 0.9700 . ?
 C45 H45B 0.9700 . ?
 C45 C46 1.519(8) . ?
 C46 H46A 0.9700 . ?
 C46 H46B 0.9700 . ?
 C46 C47 1.494(9) . ?
 C47 H47A 0.9700 . ?
 C47 H47B 0.9700 . ?
 O3 C48 1.384(9) . ?
 O3 C51 1.423(9) . ?
 C48 H48A 0.9700 . ?
 C48 H48B 0.9700 . ?
 C48 C49 1.484(10) . ?
 C49 H49A 0.9700 . ?
 C49 H49B 0.9700 . ?
 C49 C50 1.525(12) . ?
 C50 H50A 0.9700 . ?
 C50 H50B 0.9700 . ?
 C50 C51 1.494(11) . ?
 C51 H51A 0.9700 . ?
 C51 H51B 0.9700 . ?
 O3' C48' 1.419(16) . ?
 O3' C51' 1.413(15) . ?
 C48' H48C 0.9700 . ?
 C48' H48D 0.9700 . ?
 C48' C49' 1.465(17) . ?
 C49' H49C 0.9700 . ?
 C49' H49D 0.9700 . ?
 C49' C50' 1.51(2) . ?
 C50' H50C 0.9700 . ?
 C50' H50D 0.9700 . ?
 C50' C51' 1.474(17) . ?
 C51' H51C 0.9700 . ?
 C51' H51D 0.9700 . ?
 O4 C52 1.404(15) . ?
 O4 C55 1.386(13) . ?
 C52 H52A 0.9700 . ?
 C52 H52B 0.9700 . ?
 C52 C53 1.493(12) . ?
 C53 H53A 0.9700 . ?
 C53 H53B 0.9700 . ?
 C53 C54 1.51(2) . ?
 C54 H54A 0.9700 . ?
 C54 H54B 0.9700 . ?
 C54 C55 1.460(13) . ?
 C55 H55A 0.9700 . ?
 C55 H55B 0.9700 . ?
 O4' C52' 1.418(19) . ?
 O4' C55' 1.421(19) . ?
 C52' H52C 0.9700 . ?
 C52' H52D 0.9700 . ?
 C52' C53' 1.486(18) . ?
 C53' H53C 0.9700 . ?
 C53' H53D 0.9700 . ?
 C53' C54' 1.52(3) . ?
 C54' H54C 0.9700 . ?
 C54' H54D 0.9700 . ?
 C54' C55' 1.475(18) . ?
 C55' H55C 0.9700 . ?
 C55' H55D 0.9700 . ?

loop_
  _geom_angle_atom_site_label_1
  _geom_angle_atom_site_label_2
  _geom_angle_atom_site_label_3
  _geom_angle
  _geom_angle_site_symmetry_1
  _geom_angle_site_symmetry_3
  _geom_angle_publ_flag
 Br1 Fe1 P1 103.20(3) . . ?
 Br1 Fe1 P2 104.12(3) . . ?
 P1 Fe1 P2 103.05(3) . . ?
 C40 Fe1 Br1 126.73(10) . . ?
 C40 Fe1 P1 110.55(11) . . ?
 C40 Fe1 P2 106.78(11) . . ?
 C1 P1 Fe1 112.83(12) . . ?
 C1 P1 C7 101.94(17) . . ?
 C1 P1 C13 107.24(17) . . ?
 C7 P1 Fe1 114.95(13) . . ?
 C7 P1 C13 102.31(16) . . ?
 C13 P1 Fe1 116.10(11) . . ?
 C24 P2 Fe1 114.80(11) . . ?
 C24 P2 C28 102.78(17) . . ?
 C24 P2 C34 102.36(17) . . ?
 C28 P2 Fe1 112.77(13) . . ?
 C34 P2 Fe1 118.41(12) . . ?
 C34 P2 C28 103.87(17) . . ?
 C40 Si1 C41 111.58(19) . . ?
 C40 Si1 C42 108.4(2) . . ?
 C40 Si1 C43 112.30(19) . . ?
 C41 Si1 C42 108.4(2) . . ?
 C41 Si1 C43 107.9(2) . . ?
 C43 Si1 C42 108.2(2) . . ?
 C19 O1 C18 116.1(3) . . ?
 C2 C1 P1 116.7(3) . . ?
 C6 C1 P1 124.0(3) . . ?
 C6 C1 C2 119.3(4) . . ?
 C1 C2 H2 119.7 . . ?
 C3 C2 C1 120.6(4) . . ?
 C3 C2 H2 119.7 . . ?
 C2 C3 H3 120.0 . . ?
 C4 C3 C2 119.9(4) . . ?
 C4 C3 H3 120.0 . . ?
 C3 C4 H4 120.0 . . ?
 C3 C4 C5 120.0(4) . . ?
 C5 C4 H4 120.0 . . ?
 C4 C5 H5 119.6 . . ?
 C4 C5 C6 120.7(4) . . ?
 C6 C5 H5 119.6 . . ?
 C1 C6 H6 120.3 . . ?
 C5 C6 C1 119.4(4) . . ?
 C5 C6 H6 120.3 . . ?
 C8 C7 P1 122.4(3) . . ?
 C12 C7 P1 118.9(3) . . ?
 C12 C7 C8 118.6(4) . . ?
 C7 C8 H8 119.7 . . ?
 C9 C8 C7 120.5(4) . . ?
 C9 C8 H8 119.7 . . ?
 C8 C9 H9 119.9 . . ?
 C8 C9 C10 120.3(4) . . ?
 C10 C9 H9 119.9 . . ?
 C9 C10 H10 120.3 . . ?
 C11 C10 C9 119.4(4) . . ?
 C11 C10 H10 120.3 . . ?
 C10 C11 H11 119.7 . . ?
 C10 C11 C12 120.5(4) . . ?
 C12 C11 H11 119.7 . . ?
 C7 C12 C11 120.7(4) . . ?
 C7 C12 H12 119.6 . . ?
 C11 C12 H12 119.6 . . ?
 C14 C13 P1 124.1(3) . . ?
 C14 C13 C18 117.5(3) . . ?
 C18 C13 P1 118.0(3) . . ?
 C13 C14 H14 119.8 . . ?
 C13 C14 C15 120.3(3) . . ?
 C15 C14 H14 119.8 . . ?
 C14 C15 H15 119.8 . . ?
 C16 C15 C14 120.4(3) . . ?
 C16 C15 H15 119.8 . . ?
 C15 C16 H16 119.4 . . ?
 C15 C16 C17 121.2(3) . . ?
 C17 C16 H16 119.4 . . ?
 C16 C17 C25 124.0(3) . . ?
 C18 C17 C16 116.6(3) . . ?
 C18 C17 C25 119.4(3) . . ?
 O1 C18 C13 115.4(3) . . ?
 O1 C18 C17 120.7(3) . . ?
 C17 C18 C13 124.0(3) . . ?
 O1 C19 C20 121.4(3) . . ?
 O1 C19 C24 114.9(3) . . ?
 C20 C19 C24 123.6(3) . . ?
 C19 C20 C21 116.8(3) . . ?
 C19 C20 C25 119.3(3) . . ?
 C21 C20 C25 123.7(3) . . ?
 C20 C21 H21 119.5 . . ?
 C22 C21 C20 121.0(3) . . ?
 C22 C21 H21 119.5 . . ?
 C21 C22 H22 119.5 . . ?
 C23 C22 C21 120.9(3) . . ?
 C23 C22 H22 119.5 . . ?
 C22 C23 H23 120.3 . . ?
 C22 C23 C24 119.4(3) . . ?
 C24 C23 H23 120.3 . . ?
 C19 C24 P2 116.2(3) . . ?
 C23 C24 P2 125.6(3) . . ?
 C23 C24 C19 118.2(3) . . ?
 C17 C25 C26 108.2(3) . . ?
 C17 C25 C27 111.2(3) . . ?
 C20 C25 C17 108.0(3) . . ?
 C20 C25 C26 107.9(3) . . ?
 C20 C25 C27 111.8(3) . . ?
 C27 C25 C26 109.6(3) . . ?
 C25 C26 H26A 109.5 . . ?
 C25 C26 H26B 109.5 . . ?
 C25 C26 H26C 109.5 . . ?
 H26A C26 H26B 109.5 . . ?
 H26A C26 H26C 109.5 . . ?
 H26B C26 H26C 109.5 . . ?
 C25 C27 H27A 109.5 . . ?
 C25 C27 H27B 109.5 . . ?
 C25 C27 H27C 109.5 . . ?
 H27A C27 H27B 109.5 . . ?
 H27A C27 H27C 109.5 . . ?
 H27B C27 H27C 109.5 . . ?
 C29 C28 P2 122.9(3) . . ?
 C33 C28 P2 117.7(3) . . ?
 C33 C28 C29 119.3(4) . . ?
 C28 C29 H29 119.8 . . ?
 C28 C29 C30 120.3(4) . . ?
 C30 C29 H29 119.8 . . ?
 C29 C30 H30 120.2 . . ?
 C31 C30 C29 119.6(4) . . ?
 C31 C30 H30 120.2 . . ?
 C30 C31 H31 119.6 . . ?
 C30 C31 C32 120.8(4) . . ?
 C32 C31 H31 119.6 . . ?
 C31 C32 H32 120.4 . . ?
 C31 C32 C33 119.2(5) . . ?
 C33 C32 H32 120.4 . . ?
 C28 C33 C32 120.7(5) . . ?
 C28 C33 H33 119.6 . . ?
 C32 C33 H33 119.6 . . ?
 C35 C34 P2 118.6(3) . . ?
 C35 C34 C39 119.5(4) . . ?
 C39 C34 P2 121.9(3) . . ?
 C34 C35 H35 120.2 . . ?
 C36 C35 C34 119.6(4) . . ?
 C36 C35 H35 120.2 . . ?
 C35 C36 H36 119.8 . . ?
 C37 C36 C35 120.4(4) . . ?
 C37 C36 H36 119.8 . . ?
 C36 C37 H37 119.6 . . ?
 C38 C37 C36 120.9(4) . . ?
 C38 C37 H37 119.6 . . ?
 C37 C38 H38 120.2 . . ?
 C37 C38 C39 119.6(4) . . ?
 C39 C38 H38 120.2 . . ?
 C34 C39 H39 120.0 . . ?
 C38 C39 C34 120.0(4) . . ?
 C38 C39 H39 120.0 . . ?
 Fe1 C40 H40A 109.1 . . ?
 Fe1 C40 H40B 109.1 . . ?
 Si1 C40 Fe1 112.47(19) . . ?
 Si1 C40 H40A 109.1 . . ?
 Si1 C40 H40B 109.1 . . ?
 H40A C40 H40B 107.8 . . ?
 Si1 C41 H41A 109.5 . . ?
 Si1 C41 H41B 109.5 . . ?
 Si1 C41 H41C 109.5 . . ?
 H41A C41 H41B 109.5 . . ?
 H41A C41 H41C 109.5 . . ?
 H41B C41 H41C 109.5 . . ?
 Si1 C42 H42A 109.5 . . ?
 Si1 C42 H42B 109.5 . . ?
 Si1 C42 H42C 109.5 . . ?
 H42A C42 H42B 109.5 . . ?
 H42A C42 H42C 109.5 . . ?
 H42B C42 H42C 109.5 . . ?
 Si1 C43 H43A 109.5 . . ?
 Si1 C43 H43B 109.5 . . ?
 Si1 C43 H43C 109.5 . . ?
 H43A C43 H43B 109.5 . . ?
 H43A C43 H43C 109.5 . . ?
 H43B C43 H43C 109.5 . . ?
 C44 O2 C47 106.5(4) . . ?
 O2 C44 H44A 110.1 . . ?
 O2 C44 H44B 110.1 . . ?
 O2 C44 C45 108.1(4) . . ?
 H44A C44 H44B 108.4 . . ?
 C45 C44 H44A 110.1 . . ?
 C45 C44 H44B 110.1 . . ?
 C44 C45 H45A 110.9 . . ?
 C44 C45 H45B 110.9 . . ?
 C44 C45 C46 104.5(5) . . ?
 H45A C45 H45B 108.9 . . ?
 C46 C45 H45A 110.9 . . ?
 C46 C45 H45B 110.9 . . ?
 C45 C46 H46A 111.2 . . ?
 C45 C46 H46B 111.2 . . ?
 H46A C46 H46B 109.2 . . ?
 C47 C46 C45 102.6(5) . . ?
 C47 C46 H46A 111.2 . . ?
 C47 C46 H46B 111.2 . . ?
 O2 C47 C46 105.8(5) . . ?
 O2 C47 H47A 110.6 . . ?
 O2 C47 H47B 110.6 . . ?
 C46 C47 H47A 110.6 . . ?
 C46 C47 H47B 110.6 . . ?
 H47A C47 H47B 108.7 . . ?
 C48 O3 C51 109.4(7) . . ?
 O3 C48 H48A 110.0 . . ?
 O3 C48 H48B 110.0 . . ?
 O3 C48 C49 108.5(7) . . ?
 H48A C48 H48B 108.4 . . ?
 C49 C48 H48A 110.0 . . ?
 C49 C48 H48B 110.0 . . ?
 C48 C49 H49A 111.3 . . ?
 C48 C49 H49B 111.3 . . ?
 C48 C49 C50 102.5(6) . . ?
 H49A C49 H49B 109.2 . . ?
 C50 C49 H49A 111.3 . . ?
 C50 C49 H49B 111.3 . . ?
 C49 C50 H50A 111.5 . . ?
 C49 C50 H50B 111.5 . . ?
 H50A C50 H50B 109.3 . . ?
 C51 C50 C49 101.2(7) . . ?
 C51 C50 H50A 111.5 . . ?
 C51 C50 H50B 111.5 . . ?
 O3 C51 C50 107.0(7) . . ?
 O3 C51 H51A 110.3 . . ?
 O3 C51 H51B 110.3 . . ?
 C50 C51 H51A 110.3 . . ?
 C50 C51 H51B 110.3 . . ?
 H51A C51 H51B 108.6 . . ?
 C51' O3' C48' 107.0(14) . . ?
 O3' C48' H48C 109.9 . . ?
 O3' C48' H48D 109.9 . . ?
 O3' C48' C49' 109.0(13) . . ?
 H48C C48' H48D 108.3 . . ?
 C49' C48' H48C 109.9 . . ?
 C49' C48' H48D 109.9 . . ?
 C48' C49' H49C 110.8 . . ?
 C48' C49' H49D 110.8 . . ?
 C48' C49' C50' 104.5(12) . . ?
 H49C C49' H49D 108.9 . . ?
 C50' C49' H49C 110.8 . . ?
 C50' C49' H49D 110.8 . . ?
 C49' C50' H50C 111.3 . . ?
 C49' C50' H50D 111.3 . . ?
 H50C C50' H50D 109.2 . . ?
 C51' C50' C49' 102.4(13) . . ?
 C51' C50' H50C 111.3 . . ?
 C51' C50' H50D 111.3 . . ?
 O3' C51' C50' 106.7(14) . . ?
 O3' C51' H51C 110.4 . . ?
 O3' C51' H51D 110.4 . . ?
 C50' C51' H51C 110.4 . . ?
 C50' C51' H51D 110.4 . . ?
 H51C C51' H51D 108.6 . . ?
 C55 O4 C52 110.0(12) . . ?
 O4 C52 H52A 110.0 . . ?
 O4 C52 H52B 110.0 . . ?
 O4 C52 C53 108.4(12) . . ?
 H52A C52 H52B 108.4 . . ?
 C53 C52 H52A 110.0 . . ?
 C53 C52 H52B 110.0 . . ?
 C52 C53 H53A 110.7 . . ?
 C52 C53 H53B 110.7 . . ?
 C52 C53 C54 105.3(10) . . ?
 H53A C53 H53B 108.8 . . ?
 C54 C53 H53A 110.7 . . ?
 C54 C53 H53B 110.7 . . ?
 C53 C54 H54A 110.7 . . ?
 C53 C54 H54B 110.7 . . ?
 H54A C54 H54B 108.8 . . ?
 C55 C54 C53 105.1(11) . . ?
 C55 C54 H54A 110.7 . . ?
 C55 C54 H54B 110.7 . . ?
 O4 C55 C54 110.4(13) . . ?
 O4 C55 H55A 109.6 . . ?
 O4 C55 H55B 109.6 . . ?
 C54 C55 H55A 109.6 . . ?
 C54 C55 H55B 109.6 . . ?
 H55A C55 H55B 108.1 . . ?
 C52' O4' C55' 105(2) . . ?
 O4' C52' H52C 110.0 . . ?
 O4' C52' H52D 110.0 . . ?
 O4' C52' C53' 108(2) . . ?
 H52C C52' H52D 108.4 . . ?
 C53' C52' H52C 110.0 . . ?
 C53' C52' H52D 110.0 . . ?
 C52' C53' H53C 111.2 . . ?
 C52' C53' H53D 111.2 . . ?
 C52' C53' C54' 102.7(17) . . ?
 H53C C53' H53D 109.1 . . ?
 C54' C53' H53C 111.2 . . ?
 C54' C53' H53D 111.2 . . ?
 C53' C54' H54C 110.8 . . ?
 C53' C54' H54D 110.8 . . ?
 H54C C54' H54D 108.9 . . ?
 C55' C54' C53' 104.5(15) . . ?
 C55' C54' H54C 110.8 . . ?
 C55' C54' H54D 110.8 . . ?
 O4' C55' C54' 110(2) . . ?
 O4' C55' H55C 109.6 . . ?
 O4' C55' H55D 109.6 . . ?
 C54' C55' H55C 109.6 . . ?
 C54' C55' H55D 109.6 . . ?
 H55C C55' H55D 108.1 . . ?

loop_
  _geom_torsion_atom_site_label_1
  _geom_torsion_atom_site_label_2
  _geom_torsion_atom_site_label_3
  _geom_torsion_atom_site_label_4
  _geom_torsion
  _geom_torsion_site_symmetry_1
  _geom_torsion_site_symmetry_2
  _geom_torsion_site_symmetry_3
  _geom_torsion_site_symmetry_4
  _geom_torsion_publ_flag
 Fe1 P1 C1 C2 -62.2(3) . . . . ?
 Fe1 P1 C1 C6 117.8(3) . . . . ?
 Fe1 P1 C7 C8 147.4(3) . . . . ?
 Fe1 P1 C7 C12 -34.8(3) . . . . ?
 Fe1 P1 C13 C14 127.2(3) . . . . ?
 Fe1 P1 C13 C18 -45.5(3) . . . . ?
 Fe1 P2 C24 C19 52.2(3) . . . . ?
 Fe1 P2 C24 C23 -128.5(3) . . . . ?
 Fe1 P2 C28 C29 -140.8(3) . . . . ?
 Fe1 P2 C28 C33 40.1(4) . . . . ?
 Fe1 P2 C34 C35 45.8(3) . . . . ?
 Fe1 P2 C34 C39 -133.6(3) . . . . ?
 P1 C1 C2 C3 -178.3(3) . . . . ?
 P1 C1 C6 C5 178.9(3) . . . . ?
 P1 C7 C8 C9 178.4(3) . . . . ?
 P1 C7 C12 C11 -177.7(3) . . . . ?
 P1 C13 C14 C15 -172.0(3) . . . . ?
 P1 C13 C18 O1 -7.6(4) . . . . ?
 P1 C13 C18 C17 173.0(3) . . . . ?
 P2 C28 C29 C30 -179.2(3) . . . . ?
 P2 C28 C33 C32 177.9(4) . . . . ?
 P2 C34 C35 C36 -179.1(3) . . . . ?
 P2 C34 C39 C38 178.9(3) . . . . ?
 O1 C19 C20 C21 174.9(3) . . . . ?
 O1 C19 C20 C25 -0.7(5) . . . . ?
 O1 C19 C24 P2 4.0(4) . . . . ?
 O1 C19 C24 C23 -175.4(3) . . . . ?
 C1 P1 C7 C8 25.0(4) . . . . ?
 C1 P1 C7 C12 -157.2(3) . . . . ?
 C1 P1 C13 C14 -105.6(3) . . . . ?
 C1 P1 C13 C18 81.7(3) . . . . ?
 C1 C2 C3 C4 -0.9(6) . . . . ?
 C2 C1 C6 C5 -1.0(6) . . . . ?
 C2 C3 C4 C5 -0.6(6) . . . . ?
 C3 C4 C5 C6 1.3(6) . . . . ?
 C4 C5 C6 C1 -0.4(6) . . . . ?
 C6 C1 C2 C3 1.7(6) . . . . ?
 C7 P1 C1 C2 61.6(3) . . . . ?
 C7 P1 C1 C6 -118.4(3) . . . . ?
 C7 P1 C13 C14 1.2(4) . . . . ?
 C7 P1 C13 C18 -171.5(3) . . . . ?
 C7 C8 C9 C10 -1.0(6) . . . . ?
 C8 C7 C12 C11 0.2(6) . . . . ?
 C8 C9 C10 C11 0.7(7) . . . . ?
 C9 C10 C11 C12 0.1(7) . . . . ?
 C10 C11 C12 C7 -0.5(7) . . . . ?
 C12 C7 C8 C9 0.6(6) . . . . ?
 C13 P1 C1 C2 168.7(3) . . . . ?
 C13 P1 C1 C6 -11.3(4) . . . . ?
 C13 P1 C7 C8 -85.9(3) . . . . ?
 C13 P1 C7 C12 91.9(3) . . . . ?
 C13 C14 C15 C16 -0.4(6) . . . . ?
 C14 C13 C18 O1 179.3(3) . . . . ?
 C14 C13 C18 C17 -0.1(5) . . . . ?
 C14 C15 C16 C17 -0.5(6) . . . . ?
 C15 C16 C17 C18 1.0(5) . . . . ?
 C15 C16 C17 C25 -175.9(3) . . . . ?
 C16 C17 C18 O1 179.9(3) . . . . ?
 C16 C17 C18 C13 -0.7(5) . . . . ?
 C16 C17 C25 C20 -152.6(3) . . . . ?
 C16 C17 C25 C26 90.8(4) . . . . ?
 C16 C17 C25 C27 -29.6(5) . . . . ?
 C18 O1 C19 C20 31.9(5) . . . . ?
 C18 O1 C19 C24 -150.8(3) . . . . ?
 C18 C13 C14 C15 0.7(5) . . . . ?
 C18 C17 C25 C20 30.5(4) . . . . ?
 C18 C17 C25 C26 -86.1(4) . . . . ?
 C18 C17 C25 C27 153.6(3) . . . . ?
 C19 O1 C18 C13 150.8(3) . . . . ?
 C19 O1 C18 C17 -29.7(5) . . . . ?
 C19 C20 C21 C22 0.8(5) . . . . ?
 C19 C20 C25 C17 -28.7(4) . . . . ?
 C19 C20 C25 C26 88.0(4) . . . . ?
 C19 C20 C25 C27 -151.4(3) . . . . ?
 C20 C19 C24 P2 -178.7(3) . . . . ?
 C20 C19 C24 C23 1.9(5) . . . . ?
 C20 C21 C22 C23 0.8(6) . . . . ?
 C21 C20 C25 C17 156.0(3) . . . . ?
 C21 C20 C25 C26 -87.2(4) . . . . ?
 C21 C20 C25 C27 33.4(5) . . . . ?
 C21 C22 C23 C24 -1.2(6) . . . . ?
 C22 C23 C24 P2 -179.4(3) . . . . ?
 C22 C23 C24 C19 -0.2(5) . . . . ?
 C24 P2 C28 C29 95.0(4) . . . . ?
 C24 P2 C28 C33 -84.0(4) . . . . ?
 C24 P2 C34 C35 173.2(3) . . . . ?
 C24 P2 C34 C39 -6.2(3) . . . . ?
 C24 C19 C20 C21 -2.2(5) . . . . ?
 C24 C19 C20 C25 -177.8(3) . . . . ?
 C25 C17 C18 O1 -3.0(5) . . . . ?
 C25 C17 C18 C13 176.4(3) . . . . ?
 C25 C20 C21 C22 176.2(3) . . . . ?
 C28 P2 C24 C19 175.1(3) . . . . ?
 C28 P2 C24 C23 -5.7(4) . . . . ?
 C28 P2 C34 C35 -80.1(3) . . . . ?
 C28 P2 C34 C39 100.5(3) . . . . ?
 C28 C29 C30 C31 0.3(7) . . . . ?
 C29 C28 C33 C32 -1.2(7) . . . . ?
 C29 C30 C31 C32 0.8(8) . . . . ?
 C30 C31 C32 C33 -2.1(9) . . . . ?
 C31 C32 C33 C28 2.3(9) . . . . ?
 C33 C28 C29 C30 -0.1(6) . . . . ?
 C34 P2 C24 C19 -77.4(3) . . . . ?
 C34 P2 C24 C23 101.9(3) . . . . ?
 C34 P2 C28 C29 -11.4(4) . . . . ?
 C34 P2 C28 C33 169.6(4) . . . . ?
 C34 C35 C36 C37 0.1(6) . . . . ?
 C35 C34 C39 C38 -0.5(6) . . . . ?
 C35 C36 C37 C38 -0.3(7) . . . . ?
 C36 C37 C38 C39 0.1(6) . . . . ?
 C37 C38 C39 C34 0.3(6) . . . . ?
 C39 C34 C35 C36 0.3(6) . . . . ?
 C41 Si1 C40 Fe1 -59.2(3) . . . . ?
 C42 Si1 C40 Fe1 -178.5(2) . . . . ?
 C43 Si1 C40 Fe1 62.1(2) . . . . ?
 O2 C44 C45 C46 1.2(6) . . . . ?
 C44 O2 C47 C46 35.5(6) . . . . ?
 C44 C45 C46 C47 19.2(6) . . . . ?
 C45 C46 C47 O2 -33.5(6) . . . . ?
 C47 O2 C44 C45 -22.6(6) . . . . ?
 O3 C48 C49 C50 -25.7(10) . . . . ?
 C48 O3 C51 C50 14.9(13) . . . . ?
 C48 C49 C50 C51 32.8(10) . . . . ?
 C49 C50 C51 O3 -29.7(11) . . . . ?
 C51 O3 C48 C49 7.3(12) . . . . ?
 O3' C48' C49' C50' 8(4) . . . . ?
 C48' O3' C51' C50' -29(3) . . . . ?
 C48' C49' C50' C51' -24(3) . . . . ?
 C49' C50' C51' O3' 33(3) . . . . ?
 C51' O3' C48' C49' 12(4) . . . . ?
 O4 C52 C53 C54 1(3) . . . . ?
 C52 O4 C55 C54 -9(2) . . . . ?
 C52 C53 C54 C55 -6(2) . . . . ?
 C53 C54 C55 O4 9(2) . . . . ?
 C55 O4 C52 C53 5(3) . . . . ?
 O4' C52' C53' C54' 29(7) . . . . ?
 C52' O4' C55' C54' 21(7) . . . . ?
 C52' C53' C54' C55' -15(7) . . . . ?
 C53' C54' C55' O4' -3(8) . . . . ?
 C55' O4' C52' C53' -32(6) . . . . ?

_shelx_res_file
;
TITL neimca14_a.res in P2(1)/n
    neimca14.res
    created by SHELXL-2018/3 at 11:48:04 on 07-Dec-2020
REM Old TITL NEIMCA14 in P2(1)/n
REM SHELXT solution in P2(1)/n: R1 0.125, Rweak 0.008, Alpha 0.035
REM <I/s> 0.491 for 233 systematic absences, Orientation as input
REM Formula found by SHELXT: C56 O3 Si P2 Fe Br
CELL 1.54184 10.667036 28.34622 17.313242 90 101.9924 90
ZERR 4 0.000291 0.000754 0.00052 0 0.0027 0
LATT 1
SYMM 0.5-X,0.5+Y,0.5-Z
SFAC C H Br Fe O P Si
UNIT 220 268 4 4 16 8 4
SIMU 0.02 0.04 1.2
RIGU O3 > C51
RIGU O3' > C51'
RIGU O4 > C55
RIGU O4' > C55'

L.S. 12
PLAN  12
SIZE 0.336 0.084 0.024
CONF
BOND $H
LIST 4
MORE -1
fmap 2
acta 149.008
OMIT 2 0 18
OMIT 12 8 0
REM <olex2.extras>
REM <HklSrc "%.\\Faces.hkl">
REM </olex2.extras>

WGHT    0.142900    9.883600
FVAR       1.34586   0.73892
BR1   3    0.549239    0.383814    0.160465    11.00000    0.02157    0.03888 =
         0.03358    0.00364    0.01077   -0.00240
FE1   4    0.359046    0.380855    0.213074    11.00000    0.01532    0.01815 =
         0.01851    0.00121    0.00418   -0.00102
P1    6    0.206448    0.430501    0.120257    11.00000    0.01324    0.01968 =
         0.01901    0.00055    0.00187   -0.00016
P2    6    0.410554    0.430376    0.333805    11.00000    0.01796    0.02017 =
         0.01654    0.00055    0.00340   -0.00008
SI1   7    0.342671    0.265273    0.218063    11.00000    0.02637    0.02089 =
         0.02792    0.00168    0.00555   -0.00265
O1    5    0.368942    0.499204    0.213998    11.00000    0.01584    0.02529 =
         0.01490    0.00149    0.00173   -0.00424
C1    1    0.071589    0.450086    0.161138    11.00000    0.01646    0.02736 =
         0.01857    0.00146    0.00165    0.00232
C2    1   -0.008495    0.414919    0.180636    11.00000    0.01869    0.02855 =
         0.03079    0.00124    0.00648   -0.00042
AFIX  43
H2    2    0.010326    0.383361    0.173708    11.00000   -1.20000
AFIX   0
C3    1   -0.115489    0.426648    0.210143    11.00000    0.01745    0.04466 =
         0.02998    0.00310    0.00327   -0.00016
AFIX  43
H3    2   -0.168841    0.403053    0.222265    11.00000   -1.20000
AFIX   0
C4    1   -0.142906    0.473446    0.221561    11.00000    0.02211    0.05186 =
         0.02655   -0.00578    0.00478    0.00727
AFIX  43
H4    2   -0.215209    0.481377    0.240906    11.00000   -1.20000
AFIX   0
C5    1   -0.062836    0.508536    0.204227    11.00000    0.02744    0.03561 =
         0.03173   -0.00871    0.00271    0.00993
AFIX  43
H5    2   -0.080850    0.539942    0.213032    11.00000   -1.20000
AFIX   0
C6    1    0.044537    0.497311    0.173707    11.00000    0.02055    0.02804 =
         0.02591   -0.00261    0.00138    0.00235
AFIX  43
H6    2    0.097642    0.521064    0.161833    11.00000   -1.20000
AFIX   0
C7    1    0.126374    0.400817    0.030018    11.00000    0.01844    0.02515 =
         0.02227    0.00077    0.00310   -0.00757
C8    1    0.000923    0.411847   -0.008565    11.00000    0.02043    0.02652 =
         0.02847   -0.00030   -0.00046   -0.00196
AFIX  43
H8    2   -0.045067    0.434551    0.012665    11.00000   -1.20000
AFIX   0
C9    1   -0.054920    0.389300   -0.077787    11.00000    0.02639    0.03403 =
         0.02891    0.00251   -0.00362   -0.00682
AFIX  43
H9    2   -0.138727    0.396511   -0.102479    11.00000   -1.20000
AFIX   0
C10   1    0.013370    0.355928   -0.110714    11.00000    0.03474    0.04107 =
         0.02576   -0.00838    0.00399   -0.01308
AFIX  43
H10   2   -0.023920    0.340971   -0.157686    11.00000   -1.20000
AFIX   0
C11   1    0.136853    0.345148   -0.073226    11.00000    0.03529    0.04167 =
         0.03386   -0.01489    0.01175   -0.00674
AFIX  43
H11   2    0.183123    0.322816   -0.095068    11.00000   -1.20000
AFIX   0
C12   1    0.192860    0.367350   -0.003073    11.00000    0.02214    0.03334 =
         0.02911   -0.00456    0.00463   -0.00166
AFIX  43
H12   2    0.276135    0.359561    0.021872    11.00000   -1.20000
AFIX   0
C13   1    0.273862    0.482690    0.082081    11.00000    0.01282    0.02343 =
         0.01824    0.00335    0.00194    0.00123
C14   1    0.258076    0.493367    0.002124    11.00000    0.02151    0.02393 =
         0.02203   -0.00023    0.00239    0.00047
AFIX  43
H14   2    0.202207    0.475557   -0.035053    11.00000   -1.20000
AFIX   0
C15   1    0.325610    0.530613   -0.022431    11.00000    0.02561    0.02593 =
         0.02380    0.00645    0.00339    0.00131
AFIX  43
H15   2    0.315008    0.537386   -0.075957    11.00000   -1.20000
AFIX   0
C16   1    0.408322    0.557573    0.032312    11.00000    0.02502    0.02082 =
         0.02049    0.00467    0.00785   -0.00232
AFIX  43
H16   2    0.453186    0.582173    0.014989    11.00000   -1.20000
AFIX   0
C17   1    0.425745    0.548478    0.113467    11.00000    0.01598    0.02016 =
         0.01944    0.00013    0.00436    0.00066
C18   1    0.357673    0.510840    0.135413    11.00000    0.01636    0.02163 =
         0.01532    0.00283    0.00497    0.00246
C19   1    0.484946    0.509313    0.263009    11.00000    0.01265    0.01955 =
         0.02061   -0.00176    0.00381   -0.00131
C20   1    0.557461    0.547412    0.249192    11.00000    0.01692    0.02171 =
         0.02263   -0.00236    0.00670    0.00149
C21   1    0.668276    0.556794    0.305928    11.00000    0.01706    0.02441 =
         0.02517   -0.00211    0.00496   -0.00170
AFIX  43
H21   2    0.719302    0.582438    0.299162    11.00000   -1.20000
AFIX   0
C22   1    0.703414    0.528460    0.372209    11.00000    0.01474    0.03410 =
         0.02407   -0.00252   -0.00050    0.00117
AFIX  43
H22   2    0.777010    0.535627    0.409566    11.00000   -1.20000
AFIX   0
C23   1    0.630382    0.489600    0.383570    11.00000    0.01894    0.02663 =
         0.02074    0.00059    0.00530    0.00402
AFIX  43
H23   2    0.655612    0.470488    0.427727    11.00000   -1.20000
AFIX   0
C24   1    0.519084    0.479449    0.328373    11.00000    0.01462    0.02309 =
         0.01846   -0.00086    0.00390   -0.00029
C25   1    0.508950    0.578777    0.177528    11.00000    0.01965    0.02202 =
         0.02030    0.00021    0.00505   -0.00148
C26   1    0.423428    0.617411    0.202300    11.00000    0.02655    0.02502 =
         0.02659   -0.00125    0.00151    0.00269
AFIX 137
H26A  2    0.473911    0.636796    0.242551    11.00000   -1.50000
H26B  2    0.355376    0.602948    0.222429    11.00000   -1.50000
H26C  2    0.387757    0.636540    0.157342    11.00000   -1.50000
AFIX   0
C27   1    0.619424    0.601791    0.147114    11.00000    0.02732    0.03284 =
         0.02605    0.00147    0.00545   -0.01100
AFIX 137
H27A  2    0.585327    0.622611    0.104143    11.00000   -1.50000
H27B  2    0.670027    0.577761    0.129167    11.00000   -1.50000
H27C  2    0.672110    0.619416    0.188983    11.00000   -1.50000
AFIX   0
C28   1    0.494278    0.397694    0.420087    11.00000    0.02885    0.02222 =
         0.01936    0.00043    0.00262   -0.00406
C29   1    0.469876    0.404149    0.495218    11.00000    0.03096    0.03127 =
         0.02177    0.00353    0.00476   -0.00223
AFIX  43
H29   2    0.407724    0.425638    0.502897    11.00000   -1.20000
AFIX   0
C30   1    0.537994    0.378612    0.558982    11.00000    0.04927    0.03788 =
         0.02262    0.00698    0.00222   -0.00491
AFIX  43
H30   2    0.521246    0.382886    0.609131    11.00000   -1.20000
AFIX   0
C31   1    0.630244    0.347012    0.547401    11.00000    0.06333    0.03225 =
         0.03000    0.00806   -0.01248    0.00541
AFIX  43
H31   2    0.674955    0.329647    0.589881    11.00000   -1.20000
AFIX   0
C32   1    0.657350    0.340747    0.473088    11.00000    0.06609    0.04370 =
         0.03795   -0.00033   -0.00144    0.02865
AFIX  43
H32   2    0.721734    0.320104    0.465921    11.00000   -1.20000
AFIX   0
C33   1    0.587008    0.365733    0.409424    11.00000    0.04799    0.03941 =
         0.02743    0.00227   -0.00237    0.01574
AFIX  43
H33   2    0.602579    0.360868    0.359131    11.00000   -1.20000
AFIX   0
C34   1    0.279091    0.459189    0.368019    11.00000    0.01799    0.02893 =
         0.01859    0.00138    0.00387    0.00241
C35   1    0.170072    0.432994    0.371059    11.00000    0.02492    0.03568 =
         0.02672    0.00323    0.00269   -0.00480
AFIX  43
H35   2    0.165477    0.401347    0.356575    11.00000   -1.20000
AFIX   0
C36   1    0.068074    0.454331    0.395835    11.00000    0.02078    0.05575 =
         0.03163    0.00517    0.00674   -0.00334
AFIX  43
H36   2   -0.004947    0.436879    0.397990    11.00000   -1.20000
AFIX   0
C37   1    0.074460    0.501265    0.417266    11.00000    0.02490    0.05712 =
         0.02780    0.00318    0.00997    0.01640
AFIX  43
H37   2    0.005365    0.515196    0.433544    11.00000   -1.20000
AFIX   0
C38   1    0.181570    0.527736    0.414894    11.00000    0.02859    0.03953 =
         0.02508   -0.00276    0.00561    0.00960
AFIX  43
H38   2    0.184922    0.559352    0.429535    11.00000   -1.20000
AFIX   0
C39   1    0.284927    0.506950    0.390462    11.00000    0.02224    0.02882 =
         0.02483   -0.00086    0.00545    0.00229
AFIX  43
H39   2    0.357832    0.524628    0.388972    11.00000   -1.20000
AFIX   0
C40   1    0.267113    0.319749    0.243264    11.00000    0.02458    0.02288 =
         0.02450    0.00087    0.00661    0.00966
AFIX  23
H40A  2    0.269082    0.320058    0.299528    11.00000   -1.20000
H40B  2    0.178049    0.320158    0.215820    11.00000   -1.20000
AFIX   0
C41   1    0.341474    0.261962    0.110046    11.00000    0.04288    0.02951 =
         0.03387   -0.00248    0.00520   -0.00150
AFIX 137
H41A  2    0.255573    0.266339    0.080528    11.00000   -1.50000
H41B  2    0.372497    0.231640    0.097880    11.00000   -1.50000
H41C  2    0.395739    0.286207    0.096272    11.00000   -1.50000
AFIX   0
C42   1    0.249588    0.213547    0.245185    11.00000    0.03892    0.02644 =
         0.03740    0.00266    0.00593   -0.00593
AFIX 137
H42A  2    0.251020    0.214297    0.300797    11.00000   -1.50000
H42B  2    0.287775    0.184717    0.232272    11.00000   -1.50000
H42C  2    0.162543    0.215271    0.216306    11.00000   -1.50000
AFIX   0
C43   1    0.512721    0.259570    0.272854    11.00000    0.03171    0.02921 =
         0.03494    0.00377    0.00319    0.00281
AFIX 137
H43A  2    0.562632    0.284927    0.258121    11.00000   -1.50000
H43B  2    0.546993    0.229972    0.259929    11.00000   -1.50000
H43C  2    0.515782    0.260884    0.328622    11.00000   -1.50000
AFIX   0

O2    5    0.149836    0.345855    0.692510    11.00000    0.04847    0.04214 =
         0.05063    0.00317    0.00666   -0.00817
C44   1    0.033223    0.366469    0.653750    11.00000    0.03592    0.05114 =
         0.06203   -0.01663    0.01380   -0.00540
AFIX  23
H44A  2    0.026090    0.398217    0.673298    11.00000   -1.20000
H44B  2   -0.038524    0.348062    0.663564    11.00000   -1.20000
AFIX   0
C45   1    0.031803    0.367665    0.566436    11.00000    0.04886    0.05089 =
         0.05039    0.00097    0.01376    0.00551
AFIX  23
H45A  2    0.027122    0.399867    0.547095    11.00000   -1.20000
H45B  2   -0.040582    0.350080    0.536997    11.00000   -1.20000
AFIX   0
C46   1    0.157487    0.344759    0.559000    11.00000    0.05307    0.05379 =
         0.05987   -0.01258    0.01549    0.00319
AFIX  23
H46A  2    0.145683    0.323657    0.513961    11.00000   -1.20000
H46B  2    0.221340    0.368286    0.553972    11.00000   -1.20000
AFIX   0
C47   1    0.194640    0.318209    0.634827    11.00000    0.05570    0.05007 =
         0.06762    0.00082    0.01367    0.01016
AFIX  23
H47A  2    0.155060    0.287247    0.630175    11.00000   -1.20000
H47B  2    0.286923    0.314379    0.649188    11.00000   -1.20000
AFIX   0

SAME 0.02 0.04 O3 C51 < C48
PART 1
O3    5   -0.068538    0.290258    0.426130    21.00000    0.07946    0.05911 =
         0.05264   -0.01697    0.03022   -0.03032
C48   1   -0.118867    0.246860    0.399215    21.00000    0.07043    0.04354 =
         0.05504   -0.00280    0.02088   -0.00548
AFIX  23
H48A  2   -0.209070    0.245514    0.401038    21.00000   -1.20000
H48B  2   -0.074676    0.221899    0.432431    21.00000   -1.20000
AFIX   0
C49   1   -0.102512    0.240525    0.316776    21.00000    0.04923    0.05082 =
         0.06335   -0.01952    0.02226   -0.00469
AFIX  23
H49A  2   -0.174234    0.223502    0.285371    21.00000   -1.20000
H49B  2   -0.023722    0.223832    0.315150    21.00000   -1.20000
AFIX   0
C50   1   -0.097707    0.291251    0.288135    21.00000    0.06275    0.07301 =
         0.05263    0.00206    0.01799   -0.01341
AFIX  23
H50A  2   -0.047157    0.293849    0.247780    21.00000   -1.20000
H50B  2   -0.182945    0.303651    0.267853    21.00000   -1.20000
AFIX   0
C51   1   -0.034362    0.315578    0.362587    21.00000    0.09236    0.07461 =
         0.06545   -0.00322    0.02904   -0.03897
AFIX  23
H51A  2    0.057936    0.315574    0.367713    21.00000   -1.20000
H51B  2   -0.063464    0.348006    0.362395    21.00000   -1.20000
AFIX   0

SAME 0.02 0.04 O3 > C51
PART 2
O3'   5   -0.167658    0.282046    0.391470   -21.00000    0.08803    0.06565 =
         0.06511    0.00285    0.04377    0.00411
C48'  1   -0.111393    0.241401    0.364935   -21.00000    0.07980    0.05263 =
         0.06355    0.00960    0.03765    0.00434
AFIX  23
H48C  2   -0.177875    0.220379    0.337743   -21.00000   -1.20000
H48D  2   -0.061090    0.224640    0.409674   -21.00000   -1.20000
AFIX   0
C49'  1   -0.029058    0.256036    0.311249   -21.00000    0.05446    0.07233 =
         0.06211   -0.00706    0.02890   -0.00059
AFIX  23
H49C  2   -0.065002    0.246131    0.257589   -21.00000   -1.20000
H49D  2    0.056130    0.242718    0.327414   -21.00000   -1.20000
AFIX   0
C50'  1   -0.024902    0.309171    0.317365   -21.00000    0.07038    0.07343 =
         0.06556   -0.00165    0.02576   -0.01804
AFIX  23
H50C  2    0.049396    0.319699    0.355805   -21.00000   -1.20000
H50D  2   -0.023748    0.323599    0.266715   -21.00000   -1.20000
AFIX   0
C51'  1   -0.144754    0.320047    0.343386   -21.00000    0.07204    0.05576 =
         0.06359    0.00521    0.02392    0.00077
AFIX  23
H51C  2   -0.136137    0.349302    0.373088   -21.00000   -1.20000
H51D  2   -0.215139    0.323295    0.298163   -21.00000   -1.20000
AFIX   0

SAME 0.02 0.04 O4 C55 < C52
PART 1
O4    5   -0.264498    0.266835   -0.041978    21.00000    0.07254    0.21266 =
         0.10675   -0.07280    0.01285   -0.00862
C52   1   -0.134716    0.255249   -0.015224    21.00000    0.07459    0.06895 =
         0.07130   -0.00467    0.03681   -0.02167
AFIX  23
H52A  2   -0.086355    0.263597   -0.054888    21.00000   -1.20000
H52B  2   -0.125740    0.221596   -0.005480    21.00000   -1.20000
AFIX   0
C53   1   -0.084972    0.281864    0.059247    21.00000    0.07935    0.06969 =
         0.05893    0.00529    0.02675    0.00013
AFIX  23
H53A  2   -0.015823    0.302768    0.052905    21.00000   -1.20000
H53B  2   -0.053504    0.260357    0.102509    21.00000   -1.20000
AFIX   0
C54   1   -0.197624    0.309712    0.074665    21.00000    0.06114    0.07374 =
         0.07914   -0.01685    0.01579   -0.01454
AFIX  23
H54A  2   -0.222925    0.298671    0.122217    21.00000   -1.20000
H54B  2   -0.176737    0.342998    0.080574    21.00000   -1.20000
AFIX   0
C55   1   -0.299783    0.301689    0.005503    21.00000    0.09258    0.09739 =
         0.06637    0.00339   -0.00054    0.00367
AFIX  23
H55A  2   -0.377354    0.292252    0.022306    21.00000   -1.20000
H55B  2   -0.317463    0.330732   -0.024407    21.00000   -1.20000
AFIX   0

SAME 0.02 0.04 O4 > C55
SAME 0.02 0.04 O4' C55' < C52'
PART 2
O4'   5   -0.112049    0.291792    0.110483   -21.00000    0.08019    0.09620 =
         0.07788   -0.01626    0.00961    0.02018
C52'  1   -0.046696    0.267846    0.058723   -21.00000    0.09013    0.07555 =
         0.07352    0.00223    0.01732    0.02196
AFIX  23
H52C  2   -0.000617    0.240962    0.085370   -21.00000   -1.20000
H52D  2    0.014645    0.288830    0.042246   -21.00000   -1.20000
AFIX   0
C53'  1   -0.142985    0.251786   -0.011160   -21.00000    0.07899    0.08069 =
         0.06824   -0.00459    0.04130   -0.00461
AFIX  23
H53C  2   -0.174470    0.220477   -0.002889   -21.00000   -1.20000
H53D  2   -0.107379    0.251610   -0.058355   -21.00000   -1.20000
AFIX   0
C54'  1   -0.248124    0.288397   -0.016918   -21.00000    0.05800    0.10826 =
         0.09080   -0.05345    0.00777   -0.00812
AFIX  23
H54C  2   -0.246408    0.310237   -0.059817   -21.00000   -1.20000
H54D  2   -0.331726    0.273488   -0.025498   -21.00000   -1.20000
AFIX   0
C55'  1   -0.219351    0.312928    0.059890   -21.00000    0.06274    0.07277 =
         0.06768   -0.01394    0.01598   -0.00532
AFIX  23
H55C  2   -0.201227    0.345892    0.051872   -21.00000   -1.20000
H55D  2   -0.293264    0.311346    0.084310   -21.00000   -1.20000
AFIX   0
HKLF 4


REM  neimca14_a.res in P2(1)/n
REM wR2 = 0.213581, GooF = S = 1.03191, Restrained GooF = 1.02614 for all data
REM R1 = 0.072007 for 9201 Fo > 4sig(Fo) and 0.079095 for all 10527 data
REM 673 parameters refined using 268 restraints

END

WGHT      0.1428      9.8902

REM Highest difference peak  1.505,  deepest hole -1.422,  1-sigma level  0.148
Q1    1   0.1120  0.3843  0.7179  11.00000  0.05    1.50
Q2    1   0.2386  0.5695  0.3193  11.00000  0.05    1.34
Q3    1   0.6602  0.3833  0.2644  11.00000  0.05    1.32
Q4    1  -0.0921  0.3828  0.5120  11.00000  0.05    1.31
Q5    1   0.3204  0.4305  0.2364  11.00000  0.05    1.30
Q6    1   0.2571  0.3816  0.1236  11.00000  0.05    1.26
Q7    1   0.4423  0.3832  0.0605  11.00000  0.05    1.22
Q8    1   0.1343  0.5699  0.2174  11.00000  0.05    1.21
Q9    1   0.0043  0.3845  0.6125  11.00000  0.05    1.17
Q10   1   0.6529  0.6156  0.0453  11.00000  0.05    1.15
Q11   1  -0.0781  0.3796 -0.2261  11.00000  0.05    1.13
Q12   1  -0.1789  0.3813  0.6728  11.00000  0.05    1.11
;
_shelx_res_checksum                77455
_shelx_hkl_file
;
   0   0  -1-15.0404 16.6096  27
   0   0  -2 32681.3 1776.71  27
   0   0  -3 38.8664 54.3979  27
   0   0  -4 16299.6 903.518  27
   0   0  -5-91.5858 98.7418  27
   0   0  -6 4664.35 293.303  27
   0   0   7 45.0150 41.5365  25
   0   0  -7 10.9693 107.632  27
   0   0   8 83.2755 47.3881  25
   0   0  -8 26.0817 115.456  27
   0   0   9 25.4722 59.0285  25
   0   0  -9-80.8146 131.871  27
   0   0  10 4184.67 250.453  25
   0   0  11-60.3082 72.7786  25
   0   0 -12 315.726 304.595   2
   0   0  12 773.243 93.9313  25
   0   0 -13 256.089 347.035   2
   0   0  13 56.8598 79.4949  25
   0   0 -14 2828.35 449.814   2
   0   0 -14 5131.88 287.160  17
   0   0 -15 111.886 288.239   2
   0   0 -15 27.0569 73.9922  17
   0   0 -16 3146.23 458.003   2
   0   0 -16 4752.83 270.292  17
   0   0 -17 69.4442 68.9101  17
   0   0 -18 10615.0 586.406  17
   0   0 -19 12.8095 54.1609  17
   0   0 -20 2691.79 157.448  17
   0   0 -21 1.10159 27.3779  17
   0  -1   1 11687.3 633.840  25
   0  -1  -2 8677.16 466.464  27
   0  -1   2 8373.84 459.002  25
   0   1  -2 8389.81 466.983  27
   0   1  -3 12426.6 712.914  27
   0  -1   3 12866.4 701.132  25
   0  -1  -3 13317.6 711.244  27
   0  -1  -4 17288.7 979.055  27
   0  -1   4 17535.1 964.911  25
   0   1  -4 18994.0 982.897  27
   0  -1   5 113220. 6206.04  25
   0  -1  -5 118630. 6223.91  27
   0   1  -5 115400. 6224.07  27
   0   1  -6 12015.1 681.203  27
   0  -1   6 11781.4 654.505  25
   0  -1  -6 12381.8 681.831  27
   0  -1   7 73.4557 44.0522  25
   0   1  -7 71.6189 105.913  27
   0  -1  -7 107.558 106.859  27
   0  -1   8 721.321 72.0227  25
   0  -1  -8 553.403 143.295  27
   0   1   8 770.048 72.6121  25
   0   1   9 8474.23 473.893  25
   0  -1  -9 8240.35 525.740  27
   0  -1   9 8391.76 473.749  25
   0  -1 -10 1767.54 203.654  27
   0  -1  10 2066.14 139.578  25
   0   1  10 1966.85 137.878  25
   0  -1  11 3489.67 217.394  25
   0   1  11 3419.59 218.746  25
   0  -1  12 8340.68 474.926  25
   0   1  12 8550.49 476.353  25
   0  -1  13 936.495 103.530  25
   0   1  13 651.138 104.462  25
   0  -1 -14 90.0503 70.1233  17
   0   1 -14 48.9876 326.287   2
   0  -1 -15-49.5814 69.7594  17
   0   1 -15 218.459 319.587   2
   0  -1 -16 298.728 74.7142  17
   0   1 -16 406.116 335.386   2
   0  -1 -17 1592.93 115.390  17
   0  -1 -18 1740.01 117.210  17
   0  -1 -19 2721.29 160.975  17
   0  -1 -20 2994.13 170.821  17
   0  -1 -21 2903.64 162.054  17
   0   2   0 86414.7 4765.61   4
   0   2   0 89236.1 4764.77   3
   0  -2   1 79982.3 4112.86  25
   0  -2   1 67500.9 4115.59  24
   0  -2   2 5476.33 299.778  25
   0  -2   3 10283.8 566.318  25
   0  -2  -3 10717.2 577.669  27
   0  -2  -4 48119.3 2473.81  27
   0  -2   4 44563.9 2459.58  25
   0  -2  -5 29451.7 1631.96  27
   0  -2   5 29789.6 1614.97  25
   0  -2  -6 18033.7 982.206  27
   0  -2   6 17398.8 958.275  25
   0  -2   7 1566.72 103.145  25
   0  -2  -7 1373.53 157.970  27
   0  -2   8 3343.07 195.539  25
   0  -2  -8 2960.32 245.576  27
   0   2   9 2640.67 159.303  25
   0  -2   9 2422.81 156.995  25
   0  -2  10 2137.37 142.064  25
   0  -2 -10 2115.12 228.067  27
   0   2  10 1992.01 142.580  25
   0  -2  11 411.398 84.1272  25
   0   2  11 640.687 87.8093  25
   0  -2 -11 554.961 183.451  27
   0   2  12 592.813 88.0378  25
   0  -2  12 608.588 88.8126  25
   0   2 -13 579.121 356.207   2
   0  -2  13 692.077 98.2764  25
   0   2  13 695.002 97.9211  25
   0  -2 -14 792.429 87.0753  17
   0   2 -14 464.335 330.960   2
   0  -2 -15 9627.71 520.728  17
   0   2 -15 5733.19 678.315   2
   0  -2 -16 225.719 72.8171  17
   0   2 -16 450.162 309.943   2
   0  -2 -17 10280.0 567.457  17
   0  -2 -18 49.0605 56.9391  17
   0  -2 -19 3417.27 195.218  17
   0  -2 -20 1072.52 71.4560  17
   0  -2 -21 6.98753 21.6594  17
   0   3   0-3.61124 18.0938   3
   0   3   0-27.9825 28.6704   4
   0  -3   1 227.983 49.9176  24
   0   3   1 66.6451 12.7272   4
   0  -3   2 12548.4 668.854  25
   0  -3   2 11628.1 675.189  24
   0  -3   3 14878.4 810.153  25
   0  -3  -4 23225.2 1277.83  27
   0  -3   4 23244.5 1263.70  25
   0  -3  -5 7099.10 413.487  27
   0  -3   5 7023.31 389.940  25
   0  -3   6 21577.0 1202.53  25
   0  -3  -6 23813.8 1227.69  27
   0  -3   7 145.100 47.9978  25
   0  -3  -7 184.991 109.032  27
   0  -3  -8 1255.67 160.370  27
   0  -3   8 1508.58 104.038  25
   0  -3   9 1055.70 89.3991  25
   0  -3  -9 591.633 155.228  27
   0   3  10 323.209 70.6521  25
   0  -3  10 311.217 70.4464  25
   0  -3 -10 259.158 151.729  27
   0   3  11 1393.04 115.265  25
   0  -3  11 1296.60 114.277  25
   0   3  12 635.514 90.8314  25
   0  -3  12 711.393 91.0545  25
   0   3 -12 503.348 321.969   2
   0  -3 -12 607.056 194.981  27
   0  -3 -13 1347.54 335.418   2
   0   3 -13 1329.23 382.747   2
   0  -3  13 2691.87 177.018  25
   0   3 -13 2210.08 154.453  17
   0  -3 -13 2532.16 154.180  17
   0   3  13 2555.59 175.140  25
   0   3 -14 433.268 320.342   2
   0  -3 -14 121.652 267.047   2
   0  -3 -14 236.104 69.7429  17
   0   3 -14 200.847 74.8203  17
   0   3  14 61.1369 84.9415  25
   0   3 -15 1387.65 117.781  17
   0  -3 -15 1832.14 116.572  17
   0   3 -15 1134.92 365.616   2
   0  -3 -15 1092.64 304.769   2
   0   3 -16 19.8622 65.1914  17
   0  -3 -16 43.3347 66.0111  17
   0   3 -16 252.603 291.914   2
   0  -3 -16-13.2734 238.982   2
   0  -3 -17 227.725 64.9041  17
   0   3 -17 88.0493 60.6844  17
   0   3 -18 695.607 72.4878  17
   0  -3 -18 827.963 71.1835  17
   0   3 -19 818.008 71.1162  17
   0  -3 -19 1088.02 70.9147  17
   0  -3 -20 1210.09 72.9575  17
   0   3 -20 1066.27 72.0134  17
   0  -3 -21 531.176 34.0351  17
   0   3 -21 398.773 32.4087  17
   0   4   0 1140.10 76.5620   4
   0   4   0 1078.78 68.8965   3
   0   4   1 13195.3 717.198   4
   0  -4   2 1691.10 117.896  24
   0   4   2 1635.45 94.0765   4
   0  -4   3 7726.23 425.601  25
   0  -4   4 3191.70 184.093  25
   0  -4   5 36282.1 1981.71  25
   0  -4  -5 37090.1 1999.56  27
   0  -4  -6 53759.9 2794.85  27
   0  -4   6 50252.9 2771.78  25
   0  -4  -7 5043.66 308.736  27
   0  -4   7 4527.19 265.415  25
   0  -4  -8 22290.2 1233.40  27
   0  -4   8 21718.2 1196.07  25
   0  -4   9 486.205 71.2215  25
   0  -4  -9 508.240 150.470  27
   0  -4  10 7684.58 433.271  25
   0  -4 -10 7230.31 492.093  27
   0   4  11 1704.87 124.189  25
   0  -4 -11 1427.45 222.071  27
   0  -4  12 3174.10 198.291  25
   0  -4 -12 2116.61 346.386   2
   0   4 -12 1704.73 381.246   2
   0   4  12 2963.22 197.428  25
   0  -4 -12 2895.06 282.938  27
   0  -4 -13 208.197 275.233   2
   0   4  13 69.8646 81.9073  25
   0   4 -13 158.667 72.6614  17
   0  -4 -13 105.558 64.8957  17
   0  -4 -14 1974.30 323.745   2
   0   4 -14 1970.16 145.764  17
   0  -4 -14 2545.32 149.276  17
   0   4  14 2622.80 173.765  25
   0  -4 -15 173.785 68.6745  17
   0   4 -15 159.511 67.6645  17
   0   4 -15 360.352 301.514   2
   0  -4 -15 157.289 253.360   2
   0  -4 -16 2846.28 154.812  17
   0   4 -16 2237.94 154.107  17
   0  -4 -16 2177.69 325.939   2
   0   4  16 2262.01 170.546   4
   0   4 -16 1783.33 344.107   2
   0   4 -17 1314.52 104.290  17
   0  -4 -17 1639.76 105.649  17
   0   4 -18 775.858 70.9262  17
   0  -4 -18 849.113 72.8938  17
   0  -4 -19 3085.22 166.542  17
   0   4 -19 2721.29 165.920  17
   0   4 -20 1087.01 73.9764  17
   0  -4 -20 1333.08 75.0492  17
   0   4 -21 11.4755 16.5004  17
   0  -4 -21 19.6931 17.3831  17
   0   5   0 55.9966 34.3889   3
   0   5  -1 13774.4 624.013   3
   0   5   1 10419.5 615.646   4
   0  -5   2 18585.1 1117.82  24
   0   5   2 20775.1 1105.29   4
   0  -5   3 93513.1 5074.67  24
   0  -5   4 14493.3 792.949  25
   0  -5   5 673.395 60.5641  25
   0  -5  -5 656.264 103.207  27
   0  -5   6 5630.12 318.818  25
   0  -5  -6 5725.60 347.064  27
   0  -5   7 4040.60 233.828  25
   0  -5  -7 3834.57 270.773  27
   0  -5   8 30031.3 1612.79  25
   0  -5  -8 27972.7 1643.90  27
   0  -5   9 176.174 62.9687  25
   0  -5  -9 113.327 133.439  27
   0  -5  10 4024.27 239.793  25
   0  -5 -10 3402.91 304.351  27
   0  -5  11 1525.78 129.235  25
   0   5 -11 1326.06 311.246   2
   0  -5 -11 1179.74 290.949   2
   0  -5 -11 1445.24 228.305  27
   0  -5  12 1670.60 134.285  25
   0  -5 -12 2192.84 304.391   2
   0   5 -12 934.146 332.614   2
   0   5  12 1613.56 136.152  25
   0  -5 -12 1450.61 228.289  27
   0  -5 -13 136.915 254.780   2
   0   5 -13-165.809 297.210   2
   0   5  13 2.65194 86.3491  25
   0  -5 -13 46.8027 66.4395  17
   0   5 -13 33.3157 62.4522  17
   0  -5 -13-153.852 200.310  27
   0  -5 -14 581.309 282.540   2
   0   5 -14 431.924 321.586   2
   0   5 -14 547.790 79.7022  17
   0  -5 -14 734.552 74.3219  17
   0   5  14 663.610 102.086  25
   0   5 -15 1361.69 111.622  17
   0  -5 -15 1695.21 109.586  17
   0  -5 -15 1525.53 297.707   2
   0   5 -15 1039.80 336.247   2
   0   5 -16 1102.60 92.2728  17
   0  -5 -16 1395.77 94.1194  17
   0   5 -16 585.684 299.270   2
   0   5  16 1043.78 111.153   4
   0  -5 -16 765.870 260.747   2
   0  -5 -17 452.292 60.5241  17
   0   5 -17 321.976 59.8191  17
   0   5 -18 791.838 68.8868  17
   0  -5 -18 852.911 68.8687  17
   0   5 -19 392.129 46.0735  17
   0  -5 -19 388.665 45.5697  17
   0  -5 -20 2053.12 108.253  17
   0   5 -20 1710.59 107.688  17
   0  -5 -21 924.413 50.0985  17
   0   5 -21 798.816 49.3974  17
   0   6   0 11003.2 604.744   3
   0  -6  -1 786.739 65.4374   2
   0   6  -1 768.431 73.4510   2
   0   6   1 747.241 63.2682   4
   0   6  -1 979.542 87.9980   3
   0   6   2 6001.12 327.814   4
   0  -6   2 5546.62 358.227  24
   0   6   3 31558.4 1738.33   4
   0  -6   3 34266.8 1755.32  24
   0  -6   5 2674.92 160.173  25
   0  -6   6 25008.6 1361.86  25
   0  -6  -6 24767.2 1384.33  27
   0  -6   7 2925.99 175.964  25
   0  -6  -7 2606.69 209.783  27
   0  -6   8 50.3391 60.9534  25
   0  -6  -8 9.19387 114.016  27
   0  -6   9 1327.24 107.934  25
   0  -6  -9 1210.70 170.712  27
   0  -6  10 164.615 73.2518  25
   0  -6 -10 224.643 158.363  27
   0  -6 -11 222.616 170.208  27
   0   6 -11 398.539 90.8802  12
   0  -6  11 269.314 81.9251  25
   0  -6 -11 154.389 247.473   2
   0   6 -11 244.385 281.151   2
   0  -6 -12 47.1397 245.402   2
   0   6 -12-259.815 298.754   2
   0   6  12 107.393 81.3279  25
   0   6 -12 8.78459 59.3061  17
   0  -6 -12 86.1025 183.980  27
   0  -6 -13 300.501 247.987   2
   0   6 -13 618.936 295.911   2
   0   6  13 762.224 104.802  25
   0  -6 -13 823.459 78.9783  17
   0   6 -13 764.630 80.3266  17
   0  -6 -13 980.783 230.935  27
   0   6 -14-201.101 299.188   2
   0  -6 -14 237.943 250.495   2
   0  -6 -14 170.373 62.4579  17
   0   6 -14 134.254 68.1528  17
   0   6  14 65.5058 88.9507  25
   0  -6 -15 3103.75 169.949  17
   0   6 -15 2577.98 170.254  17
   0  -6 -15 2048.85 328.750   2
   0   6  15 2779.18 185.639   4
   0   6 -15 1894.59 363.147   2
   0  -6 -16 1270.31 88.0679  17
   0   6 -16 1018.40 88.7605  17
   0  -6 -16 1209.25 259.663   2
   0   6 -16 747.719 301.006   2
   0  -6 -17 1239.79 85.9237  17
   0   6 -17 1110.62 86.0138  17
   0  -6 -18 3307.78 183.352  17
   0   6 -18 3079.42 183.029  17
   0  -6 -19 1897.14 107.651  17
   0   6 -19 1705.65 107.606  17
   0  -6 -20 611.924 44.7950  17
   0   6 -20 612.476 43.7781  17
   0   6  21 145.335 20.9173  16
   0   7   0 9.37663 60.6136   3
   0   7   1 13100.2 759.678   4
   0   7  -1 15155.1 767.162   3
   0   7   2 7522.98 415.224   4
   0  -7   2 7497.68 452.605  24
   0   7   3 17360.1 931.830   4
   0  -7   3 16141.5 949.365  24
   0   7   4 35762.2 1940.91   4
   0   7   5 25916.3 1409.87   4
   0  -7  -6 235.379 100.658  27
   0  -7  -7 504.159 118.532  27
   0  -7   7 590.105 70.8701  25
   0  -7  -8 3388.16 284.695  27
   0  -7   8 4067.81 235.547  25
   0  -7  -9 67.3868 134.643  27
   0  -7   9 389.158 78.5193  25
   0  -7 -10 651.229 236.011   2
   0   7 -10 472.290 295.677   2
   0  -7 -10 1098.19 177.687  27
   0  -7 -11 1238.14 269.775   2
   0   7 -11 807.024 326.725   2
   0  -7 -11 1434.34 223.652  27
   0  -7 -12 1899.87 312.689   2
   0   7 -12 1546.63 355.592   2
   0  -7 -12 2807.92 155.825  17
   0   7 -12 2442.86 159.195  17
   0  -7 -12 2705.59 281.289  27
   0   7  12 2423.33 182.921  25
   0   7  13 10469.5 604.225   4
   0   7 -13 6625.70 717.706   2
   0  -7 -13 7297.14 695.114   2
   0  -7 -13 11528.1 590.398  17
   0   7 -13 10588.2 591.987  17
   0  -7 -13 10965.3 700.475  27
   0   7  13 10562.1 615.047  25
   0   7 -14 97.2998 287.810   2
   0  -7 -14 149.164 234.137   2
   0   7  14 207.810 75.9690   4
   0   7  14 268.584 91.6832  25
   0  -7 -14 113.853 60.4299  17
   0   7 -14 98.5314 61.4652  17
   0  -7 -14 266.695 195.716  27
   0   7 -15 18.5838 58.5830  17
   0  -7 -15-3.18548 54.3911  17
   0  -7 -15-123.981 225.192   2
   0   7 -15-243.234 289.051   2
   0   7  15-1.95800 74.5801   4
   0  -7 -16 1480.18 100.878  17
   0   7 -16 1406.72 102.535  17
   0  -7 -16 1284.08 254.914   2
   0   7 -16 1042.63 287.220   2
   0   7 -17 1984.86 126.061  17
   0  -7 -17 2022.65 124.893  17
   0   7 -18 4508.40 257.767  17
   0  -7 -18 4721.21 257.709  17
   0  -7 -19 1741.44 98.5201  17
   0   7 -19 1571.58 98.9489  17
   0   7 -20 6094.86 340.633  17
   0  -7 -20 6394.20 340.658  17
   0   8   0 168297. 9116.28   3
   0   8  -1 44854.4 2494.30   3
   0   8   1 46636.5 2492.16   4
   0   8   2 7792.95 402.148   4
   0  -8  -2 7428.26 410.163   2
   0  -8   2 7952.88 433.627  24
   0   8   3 4041.89 223.524   4
   0  -8   3 3485.36 257.521  24
   0   8   4 4079.17 231.184   4
   0  -8   4 4349.55 269.725  24
   0   8   5 54.2314 31.7108   4
   0   8   6 77.6915 36.2690   4
   0   8   7 32.4943 41.9345   4
   0  -8  -7 50.2253 115.780  27
   0  -8  -8 9367.45 564.466  27
   0  -8  -9 2096.03 218.676  27
   0   8 -10 2930.43 389.847   2
   0  -8 -10 3283.24 348.815   2
   0  -8 -11-15.4059 171.641  27
   0   8 -11 12.5314 83.4129  12
   0  -8 -11-40.4973 223.656   2
   0   8 -11 403.529 273.445   2
   0   8  11 93.3486 60.6959   4
   0   8 -11 129.524 58.0443  17
   0  -8 -12-131.467 227.548   2
   0   8  12 160.829 68.3161   4
   0   8 -12 337.880 276.234   2
   0  -8 -12 163.989 56.8638  17
   0   8 -12 176.325 62.8745  17
   0  -8 -12 277.711 184.157  27
   0  -8 -13 1277.82 280.149   2
   0   8 -13 1424.87 325.483   2
   0   8  13 1767.15 133.352   4
   0  -8 -13 1855.17 118.369  17
   0   8 -13 1690.61 121.413  17
   0   8  13 1838.59 150.991  25
   0  -8 -13 2160.04 270.612  27
   0   8  14 14837.6 903.076   4
   0  -8 -14 11732.7 986.680   2
   0   8 -14 11292.2 1010.48   2
   0  -8 -14 17207.8 890.869  17
   0   8 -14 16597.6 892.074  17
   0  -8 -14 17464.0 1009.58  27
   0   8  14 16530.4 916.916  25
   0   8 -15-40.1774 58.7973  17
   0  -8 -15 68.2466 57.0902  17
   0   8 -15 114.208 264.236   2
   0  -8 -15-116.012 232.680   2
   0   8  15-57.3171 75.2159   4
   0  -8 -16 12923.2 683.410  17
   0   8 -16 12708.9 684.771  17
   0  -8 -16 8578.74 768.857   2
   0   8 -16 8061.65 786.580   2
   0   8 -17 1243.12 88.9729  17
   0  -8 -17 1282.11 86.7210  17
   0   8 -18 2848.60 163.876  17
   0  -8 -18 2816.41 163.250  17
   0   8 -19 579.902 47.0684  17
   0  -8 -19 645.552 47.2591  17
   0   8 -20 870.965 52.8009  17
   0  -8 -20 879.673 53.5358  17
   0   9   1 31346.0 1756.48   4
   0   9   1 34013.6 1752.53   3
   0   9  -1 30487.1 1757.10   3
   0  -9  -2 4256.91 249.536   2
   0   9  -2 3780.40 249.658   2
   0  -9  -3 60409.1 3493.24   2
   0   9   3 69982.3 3481.20   4
   0  -9   3 69495.5 3502.21  24
   0   9   4 3425.55 195.316   4
   0  -9   4 3194.25 237.727  24
   0   9   5 85795.3 4649.72   4
   0   9   6 11280.8 620.660   4
   0   9   7 102.921 43.0053   4
   0  -9  -7 66.6581 116.499  27
   0   9   8 574.258 62.4606   4
   0  -9  -8 463.839 195.662   2
   0  -9  -8 649.704 142.629  27
   0  -9  -9 2390.80 283.591   2
   0   9  -9 2135.58 329.107   2
   0   9   9 2880.26 170.219   4
   0  -9  -9 2455.34 244.473  27
   0  -9 -10 1690.89 270.847   2
   0   9  10 2641.63 160.166   4
   0   9 -10 1732.91 323.893   2
   0  -9 -10 2765.28 248.118  27
   0  -9 -11 800.892 201.980  27
   0   9 -11 1210.62 123.490  12
   0  -9 -11 1358.77 87.8417  17
   0   9 -11 1245.23 91.7927  17
   0   9  11 1111.65 107.549   4
   0  -9 -11 662.340 235.369   2
   0   9 -11 967.006 295.273   2
   0  -9 -12 5643.88 424.681  27
   0  -9 -12 5691.87 308.245  17
   0   9 -12 5647.11 310.640  17
   0   9  12 5301.59 320.970   4
   0  -9 -12 3749.80 414.033   2
   0   9 -12 3779.71 456.045   2
   0  -9 -13 4517.72 390.166  27
   0   9  13 4339.20 292.953  25
   0  -9 -13 4739.52 263.080  17
   0   9 -13 4919.27 265.267  17
   0  -9 -13 2972.72 381.173   2
   0   9  13 4548.42 277.161   4
   0   9 -13 3396.90 421.699   2
   0  -9 -14 4451.87 381.900  27
   0   9  14 4380.46 276.308  25
   0   9 -14 3475.25 409.504   2
   0   9  14 4359.24 261.461   4
   0  -9 -14 4331.17 244.185  17
   0   9 -14 4359.46 247.096  17
   0   9 -15 390.526 255.336   2
   0  -9 -15 205.980 206.427   2
   0   9 -15 184.176 58.7756  17
   0  -9 -15 213.861 54.3593  17
   0   9 -15 133.321 54.6635  14
   0  -9 -16 259.696 52.5024  17
   0   9 -16 182.205 55.5974  17
   0   9 -17 5087.60 279.985  17
   0  -9 -17 4943.13 279.104  17
   0  -9 -18 1181.88 76.5391  17
   0   9 -18 1194.74 77.7316  17
   0  -9 -19 6000.30 331.167  17
   0   9 -19 6104.11 331.170  17
   0   9 -20 175.601 24.7638  17
   0  -9 -20 1008.19 30.4871  17
   0  10   0 7551.97 427.946   3
   0  10  -1 4329.57 263.258   3
   0  10   1 4373.98 253.151   3
   0 -10   2 4022.18 294.529  24
   0  10   2 4573.13 261.712   4
   0  10   3 8278.84 438.054   4
   0 -10  -3 7438.23 444.619   2
   0  10  -3 7020.46 447.443   2
   0 -10   4 1827.38 172.679  24
   0  10  -4 1294.90 170.348   2
   0 -10  -4 1371.69 150.612   2
   0  10   4 1782.74 108.738   4
   0  10   5 185.106 47.5580   4
   0  10  -5 79.5391 150.228   2
   0 -10  -5 3.88351 131.230   2
   0  10   6 2052.25 123.283   4
   0 -10  -6 1380.54 199.007   2
   0  10  -6 1417.83 235.680   2
   0 -10  -7 7280.51 438.160  27
   0  10   7 7162.67 381.812   4
   0  10  -7 5126.11 463.792   2
   0 -10  -7 5465.70 442.765   2
   0 -10  -8 617.243 153.716  27
   0 -10  -8 572.114 193.625   2
   0  10   8 582.979 64.9828   4
   0  10  -8 481.450 223.750   2
   0 -10  -9 4170.92 356.539  27
   0  10  -9 3249.55 409.861   2
   0 -10  -9 3890.60 377.908   2
   0 -10 -10 43.3616 157.043  27
   0 -10 -10 57.1195 184.790   2
   0  10  10 23.7251 55.3601   4
   0  10 -10-163.607 232.267   2
   0 -10 -10 48.2028 43.9071  17
   0  10 -10 24.6169 49.3488  17
   0 -10 -11 490.939 171.312  27
   0  10 -11 276.930 97.1726  12
   0  10 -11 342.355 57.9248  17
   0 -10 -11 343.422 50.4215  17
   0  10 -11 213.915 246.034   2
   0  10  11 307.596 68.2630   4
   0 -10 -11 239.762 194.336   2
   0 -10 -12 4201.55 367.493  27
   0  10 -12 4738.63 264.035  17
   0 -10 -12 4777.14 261.198  17
   0  10 -12 3905.16 418.578   2
   0  10  12 4570.52 275.687   4
   0 -10 -13 724.510 225.455  27
   0  10 -13 857.545 75.3068  17
   0 -10 -13 826.922 71.9943  17
   0  10  13 656.951 91.9026   4
   0 -10 -13 901.147 240.131   2
   0  10 -13 800.696 277.856   2
   0  10  14 5217.60 328.751  25
   0 -10 -14 6202.98 442.522  27
   0  10 -14 3753.53 443.313   2
   0 -10 -14 3378.52 396.944   2
   0 -10 -14 5171.20 295.610  17
   0  10 -14 5622.76 297.389  17
   0 -10 -15 9797.70 888.909   2
   0  10 -15 10137.0 909.583   2
   0 -10 -15 14762.9 813.601  17
   0  10 -15 15097.8 814.736  17
   0  10 -15 16020.4 817.123  14
   0  10 -16 437.843 56.8574  17
   0 -10 -16 472.718 54.3259  17
   0 -10 -17 6210.19 351.444  17
   0  10 -17 6582.54 352.509  17
   0 -10 -18 27.6403 33.1911  17
   0  10 -18 80.1807 35.3861  17
   0  10 -19 253.377 23.7104  17
   0 -10 -19 16.5075 25.2134  17
   0  10  20 64.3437 26.3461  16
   0  11   0 8.50992 63.8445   3
   0  11   1 127.286 64.7560   3
   0  11  -1 48.5721 71.5457   3
   0 -11   2 20047.6 1163.26  24
   0  11   2 21090.7 1143.28   4
   0 -11   3 67.3358 134.214  24
   0 -11  -3 1.23517 57.3224   2
   0  11   3 56.2724 57.5574   4
   0  11  -3-21.9704 60.3386   2
   0 -11   4 6630.67 379.319  24
   0 -11  -4 5559.53 350.121   2
   0  11   4 6293.87 335.292   4
   0  11  -4 5090.36 352.776   2
   0  11  -5 11.8154 124.344   2
   0 -11  -5 46.9062 107.508   2
   0  11   5 105.723 48.3867   4
   0 -11  -6 2650.98 237.089   2
   0  11   6 3088.25 179.626   4
   0  11  -6 2589.53 266.096   2
   0  11   7 127.961 53.3920   4
   0  11  -7 192.517 186.095   2
   0 -11  -7 37.8871 148.417   2
   0 -11  -8 10767.0 632.804  27
   0  11  -8 8671.99 652.426   2
   0  11   8 11267.0 576.987   4
   0 -11  -8 7525.89 624.394   2
   0 -11  -9 3142.44 279.514  27
   0  11  -9 2863.25 317.394   2
   0  11   9 3689.85 203.605   4
   0 -11 -10 524.507 166.129  27
   0 -11 -10 890.045 66.3221  17
   0  11 -10 973.810 70.4759  17
   0 -11 -10 397.512 187.491   2
   0  11  10 908.860 85.0518   4
   0  11 -10 537.801 224.791   2
   0 -11 -11 320.842 188.694  27
   0  11 -11 644.512 63.7720  17
   0 -11 -11 658.894 59.8886  17
   0  11 -11 355.968 246.036   2
   0  11  11 595.944 80.4595   4
   0 -11 -11 383.947 202.961   2
   0 -11 -12 2447.18 274.428  27
   0  11 -12 2447.67 140.737  17
   0 -11 -12 2290.32 137.889  17
   0 -11 -12 1476.76 260.075   2
   0  11 -12 1578.28 302.453   2
   0  11  12 2222.06 155.317   4
   0 -11 -13 305.795 192.722  27
   0  11 -13 170.374 56.4575  17
   0 -11 -13 231.980 49.5614  17
   0 -11 -13 198.113 199.151   2
   0  11 -13 177.370 240.833   2
   0  11  13 109.430 76.1256   4
   0 -11 -14 22568.4 1240.65  27
   0  11  14 20225.8 1149.09  25
   0 -11 -14 13400.3 1186.78   2
   0  11 -14 15317.4 1215.10   2
   0  11 -14 21720.3 1121.15  17
   0 -11 -14 20554.8 1119.66  17
   0 -11 -15 884.467 215.898  27
   0  11 -15 1060.38 79.5857  14
   0  11 -15 1004.22 75.8476  17
   0 -11 -15 890.966 71.9450  17
   0  11 -15 370.767 224.798   2
   0 -11 -15 365.062 195.599   2
   0 -11 -16 646.406 67.8859  13
   0  11 -16 686.643 61.2721  17
   0 -11 -16 666.665 58.0976  17
   0  11 -17-1.13661 38.4287  17
   0 -11 -17 19.5573 36.0154  17
   0  11 -18 1560.31 88.3882  17
   0 -11 -18 1418.47 88.0942  17
   0  11  19 1125.72 63.9586  16
   0 -11 -19 843.457 54.0713  17
   0  11  20 3156.62 175.918  16
   0  12   0 918.737 102.880   3
   0 -12   0 973.646 59.0599  26
   0  12  -1 2035.85 171.193   3
   0  12   1 2088.11 164.206   3
   0 -12   2 2862.59 240.674  24
   0  12   2 2604.88 187.763   4
   0  12   2 2866.42 178.214   3
   0  12  -3 632.005 38.5366  23
   0 -12   3 703.285 160.368  24
   0  12   3 933.402 91.2063   4
   0  12   4 1085.03 86.7925   4
   0 -12  -4 924.233 96.9610   2
   0 -12  -5 4410.72 313.712   2
   0  12  -5 4742.47 321.294   2
   0  12   5 5381.68 290.812   4
   0  12   6 925.144 80.7144   4
   0  12  -6 736.610 158.520   2
   0 -12  -6 750.271 134.651   2
   0  12  -7 11255.8 816.810   2
   0 -12  -7 11056.5 804.074   2
   0 -12  -8 1090.66 165.414  27
   0  12   8 1132.96 93.9725   4
   0 -12  -8 704.957 161.456   2
   0  12  -8 927.951 197.593   2
   0 -12  -9 303.323 176.627  27
   0  12  -9 355.048 224.140   2
   0 -12 -10 3868.56 314.835  27
   0  12 -10 3592.33 201.155  17
   0 -12 -10 2321.40 284.101   2
   0  12 -10 2436.59 314.330   2
   0  12  10 3874.25 221.685   4
   0 -12 -11 2414.44 272.272  27
   0  12 -11 2787.42 157.732  17
   0 -12 -11 2533.21 154.826  17
   0 -12 -11 1941.01 263.163   2
   0  12  11 3293.48 183.161   4
   0  12 -11 1917.04 296.908   2
   0 -12 -12 406.538 189.347  27
   0  12 -12 415.536 56.5704  17
   0 -12 -12 370.761 51.6174  17
   0  12 -12 271.634 224.969   2
   0 -12 -12 596.106 195.729   2
   0  12  12 546.113 88.8499   4
   0 -12 -13 3278.70 308.658  27
   0 -12 -13 2605.34 160.824  17
   0  12 -13 3042.13 163.268  17
   0  12 -13 1998.12 305.202   2
   0 -12 -13 1918.75 275.292   2
   0 -12 -14 2495.18 297.074  27
   0  12  14 2314.55 189.990  25
   0  12 -14 2838.92 153.968  17
   0 -12 -14 2495.78 151.215  17
   0 -12 -15 147.623 188.835  27
   0 -12 -15 349.787 62.8681  13
   0  12 -15 218.770 57.7157  14
   0  12 -15 277.441 50.5293  17
   0 -12 -15 230.960 45.4815  17
   0 -12 -16 2836.50 170.324  13
   0  12 -16 3054.85 167.243  17
   0 -12 -16 2849.35 165.952  17
   0  12 -17 61.1570 34.0231  17
   0 -12 -17 13.1290 32.3973  17
   0 -12 -18 33.0645 24.6648  17
   0  12  19 494.625 44.6744  16
   0  12  20 855.042 53.7545  16
   0  13   0-45.8261 80.4292   3
   0 -13   0 24.7161 26.1511  26
   0  13   1 845.724 94.9233   3
   0 -13  -1 994.535 58.1185  26
   0 -13   1 850.969 56.4674  26
   0 -13   2 259.315 158.461  24
   0  13   2 229.531 71.5388   3
   0 -13   3 6655.02 423.157  24
   0  13   3 6414.16 383.341   4
   0 -13   4 3601.22 246.809  24
   0  13   4 3211.64 177.891   4
   0 -13  -5 10051.3 624.515   2
   0  13  -5 9386.44 626.451   2
   0  13  -6 34.5930 119.421   2
   0  13   6 61.1780 57.5642   4
   0 -13  -6-71.1880 108.297   2
   0 -13  -7 284.688 125.980   2
   0  13   7 219.158 65.9698   4
   0  13  -7 44.8536 142.264   2
   0 -13  -8 1163.54 175.319  27
   0 -13  -8 760.525 159.620   2
   0  13  -8 974.871 186.380   2
   0 -13  -9 10709.0 714.761  27
   0  13  -9 9743.82 716.018   2
   0 -13  -9 8359.02 691.726   2
   0 -13 -10 24.6135 181.416  27
   0  13 -10 40.3514 189.517   2
   0  13  10 60.2499 70.4927   4
   0 -13 -10 19.8739 158.345   2
   0 -13 -11 423.815 193.411  27
   0  13 -11 523.988 60.2539  17
   0  13 -11 338.920 225.369   2
   0 -13 -11 576.345 187.298   2
   0  13  11 1015.91 107.853   4
   0 -13 -12 418.527 190.191  27
   0 -13 -12 482.956 50.7821  17
   0  13 -12 503.745 54.7212  17
   0 -13 -12 251.426 172.291   2
   0  13 -12 351.852 222.190   2
   0 -13 -13 5570.84 428.292  27
   0  13 -13 5691.04 297.968  17
   0 -13 -13 5172.65 296.321  17
   0  13  14 1182.50 139.143  25
   0 -13 -14 1393.76 252.912  27
   0 -13 -14 1410.22 104.684  13
   0  13 -14 1624.95 96.0500  17
   0 -13 -14 1459.07 93.3880  17
   0 -13 -15 5733.22 341.058  13
   0  13 -15 6286.70 338.634  17
   0 -13 -15 5779.92 337.338  17
   0 -13 -16 610.803 64.3601  13
   0  13 -16 715.708 51.2317  17
   0 -13 -16 608.394 51.0780  17
   0 -13 -17 1423.36 84.1976  17
   0  13  18-41.8784 40.0891  16
   0  13  19 2627.96 149.845  16
   0  14   0 211.948 93.7237   3
   0 -14   0 303.705 34.8471  26
   0  14   1 10344.6 668.998   3
   0 -14  -1 12663.2 647.588  26
   0 -14   1 11475.9 646.856  26
   0  14   2 932.523 102.771   3
   0 -14   2 907.537 176.710  24
   0  14   3 578.273 114.113   4
   0  14   3 518.306 86.4853   3
   0 -14   3 615.226 172.376  24
   0  14   4 812.515 106.419   4
   0 -14   4 714.054 176.864  24
   0  14   5 12029.4 568.592   4
   0 -14   5 15074.8 633.548  24
   0  14   6 226.296 71.0302   4
   0 -14  -6 212.039 95.5215   2
   0 -14  -7 763.301 127.906   2
   0  14   7 935.202 91.1643   4
   0 -14  -7 831.198 73.8849  13
   0 -14  -8 59.0584 119.620   2
   0  14   8 1.87763 66.4080   4
   0 -14  -8 212.235 157.802  27
   0  14   9 25.3957 69.2275   4
   0 -14  -9 116.349 130.953   2
   0 -14  -9 95.2926 172.382  27
   0  14  10 1822.17 134.682   4
   0 -14 -10 1285.26 190.806   2
   0 -14 -10 1741.05 227.956  27
   0 -14 -11 2296.09 235.930   2
   0 -14 -11 2568.91 282.377  27
   0 -14 -12 325.545 159.392   2
   0 -14 -12 261.082 209.132  27
   0 -14 -12 521.460 71.0149  13
   0 -14 -13 304.697 205.880  27
   0 -14 -13 166.400 64.2685  13
   0  14 -13 277.118 44.2844  17
   0 -14 -14 1781.27 123.498  13
   0  14 -14 2004.40 113.558  17
   0 -14 -15 1058.27 83.9048  13
   0 -14 -15 949.797 68.6898  17
   0 -14 -16 4953.02 277.018  13
   0  14  17 1026.13 77.3885  16
   0  14  18 878.184 66.0904  16
   0  14  19 40.6902 28.0479  16
   0  15   0-23.1919 93.5913   3
   0 -15   0 1.29401 31.4427  26
   0  15   1-2.57606 90.2700   3
   0 -15  -1-1.41197 32.9774  26
   0 -15   1 35.5294 29.3860  26
   0 -15   2 7384.55 402.694  26
   0 -15   2 7820.54 481.020  24
   0  15   2 7126.09 432.628   3
   0 -15   3 1251.73 196.412  24
   0  15   3 851.949 108.168   3
   0 -15   4 27472.9 1523.89  24
   0  15   4 27523.0 1497.81   4
   0  15   4 26606.2 1489.15   3
   0 -15   5 171.636 177.662  24
   0  15   5 76.9723 98.6934   4
   0 -15  -6 720.369 68.2654  13
   0  15   6 764.739 62.4702  16
   0  15   6 703.937 102.134   4
   0  15   7 1184.50 110.915   4
   0 -15  -7 1182.91 85.8329  13
   0  15   8 4011.10 246.117   4
   0 -15  -8 4330.52 339.606  27
   0 -15  -8 3934.32 228.214  13
   0  15   9 5355.74 310.747   4
   0 -15  -9 4769.96 395.633  27
   0 -15  -9 5121.83 290.983  13
   0  15  10 1214.55 118.782   4
   0 -15 -10 969.086 213.860  27
   0 -15 -10 1345.98 98.2562  13
   0 -15 -11 72.0660 177.683  27
   0 -15 -11 186.342 66.6332  13
   0 -15 -12 3520.47 341.222  27
   0 -15 -12 3484.04 204.710  13
   0 -15 -13 2044.69 285.781  27
   0 -15 -13 1986.90 129.702  13
   0 -15 -14 3699.13 340.517  27
   0 -15 -14 3302.53 195.261  13
   0  15 -15 5253.07 270.333  14
   0 -15 -15 4348.36 265.164  13
   0 -15 -16 75.7105 45.8247  13
   0  15  16-27.7730 52.1274  16
   0  15  17 184.428 48.8212  16
   0  15  18 1884.19 113.790  16
   0  15  19 4.57208 25.6909  16
   0  16   0 69900.0 4353.47   3
   0 -16   0 80921.8 4327.20  26
   0  16   1 9080.10 577.269   3
   0 -16  -1 10395.8 546.969  26
   0 -16   1 9821.72 546.263  26
   0 -16   2 27570.9 1486.36  26
   0 -16   2 27148.4 1548.67  24
   0  16   2 26080.4 1511.97   3
   0 -16   3 6020.89 395.478  24
   0  16   3 5278.95 332.834   3
   0  16   4 4247.47 266.338   3
   0 -16   4 4707.76 336.587  24
   0  16  -4 4787.23 247.068  16
   0  16   4 3753.10 238.739  16
   0 -16   4 4354.13 249.468  13
   0  16   5 35.1988 111.324   4
   0 -16   5 23.5351 172.123  24
   0  16  -5 22.3799 62.1801  16
   0  16   5-16.6528 48.6619  16
   0 -16   5 117.243 76.9523  13
   0 -16  -5 53.2947 52.5010  13
   0 -16  -6 3686.54 206.689  13
   0  16   6 3377.71 206.414  16
   0  16   6 4022.05 247.635   4
   0 -16  -7 530.355 69.2492  13
   0  16   7 731.181 107.239   4
   0  16   7 551.245 58.8500  16
   0 -16  -8-92.6745 186.683  27
   0 -16  -8 115.660 59.4633  13
   0  16   8 67.4487 88.6900   4
   0  16   8 116.786 53.7056  16
   0  16   9 702.247 106.054   4
   0 -16  -9 866.669 209.614  27
   0 -16  -9 644.538 77.2042  13
   0 -16 -10 588.333 205.384  27
   0 -16 -10 234.988 67.3548  13
   0 -16 -11 311.465 212.349  27
   0 -16 -11 919.878 84.7257  13
   0 -16 -12 440.838 226.733  27
   0 -16 -12 519.410 73.4444  13
   0 -16 -13 363.814 214.689  27
   0 -16 -13 811.946 79.4217  13
   0  16  14 739.749 76.7834  16
   0 -16 -14 761.519 77.0760  13
   0  16  15 4222.35 238.659  16
   0 -16 -15 3828.82 235.602  13
   0  16 -15 4521.12 240.336  14
   0  16  16 1762.58 114.488  16
   0  16  17 2747.05 161.141  16
   0 -16 -18 3155.77 171.803  21
   0  16  18 3035.99 178.085  16
   0 -17   0 33.6693 37.1466  26
   0 -17   1 11091.4 617.824  26
   0 -17  -1 11750.4 618.473  26
   0 -17   1 10727.8 690.268  24
   0  17   1 10676.4 654.531   3
   0  17   2 363.325 105.674   3
   0 -17   2 310.439 40.2553  26
   0 -17   2 275.286 74.2358  13
   0 -17   2 415.977 198.823  24
   0  17   2 170.445 62.8138  16
   0  17  -2 233.317 65.9997  16
   0  17   3 25897.6 1464.85   3
   0 -17   3 26652.8 1437.03  26
   0 -17   3 29642.8 1504.37  24
   0  17   3 23829.4 1442.79  16
   0  17  -3 29327.3 1448.08  16
   0 -17   3 27158.2 1446.15  13
   0 -17  -3 26327.6 1441.50  13
   0  17   4 8646.80 492.988   3
   0 -17   4 10365.7 556.848  24
   0  17  -4 9559.62 472.835  16
   0  17   4 7188.05 464.945  16
   0 -17  -4 8611.92 465.399  13
   0 -17   4 8784.93 473.726  13
   0  17   5 14379.4 760.309   3
   0  17   5 12044.9 735.071  16
   0 -17  -5 13816.4 734.437  13
   0 -17   5 14266.1 742.604  13
   0 -17  -6 754.959 74.8253  13
   0  17   6 667.474 68.2321  16
   0  17   6 814.664 134.407   4
   0 -17  -7 3576.81 199.971  13
   0  17   7 3642.27 243.278   4
   0  17   7 3136.42 198.216  16
   0 -17  -8 8635.39 600.992  27
   0 -17  -8 8610.63 469.211  13
   0  17   8 8895.70 506.486   4
   0  17   8 8221.32 469.615  16
   0 -17  -9 945.437 224.530  27
   0 -17  -9 1121.00 101.032  13
   0  17   9 1411.37 99.8585  16
   0 -17 -10 3289.35 338.126  27
   0 -17 -10 2964.83 183.325  13
   0  17  10 3060.92 182.228  16
   0 -17 -11 6078.25 333.098  13
   0  17  11 5920.33 335.604  16
   0 -17 -12 419.542 216.624  27
   0 -17 -12 473.763 73.2389  13
   0  17  12 427.529 67.8997  16
   0 -17 -13 1669.62 269.584  27
   0  17  13 1546.44 108.005  16
   0 -17 -13 1317.50 107.634  13
   0  17  14 1218.92 94.4651  16
   0 -17 -14 1262.45 94.0602  13
   0  17  15 51.7397 55.9460  16
   0 -17 -15-2.86271 54.4355  13
   0  17 -15 59.7114 52.3672  14
   0  17  16 1286.27 92.1851  16
   0  17  17 1231.81 79.4483  16
   0 -17 -17 1082.88 66.5801  21
   0  17  18 75.5760 36.5938  16
   0 -18   0 30951.0 1605.73  26
   0  18   0 25774.9 1613.33  16
   0  18   1 47752.4 2600.85   3
   0 -18   1 48317.6 2564.42  26
   0 -18   1 45387.4 2571.45  13
   0 -18   1 51569.9 2630.77  24
   0  18   1 44896.2 2571.99  16
   0  18  -1 48130.1 2573.95  16
   0  18   2 11185.0 676.997   3
   0 -18   2 11922.0 638.615  26
   0 -18   2 11199.3 650.413  13
   0 -18   2 12723.4 729.647  24
   0  18   2 11117.6 647.464  16
   0  18  -2 12281.9 650.357  16
   0  18   3 3910.60 286.210   3
   0 -18   3 4498.74 245.410  26
   0 -18   3 4702.67 345.613  24
   0  18  -3 4734.79 259.469  16
   0  18   3 4035.68 256.471  16
   0 -18   3 4381.46 261.490  13
   0 -18  -3 4500.95 255.738  13
   0  18   4 86.8960 107.771   3
   0 -18   4 222.447 184.889  24
   0  18  -4-44.9968 67.1455  16
   0  18   4-54.5368 60.6113  16
   0 -18   4-67.8956 84.3286  13
   0 -18  -4 55.2295 63.6107  13
   0 -18   5 2520.47 159.641  13
   0 -18  -5 2298.60 145.028  13
   0  18   5 2141.25 141.732  16
   0  18   5 2091.30 181.601   3
   0 -18  -6 310.472 66.6012  13
   0  18   6 184.609 63.2454  16
   0  18   6 316.058 111.477   3
   0 -18  -7 240.576 71.0886  13
   0  18   7 241.984 111.586   3
   0  18   7 230.373 63.1176  16
   0 -18  -8 1563.72 249.974  27
   0 -18  -8 1448.58 106.622  13
   0  18   8 1289.66 104.219  16
   0 -18  -9 264.038 73.6961  13
   0  18   9 408.504 71.4160  16
   0 -18 -10 1171.13 250.624  27
   0 -18 -10 1104.00 95.8081  13
   0  18  10 1046.07 93.8294  16
   0 -18 -11 294.350 231.986  27
   0 -18 -11 399.062 76.4610  13
   0  18  11 338.401 71.3563  16
   0 -18 -12 78.7081 225.033  27
   0  18  12 181.643 67.8025  16
   0 -18 -12 112.724 69.3946  13
   0  18  13 324.729 67.2701  16
   0 -18 -13 330.457 68.7662  13
   0  18  14 724.943 76.6766  16
   0 -18 -14 728.751 73.5834  13
   0  18  15 224.674 60.2804  16
   0 -18 -15 147.248 54.6863  13
   0  18 -15 191.203 51.0716  14
   0  18  16 2162.91 121.496  16
   0 -18 -16 1845.98 108.253  21
   0  18  17 4439.93 248.646  16
   0  18  18 210.785 33.9690  16
   0 -19   0 6.54218 39.7626  26
   0  19   0 86.0028 68.0842  16
   0  19   1 115.100 122.821   3
   0 -19   1 406.145 45.6052  26
   0 -19   1 181.391 85.7714  13
   0 -19   1 535.674 211.242  24
   0  19  -1 133.309 71.8957  16
   0  19   1 90.6583 72.5061  16
   0  19   2 13420.3 788.466   3
   0 -19   2 14163.0 747.632  26
   0 -19   2 13681.6 758.215  13
   0 -19   2 14685.5 834.649  24
   0  19  -2 13748.0 758.852  16
   0  19   2 12495.7 756.435  16
   0  19   3 1507.48 172.006   3
   0 -19   3 1936.23 109.392  26
   0 -19   3 1653.27 135.485  13
   0 -19  -3 1737.75 129.319  13
   0 -19   3 2091.79 246.391  24
   0  19  -3 1946.51 129.543  16
   0  19   3 1631.74 125.922  16
   0  19   4 2892.94 218.422   3
   0 -19   4 2895.29 162.060  26
   0 -19   4 3399.03 298.029  24
   0  19   4 2445.84 175.857  16
   0  19  -4 3378.02 180.293  16
   0 -19  -4 2588.72 176.361  13
   0 -19   4 2682.32 187.708  13
   0 -19  -5 945.858 90.6547  13
   0 -19   5 959.621 106.153  13
   0  19   5 820.286 86.2883  16
   0  19   5 882.838 134.911   3
   0 -19  -6 119.829 69.2246  13
   0  19   6 98.2264 69.0956  16
   0  19   6 50.0090 109.948   3
   0 -19  -7 5134.74 279.322  13
   0  19   7 5258.02 319.573   3
   0  19   7 4456.91 277.559  16
   0 -19  -8 4892.95 388.735  27
   0 -19  -8 4989.67 276.935  13
   0  19   8 4897.55 312.741   3
   0  19   8 4546.23 277.483  16
   0 -19  -9 8604.87 636.735  27
   0 -19  -9 9363.24 529.382  13
   0  19   9 10366.5 568.464   3
   0  19   9 9636.90 532.671  16
   0 -19 -10 3435.68 341.024  27
   0 -19 -10 3282.72 190.409  13
   0  19  10 3117.49 229.298   3
   0  19  10 2924.32 190.758  16
   0 -19 -11-225.936 220.202  27
   0 -19 -11-27.1568 69.6128  13
   0  19  11-6.82692 115.424   3
   0  19  11 26.6595 69.9660  16
   0 -19 -12 1513.34 258.180  27
   0  19  12 1458.76 147.621   3
   0  19  12 1210.99 104.022  16
   0 -19 -12 1307.10 103.417  13
   0  19  13 1004.94 94.4839  16
   0 -19 -13 1145.80 91.9528  13
   0  19  14 423.438 67.1174  16
   0 -19 -14 372.454 64.5189  13
   0  19 -14 354.905 59.9313  14
   0  19  15 534.460 64.2093  16
   0  19 -15 464.365 54.1976  14
   0  19  16 64.2683 50.3107  16
   0  19  17 134.752 39.6161  16
   0 -20   0 5259.22 440.694  24
   0  20   0 5863.92 333.657  16
   0 -20   1 3514.90 190.032  26
   0 -20   1 3031.08 213.037  13
   0 -20   1 3199.00 319.736  24
   0  20  -1 3266.92 207.715  16
   0  20   1 3171.69 208.441  16
   0  20   2 9389.29 588.245   3
   0 -20   2 9867.52 540.435  26
   0 -20   2 9768.08 554.610  13
   0 -20   2 10673.4 643.841  24
   0  20  -2 10576.1 553.816  16
   0  20   2 9441.89 551.979  16
   0  20   3 1900.45 191.137   3
   0 -20   3 1990.34 116.183  26
   0 -20  -3 1847.61 139.733  13
   0 -20   3 1706.44 149.663  13
   0 -20   3 1957.16 266.767  24
   0  20  -3 2015.08 139.050  16
   0  20   3 1872.54 133.870  16
   0  20   4 1096.82 159.133   3
   0 -20   4 1260.67 84.2279  26
   0 -20  -4 1152.51 111.023  13
   0 -20   4 1142.08 123.288  13
   0 -20   4 1349.06 250.790  24
   0  20   4 1192.12 106.029  16
   0  20  -4 1550.69 108.844  16
   0 -20   5 15303.1 811.252  26
   0 -20   5 15981.3 827.434  13
   0 -20  -5 14436.1 818.304  13
   0  20   5 13835.4 820.542  16
   0  20   5 14116.2 849.632   3
   0 -20  -6 1489.20 115.720  13
   0  20   6 1395.92 114.730  16
   0  20   6 1311.06 161.117   3
   0 -20  -7 2796.44 172.939  13
   0  20   7 2635.97 172.120  16
   0  20   7 2492.62 215.927   3
   0 -20  -8 247.623 81.2660  13
   0  20   8 331.265 128.784   3
   0  20   8 256.626 72.8134  16
   0 -20  -9 569.985 206.317  27
   0 -20  -9 386.879 82.1644  13
   0  20   9 668.007 132.189   3
   0  20   9 487.111 84.1052  16
   0 -20 -10 688.387 201.094  27
   0 -20 -10 530.829 83.2554  13
   0  20  10 660.364 133.299   3
   0  20  10 541.562 79.1567  16
   0 -20 -11 1060.28 240.745  27
   0  20  11 1340.59 156.543   3
   0  20  11 1312.13 109.198  16
   0 -20 -11 1485.58 108.662  13
   0  20  12 200.954 71.8797  16
   0 -20 -12 121.149 72.1452  13
   0  20  13 695.149 79.9461  16
   0 -20 -13 700.311 77.7266  13
   0  20  14 828.778 79.3599  16
   0  20 -14 755.344 68.5932  14
   0 -20 -14 798.276 74.1678  13
   0  20  15 272.060 57.5479  16
   0  20 -15 200.076 42.9980  14
   0 -20 -16 491.739 38.3882  20
   0  20  16 633.652 56.4396  16
   0  20  17 1513.89 92.8059  16
   0 -21   0-130.166 229.344  24
   0  21   0-15.6644 78.5214  16
   0 -21   1 235.520 49.8909  26
   0 -21   1 142.333 95.3260  13
   0 -21   1 262.815 240.887  24
   0  21  -1 178.060 77.5146  16
   0  21   1 215.402 79.5493  16
   0  21   2 559.658 143.916   3
   0 -21   2 484.258 55.2020  26
   0 -21   2 513.651 106.877  13
   0  21   2 478.888 90.1226  16
   0  21  -2 541.599 85.9559  16
   0  21   3 4346.54 331.896   3
   0 -21   3 5115.61 274.943  26
   0 -21   3 4757.93 295.498  13
   0 -21  -3 4426.56 291.892  13
   0 -21   3 5280.75 393.905  24
   0  21  -3 5415.20 291.827  16
   0  21   3 4690.13 289.850  16
   0  21   4 308.844 139.984   3
   0 -21   4 482.651 55.9843  26
   0 -21  -4 386.137 92.1107  13
   0 -21   4 562.209 109.671  13
   0 -21   4 397.310 239.078  24
   0  21  -4 533.107 84.6165  16
   0  21   4 396.216 86.7712  16
   0 -21   5 126.257 48.7598  26
   0 -21  -5 60.8824 83.4341  13
   0  21   5 131.696 130.235   3
   0  21   5 70.8626 80.4476  16
   0 -21   6 145.575 50.1068  26
   0 -21  -6 125.940 85.5189  13
   0  21   6 87.8670 127.148   3
   0  21   6 152.765 82.9465  16
   0 -21   7 121.909 51.1674  26
   0 -21  -7 168.907 86.0237  13
   0  21   7 183.436 81.1446  16
   0  21   7-15.8354 132.583   3
   0 -21  -8 475.955 86.0536  13
   0  21   8 476.818 81.2763  16
   0  21   8 433.890 137.293   3
   0 -21  -9 745.493 92.6116  13
   0  21   9 545.850 132.069   3
   0  21   9 661.656 88.6911  16
   0 -21 -10 473.381 202.130  27
   0 -21 -10 549.273 86.0015  13
   0  21  10 644.576 131.552   3
   0  21  10 469.229 84.0040  16
   0 -21 -11 803.649 198.347  27
   0  21  11 578.094 85.2844  16
   0 -21 -11 587.274 83.1285  13
   0  21  12 357.451 74.8346  16
   0 -21 -12 431.535 75.0044  13
   0  21  13-4.49310 66.2340  16
   0 -21 -13 22.3479 63.2118  13
   0  21  14-19.1645 60.0936  16
   0  21 -14 31.5847 44.9747  14
   0 -21 -14 14.8705 54.7152  13
   0  21  15 692.790 66.2547  16
   0  21 -15 593.344 53.7160  14
   0  21  16 545.289 54.8866  16
   0  21  17 513.664 40.6421  16
   0  22   0 20806.2 1144.58  16
   0 -22   0 20878.1 1225.52  24
   0 -22   1 3418.39 227.646  13
   0 -22  -1 2771.80 351.588  24
   0 -22   1 3023.91 331.482  24
   0  22   1 3378.42 219.915  16
   0  22  -1 3761.62 220.020  16
   0 -22   2 2455.22 143.474  26
   0 -22   2 2315.81 176.120  13
   0 -22   2 2584.68 313.078  24
   0  22   2 2285.55 170.384  16
   0  22  -2 2441.42 165.631  16
   0  22   3-49.2564 147.287   3
   0 -22   3 133.600 49.4439  26
   0 -22   3 134.171 106.344  13
   0 -22  -3 9.99190 96.6100  13
   0 -22   3 216.855 230.595  24
   0  22   3 110.605 87.6248  16
   0  22  -3-1.50220 81.3175  16
   0  22   4 5549.04 373.673   3
   0 -22   4 5680.95 310.072  26
   0 -22   4 5360.04 331.882  13
   0 -22  -4 4954.28 324.098  13
   0 -22   4 6528.82 440.260  24
   0  22  -4 6569.89 330.716  16
   0  22   4 5173.88 327.115  16
   0 -22   5 622.993 62.0655  26
   0 -22  -5 586.678 104.011  13
   0  22   5 700.593 156.897   3
   0  22   5 639.006 93.1077  16
   0 -22   6 3935.54 215.230  26
   0 -22  -6 3577.32 231.001  13
   0  22   6 3775.03 281.004   3
   0  22   6 3632.21 233.292  16
   0 -22   7 906.399 72.4361  26
   0 -22  -7 802.018 102.691  13
   0  22   7 1048.25 151.974   3
   0  22   7 902.477 105.312  16
   0  22   8 3519.32 260.368   3
   0 -22   8 3910.12 202.223  26
   0 -22  -8 3719.08 217.496  13
   0 -22  -8 3240.94 199.078  20
   0  22   8 3521.72 219.849  16
   0  22   9 83.8469 126.571   3
   0 -22   9 82.8376 49.8557  26
   0 -22  -9 116.973 83.2014  13
   0 -22  -9 41.6753 45.1009  20
   0  22   9 178.811 82.4054  16
   0 -22  10 840.340 66.1334  26
   0 -22 -10 721.565 92.7476  13
   0  22  10 515.230 137.745   3
   0  22  10 713.798 91.1143  16
   0 -22  11 328.072 51.3864  26
   0  22  11 316.952 80.2051  16
   0 -22 -11 358.341 79.9574  13
   0  22  12 77.0664 70.8923  16
   0 -22 -12 62.6134 69.4343  13
   0 -22 -13 406.264 68.4390  13
   0  22  13 416.287 71.2356  16
   0 -22 -13 339.135 41.5824  20
   0  22  14 71.7249 59.6551  16
   0  22 -14 9.58327 40.8561  14
   0  22  15 73.6840 46.4164  16
   0  22 -15 68.3450 32.8994  14
   0  22  16 1302.29 84.1273  16
   0  23   0 20.4264 88.5484  16
   0 -23   0-70.9926 238.485  24
   0 -23   1 1191.21 130.123  13
   0 -23  -1 1099.53 288.166  24
   0 -23   1 1466.75 280.881  24
   0  23  -1 1351.44 121.496  16
   0  23   1 1264.58 121.064  16
   0 -23   2 7164.21 395.125  26
   0 -23   2 6948.52 414.061  13
   0 -23   2 7230.33 516.261  24
   0  23  -2 7407.63 411.600  16
   0  23   2 6988.14 412.921  16
   0 -23   3 481.061 57.3595  26
   0 -23   3 375.667 117.686  13
   0 -23  -3 491.698 106.578  13
   0 -23   3 281.820 242.567  24
   0  23   3 526.561 99.4782  16
   0  23  -3 462.517 93.4201  16
   0  23   4 1458.01 195.596   3
   0 -23   4 1696.94 107.969  26
   0 -23   4 1686.91 154.746  13
   0 -23  -4 1607.03 140.821  13
   0 -23   4 1562.57 276.070  24
   0  23   4 1571.55 137.730  16
   0  23  -4 1997.21 139.490  16
   0 -23   5 5243.14 281.148  26
   0 -23  -5 4644.17 298.952  13
   0  23   5 5094.19 349.142   3
   0  23   5 4733.63 299.015  16
   0 -23   6 974.326 74.0751  26
   0 -23  -6 878.698 113.343  13
   0  23   6 720.892 161.446   3
   0  23   6 849.124 104.448  16
   0 -23   7 351.118 53.7292  26
   0 -23  -7 204.120 92.8173  13
   0  23   7 286.805 140.719   3
   0  23   7 266.385 93.4801  16
   0 -23   8 140.885 49.2040  26
   0 -23  -8 58.3720 88.8112  13
   0  23   8 76.6462 131.615   3
   0  23   8 35.1493 86.9847  16
   0 -23  -9 2468.38 184.405  13
   0  23   9 1916.55 224.928   3
   0  23   9 2244.22 185.497  16
   0 -23  10 2190.68 122.422  26
   0  23  10 1781.44 144.383  16
   0 -23 -10 1804.64 142.223  13
   0  23  11 1442.13 111.009  16
   0 -23 -11 1114.02 108.188  13
   0  23  12 303.703 72.9153  16
   0 -23 -12 297.865 73.9505  13
   0  23  13 17.2584 64.4067  16
   0 -23 -13 53.2125 61.8637  13
   0  23  14 67.3068 56.2950  16
   0  23 -14 117.436 38.7856  14
   0  23  15 27.3642 44.4056  16
   0  23 -15 39.8225 29.5566  14
   0  23  16 230.290 31.8021  16
   0  24   0 375.187 94.6342  16
   0 -24   0 318.353 248.017  24
   0 -24   1 25919.0 1482.25  13
   0  24   1 27648.6 1482.89  16
   0  24  -1 28323.7 1482.92  16
   0 -24   1 24883.3 1558.22  24
   0 -24  -1 25745.1 1560.06  24
   0 -24   2 1122.73 134.939  13
   0 -24   2 992.939 266.581  24
   0  24   2 1130.76 116.389  16
   0  24  -2 1053.17 113.962  16
   0 -24   3 3395.39 198.899  26
   0 -24   3 3692.80 232.689  13
   0 -24  -3 3120.12 225.485  13
   0 -24   3 3569.56 356.592  24
   0  24  -3 4018.70 223.835  16
   0  24   3 3384.13 223.922  16
   0 -24   4 2210.15 133.440  26
   0 -24   4 2279.40 174.858  13
   0 -24  -4 2217.79 168.016  13
   0  24   4 2102.76 163.574  16
   0 -24   5 3951.79 220.268  26
   0 -24  -5 3817.77 244.999  13
   0  24   5 3586.24 295.014   3
   0  24   5 3783.98 243.773  16
   0 -24   6 177.564 50.2530  26
   0 -24  -6 263.339 102.166  13
   0  24   6 198.984 147.599   3
   0  24   6 110.135 90.6573  16
   0 -24   7 29.8654 50.6274  26
   0 -24  -7 83.2333 95.4784  13
   0  24   7 33.4259 142.997   3
   0  24   7 140.898 93.8597  16
   0 -24   8 36.7697 48.9049  26
   0  24   8 135.097 86.7041  16
   0 -24  -8-1.97642 91.5540  13
   0  24   9 3368.14 215.809  16
   0 -24  -9 3502.04 214.140  13
   0  24  10 618.491 91.3109  16
   0 -24 -10 649.476 90.7594  13
   0  24  11 499.312 84.9994  16
   0 -24 -11 561.704 83.8988  13
   0  24  12 42.2923 68.8242  16
   0 -24 -12 52.6056 66.0491  13
   0  24  13 258.835 61.6952  16
   0  24 -13 262.282 45.0970  14
   0 -24 -13 188.446 59.3114  13
   0  24  14 384.881 55.7920  16
   0  24 -14 441.670 41.8769  14
   0  24  15 907.441 65.7791  16
   0  25   0 26.2972 89.4155  16
   0 -25   0 131.452 231.240  24
   0 -25   1 2463.16 194.308  13
   0  25   1 2635.05 181.898  16
   0  25  -1 2650.66 178.971  16
   0 -25   1 2847.91 318.107  24
   0 -25  -1 2395.36 330.978  24
   0 -25   2 3541.78 236.080  13
   0  25  -2 3681.71 227.585  16
   0  25   2 3426.63 230.038  16
   0 -25   2 3742.00 358.549  24
   0 -25  -3 18035.1 1052.75  13
   0 -25   3 18514.7 1055.61  13
   0 -25   3 20041.4 1140.80  24
   0  25  -3 21433.2 1056.25  16
   0  25   3 18603.9 1055.16  16
   0 -25   4 3.07628 50.3007  26
   0 -25  -4 133.876 106.905  13
   0 -25  -4-49.2073 233.096  24
   0  25   4 94.7022 94.0281  16
   0 -25   5 9884.17 531.377  26
   0 -25  -5 9104.89 545.408  13
   0  25   5 9691.32 548.684  16
   0 -25   6 4.95493 48.6882  26
   0 -25  -6 31.0295 99.3759  13
   0  25   6 65.7313 142.587   3
   0  25   6-66.2091 92.5694  16
   0 -25   7 692.527 62.9101  26
   0 -25  -7 672.657 171.719  27
   0  25   7 531.658 156.781   3
   0  25   7 661.805 102.379  16
   0 -25  -7 635.551 106.908  13
   0  25   8 1241.59 115.053  16
   0 -25  -8 969.902 114.250  13
   0  25   9 340.451 85.2373  16
   0 -25  -9 273.353 89.1682  13
   0  25  10 7040.50 384.353  16
   0 -25 -10 6486.34 381.701  13
   0  25  11 445.372 78.3995  16
   0 -25 -11 482.275 79.8918  13
   0  25  12 114.007 65.1578  16
   0 -25 -12 92.2656 63.1497  13
   0  25  13 1016.78 93.4424  16
   0  25 -13 1405.30 82.8797  14
   0  25  14 692.973 60.9324  16
   0  25 -14 766.078 52.9220  14
   0  26   0 19609.8 1060.97  16
   0 -26   0 17320.4 1140.74  24
   0 -26   1 31.0002 115.565  13
   0  26   1 1.64592 95.0882  16
   0  26  -1 123.535 90.3885  16
   0 -26  -1-16.8534 243.651  24
   0 -26   1 123.298 243.091  24
   0 -26   2 11574.4 675.738  13
   0  26   2 11908.9 675.567  16
   0  26  -2 12700.6 675.393  16
   0 -26   2 11891.6 777.478  24
   0  26   3 1274.15 125.380  16
   0 -26   3 1277.86 140.497  13
   0 -26  -3 1123.46 135.453  13
   0 -26  -4 319.191 110.539  13
   0  26   4 394.931 99.2536  16
   0 -26  -4 273.351 254.141  24
   0 -26  -5 250.392 109.988  13
   0  26   5 175.236 94.0064  16
   0 -26  -5 462.988 240.830  24
   0  26   6 1238.95 127.152  16
   0 -26  -6 1475.90 132.210  13
   0  26   7 64.2429 88.1073  16
   0 -26  -7-6.59022 97.4563  13
   0  26   8 1860.20 142.485  16
   0 -26  -8 1848.15 142.424  13
   0  26   9 1794.45 132.951  16
   0 -26  -9 1606.41 131.682  13
   0  26  10 12.1415 75.0476  16
   0 -26 -10 14.5645 78.7483  13
   0  26  11 612.173 81.4159  16
   0 -26 -11 706.840 80.7029  13
   0  26  12 748.644 72.1290  16
   0 -26 -12 589.520 69.7646  13
   0  26  13 939.339 77.2276  16
   0  26 -13 1051.62 67.1380  14
   0  26  14 694.125 56.8867  16
   0  26 -14 852.967 51.8684  14
   0  27   0-38.1199 89.4361  16
   0 -27   0 16.3322 225.411  24
   0 -27   1 83.0818 113.127  13
   0  27  -1 132.764 90.7245  16
   0  27   1 186.282 95.2227  16
   0 -27   1 81.3596 237.661  24
   0 -27  -1-8.08261 229.227  24
   0 -27   2 4126.08 274.712  13
   0  27  -2 4839.26 268.815  16
   0  27   2 4301.16 268.098  16
   0  27   3 1896.53 151.007  16
   0 -27  -3 1897.35 160.271  13
   0 -27  -4 6789.62 406.051  13
   0  27   4 7277.43 404.804  16
   0 -27  -4 6340.79 512.399  24
   0 -27  -5 57.8681 105.649  13
   0  27   5 190.566 93.5228  16
   0  27   6 5180.66 295.185  16
   0 -27  -6 4648.73 293.928  13
   0  27   7 262.796 90.1933  16
   0 -27  -7 162.586 96.8980  13
   0  27   8 113.637 83.0710  16
   0 -27  -8 28.5022 87.7817  13
   0  27   9-35.8456 77.1789  16
   0 -27  -9-55.8943 79.9057  13
   0  27  10 1678.80 116.848  16
   0 -27 -10 1444.06 115.812  13
   0  27  11-88.3581 62.3072  16
   0 -27 -11 61.8222 62.2139  13
   0  27  12 2019.09 117.604  16
   0  27 -12 2086.02 110.295  14
   0  27  13 0.50742 38.2711  16
   0  27 -13 43.1554 27.0683  14
   0  28   0 329.719 92.3661  16
   0 -28   0 410.103 234.359  24
   0 -28   1 475.817 118.563  13
   0  28   1 608.104 99.3060  16
   0  28  -1 714.076 98.4816  16
   0 -28  -1 307.539 238.579  24
   0 -28   1 334.062 222.823  24
   0  28  -2-5.39048 77.8421  15
   0 -28   2 56.7809 108.673  13
   0  28   2 4.64532 89.8733  16
   0 -28  -3 243.346 110.347  13
   0  28   3 348.468 92.9926  16
   0 -28  -4 4223.53 268.490  13
   0  28   4 4438.74 265.078  16
   0 -28  -5 3290.35 216.442  13
   0  28   5 3330.30 211.877  16
   0 -28  -6 143.541 94.4014  13
   0  28   6 35.2876 84.8808  16
   0 -28  -7 1445.41 133.172  13
   0  28   7 1858.50 131.001  16
   0 -28  -8 890.916 103.962  13
   0  28   8 1216.50 101.236  16
   0 -28  -9-56.1520 73.7317  13
   0  28   9 58.0627 70.3419  16
   0 -28 -10 372.800 69.5440  13
   0  28  10 462.662 67.6319  16
   0 -28 -11 383.706 58.7741  13
   0  28  11 484.013 60.6931  16
   0  28 -12 420.553 37.7091  14
   0  28  12 330.969 47.4542  16
   0  28 -13 109.286 21.1235  14
   0  29   0-31.4414 85.0556  16
   0 -29   1 460.684 110.809  13
   0  29  -1 422.368 90.8375  16
   0  29   1 369.600 89.5769  16
   0  29  -2 146.463 76.2545  15
   0  29   2 105.990 83.6485  16
   0 -29  -3 3732.00 252.844  13
   0  29   3 4339.13 249.196  16
   0 -29  -4 406.318 104.255  13
   0  29   4 326.224 88.1724  16
   0 -29  -5 914.073 113.392  13
   0  29   5 978.149 101.130  16
   0 -29  -6 63.6896 87.5212  13
   0  29   6-22.3916 75.5875  16
   0 -29  -7 367.538 88.4755  13
   0  29   7 430.757 79.5367  16
   0 -29  -8 1686.33 132.161  13
   0  29   8 2014.26 129.515  16
   0 -29  -9 1282.13 106.969  13
   0  29   9 1552.62 105.883  16
   0 -29 -10 494.583 64.7477  13
   0  29  10 571.813 61.9244  16
   0  29 -11 272.945 37.7488  14
   0  29  11 227.628 45.4505  16
   0  29 -12 75.4648 23.2173  14
   0  29  12 22.5028 26.3280  16
   0  30   0 1400.47 118.722  16
   0  30  -1 134.369 72.3935  15
   0  30   1 55.8500 76.7338  16
   0  30  -2 2036.27 143.321  15
   0  30   2 2323.31 151.367  16
   0 -30  -3 762.976 110.458  13
   0  30   3 938.754 97.9360  16
   0 -30  -4-25.9430 94.3219  13
   0  30   4 127.782 77.8300  16
   0 -30  -5 177.439 89.0064  13
   0  30   5 189.392 74.0298  16
   0 -30  -6 47.7648 80.7792  13
   0  30   6 113.412 70.3355  16
   0 -30  -7-14.6818 73.8783  13
   0  30   7 99.6525 65.7907  16
   0 -30  -8 1067.24 94.0304  13
   0  30   8 1132.50 89.0896  16
   0 -30  -9-2.25283 56.5797  13
   0  30   9-44.6048 51.2088  16
   0 -30 -10 294.563 47.4910  13
   0  30  10 394.678 45.8930  16
   0  30 -11 9.65645 22.4709  14
   0  30  11 23.7717 27.3010  16
   0  31   0-18.3766 64.7253  15
   0  31   1 1854.93 128.068  16
   0  31  -1 1625.45 122.166  15
   0  31   2 2712.48 167.462  16
   0  31  -2 2477.75 162.940  15
   0 -31  -3 3272.28 216.524  13
   0  31   3 3641.43 211.637  16
   0 -31  -4 1971.70 150.086  13
   0  31   4 2293.10 144.249  16
   0 -31  -5 49.0950 79.8352  13
   0  31   5 106.840 66.1390  16
   0 -31  -6 182.995 74.3929  13
   0  31   6 247.074 60.9111  16
   0 -31  -7 84.7484 63.5456  13
   0  31   7 15.4150 51.7325  16
   0 -31  -8 306.893 63.1697  13
   0  31   8 564.940 56.1234  16
   0 -31  -9 501.473 55.5390  13
   0  31   9 632.682 53.9163  16
   0  31 -10 1096.55 60.0635  14
   0  31  10 797.719 61.3429  16
   0  32   0 65.6856 58.4773  15
   0  32   1 798.355 76.9357  15
   0  32  -1 660.730 74.8554  15
   0  32  -2 1065.48 88.9444  15
   0  32   2 1250.08 96.4761  16
   0 -32  -3 3448.98 228.686  13
   0  32   3 4073.71 223.926  16
   0 -32  -4 530.517 79.5767  13
   0  32   4 473.088 66.4544  16
   0 -32  -5 53.1571 68.5062  13
   0  32   5 25.7651 54.5670  16
   0 -32  -6 91.6670 59.8896  13
   0  32   6 81.2103 47.6523  16
   0 -32  -7 185.866 53.0517  13
   0  32   7 108.090 44.8999  16
   0 -32  -8 22.2645 42.3261  13
   0  32   8-13.8520 34.3813  16
   0  32  -9 38.7010 22.6278  14
   0  33   0-100.218 52.8805  15
   0  33   1 113.959 50.9314  15
   0  33  -1 47.9036 50.4427  15
   0  33   2 1738.72 113.639  15
   0  33   3 783.417 68.0832  15
   0  33   4 3892.60 223.109  16
   0 -33  -5 1461.56 111.403  13
   0  33   5 1824.72 105.999  16
   0  33   6 267.787 40.8944  16
   0  33   7 95.8932 30.8975  16
   0  34   0 2634.86 154.492  15
   0  34  -1 250.660 43.7288  15
   0  34   1 234.828 45.2662  15
   0  34   2 3229.00 185.333  15
   0  34   3 134.441 40.7263  15
   0  34   4 1735.24 106.104  15
   0  34   5 108.626 33.3736  15
   0  34   6 74.7638 26.6703  15
   0  35   0 7.33485 29.6839  15
   0  35   1 571.151 46.7016  15
   0  35   2 1032.01 67.3435  15
   0  35   3 1015.46 65.7721  15
   0  35   4 205.095 28.0855  15
   1   0 -21 9.41659 31.6586  17
  -1   0  20 56.3547 37.7699  29
   1   0 -20-12.8919 50.0110  17
   1   0 -19 202.041 60.9733  17
   1   0 -18-37.5957 66.5817  17
   1   0 -17 2269.47 148.993  17
   1   0 -17 1512.04 361.901   2
   1   0 -16 28.3710 79.9178  17
   1   0 -16 250.100 294.840   2
  -1   0  15 311.127 99.3392  25
   1   0 -15 108.679 325.450   2
  -1   0  14 89.3844 91.0320  25
   1   0 -14-122.648 351.915   2
  -1   0  13 7780.79 454.394  25
  -1   0  12 66.0118 80.0692  25
  -1   0  11 29854.9 1638.43  25
  -1   0  10 121.363 70.6956  25
  -1   0   9 1514.96 112.440  25
   1   0  -9 1388.52 168.349  27
  -1   0   8 67.9786 53.3234  25
   1   0  -8-15.3745 98.9156  27
  -1   0   7 16556.3 917.607  25
   1   0  -7 17165.9 940.422  27
  -1   0   6 24.0491 41.7647  25
   1   0  -6-14.9687 82.4179  27
   1   0  -5 5185.94 311.406  27
   1   0  -4 25.4959 69.5603  27
   1   0  -3 56955.6 3090.87  27
   1   0  -2 10.9569 25.2231  27
  -1   0   1 39976.4 2165.13   1
  -1   0   0 12.6199 7.86468  25
  -1   0   0 9.27482 45.8481  28
  -1   0  -1 20333.9 1114.39   2
  -1   0  -2 35.4460 95.8687   2
  -1   0  -3 91117.2 4968.80   2
  -1   0  -4 103.299 217.469   2
  -1   0  -5 8975.17 522.727  27
   1   0   6 11.5143 34.8153  25
  -1   0  -6 98.8062 116.129  27
   1   0   7 16673.3 916.167  25
  -1   0  -7 18288.4 959.107  27
   1   0   8 5.74538 47.0590  25
  -1   0  -8 44.1299 130.442  27
  -1   0  -8-10.0704 246.531   2
   1   0   9 286.356 55.8668  25
  -1   0  -9 171.371 265.131   2
  -1   0 -10 39.1165 150.328   8
  -1   0 -10 138.059 294.153   2
   1   0  10 11.1327 57.6837  25
  -1   0 -10 47.7678 55.1782  17
  -1   0 -11 1109.57 87.3642  17
   1   0  11 909.366 90.1729  25
  -1   0 -12-194.477 281.858   2
  -1   0 -12-4.96360 66.3886  17
  -1   0 -13 583.450 289.577   2
  -1   0 -13 522.468 80.5989  17
  -1   0 -14 15.4975 306.384   2
  -1   0 -14-10.5564 74.0119  17
  -1   0 -15 289.384 289.495   2
  -1   0 -15 223.353 74.5547  17
  -1   0 -16 377.886 297.574   2
  -1   0 -16 105.064 72.2926  17
  -1   0 -17 14900.7 816.032  17
  -1   0 -18-61.4506 57.9844  17
  -1   0 -19 7134.58 394.125  17
  -1   0 -20-32.0259 36.1070  17
   1  -1 -21 95.1708 30.6017  17
   1  -1 -20 40.3188 45.2255  17
  -1   1  20 64.8578 37.8816  29
  -1  -1  20 24.2626 37.3302  29
   1  -1 -19 2205.30 136.879  17
   1  -1 -18 1514.11 110.633  17
   1   1 -17 3336.11 484.332   2
   1  -1 -17 4609.56 263.868  17
   1   1 -16 4006.17 508.198   2
   1  -1 -16 5490.01 310.185  17
  -1   1  15 6662.35 399.881  25
  -1  -1  15 6996.32 400.951  25
  -1  -1  14 4575.96 288.390  25
  -1   1  14 4719.35 287.338  25
  -1  -1  13 830.182 108.350  25
  -1   1  13 777.662 107.711  25
  -1   1  12 1446.81 137.025  25
  -1  -1  12 1547.93 134.671  25
  -1  -1  11 8277.26 453.775  25
  -1   1  11 7915.21 453.107  25
   1   1 -11 7775.64 432.471  14
  -1   1  10 38186.6 2125.61  25
   1  -1 -10 34727.5 2157.55  27
  -1  -1  10 41464.1 2127.42  25
   1  -1  -9 21937.0 1199.72  27
  -1  -1   9 21214.5 1165.09  25
  -1   1   9 20951.5 1165.49  25
  -1  -1   8 11270.8 633.385  25
  -1   1   8 11489.9 634.122  25
   1   1  -8 11547.3 661.346  27
   1  -1  -8 11474.0 664.023  27
   1   1  -7 9146.37 527.171  27
  -1  -1   7 8937.04 500.976  25
   1  -1  -7 9054.50 523.516  27
   1   1  -6 4002.90 253.344  27
   1  -1  -6 3974.70 253.290  27
  -1  -1   6 4012.17 230.367  25
   1  -1  -5 1323.55 117.448  27
   1   1  -5 1204.57 122.174  27
  -1  -1   5 1309.48 87.9249  25
  -1  -1   4 4811.84 271.281  25
   1   1  -4 4722.16 287.341  27
   1  -1  -4 5009.49 284.961  27
  -1  -1   3 9435.67 509.238  25
   1  -1  -3 8747.66 514.488  27
   1   1  -3 9642.41 515.702  27
  -1  -1   2 50814.3 2664.75  25
   1   1  -2 46952.9 2666.28  27
  -1  -1   1 16444.9 891.785   1
  -1   1   0 34215.6 2155.67  28
  -1   1   0 34931.5 2157.30   9
  -1  -1   0 41152.1 2150.42  24
  -1  -1   0 37995.7 2148.61  23
  -1   1  -1 12638.6 698.850   2
  -1   1  -2 6074.58 411.366   2
   1  -1   2 7071.88 381.696  25
  -1   1  -3 1276.61 194.199   2
   1  -1   3 780.590 49.9887  25
  -1   1  -4 777.315 226.320   2
  -1   1  -4 936.930 126.004  27
   1  -1   4 770.528 54.4809  25
   1  -1   5 1345.89 84.6644  25
  -1   1  -5 1413.02 140.079  27
  -1  -1  -5 1438.35 138.850  27
   1  -1   6 25406.9 1396.88  25
  -1  -1  -6 27681.6 1431.58  27
  -1   1  -6 25214.7 1426.29  27
  -1  -1  -7 24769.4 1305.75  27
   1  -1   7 23174.6 1262.79  25
  -1   1  -8 4890.62 457.947   2
   1  -1   8 5696.42 312.551  25
  -1  -1  -8 5295.60 369.820  27
   1   1   8 5386.96 312.267  25
  -1  -1  -9 18701.0 1052.28  27
   1   1   9 17789.2 996.655  25
   1  -1   9 18850.9 997.038  25
  -1   1 -10 1325.76 375.234   2
   1   1  10 1535.57 133.150  25
   1  -1  10 1245.41 132.185  25
  -1   1 -11 13.2313 264.096   2
  -1  -1 -11 118.198 62.1981  17
   1   1  11 128.673 65.1297  25
   1  -1  11 127.340 60.6096  25
  -1   1 -12 1987.61 385.799   2
  -1  -1 -12 3616.20 209.518  17
  -1   1 -13 555.781 303.759   2
  -1  -1 -13 337.214 72.9878  17
  -1   1 -14 4284.30 506.633   2
  -1  -1 -14 5480.84 309.956  17
  -1   1 -15 6118.50 631.146   2
  -1  -1 -15 8574.03 469.391  17
  -1   1 -16 868.297 308.967   2
  -1  -1 -16 1033.88 93.1628  17
  -1  -1 -17 2505.28 156.881  17
  -1  -1 -18 1975.73 125.527  17
  -1  -1 -19 1176.31 81.5677  17
  -1  -1 -20 108.891 33.0319  17
  -1  -1 -21 518.481 34.0576  17
   1  -2 -21 1195.72 73.0393  17
   1  -2 -20 923.144 54.0036  17
  -1  -2  20 276.085 48.2893  29
   1  -2 -19 512.301 61.8307  17
   1  -2 -18 704.799 75.5800  17
   1  -2 -17 2078.97 136.986  17
   1   2 -17 1595.12 350.778   2
   1  -2 -16 1048.76 96.1569  17
   1   2 -16 993.787 359.970   2
   1   2 -15 206.566 368.809   2
  -1   2  15 377.906 96.5056  25
  -1  -2  14 5071.15 308.685  25
  -1   2  14 5154.21 309.379  25
  -1  -2  13 97.7009 87.5612  25
  -1   2  13 124.815 86.7956  25
  -1   2  12 26103.9 1413.50  25
  -1  -2  12 25396.8 1410.92  25
   1   2 -12 25547.5 1392.23  14
  -1  -2  11 339.616 76.8437  25
  -1   2  11 364.169 81.2775  25
   1  -2 -11 350.052 156.973  27
   1   2 -11 287.960 40.5999  14
   1  -2 -10 7341.73 478.088  27
  -1  -2  10 7551.56 433.167  25
  -1   2  10 7628.31 433.580  25
  -1   2   9 2385.23 157.086  25
   1  -2  -9 2197.34 201.164  27
  -1  -2   9 2453.36 158.694  25
  -1  -2   8 760.567 74.1072  25
   1  -2  -8 725.502 129.371  27
  -1  -2   7 741.616 68.7411  25
   1  -2  -7 805.240 115.067  27
  -1  -2   6 43.6008 40.5144  25
   1  -2  -6 55.3120 82.8527  27
  -1  -2   5 57.6220 42.1593  25
   1  -2  -5-81.3929 81.4881  27
  -1  -2   4 3866.87 223.861  25
   1  -2  -4 4176.43 239.541  27
  -1  -2   3 3430.11 193.201  25
  -1  -2   2 19798.3 1075.57  25
  -1  -2   1 20688.7 1139.06   1
  -1   2   1 21526.0 1140.02   4
   1   2   0 32671.7 1736.69   3
  -1  -2   0 32571.5 1736.74  23
  -1   2   0 30402.7 1746.13   9
  -1   2   0 26565.4 1743.85  28
  -1   2  -1 766.821 75.8210   2
   1  -2   1 777.055 57.5149  24
  -1   2  -2 14317.4 1107.48   2
   1  -2   2 20632.0 1088.54  25
  -1   2  -3 185028. 11947.8   2
   1  -2   3 223574. 11919.2  25
  -1   2  -4 687.550 225.225   2
   1  -2   4 591.970 46.7398  25
   1  -2   5 63350.8 3433.49  25
   1  -2   6 2830.75 163.746  25
  -1  -2  -6 2708.66 208.328  27
  -1   2  -7 1534.07 302.775   2
   1  -2   7 1794.85 113.657  25
  -1  -2  -7 1887.03 176.981  27
  -1   2  -8 5717.66 550.398   2
  -1  -2  -8 5944.61 465.376  27
  -1   2  -9 777.732 287.653   2
   1   2   9 625.925 70.7056  25
   1  -2   9 755.074 70.7213  25
  -1  -2  -9 774.757 175.753  27
   1  -2  10 1826.58 128.627  25
   1   2  10 1868.88 129.605  25
  -1  -2 -10 1805.86 226.041  27
  -1   2 -10 1695.25 109.730  14
  -1   2 -10 2278.75 144.269  12
  -1   2 -10 1379.74 328.424   2
  -1  -2 -10 2091.85 122.778  17
   1  -2  11 1135.22 94.2996  25
   1   2  11 943.765 92.5929  25
  -1   2 -11 894.882 67.9722  14
  -1   2 -11 719.842 308.089   2
  -1  -2 -11 1309.20 84.7238  17
  -1   2 -12-148.792 302.447   2
  -1  -2 -12 196.907 62.9031  17
  -1   2 -13 142.537 325.400   2
  -1  -2 -13-56.2004 69.4154  17
  -1   2 -14 98.3285 327.196   2
  -1  -2 -14 213.199 67.3765  17
  -1   2 -15-353.513 335.001   2
  -1  -2 -15 55.1142 70.0620  17
  -1   2 -16 121.957 303.729   2
  -1  -2 -16 404.555 67.9783  17
  -1  -2 -17 500.003 70.0319  17
  -1  -2 -18 3536.52 203.039  17
  -1  -2 -19 43.1011 41.3065  17
  -1  -2 -20 3068.91 171.752  17
  -1   2 -21 4.72257 13.0334  17
  -1  -2 -21-14.4107 13.8775  17
   1   3 -21 411.278 34.8483  17
   1  -3 -21 502.836 36.1763  17
   1  -3 -20 242.661 39.1214  17
   1   3 -20 186.421 37.8797  17
   1  -3 -19 564.278 58.0660  17
   1   3 -19 354.780 53.9220  17
   1   3 -18 1548.06 113.715  17
   1  -3 -18 1956.97 116.103  17
   1  -3 -17 1820.81 114.610  17
   1   3 -17 1376.38 112.290  17
   1   3 -16 3299.83 556.044   2
   1  -3 -16 5235.88 547.568   2
   1   3 -16 6761.72 410.143  17
   1  -3 -16 8294.82 409.392  17
   1   3 -15 9082.24 944.795   2
   1  -3 -15 10033.6 914.607   2
   1   3 -15 12876.3 780.308  17
   1  -3 -15 15807.7 779.862  17
  -1   3  15 15078.9 805.104  25
  -1   3  14 381.608 103.108  25
  -1  -3  14 416.484 100.737  25
   1  -3 -14 369.264 288.462   2
   1   3 -14 141.784 334.290   2
  -1  -3  13 99.3765 90.2095  25
  -1   3  13 27.8406 88.4513  25
  -1  -3  12 224.499 85.7087  25
  -1   3  12 273.834 87.2391  25
   1  -3 -12 73.2375 163.144  27
   1   3 -12 252.162 44.9420  14
  -1   3  11 20186.0 1102.58  25
   1  -3 -11 20766.9 1155.00  27
  -1  -3  11 20088.4 1100.09  25
   1   3 -11 19731.0 1083.00  14
  -1  -3  10 5719.06 287.198  25
  -1   3  10 4722.75 285.164  25
   1  -3  -9 781.426 148.128  27
  -1  -3   9 934.354 88.3619  25
  -1  -3   8 61.4994 57.0052  25
   1  -3  -8 61.8582 101.147  27
  -1  -3   7 13765.6 765.133  25
   1  -3  -7 14232.4 788.036  27
   1  -3  -6 2673.10 186.634  27
  -1  -3   6 2651.14 160.301  25
  -1  -3   5 17464.4 944.957  25
   1  -3  -5 16865.9 957.958  27
  -1  -3   4 6262.75 348.094  25
  -1  -3   3 100421. 5438.75  25
  -1  -3   2 10656.3 582.032  25
  -1  -3   1 12216.8 625.517   1
  -1   3   1 10789.2 625.652   1
   1   3   0 1610.86 76.9788   3
  -1  -3   0 1497.23 74.3884  23
  -1   3   0 1350.23 74.1355  23
  -1  -3   0 1796.72 97.5162   9
  -1   3   0 1551.34 97.1495   9
  -1  -3   0 1462.74 95.9000  28
  -1   3   0 1162.87 95.2802  28
  -1  -3  -1 1102.69 88.0560   2
   1   3   1 1056.46 58.2227   4
  -1  -3  -2 381.151 101.469   2
  -1   3  -2 338.564 110.175   2
   1  -3   2 481.230 57.8128  24
  -1   3  -3 3853.20 348.337   2
  -1  -3  -3 4485.44 330.560   2
   1  -3   3 4932.54 267.903  25
  -1   3  -4 74.8372 206.092   2
   1  -3   4 128.487 31.9818  25
  -1  -3  -5 3127.95 282.034   2
   1  -3   5 3272.54 183.648  25
  -1  -3  -6 24604.7 1561.53   2
  -1  -3  -6 27595.4 1525.29  27
   1  -3   6 28466.0 1495.18  25
  -1  -3  -7 8242.62 487.973  27
   1  -3   7 8141.90 446.173  25
  -1  -3  -8 17729.9 1114.13  27
   1  -3   8 20747.8 1069.48  25
  -1  -3  -9 10634.9 617.163  27
   1  -3   9 10172.5 555.082  25
   1  -3  10 4215.15 236.525  25
  -1  -3 -10 4096.32 325.620  27
   1   3  10 3650.37 237.524  25
  -1   3 -10 3556.15 220.937  14
  -1   3 -10 4561.75 246.575  12
  -1   3 -10 2965.89 393.471   2
  -1  -3 -10 4496.40 228.310  17
  -1   3 -10 4026.22 227.862  17
  -1   3 -11 6963.32 788.305   2
  -1  -3 -11 12613.8 761.771  27
   1   3  11 12237.3 685.937  25
  -1   3 -11 11554.8 670.566  14
  -1   3 -11 17578.7 724.142   8
  -1  -3 -11 13898.7 674.237  17
  -1   3 -11 11297.0 674.480  17
  -1   3 -12 249.004 292.133   2
  -1  -3 -12 365.135 267.879   2
  -1   3 -12 581.515 75.0515  17
  -1  -3 -12 595.173 73.7763  17
   1   3  12 666.872 88.1209  25
  -1  -3 -13 4032.31 493.631   2
  -1   3 -13 3590.69 520.654   2
  -1  -3 -14 1756.67 332.459   2
  -1   3 -14 1724.07 372.134   2
  -1  -3 -14 2345.84 140.064  17
  -1   3 -14 1937.00 139.550  17
  -1   3 -15 1153.58 342.071   2
  -1  -3 -15 1258.07 310.797   2
  -1  -3 -15 1562.13 104.532  17
  -1   3 -15 1201.05 106.636  17
  -1  -3 -16 1095.83 296.570   2
  -1   3 -16 1308.45 326.470   2
  -1   3 -16 1764.73 131.368  17
  -1  -3 -17 2177.24 129.262  17
  -1   3 -17 1798.84 127.952  17
  -1  -3 -18 39.5482 48.3704  17
  -1   3 -18-64.7635 48.6301  17
  -1   3 -19 976.749 74.3513  17
  -1  -3 -19 1262.40 75.4896  17
  -1   3 -20 298.166 34.0770  17
  -1  -3 -20 390.688 34.3857  17
   1  -4 -21 1164.86 64.5586  17
   1   4 -21 1006.10 63.6519  17
   1  -4 -20 821.398 47.7063  17
   1   4 -20 737.231 46.3072  17
  -1   4  20 296.166 46.2517  29
  -1  -4  20 245.072 45.3274  29
   1   4 -19 1635.74 109.400  17
   1  -4 -19 1880.63 110.027  17
   1   4 -18 1.28816 55.4997  17
   1  -4 -18-1.74245 54.8165  17
   1  -4 -17 57.2321 64.4017  17
   1   4 -17 49.5932 61.4204  17
   1  -4 -16 4738.62 239.874  17
   1   4 -16 3660.81 239.112  17
   1  -4 -16 2537.72 379.954   2
  -1   4  16 4277.36 260.182   4
   1   4 -16 2279.86 411.212   2
   1   4 -15 538.468 322.520   2
  -1   4  15 722.014 111.024  25
   1  -4 -15 911.792 83.8687  17
   1   4 -15 636.149 84.8271  17
  -1   4  14 1505.47 141.248  25
  -1  -4  14 1641.57 142.979  25
   1   4 -14 796.582 361.339   2
   1  -4 -14 1056.06 320.482   2
  -1  -4  13 11053.0 569.829  25
   1  -4 -13 10363.2 633.646  27
  -1   4  13 9731.71 567.716  25
   1   4 -13 9573.24 542.323  14
  -1  -4  12 1342.98 121.545  25
  -1   4  12 1206.10 122.579  25
   1   4 -12 1214.37 82.4391  14
   1  -4 -11 16985.8 973.656  27
  -1   4  11 16819.3 922.267  25
  -1  -4  11 17133.9 920.551  25
   1   4 -11 16290.4 902.270  14
  -1  -4  10 252.525 76.1226  25
   1  -4 -10 267.566 149.693  27
   1  -4  -9 10798.0 648.976  27
  -1  -4   9 10971.9 610.872  25
  -1  -4   8 301.506 59.6978  25
   1  -4  -8 384.308 111.009  27
  -1  -4   7 5980.50 336.686  25
   1  -4  -7 5748.18 364.143  27
   1  -4  -6 1779.21 158.797  27
  -1  -4   6 2239.72 132.464  25
  -1  -4   5 31213.0 1698.22  25
  -1  -4   4 723.297 67.4769  25
  -1  -4   3 38113.0 2068.94  25
  -1  -4   2 10514.2 571.633  25
  -1   4   2 10393.4 569.461   4
  -1   4   1 93.3907 15.1247   1
  -1  -4   1 112.030 13.2987   1
   1   4   0 28002.7 1433.16   3
  -1   4   0 27454.9 1442.57   9
  -1  -4   0 33108.0 1444.94   9
  -1   4   0 21133.0 1437.43  28
  -1  -4   0 24091.5 1438.28  28
  -1   4  -1 9640.69 616.366   2
   1   4   1 11105.2 605.658   4
  -1  -4  -2 32527.9 1623.14   2
   1  -4   2 30344.6 1610.07  24
  -1  -4  -3 164384. 7985.81   2
  -1   4  -3 131331. 7982.41   2
  -1   4  -4 22263.6 1714.15   2
  -1  -4  -4 27205.2 1716.52   2
  -1  -4  -5 62255.3 3773.24   2
   1  -4   5 72713.5 3727.08  25
  -1  -4  -6 2187.35 257.134   2
   1  -4   6 2462.07 143.444  25
  -1  -4  -7 6798.07 419.088  27
  -1  -4  -7 5211.51 458.621   2
  -1   4  -7 4741.88 487.699   2
   1  -4   7 6939.13 372.295  25
  -1  -4  -8 7418.60 489.318  27
  -1  -4  -8 5963.38 532.489   2
  -1   4  -8 4904.53 564.699   2
   1  -4   8 8453.58 439.733  25
  -1  -4  -9 13817.0 827.376  27
   1  -4   9 15238.2 775.171  25
  -1  -4  -9 11058.2 859.160   2
  -1   4  -9 8985.91 868.519   2
  -1  -4 -10 541.332 263.472   2
  -1   4 -10 738.596 313.981   2
  -1  -4 -10 1294.38 201.243  27
  -1   4 -10 994.360 75.7651  14
  -1   4 -10 1380.06 119.023  12
   1  -4  10 1372.97 101.378  25
  -1  -4 -10 1464.08 86.6996  17
  -1   4 -10 1067.87 91.1744  17
  -1   4 -11 272.673 161.395   8
  -1  -4 -11 90.1265 215.839   2
  -1   4 -11 13.3263 273.499   2
  -1  -4 -11 72.4855 177.180  27
  -1   4 -11 60.3962 89.9999  12
  -1   4 -11 86.0680 35.5208  14
   1   4  11 45.8623 65.9792  25
  -1  -4 -11 117.557 57.8341  17
  -1   4 -11 88.0536 59.2709  17
  -1   4 -12 143.205 303.401   2
  -1  -4 -12 483.314 272.203   2
  -1  -4 -12 368.257 199.712  27
   1   4  12 138.401 74.7397  25
  -1   4 -12 232.460 68.3500  17
  -1  -4 -12 308.474 61.3610  17
  -1   4 -12 187.518 43.7044  14
  -1   4 -13 244.986 337.447   2
  -1  -4 -13 25.7975 255.349   2
  -1   4 -13 10.3100 67.2788  17
  -1  -4 -13 18.4577 65.0491  17
  -1   4 -14 46.2455 308.794   2
  -1  -4 -14-12.9755 275.970   2
  -1   4 -14-13.0294 69.5817  17
  -1  -4 -14-16.4586 62.7121  17
  -1  -4 -15 2586.21 365.212   2
  -1   4 -15 1953.66 388.688   2
  -1   4 -15 3198.70 207.610  17
  -1  -4 -15 3944.97 207.342  17
  -1   4 -16 192.524 271.155   2
  -1  -4 -16 34.8011 233.893   2
  -1   4 -16 29.1434 62.4689  17
  -1  -4 -16 52.0446 59.4031  17
  -1  -4 -17 210.521 58.1334  17
  -1   4 -17 218.505 56.4085  17
  -1  -4 -18 416.611 53.0134  17
  -1   4 -18 363.098 51.0333  17
  -1  -4 -19 3028.38 157.401  17
  -1   4 -19 2512.11 156.607  17
  -1  -4 -20 1.78459 25.2701  17
  -1   4 -20 2.55399 24.4748  17
   1  -5 -21 500.204 35.0478  17
   1   5 -21 462.436 33.5543  17
   1  -5 -20 333.233 36.8071  17
   1   5 -20 305.893 36.0259  17
   1  -5 -19 405.750 51.1853  17
   1   5 -19 464.360 51.0257  17
   1  -5 -18 1665.45 101.684  17
   1   5 -18 1357.53 100.235  17
   1   5 -17 569.934 69.5512  17
   1  -5 -17 673.325 70.0138  17
   1   5 -16 5806.77 353.125  17
   1  -5 -16 6929.86 353.406  17
   1  -5 -16 4291.37 481.685   2
  -1   5  16 6669.07 373.377   4
   1   5 -16 3936.57 501.093   2
   1  -5 -15-12.9295 252.196   2
  -1   5  15 108.261 84.2985   4
   1   5 -15 261.982 290.540   2
  -1   5  15 161.414 95.6658  25
   1   5 -15-13.7939 68.2656  17
   1  -5 -15-0.74001 66.3521  17
  -1   5  14 5896.83 349.021  25
  -1  -5  14 6187.10 347.197  25
   1  -5 -14 3693.83 464.868   2
   1   5 -14 3282.36 504.668   2
  -1   5  13 72.3580 94.2384  25
  -1  -5  13 303.011 99.8165  25
   1  -5 -13 203.677 185.135  27
   1   5 -13 93.2248 46.1049  14
  -1  -5  12 3738.29 240.028  25
  -1   5  12 3914.16 241.048  25
   1  -5 -12 3601.79 320.698  27
   1   5 -12 3455.90 205.772  14
  -1  -5  11 331.160 85.6240  25
   1  -5 -11 225.051 151.590  27
   1   5 -11 345.060 45.8626  14
  -1  -5  10 10050.5 525.893  25
   1  -5 -10 7318.12 558.574  27
   1  -5  -9 43.5008 118.250  27
  -1  -5   9 48.3844 63.7079  25
  -1  -5   8 802.400 81.7587  25
   1  -5  -8 740.485 130.101  27
   1  -5  -7 475.495 109.383  27
  -1  -5   7 478.633 66.0561  25
   1  -5  -6 472.881 97.9320  27
  -1  -5   6 535.964 61.7667  25
  -1  -5   5 3963.67 228.024  25
  -1  -5   4 38405.7 2087.01  25
  -1   5   3 49648.8 2642.89   4
  -1  -5   3 47519.2 2644.95  25
  -1   5   2 1504.88 93.3689   4
  -1  -5   1 137087. 7442.62   1
  -1   5   1 153054. 7448.30   4
  -1   5   1 134713. 7442.80   1
   1   5   0 54062.2 2930.18   3
   1   5   1 19600.1 1165.44   4
  -1   5  -1 19914.7 1164.17  23
  -1  -5  -2 20623.6 996.405   2
   1   5   2 17728.0 972.900   4
   1  -5   2 19765.3 990.222  24
  -1   5  -3 310.879 165.225   2
  -1  -5  -3 142.021 140.306   2
   1  -5   3 215.266 95.1232  24
  -1   5  -4 352.271 183.044   2
  -1  -5  -4 471.403 155.207   2
  -1  -5  -5 21708.0 1148.97   2
  -1   5  -5 18177.1 1149.13   2
  -1  -5  -6 22977.8 1483.29   2
   1  -5   6 27961.9 1426.21  25
  -1  -5  -7 1928.23 184.918  27
  -1  -5  -7 1465.05 253.030   2
  -1   5  -7 1145.67 268.577   2
   1  -5   7 2105.23 127.070  25
  -1  -5  -8 57882.8 3402.54  27
  -1   5  -8 39523.1 3426.29   2
  -1  -5  -8 50130.3 3428.25   2
   1  -5   8 69529.8 3366.19  25
  -1  -5  -9 243.052 160.861  27
   1  -5   9 288.724 64.1040  25
  -1   5  -9-243.679 270.762   2
  -1  -5  -9-9.26261 218.910   2
  -1  -5 -10 505.759 243.026   2
  -1   5 -10 285.479 265.178   2
  -1  -5 -10 341.999 171.570  27
  -1   5 -10 148.879 39.2504  14
  -1   5 -10 292.471 90.2159  12
   1  -5  10 177.185 68.0965  25
  -1  -5 -10 288.805 54.8654  17
  -1   5 -10 192.143 59.3251  17
  -1   5 -11 1080.82 175.140   8
  -1   5 -11 389.645 292.649   2
  -1  -5 -11 583.766 242.589   2
  -1  -5 -11 654.678 181.328  27
  -1   5 -11 674.039 58.1541  14
  -1   5 -11 901.223 112.189  12
   1   5  11 717.996 85.7557  25
  -1   5 -11 641.951 75.5224  17
  -1  -5 -11 890.592 69.4913  17
   1   5  12 12601.8 721.495  25
  -1  -5 -12 13692.9 807.656  27
  -1   5 -12 8296.08 832.987   2
  -1  -5 -12 10095.3 826.137   2
  -1  -5 -12 14695.7 706.394  17
  -1   5 -12 12054.0 705.989  17
  -1   5 -12 12537.6 703.594  14
  -1   5 -13 40.7724 66.2417  17
  -1  -5 -13 101.495 63.9666  17
  -1  -5 -13 86.6720 265.786   2
  -1   5 -13 163.537 306.982   2
  -1   5 -14 55.6685 62.5485  17
  -1  -5 -14 86.0006 65.9771  17
  -1   5 -14 118.206 281.431   2
  -1  -5 -14 160.302 245.111   2
  -1  -5 -15 41.0750 64.4945  17
  -1   5 -15 46.4928 65.6498  17
  -1   5 -15-84.9171 279.815   2
  -1  -5 -15 385.166 255.715   2
  -1   5 -16 1904.95 130.894  17
  -1  -5 -16 2251.57 131.976  17
  -1  -5 -16 1401.92 274.319   2
  -1   5 -16 1646.83 309.649   2
  -1   5 -17 544.114 61.1397  17
  -1  -5 -17 636.550 63.3774  17
  -1  -5 -18 844.334 63.6562  17
  -1   5 -18 713.598 62.9645  17
  -1  -5 -19 117.299 35.4462  17
  -1   5 -19 71.8334 34.8851  17
  -1   5 -20 358.945 30.0549  17
  -1  -5 -20 339.739 31.1321  17
   1  -6 -21 84.4939 17.9270  17
   1   6 -21 103.612 17.9304  17
   1   6 -20 5298.09 291.304  17
   1  -6 -20 5315.37 291.591  17
   1  -6 -19 1283.23 81.3996  17
   1   6 -19 1170.07 81.6342  17
   1  -6 -18 1068.40 78.3369  17
   1   6 -18 999.400 77.9832  17
   1   6 -17 37.1187 55.0037  17
   1  -6 -17 52.2852 53.8363  17
   1   6 -16 5377.21 319.276  17
   1  -6 -16 6126.00 319.018  17
  -1   6  16 5963.01 337.717   4
   1   6 -16 3824.63 466.908   2
   1  -6 -16 3386.11 429.272   2
   1  -6 -15 762.477 260.048   2
   1   6 -15 639.404 289.843   2
  -1   6  15 952.742 104.954   4
  -1   6  15 823.491 119.587  25
   1   6 -15 727.703 83.1080  17
   1  -6 -15 833.889 81.4415  17
   1  -6 -14 10464.6 664.741  27
  -1   6  14 10388.0 588.426  25
   1   6 -14 10535.9 559.883  14
   1  -6 -14 6384.49 679.465   2
  -1   6  14 10324.5 579.566   4
   1   6 -14 5845.44 709.304   2
  -1  -6  13 24.2038 96.0229  25
  -1   6  13 41.7133 92.9108  25
   1  -6 -13-26.2438 172.510  27
   1   6 -13 72.3942 46.7798  14
  -1  -6  12 9957.16 535.783  25
   1  -6 -12 8576.12 600.699  27
  -1   6  12 9493.37 537.461  25
   1   6 -12 9090.37 510.517  14
  -1  -6  11 12244.2 640.896  25
   1  -6 -11 11007.1 690.844  27
   1   6 -11 11072.7 619.017  14
  -1  -6  10 831.920 98.6757  25
   1  -6 -10 881.344 167.125  27
   1   6 -10 772.052 62.1233  14
   1  -6  -9 2436.20 214.336  27
  -1  -6   9 2557.40 167.587  25
   1  -6  -8 4254.15 288.622  27
  -1  -6   8 4349.64 257.441  25
   1  -6  -7 1707.24 158.422  27
  -1  -6   7 1789.56 123.000  25
  -1  -6   6 3391.80 202.310  25
  -1  -6   5 1279.87 92.1599  25
  -1   6   4 7829.73 420.827   4
  -1  -6   4 7349.58 424.007  25
  -1   6   3 52241.3 2832.46   4
  -1   6   2 47989.4 2166.49   4
  -1  -6   2 38040.9 2159.92   1
  -1   6   1 25144.5 1272.71   4
  -1  -6   1 22563.6 1264.23   1
  -1   6   1 23927.2 1264.41   1
   1   6   0 4049.79 230.931   3
  -1  -6  -1 2040.88 145.920  28
   1   6   1 1729.42 121.353   4
  -1   6  -1 1801.68 110.752  23
  -1  -6  -1 2227.11 110.985  23
  -1  -6  -2 7673.90 430.288   2
   1   6   2 7723.85 407.592   4
   1  -6   2 7751.19 435.346  24
  -1  -6  -3 135.378 118.337   2
  -1   6  -3 93.8111 133.404   2
   1   6   3 216.785 27.4885   4
   1  -6   3 152.929 88.8349  24
  -1  -6  -4 85221.5 4091.63   2
  -1   6  -4 65346.6 4088.06   2
  -1  -6  -5 687.192 169.547   2
  -1   6  -5 583.231 196.752   2
  -1  -6  -6 2368.67 249.147   2
  -1   6  -6 2035.29 278.187   2
  -1   6  -7 264.441 225.822   2
  -1  -6  -7-21.3874 194.693   2
  -1   6  -8 12759.2 960.946   2
  -1  -6  -8 14729.2 944.619   2
  -1   6  -9 1506.05 296.156   2
  -1  -6  -9 1493.54 260.022   2
  -1  -6 -10 11293.3 684.925  27
  -1   6 -10 12465.2 623.931  12
  -1   6 -10 9848.44 602.373  14
  -1   6 -10 6534.05 719.295   2
  -1  -6 -10 8312.74 698.378   2
  -1   6 -10 10455.8 604.805  17
  -1  -6 -10 12986.4 604.113  17
  -1  -6 -11 1277.35 262.209   2
  -1   6 -11 979.824 306.733   2
  -1  -6 -11 1520.82 237.789  27
  -1   6 -11 2089.40 144.461  12
  -1   6 -11 1438.33 99.1440  14
  -1   6 -11 2147.05 194.440   8
  -1  -6 -11 1667.51 104.241  17
  -1   6 -11 1450.31 107.697  17
  -1   6 -12 595.898 296.643   2
  -1  -6 -12 216.971 252.301   2
  -1  -6 -12 569.391 211.158  27
  -1   6 -12 463.348 54.3837  14
   1   6  12 434.180 88.0479  25
  -1   6 -12 490.513 71.6386  17
  -1  -6 -12 612.553 69.3212  17
  -1  -6 -13 3189.77 323.287  27
  -1   6 -13 3156.41 181.893  14
  -1   6 -13 2875.56 188.234  17
  -1  -6 -13 3427.43 186.636  17
  -1   6 -13 2122.64 388.340   2
  -1  -6 -13 1979.47 347.031   2
  -1  -6 -14 175.197 63.6572  17
  -1   6 -14 191.763 64.0653  17
  -1   6 -14 70.4907 277.777   2
  -1  -6 -14 222.661 234.349   2
  -1   6 -15 1715.67 123.078  17
  -1  -6 -15 2033.10 123.006  17
  -1   6 -15 1326.37 321.561   2
  -1  -6 -15 1178.67 282.606   2
  -1   6 -16 738.063 74.8427  17
  -1  -6 -16 809.921 74.4789  17
  -1  -6 -17 142.995 50.7279  17
  -1   6 -17 182.232 50.7332  17
  -1  -6 -18 574.401 53.9984  17
  -1   6 -18 578.972 54.1672  17
  -1   6 -19 3296.45 199.809  17
  -1  -6 -19 3889.73 199.948  17
  -1  -6 -20 2551.31 131.612  17
  -1   6 -20 2199.31 131.275  17
  -1   7  21 564.994 40.0927  16
   1   7 -20 225.643 30.4823  17
   1  -7 -20 227.678 30.2830  17
   1   7 -19 1397.34 73.1467  17
   1  -7 -19 1507.32 72.4357  17
   1   7 -18 223.835 48.9438  17
   1  -7 -18 165.120 47.8880  17
   1   7 -17 6730.69 384.429  17
   1  -7 -17 7095.04 383.846  17
   1   7 -16 1370.96 102.267  17
   1  -7 -16 1512.16 100.834  17
   1  -7 -16 992.877 256.605   2
  -1   7  16 1401.29 124.239   4
   1   7 -16 1392.06 311.447   2
  -1   7  15 12668.0 723.653  25
   1   7 -15 7706.75 811.496   2
  -1   7  15 13531.2 712.587   4
   1  -7 -15 7893.13 788.876   2
   1   7 -15 12229.8 695.781  17
   1  -7 -15 13527.4 694.807  17
   1  -7 -14-183.065 247.683   2
   1   7 -14 354.777 298.720   2
  -1   7  14 225.160 81.9663   4
   1  -7 -14 150.814 197.439  27
   1   7 -14 243.880 54.2951  14
  -1   7  14 383.308 105.774  25
   1   7 -14 258.467 67.3702  17
   1  -7 -13 784.953 201.900  27
   1   7 -13 839.995 71.8631  14
  -1   7  13 825.172 116.364  25
   1  -7 -13 477.759 251.882   2
  -1   7  13 918.236 99.9564   4
   1   7 -13 394.805 310.685   2
  -1  -7  12 1707.72 152.707  25
   1   7 -12 1779.66 112.017  14
  -1  -7  11 14507.1 779.703  25
   1  -7 -11 14087.7 833.604  27
   1   7 -11 13689.4 759.562  14
  -1  -7  10 887.696 100.459  25
   1  -7 -10 904.926 171.381  27
   1   7 -10 714.610 60.5781  14
  -1  -7   9 24797.9 1348.81  25
   1  -7  -9 23865.3 1381.29  27
  -1  -7   8 1373.75 111.827  25
   1  -7  -8 1307.91 159.673  27
  -1  -7   7 6387.65 358.377  25
   1  -7  -7 5938.75 382.977  27
  -1   7   6 7402.76 401.837   4
  -1  -7   6 6937.94 406.812  25
  -1   7   5 893.777 67.4186   4
  -1  -7   5 921.370 77.6905  25
  -1   7   4 8448.05 465.546   4
  -1   7   3 17231.7 949.578   4
  -1  -7   3 17893.0 967.732  24
  -1   7   2 803.635 67.8354   4
  -1   7   2 743.155 47.4486   1
  -1  -7   2 653.280 44.1647   1
  -1   7   1 122016. 5757.08   4
  -1   7   1 114415. 5745.55   1
  -1  -7   1 88077.3 5751.82   9
  -1   7   1 78808.0 5750.81   9
   1   7   0 2583.41 156.901   3
  -1  -7  -1 17508.2 974.258  28
  -1   7  -1 14715.6 972.464  28
   1   7   1 17821.0 970.976   4
  -1  -7  -1 20050.7 962.518  23
  -1   7  -1 16320.9 962.138  23
  -1  -7  -2-197.548 86.7420   2
   1   7   2-58.9669 32.3801   4
  -1   7  -2-176.097 88.7009   2
   1  -7   2-265.566 118.435  24
  -1  -7  -3 4980.60 306.090   2
  -1   7  -3 4415.84 307.710   2
   1   7   3 5004.06 272.289   4
   1  -7   3 4865.80 295.511  24
   1   7   4 8371.11 450.605   4
  -1   7  -4 6904.13 495.800   2
  -1  -7  -4 8157.82 492.259   2
  -1  -7  -5 7155.52 421.435   2
  -1   7  -5 5799.14 426.224   2
  -1   7  -6 112.342 202.315   2
  -1  -7  -6 156.708 155.831   2
  -1   7  -7 47.5083 219.682   2
  -1  -7  -7 151.162 177.875   2
  -1  -7  -8 2549.57 219.302  27
  -1   7  -8 1873.79 292.144   2
  -1  -7  -8 2018.90 259.283   2
  -1  -7  -9 5083.82 421.423   2
  -1   7  -9 4292.86 430.844   2
  -1   7 -10 759.525 270.164   2
  -1  -7 -10 1037.23 243.781   2
  -1  -7 -10 1016.96 202.289  27
  -1   7 -10 1607.16 135.643  12
  -1   7 -10 1344.98 91.6013  14
  -1   7 -10 2042.14 182.761   8
  -1   7 -10 1348.60 98.7619  17
  -1  -7 -10 1536.67 95.8488  17
  -1   7 -11 584.469 267.086   2
  -1  -7 -11 548.897 235.804   2
  -1  -7 -11 1184.05 218.497  27
  -1   7 -11 1118.49 116.779  12
  -1   7 -11 785.756 66.1085  14
  -1   7 -11 1061.52 169.718   8
  -1  -7 -11 969.703 75.3959  17
  -1   7 -11 782.990 78.4153  17
  -1  -7 -12 7489.24 512.120  27
   1   7  12 6410.59 414.143  25
  -1   7 -12 6538.93 393.323  14
  -1   7 -12 9874.11 423.475  12
  -1  -7 -12 5625.59 517.022   2
  -1   7 -12 4518.80 547.815   2
  -1  -7 -12 7767.05 394.303  17
  -1   7 -12 6749.82 395.264  17
  -1  -7 -13 1067.10 238.573  27
  -1   7 -13 995.494 75.3555  14
  -1  -7 -13 1097.08 79.8124  17
  -1   7 -13 835.324 81.0583  17
  -1  -7 -13 793.144 254.668   2
   1   7  13 772.025 90.8265   4
  -1   7 -14 2203.89 145.345  17
  -1  -7 -14 2448.00 144.215  17
  -1  -7 -14 1977.96 307.086   2
  -1  -7 -15 1255.87 91.2880  17
  -1   7 -15 1160.83 91.8292  17
  -1   7 -15 1054.03 292.062   2
  -1  -7 -15 679.141 246.820   2
  -1  -7 -16 318.269 58.2024  17
  -1   7 -16 315.585 58.2441  17
  -1   7 -17 1815.62 119.350  17
  -1  -7 -17 1978.47 119.069  17
  -1  -7 -18 194.849 41.5378  17
  -1   7 -18 185.674 41.9340  17
  -1  -7 -19 798.828 50.8177  17
  -1   7 -19 646.939 50.3284  17
  -1  -7 -20 40.0260 17.6611  17
  -1   7 -20 36.0948 17.1880  17
   1   7  20 67.0120 24.7363  16
  -1   8  21 2466.02 137.991  16
   1   8 -20 6.40206 23.4875  17
   1  -8 -20 12.9894 23.5206  17
   1  -8 -19 8605.16 303.415  17
   1   8 -19 8718.95 303.918  17
   1   8 -18 39.3565 43.6286  17
   1  -8 -18 25.2155 43.2456  17
   1  -8 -17 1233.54 87.8314  17
   1   8 -17 1257.70 90.1991  17
   1   8 -16 1651.91 316.816   2
  -1   8  16 2164.05 154.989   4
   1  -8 -16 1371.91 271.657   2
   1   8 -16 2183.40 134.751  17
   1  -8 -16 2122.93 132.673  17
  -1   8  15 12137.3 702.453  25
   1   8 -15 13639.1 675.416  14
  -1   8  15 12641.9 691.176   4
   1  -8 -15 7586.19 761.773   2
   1   8 -15 7981.32 787.443   2
   1   8 -15 11602.4 674.558  17
   1  -8 -15 12409.6 673.604  17
  -1   8  14 507.166 95.3644   4
   1   8 -14 354.588 288.184   2
   1  -8 -14 369.789 233.617   2
   1  -8 -14 702.690 203.510  27
   1   8 -14 616.639 64.8508  14
  -1   8  14 540.272 110.609  25
   1   8 -14 650.450 73.8377  17
   1  -8 -14 613.040 68.6630  17
   1  -8 -13 26768.9 1517.78  27
  -1   8  13 26611.2 1449.62  25
   1   8 -13 26920.5 1423.26  14
   1  -8 -13 16544.7 1503.89   2
  -1   8  13 28173.3 1438.35   4
   1   8 -13 16152.5 1530.08   2
   1  -8 -12 9066.62 590.527  27
   1   8 -12 8921.47 498.027  14
  -1   8  12 9236.77 513.524   4
   1  -8 -11 9565.96 611.002  27
   1   8 -11 9573.22 532.412  14
  -1   8  11 9901.92 544.400   4
   1  -8 -10 159.109 138.246  27
   1   8 -10 218.857 45.5511  14
  -1  -8  10 260.217 86.1265  25
  -1   8  10 319.891 61.9137   4
  -1  -8   9 1090.33 110.491  25
  -1   8   9 1187.28 90.9910   4
   1  -8  -9 934.581 157.399  27
  -1  -8   8 953.415 98.9925  25
  -1   8   8 1095.19 84.2940   4
   1  -8  -8 815.068 143.378  27
  -1  -8   7 163.616 66.7233  25
  -1   8   7 138.001 46.7645   4
   1  -8  -7 130.515 104.936  27
  -1   8   6 600.397 55.4954   4
  -1   8   5 23.6997 34.3000   4
  -1   8   4 2529.41 149.365   4
  -1   8   3 26955.7 1426.98   4
  -1  -8   3 23943.8 1445.68  24
  -1   8   2 1775.97 91.0250   1
  -1   8   2 1477.00 105.686   4
  -1  -8   2 1514.29 88.9454   1
  -1   8   1 202.593 68.2696   4
  -1   8   1 320.766 49.9701   3
  -1   8   1 182.381 48.1726   9
  -1  -8   1 208.859 48.7647   9
   1   8   0-58.6724 62.4275   3
  -1   8   0-80.7912 44.7305   3
  -1   8  -1 4138.64 293.657  28
  -1  -8  -1 4770.73 296.084  28
  -1   8  -1 4905.56 282.064  23
   1   8   2 268.403 41.5130   4
   1  -8   2 241.977 113.547  24
  -1  -8  -3 91331.0 4721.45   2
   1   8   3 89930.7 4703.20   4
   1  -8   3 87826.4 4720.76  24
   1   8   4 1576.88 93.4620   4
  -1  -8  -4 1499.66 156.708   2
   1  -8   4 1651.33 145.734  24
  -1  -8  -5 77288.0 4272.71   2
  -1   8  -5 67308.7 4272.98   2
   1   8   5 79833.9 4235.11   4
   1   8   6 189.232 38.7395   4
  -1  -8  -6 215.162 149.860   2
  -1   8  -6 286.007 186.569   2
  -1   8  -7 1352.72 247.685   2
  -1  -8  -7 1785.35 218.672   2
  -1   8  -8 821.817 248.223   2
  -1  -8  -8 1369.93 214.539   2
  -1  -8  -9 22552.5 1406.79   2
  -1   8  -9 20643.2 1423.21   2
  -1   8 -10 660.932 268.744   2
  -1  -8 -10 466.143 206.008   2
  -1  -8 -10 463.897 185.397  27
  -1   8 -10 707.692 107.813  12
  -1   8 -10 550.066 58.2312  14
  -1   8 -10 680.571 158.753   8
  -1  -8 -10 828.127 62.2658  17
  -1   8 -10 767.554 65.4542  17
   1   8  11 4108.84 253.028   4
  -1   8 -11 2744.21 392.543   2
  -1  -8 -11 3036.76 368.105   2
  -1  -8 -11 4247.36 356.337  27
  -1   8 -11 4076.65 243.590  14
  -1   8 -11 5205.37 276.276  12
  -1   8 -11 5946.48 308.362   8
  -1   8 -11 4191.17 246.101  17
  -1  -8 -11 4493.33 244.673  17
  -1  -8 -12 384.126 227.158  27
  -1   8 -12 309.114 52.7900  14
  -1   8 -12 350.281 104.613  12
  -1  -8 -12 320.489 225.661   2
   1   8  12 130.726 65.3714   4
  -1   8 -12 316.585 295.777   2
  -1  -8 -12 310.913 57.5040  17
  -1   8 -12 321.627 60.5899  17
  -1  -8 -13 114.971 209.948  27
  -1   8 -13 107.388 48.7307  14
  -1  -8 -13 94.8193 57.5269  17
  -1   8 -13 85.2796 58.8336  17
  -1   8 -13-115.867 272.890   2
  -1  -8 -13 242.926 232.802   2
   1   8  13-46.4311 66.2419   4
  -1   8 -14 1001.92 74.8334  14
  -1   8 -14 877.043 81.9534  17
  -1  -8 -14 823.095 78.0209  17
  -1   8 -14 715.341 281.142   2
  -1  -8 -14 474.784 238.231   2
  -1   8 -15 3391.82 199.886  17
  -1  -8 -15 3561.67 198.375  17
  -1  -8 -15 2674.63 326.855   2
  -1   8 -15 2223.17 350.214   2
  -1   8 -16 2924.56 173.957  17
  -1  -8 -16 3001.06 173.079  17
  -1   8 -17 2876.70 166.760  17
  -1  -8 -17 2878.19 166.226  17
  -1   8 -18 1438.10 88.9468  17
  -1  -8 -18 1425.01 88.4989  17
  -1   8 -19 3451.31 189.871  17
  -1  -8 -19 3418.40 190.118  17
   1   8  20 1721.46 84.3009  16
  -1  -8 -20 1339.65 80.7407  17
  -1   9  21 434.468 32.7040  16
   1  -9 -20 80.2340 20.7885  17
   1   9 -20 64.8961 20.0361  17
   1  -9 -19 2111.94 76.3398  17
   1   9 -19 1948.78 76.5054  17
   1   9 -18 7292.81 407.498  17
   1  -9 -18 7526.95 406.971  17
   1  -9 -17 904.362 72.2454  17
   1   9 -17 977.282 74.4291  17
   1   9 -16 5559.88 614.625   2
   1  -9 -16 5780.55 588.744   2
   1   9 -16 9491.96 505.853  17
   1  -9 -16 9431.28 504.883  17
   1  -9 -15 1188.81 211.524  27
  -1   9  15 1052.09 123.761  25
   1   9 -15 1004.30 80.6105  14
  -1   9  15 877.773 104.144   4
   1   9 -15 644.674 274.355   2
   1  -9 -15 644.687 230.298   2
   1   9 -15 839.839 80.4211  17
   1  -9 -15 913.993 77.7651  17
   1  -9 -14 4961.53 394.931  27
  -1   9  14 4527.28 310.937  25
   1   9 -14 5103.39 276.809  14
  -1   9  14 4916.85 294.324   4
   1   9 -14 4850.28 277.458  17
   1  -9 -14 4987.95 274.916  17
   1  -9 -13 227.444 182.132  27
   1   9 -13 336.074 59.7618  14
  -1   9  13 404.013 106.456  25
   1  -9 -13 688.956 239.227   2
   1   9 -13 324.560 287.636   2
  -1   9  13 394.532 82.9961   4
   1  -9 -12 1432.12 217.239  27
   1   9 -12 1293.00 106.239  14
   1   9 -12 1497.16 328.570   2
   1  -9 -11 6344.22 438.333  27
   1   9 -11 6381.31 358.262  14
  -1   9  11 6514.15 371.184   4
   1  -9 -10 2215.16 268.534  27
  -1   9  10 3757.28 211.455   4
   1  -9  -9 351.585 138.528  27
   1   9  -9 290.479 46.0935  15
  -1   9   9 403.892 64.2413   4
  -1   9   8 19659.8 1065.94   4
   1  -9  -8 18612.3 1103.20  27
  -1   9   7 2379.95 146.209   4
  -1   9   6 2526.82 153.795   4
  -1   9   5 328.761 48.3045   4
  -1   9   4 3419.00 198.759   4
  -1  -9   4 3233.39 242.489  24
  -1  -9   3 977.908 63.1501   1
  -1   9   3 1142.67 79.4962   4
  -1  -9   3 1181.52 135.298  24
  -1   9   2 36039.3 1912.21   4
  -1  -9   2 34930.9 1900.38   1
  -1   9   2 35203.6 1900.91   1
  -1   9   1 84961.7 4777.36   3
  -1   9   1 92899.6 4784.22   4
   1   9   0 50728.5 2694.43   3
  -1   9   0 48212.6 2696.46   3
  -1   9  -1 9886.38 595.299   3
   1   9   1 11022.0 586.287   3
   1   9   2 23945.8 1161.00   4
  -1  -9  -2 22600.7 1150.63  23
  -1   9  -3 789.622 105.773   2
  -1  -9  -3 898.032 100.923   2
   1   9   3 902.839 64.6866   4
   1  -9   3 963.138 134.308  24
   1   9   4 7958.76 424.776   4
  -1  -9  -4 7691.85 456.893   2
   1  -9   4 7827.19 456.674  24
  -1  -9  -5 2444.77 207.465   2
   1   9   5 2413.63 140.634   4
  -1   9  -5 2277.60 217.398   2
  -1   9  -6 21561.6 1399.24   2
  -1  -9  -6 23643.7 1393.39   2
   1   9   6 25318.9 1346.63   4
  -1   9  -7 11148.8 820.586   2
  -1  -9  -7 11267.0 804.332   2
  -1   9  -8 8148.31 705.402   2
  -1  -9  -8 9119.30 689.598   2
   1   9   9 2930.96 172.751   4
  -1   9  -9 2422.39 314.204   2
  -1  -9  -9 2453.99 274.099   2
  -1  -9  -9 3078.18 268.026  27
  -1  -9 -10 2739.69 277.064  27
  -1   9 -10 2505.12 166.489  14
  -1   9 -10 2635.47 202.232  12
  -1  -9 -10 2029.34 291.995   2
  -1   9 -10 1903.83 316.137   2
   1   9  10 2762.84 175.111   4
  -1  -9 -10 3147.47 165.872  17
  -1   9 -10 3031.99 167.540  17
  -1  -9 -11 362.621 201.261  27
  -1   9 -11 528.081 113.313  12
  -1   9 -11 383.304 54.0479  14
   1   9  11 404.300 65.5159   4
  -1   9 -11 308.707 260.197   2
  -1  -9 -11 83.6429 204.899   2
  -1   9 -11 342.349 58.6899  17
  -1  -9 -11 335.140 52.3320  17
  -1  -9 -12 3670.47 340.808  27
  -1   9 -12 3080.63 187.610  14
  -1   9 -12 4316.28 225.038  12
  -1  -9 -12 2586.25 323.025   2
   1   9  12 2741.29 195.864   4
  -1   9 -12 2292.32 352.325   2
  -1  -9 -12 3365.23 186.587  17
  -1   9 -12 3243.07 189.886  17
  -1  -9 -13 4566.17 387.848  27
  -1   9 -13 4228.62 243.291  14
  -1   9 -13 3679.24 409.505   2
  -1   9 -13 4345.32 244.349  17
  -1  -9 -13 4293.85 241.887  17
  -1  -9 -14 6074.20 467.130  27
  -1   9 -14 6261.89 331.564  14
  -1  -9 -14 4262.31 442.612   2
  -1   9 -14 4340.16 470.594   2
  -1  -9 -14 5827.14 329.951  17
  -1   9 -14 5868.60 330.902  17
  -1   9 -15 804.225 257.580   2
  -1  -9 -15 448.746 217.507   2
  -1   9 -15 916.572 76.7175  17
  -1  -9 -15 961.085 76.1217  17
  -1  -9 -16 301.482 51.1535  17
  -1   9 -16 293.340 55.0110  17
  -1   9 -17 93.6419 42.7825  17
  -1  -9 -17 57.3892 40.5151  17
  -1  -9 -18 551.455 45.2063  17
  -1   9 -18 506.909 45.6408  17
  -1   9 -19 750.229 47.4200  17
  -1  -9 -19 730.951 47.6721  17
  -1  10  20 5984.15 259.808  16
   1 -10 -20 4354.89 255.027  17
   1  10 -19 2753.64 152.881  17
   1 -10 -19 2718.32 152.834  17
   1 -10 -18 1066.99 65.4570  13
   1  10 -18 1023.20 58.9656  17
   1 -10 -18 1040.68 57.9071  17
   1  10 -17 3225.45 180.597  17
   1 -10 -17 3064.10 179.150  17
   1 -10 -16 5340.43 296.520  17
   1  10 -16 5282.72 297.470  17
   1 -10 -15 1096.46 229.063   2
  -1  10  15 837.956 105.119   4
   1 -10 -15 715.561 215.121  27
   1  10 -15 934.163 80.4566  14
  -1  10  15 828.721 121.192  25
   1  10 -15 1016.23 78.4420  17
   1 -10 -15 941.872 75.8530  17
  -1  10  14 18577.9 1045.30  25
   1 -10 -14 19358.7 1120.49  27
   1  10 -14 20052.6 1016.26  14
   1 -10 -14 11437.6 1082.98   2
   1  10 -14 13017.0 1113.02   2
  -1  10  14 18154.8 1029.15   4
   1  10 -14 18961.4 1013.74  17
   1 -10 -14 18415.1 1012.09  17
   1 -10 -13 2949.78 289.249  27
   1  10 -13 2707.93 167.410  14
  -1  10  13 2722.94 185.689   4
   1  10 -13 2846.71 166.987  17
   1 -10 -13 2839.76 162.996  17
   1 -10 -12 8486.43 606.907  27
   1  10 -12 8850.89 520.966  14
   1  10 -12 8235.98 669.547   2
   1 -10 -11 1798.87 218.665  27
   1  10 -11 1648.38 110.989  14
  -1  10  11 1749.04 127.815   4
   1 -10 -10 5452.99 461.315  27
  -1  10  10 7703.23 411.821   4
   1 -10  -9-28.4500 135.778  27
   1  10  -9 75.8833 42.8767  15
  -1  10   9 55.2272 55.6123   4
  -1  10   8 64.7629 51.0449   4
   1 -10  -8 24.8026 123.779  27
  -1  10   7 659.068 66.4720   4
  -1  10   6 4628.54 266.666   4
  -1  10   5 4532.74 261.949   4
  -1  10   4 215.140 47.1433   4
  -1 -10   4 146.101 124.509  24
  -1  10   3 948.495 80.0132   4
  -1 -10   3 1035.93 60.6209   1
  -1  10   3 923.230 60.9659   1
  -1  10   2 15539.9 807.131   4
  -1  10   2 17148.1 790.860   1
  -1  10   1 2808.95 184.153   3
  -1  10   1 3323.49 198.747   4
  -1  10   0 7868.77 451.343   3
   1  10   0 8038.86 448.918   3
   1  10   1 293.900 57.1613   3
  -1  10  -1 287.677 76.7894   3
  -1 -10  -2 14430.7 954.246  28
  -1 -10  -2 20043.7 944.766  26
  -1  10  -2 13516.6 953.198  28
   1  10   2 20872.7 960.716   4
  -1  10  -2 15812.3 943.764  23
  -1 -10  -2 18149.4 944.097  23
  -1 -10  -3 24593.2 1312.08   2
   1  10   3 24853.0 1303.59   4
   1 -10   3 27283.7 1332.91  24
  -1  10  -4 54306.0 3342.22   2
   1  10   4 62295.1 3324.23   4
  -1 -10  -4 61608.1 3343.45   2
   1 -10   4 66153.2 3351.33  24
  -1 -10  -5 14185.0 835.353   2
   1  10   5 15067.0 802.751   4
  -1  10  -5 13218.2 838.176   2
  -1  10  -6 6976.19 454.370   2
  -1 -10  -6 6619.53 437.618   2
   1  10   6 6979.65 385.679   4
   1  10   7 1236.10 83.9922   4
  -1 -10  -7 1121.10 182.002   2
  -1  10  -7 845.830 206.942   2
  -1 -10  -8 6222.10 478.052   2
   1  10   8 7587.62 408.312   4
  -1  10  -8 6208.22 496.646   2
   1  10   9 11175.5 650.802   4
  -1  10  -9 9617.71 737.713   2
  -1 -10  -9 9572.29 718.353   2
  -1 -10 -10 7000.52 498.334  27
  -1  10 -10 6462.30 410.467  14
  -1  10 -10 8650.19 438.843  12
  -1  10 -10 6237.37 529.448   2
  -1 -10 -10 5886.81 498.656   2
   1  10  10 6752.26 416.410   4
  -1  10 -10 7926.17 409.772  17
  -1 -10 -10 7976.07 408.499  17
  -1 -10 -11 345.498 198.238  27
  -1  10 -11 599.753 112.620  12
  -1  10 -11 348.851 53.3671  14
  -1 -10 -11 192.162 204.021   2
   1  10  11 322.056 62.5780   4
  -1  10 -11 299.557 248.578   2
  -1 -10 -11 367.672 51.5374  17
  -1  10 -11 294.085 58.4032  17
  -1 -10 -12 1177.83 244.260  27
  -1  10 -12 1445.48 134.625  12
  -1  10 -12 1088.00 89.6799  14
  -1 -10 -12 878.974 237.505   2
  -1  10 -12 1282.46 92.2892  17
  -1 -10 -12 1312.98 86.9606  17
  -1 -10 -13 3807.23 337.637  27
  -1  10 -13 3719.49 199.623  14
  -1 -10 -13 2521.63 318.177   2
  -1  10 -13 2306.08 359.299   2
  -1  10 -13 3453.70 198.485  17
  -1 -10 -13 3205.38 196.288  17
  -1 -10 -14 526.341 220.087  27
  -1  10 -14 373.618 242.819   2
  -1 -10 -14 578.975 207.347   2
  -1 -10 -14 607.580 60.6919  17
  -1  10 -14 595.369 65.4584  17
  -1  10 -14 509.115 62.5541  14
  -1  10 -15-50.3326 218.261   2
  -1 -10 -15 117.041 182.267   2
  -1  10 -15 20.0681 49.7542  17
  -1 -10 -15 36.8243 47.8684  17
  -1 -10 -15 56.3467 50.6381  13
  -1 -10 -16 317.789 48.2059  17
  -1  10 -16 354.286 51.3727  17
  -1  10 -17 36.8989 39.9149  17
  -1 -10 -17 82.1628 37.8852  17
  -1  10 -18 851.611 58.1970  17
  -1 -10 -18 896.605 57.7144  17
  -1 -10 -19 78.5857 19.2556  17
   1  10  19 99.5786 31.4490  16
  -1 -10 -20 1607.96 89.7553  21
  -1  11  20 755.888 52.2678  16
   1 -11 -19 291.884 31.4611  17
  -1  11  18 143.376 38.4995  29
   1 -11 -18 236.816 46.5854  13
   1 -11 -18 228.443 33.7639  17
   1  11 -18 240.906 35.9981  17
   1 -11 -17 3818.33 141.552  17
   1  11 -17 3994.24 142.981  17
   1 -11 -16 468.248 52.6674  17
   1  11 -16 472.379 55.8193  17
  -1  11  15 1833.42 156.463  25
   1 -11 -15 1873.68 249.352  27
   1  11 -15 2015.91 118.275  14
   1  11 -15 1301.69 272.678   2
  -1  11  15 1917.92 149.221   4
   1 -11 -15 1640.41 110.205  17
   1  11 -15 1703.09 112.865  17
   1  11 -14-55.3230 242.273   2
   1 -11 -14 18.3744 191.762   2
  -1  11  14-141.662 95.7806   4
   1 -11 -14 112.679 203.592  27
   1  11 -14 80.0273 55.4280  14
  -1  11  14 91.3538 99.9261  25
   1  11 -14-0.62519 56.0426  17
   1 -11 -14-12.1569 49.7465  17
   1 -11 -13 994.138 222.480  27
   1  11 -13 1106.28 86.0568  14
   1 -11 -13 772.213 216.349   2
   1  11 -13 1024.32 265.863   2
  -1  11  13 959.746 109.319   4
   1 -11 -13 987.586 78.7881  17
   1  11 -13 1075.13 83.6612  17
   1 -11 -12 547.284 188.651  27
   1  11 -12 801.556 79.0206  14
   1  11 -12 781.739 284.696   2
  -1  11  12 850.322 99.4432   4
   1 -11 -12 335.479 217.962   2
   1  11 -12 993.600 76.5205  17
   1 -11 -11 371.441 177.017  27
   1  11 -11 485.708 60.7195  14
   1  11 -11 311.919 264.737   2
  -1  11  11 472.639 78.3463   4
   1 -11 -11 291.175 209.276   2
   1 -11 -10 225.856 150.843  27
  -1  11  10 683.960 80.5043   4
   1 -11  -9 161.286 140.197  27
   1  11  -9 67.3532 45.5377  15
  -1  11   9 83.6786 59.2449   4
   1 -11  -8 1703.20 175.910  27
  -1  11   8 1491.07 113.795   4
  -1  11   7 2154.03 140.643   4
  -1  11   6 1951.79 130.912   4
  -1  11   5 149.115 54.4918   4
  -1  11   4 3856.79 189.383   4
  -1 -11   4 4059.53 245.933  24
  -1  11   3 371.885 28.5039   1
  -1 -11   3 309.300 24.7229   1
  -1  11   3 389.819 66.8465   4
  -1 -11   3 457.518 147.773  24
  -1  11   2 6432.24 284.913   3
  -1  11   2 6466.29 294.596   4
  -1  11   1 9674.82 542.563   3
   1  11   0 6646.11 369.314   3
  -1  11   0 6123.40 371.579   3
  -1 -11   0 6386.42 348.261  26
   1  11   1 14575.0 874.226   3
  -1  11  -1 14119.5 882.726   3
  -1 -11  -1 16311.0 862.043  26
  -1  11  -2 581.994 81.2264  28
  -1 -11  -2 648.654 85.8662  28
   1  11   3 572.680 74.1750   4
  -1  11  -3 543.810 39.4393  23
  -1 -11  -3 551.777 40.0203  23
   1 -11   3 520.976 139.290  24
  -1  11  -4 151.491 87.1984   2
   1  11   4 170.717 48.3301   4
  -1 -11  -4 140.654 87.0482   2
   1 -11   4 130.565 134.812  24
  -1  11  -5 28149.9 1700.40   2
  -1 -11  -5 31942.1 1699.99   2
   1  11   5 31139.2 1673.96   4
  -1 -11  -6 2852.09 239.279   2
   1  11   6 3160.85 183.749   4
  -1  11  -6 2970.81 250.534   2
  -1 -11  -7 17613.3 1184.78   2
  -1  11  -7 17939.7 1194.82   2
  -1  11  -8 5847.56 322.905  15
  -1  11  -8 4705.97 411.192   2
   1  11   8 6067.39 329.718   4
  -1 -11  -8 4521.81 389.597   2
  -1  11  -9 339.077 204.434   2
   1  11   9 221.684 56.9289   4
  -1 -11  -9 191.222 172.247   2
  -1  11  -9 225.369 47.6467  15
  -1  11  -9 313.519 99.7251  12
  -1 -11 -10 160.277 177.748  27
  -1  11 -10 203.527 101.347  12
   1  11  10 205.827 60.7446   4
  -1  11 -10 147.510 217.262   2
  -1 -11 -10 52.9024 187.605   2
  -1  11 -10 120.786 45.9611  17
  -1 -11 -10 165.248 43.3252  17
  -1 -11 -11 1990.30 265.287  27
  -1  11 -11 2909.96 182.779  12
  -1  11 -11 2214.43 138.769  14
  -1  11 -11 1425.29 290.185   2
  -1 -11 -11 1245.88 247.053   2
  -1  11 -11 2298.61 135.512  17
  -1 -11 -11 2175.73 133.631  17
  -1 -11 -12 318.489 213.935  27
  -1  11 -12 620.683 108.054  12
  -1  11 -12 416.612 62.9979  14
  -1 -11 -12 256.912 207.120   2
  -1  11 -12 387.793 243.724   2
  -1  11 -12 480.851 59.2425  17
  -1 -11 -12 387.295 54.0863  17
  -1 -11 -13 22.3234 214.529  27
  -1  11 -13 131.502 55.9352  14
  -1  11 -13 73.4035 230.725   2
  -1 -11 -13 146.115 195.567   2
  -1  11 -13 158.871 53.0944  17
  -1 -11 -13 134.108 47.9735  17
  -1 -11 -14 123.078 211.261  27
  -1 -11 -14 51.0996 56.1525  13
  -1  11 -14 43.4628 50.1517  14
  -1 -11 -14 55.3661 46.4826  17
  -1  11 -14 19.0318 50.1204  17
  -1 -11 -14 107.592 191.203   2
  -1  11 -14 79.9545 228.167   2
  -1 -11 -15 793.545 68.6649  13
  -1 -11 -15 765.726 63.5860  17
  -1  11 -15 797.016 66.9174  17
  -1 -11 -16 233.115 43.0941  17
  -1  11 -16 285.299 44.6512  17
  -1  11 -17 97.2457 34.2643  17
  -1 -11 -17 79.1091 33.1883  17
  -1 -11 -18 1092.90 65.8470  17
  -1 -11 -19 227.415 20.2326  17
   1  11  19 426.696 33.6548  16
  -1  12  20 2818.34 158.722  16
  -1  12  19 4448.24 248.261  16
   1 -12 -18 3043.29 161.467  13
   1 -12 -18 2689.23 156.615  17
   1 -12 -17-54.5123 53.8062  13
   1 -12 -17 37.0747 33.9893  17
   1  12 -17 61.8931 36.3460  17
   1 -12 -16 1483.52 99.2797  17
   1  12 -16 1769.31 102.020  17
  -1  12  15 2526.13 198.618  25
   1 -12 -15 2931.33 293.603  27
   1  12 -15 3073.49 164.629  14
   1  12 -15 2712.01 157.579  17
   1 -12 -15 2558.88 155.581  17
   1 -12 -14 3840.78 343.632  27
  -1  12  14 3370.02 240.788  25
   1  12 -14 3864.10 202.901  14
   1 -12 -14 2400.25 299.737   2
   1  12 -14 2185.89 328.007   2
  -1  12  14 3099.53 226.132   4
   1 -12 -14 3250.81 194.477  17
   1  12 -14 3546.29 196.949  17
   1 -12 -13 8154.95 543.657  27
   1  12 -13 8208.55 431.715  14
  -1  12  13 8465.99 452.260   4
   1 -12 -13 4256.81 496.201   2
   1  12 -13 5434.45 534.644   2
   1 -12 -13 7475.19 424.632  17
   1  12 -13 8030.11 426.639  17
   1 -12 -12 830.814 198.095  27
   1  12 -12 748.712 77.5232  14
   1 -12 -12 391.034 191.394   2
   1  12 -12 954.511 257.170   2
  -1  12  12 987.344 111.092   4
   1  12 -12 897.546 72.8133  17
   1 -12 -12 794.529 66.9164  17
   1 -12 -11 478.620 203.974   2
  -1  12  11 684.015 93.0668   4
   1  12 -11 455.832 250.854   2
   1  12 -11 683.011 65.2683  17
   1 -12 -11 625.138 188.059  27
   1  12 -10 3918.88 411.408   2
  -1  12  10 5706.49 314.190   4
   1 -12 -10 3747.60 380.784   2
   1  12 -10 5525.26 301.321  15
   1 -12 -10 4639.63 377.062  27
  -1  12   9 1174.45 111.531   4
   1  12  -9 1355.43 91.1547  15
   1 -12  -9 1007.94 176.596  27
  -1  12   8 6794.75 365.701   4
   1  12  -8 6134.57 352.380  15
   1 -12  -8 5910.86 417.904  27
  -1  12   7 520.319 73.6233   4
  -1  12   6 55.3839 53.3927   4
  -1  12   5 6941.98 294.137   4
  -1 -12   5 4624.18 272.066   1
  -1 -12   4 20.9686 149.666  24
  -1  12   4-23.1956 26.2814   1
  -1 -12   4 6.00397 19.2545   1
  -1  12   4 34.6833 59.1109   4
  -1 -12   3 1430.24 171.121  24
  -1  12   3 1401.02 79.2328   1
  -1  12   3 1321.46 116.037   4
  -1 -12   2 21016.8 1093.73  24
  -1  12   2 19083.1 1071.45   4
  -1  12   2 18747.7 1061.16   3
  -1  12   1 24079.6 1324.51   3
  -1  12   0 15276.7 863.478   3
   1  12   0 16402.1 862.436   3
  -1 -12   0 15420.8 840.465  26
   1  12   1 11112.0 659.844   3
  -1  12  -1 10918.2 671.223   3
  -1 -12  -1 12047.3 643.940  26
   1 -12   2 3080.35 266.676  24
   1  12   2 3386.63 219.649   3
  -1 -12  -2 3740.46 202.397  26
   1 -12   3 24193.8 1091.39  24
  -1 -12  -3 20529.8 1037.67  23
  -1  12  -3 18807.3 1037.35  23
   1  12   3 24744.5 1060.30   4
  -1  12  -3 14456.5 1048.35  28
  -1 -12  -3 14621.3 1048.63  28
   1  12   4 30128.8 1711.61   4
  -1  12  -4 30322.3 1701.83  23
  -1 -12  -4 32669.6 1702.13  23
   1 -12   4 33713.3 1743.87  24
  -1 -12  -5 15743.9 899.970   2
  -1  12  -5 15441.5 901.957   2
   1  12   5 16390.4 881.194   4
  -1 -12  -6 1132.00 144.456   2
  -1  12  -6 1205.89 157.969   2
   1  12   6 1155.35 89.3686   4
  -1  12  -7 1395.77 194.749   2
   1  12   7 1401.82 100.002   4
  -1 -12  -7 1341.22 166.465   2
  -1  12  -8 7152.93 409.492  15
  -1  12  -8 6398.79 480.067   2
  -1 -12  -8 5630.43 464.003   2
  -1  12  -9 3261.79 198.167  12
  -1  12  -9 2688.25 158.988  15
  -1  12  -9 1910.35 260.196   2
  -1 -12  -9 1690.50 233.631   2
   1  12   9 2591.80 165.948   4
  -1  12 -10 505.482 115.881  12
  -1 -12 -10 452.030 182.443   2
  -1  12 -10 665.968 230.363   2
  -1  12 -10 582.764 56.0956  17
  -1 -12 -11 748.092 230.187  27
  -1  12 -11 888.156 78.0177  14
  -1  12 -11 1101.35 126.094  12
  -1 -12 -11 588.963 197.546   2
  -1  12 -11 577.998 224.906   2
  -1  12 -11 988.503 71.4358  17
  -1 -12 -11 865.366 68.0080  17
  -1 -12 -12 409.444 204.570  27
  -1  12 -12 328.263 58.5676  14
  -1  12 -12 379.942 105.747  12
  -1 -12 -12 226.999 183.819   2
  -1  12 -12 9.52301 221.866   2
  -1 -12 -12 304.229 47.4793  17
  -1  12 -12 268.395 52.0197  17
  -1 -12 -13 192.541 217.907  27
  -1  12 -13 22.6203 55.3860  14
  -1 -12 -13 88.4262 58.0642  13
  -1  12 -13 179.605 215.194   2
  -1 -12 -13 117.309 182.124   2
  -1 -12 -13 89.4691 44.1690  17
  -1  12 -13 107.389 49.1591  17
  -1 -12 -14 1329.23 258.174  27
  -1 -12 -14 1404.97 102.737  13
  -1  12 -14 1752.50 105.872  14
  -1  12 -14 1573.25 99.1468  17
  -1 -12 -14 1445.82 96.1556  17
  -1 -12 -14 1088.23 207.458   2
  -1  12 -15 978.855 72.3638  14
  -1  12 -15 839.865 65.4907  17
  -1 -12 -16 206.689 37.4786  17
  -1  12 -16 203.827 40.4955  17
  -1 -12 -17 106.731 28.6198  17
  -1 -12 -18 411.246 32.7035  17
   1  12  18 669.177 48.2585  16
   1  12  19 1616.69 95.0055  16
  -1  13  20 469.545 37.4492  16
  -1  13  19 154.917 39.4651  16
   1 -13 -18 761.732 59.6408  13
  -1  13  18 1123.41 70.9247  16
   1 -13 -17 116.072 51.7588  13
   1 -13 -17 73.2618 30.3552  17
   1 -13 -16 457.264 63.6728  13
   1  13 -16 423.514 45.4685  17
   1 -13 -16 372.307 44.4035  17
   1 -13 -15 1661.14 238.624  27
   1  13 -15 1588.06 99.0447  14
   1 -13 -15 1153.31 82.9954  17
   1  13 -15 1256.05 85.2660  17
   1 -13 -14 916.855 221.960  27
  -1  13  14 1048.04 130.967  25
   1  13 -14 1167.37 86.9424  14
   1  13 -14 1033.29 73.5014  17
   1 -13 -14 828.085 68.8991  17
   1 -13 -13 118.238 187.922  27
   1  13 -13 42.4267 59.1984  14
  -1  13  13-48.4522 88.6250   4
   1 -13 -13 86.5998 174.061   2
   1  13 -13-9.99013 47.5510  17
   1 -13 -13-8.54067 43.6931  17
   1 -13 -12 449.960 195.637  27
   1  13 -12 443.961 73.7127  14
   1  13 -12 865.158 64.9119  17
   1 -13 -12 639.252 59.8518  17
   1  13 -12 374.625 222.987   2
   1 -13 -12 455.070 187.712   2
  -1  13  12 1043.18 114.920   4
   1 -13 -11 2682.06 282.919  27
   1  13 -11 3151.92 173.622  17
  -1  13  11 3078.10 202.009   4
   1  13 -11 2101.31 293.098   2
   1 -13 -11 1884.55 261.793   2
   1 -13 -10 449.664 177.134  27
   1  13 -10 657.932 72.4286  15
  -1  13  10 841.846 96.3014   4
   1  13 -10 536.327 216.997   2
   1 -13 -10 740.908 183.811   2
   1 -13  -9 2278.50 233.316  27
   1  13  -9 2021.28 266.994   2
   1 -13  -9 1660.27 226.495   2
  -1  13   9 2313.93 161.581   4
   1  13  -9 2506.07 145.456  15
   1  13  -8 173.935 184.278   2
   1 -13  -8 28.0420 145.093   2
  -1  13   8 30.2762 65.5481   4
   1  13  -8 37.9437 49.1147  15
   1  13  -7 756.460 67.7555  15
  -1  13   7 832.063 89.8497   4
  -1 -13   6 210.153 34.2084   1
  -1  13   6 590.977 76.4761   4
  -1  13   5 3690.57 215.662   4
  -1  13   5 3624.71 194.026   1
  -1  13   4 216.489 26.9741   1
  -1  13   4 223.625 74.6076   4
   1 -13  -4 95.9713 74.4604   2
  -1 -13   4 298.935 170.308  24
  -1  13   3 268.479 97.0098   4
  -1 -13   3 239.021 152.227  24
  -1  13   2 336.808 77.0611   3
  -1  13   2 128.712 90.3039   4
  -1 -13   2 298.770 159.842  24
  -1  13   1 2224.49 179.496   3
  -1 -13   1 2583.64 152.770  26
   1  13   0 18497.3 1078.80   3
  -1  13   0 18017.8 1081.32   3
  -1 -13   0 18349.7 1058.08  26
   1 -13   0 20821.3 1057.96  26
   1  13   1 436.691 81.0683   3
   1 -13   1 513.952 37.8456  26
  -1 -13  -1 527.973 41.9137  26
  -1 -13  -2 7665.27 407.720  26
   1  13   2 6590.65 423.581   3
   1 -13   2 6919.10 465.453  24
  -1 -13  -3 1003.32 94.5058  28
   1 -13   3 2851.08 194.221  24
  -1  13  -4 2883.93 160.254  23
   1 -13   4 3276.01 258.496  24
   1  13   4 3427.18 192.701   4
  -1  13  -5 5754.62 326.739  23
   1  13   5 6375.71 341.807   4
  -1 -13  -6 7034.29 461.242   2
  -1  13  -6 7403.26 467.855   2
   1  13   6 8249.25 439.151   4
  -1  13  -7-51.2256 47.4433  15
  -1 -13  -7-25.1751 122.142   2
  -1  13  -7-28.2924 136.334   2
   1  13   7 50.4112 59.9532   4
  -1 -13  -8 5525.83 338.612  13
  -1  13  -8 6677.40 371.224  12
  -1  13  -8 6179.78 341.942  15
  -1 -13  -8 4872.01 391.134   2
  -1  13  -8 5697.59 410.760   2
   1  13   8 7673.75 355.700   4
  -1  13  -9 671.024 120.995  12
  -1 -13  -9 557.799 63.3048  13
  -1  13  -9 575.354 63.6788  15
  -1  13  -9 365.694 176.788   2
  -1 -13  -9 346.499 149.144   2
  -1 -13 -10 2319.78 132.989  13
  -1  13 -10 1963.56 172.577  12
  -1  13 -10 1029.19 247.422   2
  -1 -13 -10 1495.35 222.924   2
  -1 -13 -11 47.8438 58.4932  13
  -1  13 -11 31.6662 55.7755  14
  -1  13 -11-176.207 102.723  12
  -1  13 -11-32.9126 191.002   2
  -1 -13 -11 20.5461 161.422   2
  -1  13 -11-9.78899 42.6926  17
  -1 -13 -12-208.668 219.152  27
  -1  13 -12-8.11346 92.4492  12
  -1  13 -12 113.922 56.5911  14
  -1 -13 -12 48.0160 60.1049  13
  -1 -13 -12 56.4116 161.149   2
  -1  13 -12 29.5649 43.2272  17
  -1 -13 -12 29.6148 40.5695  17
  -1 -13 -13 117.459 207.356  27
  -1 -13 -13 69.1122 58.3849  13
  -1  13 -13 57.2642 57.8184  14
  -1 -13 -13-90.1817 163.047   2
  -1  13 -13-11.3950 44.4594  17
  -1 -13 -13 7.42554 40.0838  17
  -1 -13 -14 491.535 229.105  27
  -1 -13 -14 595.885 55.2616  17
  -1  13 -14 624.669 57.5124  17
  -1 -13 -14 646.720 68.0452  13
  -1  13 -14 828.530 70.0180  14
  -1  13 -15 245.097 41.4739  17
  -1 -13 -15 273.076 39.7557  17
  -1 -13 -16 31.4760 29.8677  17
   1  13  17 1082.19 66.5658  16
  -1 -13 -17 751.043 51.5753  17
   1  13  18 415.464 44.0947  16
   1  13  19 138.332 25.2502  16
  -1 -13 -19 105.306 22.3866  21
  -1  14  19 7295.47 400.532  16
  -1  14  18 116.190 45.5031  16
   1 -14 -17-20.0734 49.2689  13
  -1  14  17 6.39368 52.5179  16
   1  14 -16 13.4666 52.3982  14
   1 -14 -16 16.0205 55.2551  13
   1 -14 -15 7508.59 429.944  13
   1 -14 -15 7266.18 424.801  17
   1 -14 -14 301.633 199.100  27
   1  14 -14 299.713 64.0954  14
  -1  14  14 264.226 104.605  25
   1  14 -14 216.016 44.1648  17
   1  14 -13 748.286 78.5070  14
  -1  14  13 616.760 107.716   4
   1  14 -13 751.636 60.6757  17
  -1  14  12 4379.41 264.116   4
   1 -14 -12 3912.45 349.728  27
   1  14 -12 4211.82 237.182  14
   1 -14 -11 385.467 157.728   2
  -1  14  11 289.556 92.5797   4
   1 -14 -11 421.184 180.723  27
  -1  14  10 1535.23 132.381   4
   1  14 -10 1498.64 104.128  15
   1 -14 -10 1294.26 205.194  27
  -1  14   9 2170.80 154.968   4
   1  14  -9 2302.09 135.579  15
   1 -14  -9 1937.86 231.085  27
   1  14  -8 5691.52 293.237  15
  -1  14   8 5108.46 307.203   4
   1  14  -7 3874.20 200.136  15
  -1  14   7 3128.24 212.901   4
   1 -14  -6 647.695 117.310   2
  -1  14   6 690.959 93.7604   4
  -1  14   5 2519.64 166.547   4
  -1  14   5 2265.40 130.984   1
  -1 -14   4 6051.12 398.976  24
  -1  14   4 5628.29 349.618   4
  -1 -14   3 11299.2 657.924  24
  -1  14   3 11145.5 631.781   4
  -1  14   3 10667.5 619.685   3
  -1 -14   2 5366.97 343.779  24
  -1  14   2 4325.54 280.873   3
  -1  14   1 11785.7 782.083   3
  -1 -14   1 13188.3 758.849  26
  -1  14   0 147.358 99.6823   3
   1  14   0 82.6995 94.9141   3
  -1 -14   0 101.887 32.5625  26
   1 -14   0 112.511 27.6514  26
   1  14   1 256.208 90.8072   3
  -1 -14  -1 293.012 37.1966  26
   1 -14   1 237.499 31.8044  26
   1  14   2 16788.8 924.439   3
   1 -14   2 16328.2 958.908  24
   1  14   3 50999.8 2772.86   3
   1 -14   3 50604.3 2801.71  24
   1  14   4 11799.5 691.916   4
   1 -14   4 13484.1 729.752  24
   1  14   5 17639.8 897.455   4
  -1  14  -5 15571.8 874.895  23
   1  14   6 604.807 85.3800   4
  -1  14  -6 548.859 52.3572  23
  -1  14  -6 625.377 63.6092  15
  -1 -14  -7 3795.54 215.711  13
  -1  14  -7 4195.25 221.363  15
   1  14   7 3519.97 229.401   4
  -1  14  -8 77.2356 49.4854  15
  -1  14  -8 35.9946 98.7815  12
  -1 -14  -8 96.7445 53.0436  13
  -1 -14  -8 30.8626 115.008   2
  -1 -14  -9 7258.54 425.900  13
  -1  14  -9 8350.25 431.737  15
  -1 -14 -10 2939.69 168.072  13
  -1  14 -10 2839.89 202.518  12
  -1  14 -11 1058.19 87.8857  14
  -1 -14 -11 1024.80 86.2801  13
  -1  14 -11 1218.70 126.744  12
  -1 -14 -12 434.348 221.006  27
  -1 -14 -12 627.132 72.7051  13
  -1  14 -12 691.425 76.9680  14
  -1  14 -12 741.454 108.202  12
  -1  14 -12 751.238 57.3511  17
  -1 -14 -13 261.615 222.775  27
  -1 -14 -13 372.053 64.0318  13
  -1  14 -13 352.833 65.9926  14
  -1  14 -13 380.344 45.4409  17
  -1 -14 -14 352.064 223.380  27
  -1 -14 -14 491.348 62.7409  13
  -1  14 -14 509.472 63.9083  14
  -1  14 -14 408.592 45.2494  17
  -1  14 -15 574.562 63.8046  14
   1  14  16 77.0226 50.1953  16
   1  14  17 273.415 45.9698  16
   1  14  18 97.9672 34.9322  16
  -1  15  19 1102.22 71.8166  16
  -1  15  18 2.70316 43.5405  16
   1 -15 -17 2980.21 172.878  13
  -1  15  17 3038.87 176.318  16
   1  15 -16 1209.32 84.3153  14
  -1  15  16 1220.84 88.7306  16
   1  15 -15 5640.07 279.008  14
   1 -15 -15 4296.46 274.371  13
   1 -15 -14-106.143 192.347  27
   1  15 -14 109.613 62.6071  14
   1 -15 -14 17.5271 65.6166  13
   1 -15 -13 696.308 211.439  27
   1  15 -13 617.777 79.4840  14
   1 -15 -13 558.685 76.3540  13
  -1  15  12-66.6837 93.9667   4
   1 -15 -12-138.774 179.052  27
   1  15 -12-17.2169 64.9356  14
   1 -15 -11 7058.42 513.999  27
  -1  15  11 7484.59 434.558   4
   1  15 -10 1916.19 130.178  15
  -1  15  10 2036.72 158.302   4
   1 -15  -9 1902.10 240.279  27
  -1  15   9 1911.40 162.573   4
   1  15  -9 2421.75 143.237  15
  -1  15   8 186.228 50.7459   1
  -1  15   8 93.3227 81.8278   4
   1 -15  -8 211.166 57.3081  13
   1  15  -8 252.665 58.1686  15
  -1  15   7 557.126 90.7278   4
   1  15  -7 369.782 63.1328  15
   1 -15  -7 414.754 59.4126  13
  -1  15   6 2361.59 152.881  16
  -1  15   6 2596.17 182.308   4
  -1  15   5 2534.12 186.983   4
  -1 -15   4 222.481 182.618  24
  -1  15   4 28.1363 80.8838   3
  -1  15   4 348.274 108.401   4
  -1 -15   3 10475.1 594.667  24
  -1  15   3 9975.90 563.888   4
  -1  15   3 9017.68 547.814   3
  -1 -15   2 1165.63 194.630  24
  -1  15   2 808.318 104.244   3
  -1  15   1 378.265 102.454   3
  -1 -15   1 402.869 39.5535  26
  -1  15   0 1172.33 145.186   3
   1  15   0 1329.99 141.820   3
   1 -15   0 1700.69 92.7380  26
  -1 -15   0 1506.00 93.9451  26
   1  15   1 21604.6 1323.03   3
  -1 -15  -1 24062.5 1300.64  26
   1 -15   1 24150.7 1299.91  26
   1 -15   2 257.862 172.016  24
   1  15   2 111.342 81.5329   3
   1 -15   2 201.328 30.7825  26
   1  15   3 663.320 96.7857   3
   1 -15   3 721.977 179.154  24
   1  15   4 649.006 97.2643   3
   1 -15   4 807.719 186.898  24
   1  15   5 14286.3 867.379   4
   1 -15   5 15810.3 914.274  24
  -1  15  -5 16088.6 853.807  15
  -1  15  -6 183.385 57.5676  15
  -1 -15  -6 138.018 55.8035  13
   1  15   6 156.827 43.7151  16
   1  15   6 141.270 91.0276   4
  -1 -15  -7 10976.5 611.222  13
  -1  15  -7 12013.3 636.208  12
  -1  15  -7 11081.3 616.534  15
  -1 -15  -8 1518.08 108.479  13
  -1  15  -8 1719.15 145.762  12
  -1  15  -8 1663.60 113.701  15
  -1 -15  -9 827.174 78.4964  13
  -1  15  -9 989.663 128.076  12
  -1  15  -9 800.947 79.7458  15
  -1  15 -10 186.732 104.866  12
  -1  15 -10 29.6629 61.9046  15
  -1 -15 -10 215.966 64.9359  13
  -1 -15 -11 290.666 65.5809  13
  -1  15 -11 288.559 67.1674  14
  -1  15 -11 297.970 100.436  12
  -1  15 -12 431.875 68.9620  14
  -1  15 -12 555.277 98.3530  12
  -1 -15 -12 459.639 69.4643  13
  -1 -15 -13 813.875 77.8473  13
  -1  15 -13 854.158 79.7438  14
  -1 -15 -14 2668.50 166.793  13
  -1  15 -14 3047.55 172.082  14
   1  15  15 1861.35 121.113  16
  -1  15 -15 1930.76 122.859  14
   1  15  16 7.73710 47.2784  16
   1  15  17 250.344 47.2839  16
   1  15  18 161.906 33.6767  16
  -1 -15 -18 154.618 26.2948  21
  -1  16  19 186.207 32.1126  16
  -1  16  18 444.972 51.0969  16
   1 -16 -17 587.993 56.4202  13
  -1  16  17 557.344 61.2786  16
   1  16 -16 3387.75 182.340  14
   1 -16 -16 2917.82 180.488  13
  -1  16  16 3021.74 183.017  16
   1  16 -15 37.4895 56.7067  14
   1 -16 -15 42.2966 59.9095  13
  -1  16  15 24.2634 60.3203  16
   1 -16 -14 4290.53 392.041  27
   1 -16 -14 4210.12 276.316  13
   1 -16 -13 4264.18 378.545  27
   1  16 -13 5124.10 263.417  14
   1 -16 -13 4048.27 256.432  13
   1 -16 -12 5502.16 488.621  27
   1  16 -12 6342.72 386.511  14
  -1  16  11 7549.53 454.406   4
   1 -16 -11 7286.42 540.887  27
   1 -16 -11 7825.45 430.183  13
   1 -16 -10 1569.30 113.886  13
  -1  16  10 1478.65 145.425   4
   1  16 -10 1742.30 120.139  15
  -1  16   9 234.254 95.6740   4
   1 -16  -9 207.176 168.715  27
   1 -16  -9 292.835 66.9157  13
   1  16  -9 363.471 66.3754  15
  -1  16   8 2225.67 165.846   4
  -1  16   8 2097.06 132.607  16
   1  16  -8 2322.91 138.626  15
   1 -16  -8 1849.17 133.812  13
  -1  16   7 223.577 97.2531   4
  -1  16   7 281.712 55.0885  16
   1  16  -7 214.887 58.7686  15
   1 -16  -7 195.831 61.3213  13
  -1  16   6 2987.22 212.825   4
   1  16  -6 3108.87 181.588  15
  -1  16   6 2899.68 176.082  16
  -1  16   5 638.255 123.848   4
  -1  16   5 744.172 99.8958   3
   1  16  -5 553.202 65.0094  15
  -1  16   5 429.382 60.0392  16
  -1 -16   5 656.211 89.6805  13
  -1  16   4 3850.44 256.614   4
  -1  16   4 4030.55 237.249   3
  -1 -16   4 4494.51 305.256  24
  -1 -16   4 3918.94 214.714  13
  -1  16   3 270.395 101.722   3
  -1 -16   3 516.830 182.242  24
  -1 -16   2 719.326 53.2385  26
  -1  16   2 600.732 107.740   3
  -1 -16   2 813.761 201.483  24
  -1  16   1 1435.42 159.489   3
  -1 -16   1 1891.52 108.272  26
  -1  16   0 3950.87 300.184   3
  -1 -16   0 4413.57 256.584  26
   1 -16   0 4926.19 256.298  26
   1  16   1 36030.7 2072.91   3
   1 -16   1 37813.1 2045.42  26
  -1 -16  -1 37889.5 2046.35  26
   1 -16   2 49573.8 2656.64  26
   1  16   2 45239.3 2679.58   3
   1 -16   2 46181.6 2708.74  24
   1 -16   3 2892.40 161.615  26
   1 -16   3 2665.98 263.565  24
   1  16   3 2892.02 200.682   3
   1  16   4 25291.9 1340.81   3
   1 -16   4 27697.5 1384.11  24
  -1  16  -4 26961.9 1327.41  16
   1  16   4 22283.7 1320.09  16
   1 -16   4 24279.0 1324.85  13
   1  16   5 3549.86 213.344   3
   1 -16   5 2791.86 193.803  13
  -1 -16  -5 3174.36 184.393  13
  -1  16  -5 3459.84 194.132  15
   1  16   5 2991.80 182.852  16
   1 -16   5 3932.50 297.692  24
  -1  16  -6 4407.71 280.261  12
  -1 -16  -6 4630.45 253.183  13
  -1  16  -6 5065.82 262.771  15
   1  16   6 4024.09 250.332  16
  -1 -16  -7 90.1034 200.060  27
   1  16   7 87.9512 49.3656  16
  -1 -16  -7 86.5168 59.3812  13
  -1  16  -7 76.9092 108.967  12
  -1  16  -7 6.45966 62.9742  15
   1  16   8 1057.97 77.4773  16
  -1  16  -8 815.205 87.3136  15
  -1  16  -8 832.394 128.782  12
  -1 -16  -8 893.246 85.9600  13
  -1  16  -9 630.709 118.767  12
  -1 -16  -9 476.232 72.7314  13
  -1  16  -9 497.437 72.1805  15
  -1  16 -10 5783.37 328.125  15
  -1  16 -10 5377.45 345.523  12
  -1 -16 -10 5756.85 321.733  13
  -1 -16 -11 1542.33 110.000  13
  -1  16 -12 525.083 74.8638  14
  -1 -16 -12 516.259 70.5903  13
   1  16  13 242.819 62.8626  16
  -1  16 -13 226.665 66.6679  14
  -1 -16 -13 300.311 62.3835  13
   1  16  14 98.2076 55.9127  16
  -1  16 -14 129.734 60.0876  14
  -1 -16 -14 136.579 54.7191  13
   1  16  15 245.870 55.8391  16
  -1  16 -15 253.660 56.2857  14
   1  16  16 69.8712 48.4423  16
   1  16  17 1718.73 106.487  16
  -1 -16 -17 1744.35 99.6824  21
   1  16  18 156.918 29.4997  16
  -1 -16 -18 139.779 20.6595  21
  -1  17  19 12.6356 25.5496  16
  -1  17  18 3594.84 203.276  16
   1 -17 -17 180.585 42.4416  13
  -1  17  17-2.98880 48.4220  16
   1  17 -16 7866.85 418.253  14
   1 -17 -16 7348.13 416.239  13
  -1  17  16 7494.87 419.349  16
   1 -17 -15 803.964 77.8723  13
   1  17 -15 929.113 76.3258  14
  -1  17  15 813.719 80.5538  16
   1 -17 -14 1730.49 122.908  13
   1  17 -14 2034.83 126.663  14
  -1  17  14 1708.50 124.123  16
   1 -17 -13 110.653 188.552  27
   1 -17 -13 143.660 68.0865  13
   1  17 -13 176.674 67.3300  14
  -1  17  13 164.234 66.1363  16
   1 -17 -12 196.066 199.242  27
   1  17 -12 137.959 77.2653  14
   1 -17 -12 646.453 76.2575  13
  -1  17  12 624.365 76.8232  16
   1 -17 -11 72.6695 185.911  27
   1 -17 -11 163.298 68.7159  13
  -1  17  11 175.857 68.7209  16
   1 -17 -10 12061.7 942.923  27
   1 -17 -10 13852.5 857.383  13
  -1  17  10 15726.9 889.294   4
   1  17 -10 15986.6 864.116  15
  -1  17  10 18471.1 861.528  16
   1 -17  -9 7036.16 501.755  27
  -1  17   9 6838.62 416.094   4
  -1  17   9 6959.01 383.704  16
   1  17  -9 7329.09 391.542  15
   1 -17  -9 6472.51 382.894  13
  -1  17   8 4290.24 269.937   4
   1  17  -8 4399.11 234.705  15
  -1  17   8 3726.42 227.278  16
   1 -17  -8 3676.23 225.475  13
  -1  17   7 69.6675 113.420   4
  -1  17   7 5.93436 56.6098  16
   1  17  -7 11.3040 59.8154  15
   1 -17  -7-21.3351 63.1179  13
  -1  17   6 2780.92 168.003  16
   1  17  -6 2630.22 170.998  15
  -1  17   5 3656.27 248.256   4
  -1  17   5 3592.08 228.845   3
   1  17  -5 3159.76 193.847  15
  -1  17   5 3032.05 191.773  16
  -1 -17   5 3471.59 205.021  13
  -1  17   4 3671.78 248.955   3
  -1 -17   4 3669.56 225.347  13
  -1 -17   4 4553.60 318.697  24
   1  17  -4 4272.06 222.191  16
  -1  17   4 3283.42 215.058  16
  -1  17   3 227.641 106.288   3
  -1 -17   3 300.594 41.2878  26
   1 -17  -3 272.684 61.3989  13
  -1 -17   3 295.871 197.106  24
   1  17  -3 226.564 63.6119  16
  -1  17   3 39.1376 61.6092  16
  -1  17   2 28998.9 1563.45   3
  -1 -17   2 28811.4 1530.41  26
   1 -17  -2 27341.0 1534.08  13
  -1 -17   2 32909.1 1605.06  24
  -1  17   2 26954.2 1537.62  16
   1 -17  -1 5652.02 364.085  13
  -1  17   1 6404.18 400.464   3
  -1  17   1 5760.79 365.955  16
   1 -17   0 59717.4 2997.11  26
  -1 -17   0 54535.6 2997.04  26
   1 -17   0 49618.3 3001.65  13
  -1  17   0 51968.0 3004.51  16
  -1 -17  -1 496.783 50.1700  26
   1 -17   1 524.391 45.8358  26
   1 -17   1 489.961 80.7083  13
   1  17   1 559.840 121.190   3
  -1  17  -1 439.384 73.1307  16
   1  17   2 7701.78 466.106   3
   1 -17   2 8256.31 428.242  26
  -1 -17  -2 7417.15 435.672  13
   1 -17   2 7372.82 439.540  13
   1 -17   2 7926.79 512.873  24
  -1  17  -2 7351.48 439.249  16
   1  17   3 841.274 118.032   3
   1 -17   3 882.529 57.1065  26
   1 -17   3 728.013 185.899  24
   1  17   3 687.562 74.0530  16
  -1  17  -3 753.548 81.0886  16
  -1 -17  -3 758.226 84.6968  13
   1 -17   3 749.994 94.4146  13
   1  17   4 456.233 104.051   3
   1 -17   4 656.238 190.591  24
   1  17   4 538.243 65.4946  16
  -1  17  -4 786.943 75.9070  16
  -1 -17  -4 633.461 70.7744  13
   1 -17   4 583.743 89.4393  13
   1  17   5 1441.13 129.690   3
   1  17   5 1057.25 90.0691  16
  -1  17  -5 1313.51 100.257  15
  -1 -17  -5 1342.76 98.6042  13
   1 -17   5 1236.13 113.224  13
  -1  17  -5 1302.23 130.868  12
  -1 -17  -6 14411.7 790.174  13
   1  17   6 14997.9 814.993   3
  -1  17  -6 15161.6 799.034  15
   1  17   6 13939.8 791.113  16
  -1 -17  -7 246.714 208.701  27
   1  17   7 369.614 59.7843  16
  -1 -17  -7 501.353 69.8399  13
  -1  17  -7 407.167 73.9314  15
  -1  17  -8 19798.6 1140.83  15
   1  17   8 21534.0 1134.93  16
  -1 -17  -8 20688.5 1133.33  13
  -1  17  -9 4117.91 232.330  15
   1  17   9 3689.09 222.379  16
  -1 -17  -9 3769.06 223.360  13
   1  17  10 12065.6 661.286  16
  -1  17 -10 11409.6 668.399  15
  -1 -17 -10 12290.9 660.404  13
   1  17  11 1043.64 89.9893  16
  -1 -17 -11 1143.91 93.2854  13
   1  17  12 295.285 66.1333  16
  -1 -17 -12 440.371 69.4397  13
   1  17  13 2254.85 150.590  16
  -1 -17 -13 2348.63 149.554  13
  -1  17 -13 2756.24 158.211  14
   1  17  14 284.862 59.9544  16
  -1  17 -14 296.509 62.5998  14
   1  17  15 384.898 57.9046  16
  -1  17 -15 414.761 57.5347  14
   1  17  16 1490.91 97.7004  16
   1  17  17 3338.69 179.873  16
  -1 -17 -17 3106.77 173.864  21
  -1  18  18 78.7482 38.4308  16
  -1  18  17 15.2476 45.8040  16
   1 -18 -16 511.855 59.4057  13
   1  18 -16 630.385 53.6356  14
  -1  18  16 446.078 64.4538  16
   1  18 -15 1723.46 111.823  14
   1 -18 -15 1637.79 113.912  13
  -1  18  15 1806.48 117.331  16
   1  18 -14 726.692 72.8668  14
   1 -18 -14 466.794 75.8421  13
  -1  18  14 674.314 80.1468  16
   1 -18 -13 3521.70 338.487  27
   1 -18 -13 3405.19 206.025  13
   1  18 -13 3553.74 209.751  14
  -1  18  13 3501.07 208.560  16
   1 -18 -12 4964.46 444.166  27
   1  18 -12 5208.23 322.731  14
   1 -18 -12 5798.52 318.941  13
  -1  18  12 5833.83 321.083  16
   1 -18 -11 4788.43 389.194  27
   1 -18 -11 4322.75 249.064  13
  -1  18  11 4201.94 250.360  16
   1 -18 -10 7720.68 544.906  27
   1 -18 -10 7455.18 423.189  13
   1  18 -10 7540.10 430.177  15
  -1  18  10 7792.36 426.405  16
   1 -18  -9 783.573 223.100  27
  -1  18   9 750.769 147.667   4
  -1  18   9 628.450 81.7378  16
   1  18  -9 644.132 79.8249  15
   1 -18  -9 668.433 81.9521  13
  -1  18   8 337.071 139.573   4
  -1  18   8 320.537 68.9735  16
   1 -18  -8 365.866 74.3765  13
   1  18  -8 468.148 71.5839  15
  -1  18   7 1759.33 188.249   4
  -1  18   7 1971.16 169.069   3
   1  18  -7 1734.82 123.994  15
  -1  18   7 1596.19 121.880  16
   1 -18  -7 1875.58 121.178  13
  -1  18   6 241.055 108.658   3
  -1  18   6 368.240 136.489   4
  -1  18   6 220.368 65.1901  16
   1  18  -6 326.095 62.9623  15
  -1  18   5 338.329 109.150   3
  -1  18   5 184.472 64.4176  16
   1  18  -5 272.080 61.2949  15
  -1 -18   5 275.410 90.6002  13
  -1  18   4 72.4954 107.186   3
  -1 -18   4 64.5737 86.8499  13
  -1 -18   4 65.0153 188.444  24
   1  18  -4-20.9694 60.9416  16
  -1  18   4 24.5548 63.1121  16
  -1  18   3 2852.75 230.383   3
  -1 -18   3 3192.37 176.791  26
   1 -18  -3 3165.42 186.628  13
  -1 -18   3 3258.88 295.697  24
  -1  18   3 2609.84 189.024  16
   1  18  -3 3500.55 193.082  16
  -1  18   2 2883.29 222.452   3
  -1 -18   2 2940.43 163.541  26
   1 -18  -2 2687.57 174.207  13
  -1 -18   2 3436.55 292.689  24
  -1  18   2 2621.93 176.579  16
   1  18  -2 3063.33 178.139  16
  -1 -18   1 459.529 48.0296  26
  -1 -18   1 481.773 88.9989  13
   1 -18  -1 389.329 78.5055  13
  -1  18   1 279.530 121.847   3
   1  18  -1 424.804 73.6020  16
  -1  18   1 506.573 72.6532  16
   1 -18   0 16524.1 828.942  26
  -1 -18   0 15095.2 828.965  26
  -1 -18   0 15130.3 838.214  13
   1 -18   0 13741.7 835.442  13
   1  18   0 14825.7 838.123  16
  -1  18   0 14081.8 838.642  16
   1  18   1 13709.5 789.292   3
  -1 -18  -1 14309.3 751.857  26
   1 -18   1 14641.7 750.031  26
  -1 -18  -1 13287.1 758.911  13
   1 -18   1 12749.2 759.350  13
   1 -18   1 13218.8 823.103  24
  -1  18  -1 12642.5 759.716  16
   1  18   1 12738.9 758.842  16
   1  18   2 5056.17 307.871   3
   1 -18   2 5391.01 259.863  26
   1 -18   2 4699.28 275.088  13
  -1 -18  -2 4655.72 272.971  13
  -1 -18  -2 4163.35 258.346  20
   1 -18   2 5087.29 366.342  24
  -1  18  -2 4740.47 274.744  16
   1  18   2 4581.28 270.766  16
   1  18   3 9129.28 532.665   3
   1 -18   3 9987.50 495.582  26
  -1 -18  -3 9219.11 504.038  13
   1 -18   3 9303.69 508.935  13
  -1 -18  -3 8282.17 494.846  20
   1 -18   3 10030.8 580.205  24
  -1  18  -3 9564.81 509.039  16
   1  18   3 8439.63 503.685  16
   1  18   4 5593.25 359.133   3
   1 -18   4 6091.00 321.788  26
   1 -18   4 5697.38 413.917  24
  -1  18  -4 6422.30 336.542  16
   1  18   4 5034.78 328.875  16
   1 -18   4 5843.08 337.203  13
  -1 -18  -4 5836.82 330.479  13
   1 -18   5 8670.56 470.207  13
  -1 -18  -5 8589.34 461.234  13
  -1  18  -5 8287.52 466.552  15
   1  18   5 7856.35 461.415  16
   1  18   5 8197.82 487.994   3
  -1 -18  -6 4619.90 249.589  13
   1  18   6 4712.91 282.356   3
  -1  18  -6 4153.12 254.770  15
   1  18   6 3992.17 247.185  16
  -1 -18  -7 210.005 198.791  27
  -1  18  -7 73.2483 66.3199  15
  -1 -18  -7 43.6816 72.6090  13
   1  18   7 118.095 107.184   3
   1  18   7 55.0247 63.2633  16
   1  18   8 5587.18 298.864   3
  -1  18  -8 3689.43 259.499  15
   1  18   8 4436.59 257.690  16
  -1 -18  -8 4835.03 255.484  13
   1  18   9 287.839 63.8509  16
  -1 -18  -9 258.984 73.2058  13
  -1  18  -9 173.064 73.8657  15
   1  18  10 187.375 64.5825  16
  -1  18 -10 71.4463 75.1421  15
  -1 -18 -10 252.980 72.0284  13
   1  18  11 1276.81 102.974  16
  -1 -18 -11 1441.04 105.108  13
   1  18  12 110.165 63.1814  16
  -1  18 -12 26.8598 70.2944  14
  -1 -18 -12 77.1428 66.1444  13
   1  18  13 4.21677 61.3635  16
  -1  18 -13-22.9236 66.0876  14
  -1 -18 -13-39.2952 61.7039  13
   1  18  14 36.6747 58.8914  16
  -1  18 -14 28.4818 53.7625  14
  -1  18 -15-2.98221 43.2809  14
   1  18  15-2.63195 49.2100  16
  -1 -18 -15 21.3221 34.3694  21
   1  18  16 837.945 65.0194  16
  -1 -18 -16 778.247 52.4393  21
   1  18  17 394.189 42.2365  16
  -1  19  18 115.836 30.1078  16
  -1  19  17 2661.66 156.517  16
   1  19 -16 26.2681 37.7405  14
   1 -19 -16 39.9370 49.3143  13
  -1  19  16-56.4888 53.6750  16
   1 -19 -15 5174.96 301.684  13
   1  19 -15 5475.38 302.445  14
  -1  19  15 5559.08 304.855  16
   1  19 -14-22.6976 53.5490  14
   1 -19 -14 66.4002 62.5951  13
  -1  19  14-42.9432 65.1367  16
   1  19 -13 96.6470 59.8139  14
   1 -19 -13 46.6428 68.0657  13
  -1  19  13 157.185 71.3667  16
   1 -19 -12 2095.47 284.212  27
   1  19 -12 1645.16 149.713  14
   1 -19 -12 2751.47 152.717  13
  -1  19  12 2803.91 158.075  16
   1 -19 -11 7308.58 506.637  27
   1 -19 -11 6849.13 379.974  13
  -1  19  11 6586.54 382.142  16
   1  19 -10 302.416 72.3694  15
   1 -19 -10 316.181 76.6005  13
  -1  19  10 424.020 79.1562  16
   1 -19  -9 11505.0 694.808  27
   1 -19  -9 10711.0 581.958  13
  -1  19   9 10533.0 585.253  16
   1  19  -9 10010.1 587.194  15
  -1  19   9 10980.9 620.166   3
   1  19  -8 190.965 64.8943  15
   1 -19  -8 79.8864 77.2151  13
  -1  19   8 175.973 72.0299  16
  -1  19   8 322.372 148.094   4
  -1  19   8 147.319 119.482   3
   1 -19  -7 313.486 71.1849  13
   1  19  -7 257.093 68.3359  15
  -1  19   7 252.527 127.074   3
  -1  19   7 387.995 146.222   4
  -1  19   7 199.350 73.6970  16
  -1  19   6 1521.47 162.881   3
   1  19  -6 1482.07 110.262  15
  -1  19   6 1327.05 111.371  16
  -1  19   5 6145.70 377.002   3
  -1  19   5 5654.96 337.627  16
   1  19  -5 6216.65 340.322  15
  -1  19   4 190.285 110.994   3
  -1 -19   4 152.659 45.1862  26
  -1 -19   4 148.557 90.6137  13
  -1 -19   4 234.550 210.415  24
  -1  19   4 146.812 69.5414  16
   1  19  -4 206.409 70.3762  16
  -1  19   3 1735.81 173.387   3
  -1 -19   3 1685.13 102.283  26
   1 -19  -3 1506.48 119.364  13
  -1 -19   3 2022.41 251.149  24
   1  19  -3 1851.42 122.735  16
  -1  19   3 1468.29 121.595  16
  -1  19   2 2148.44 183.183   3
  -1 -19   2 1792.27 113.369  26
   1 -19  -2 1761.48 130.919  13
  -1 -19   2 1978.78 261.434  24
  -1  19   2 1849.83 134.080  16
   1  19  -2 2203.75 134.344  16
  -1  19   1 33816.4 1794.27   3
  -1 -19   1 36077.1 1748.53  26
   1 -19  -1 30530.2 1753.81  13
  -1 -19   1 31300.5 1757.30  13
  -1 -19   1 30871.6 1747.04  20
  -1  19   1 30154.3 1757.08  16
   1  19  -1 32209.0 1757.75  16
  -1 -19   0 97.1072 43.5895  26
  -1 -19   0 165.340 80.3834  13
   1 -19   0 42.0242 73.7827  13
  -1 -19   0 116.840 37.5532  20
  -1  19   0 78.3784 70.5418  16
   1  19   0 176.664 70.1486  16
   1 -19   1 6715.49 360.696  26
  -1 -19  -1 6491.75 374.941  13
   1 -19   1 5837.29 374.433  13
  -1 -19  -1 6924.34 360.254  20
   1 -19   1 5725.05 465.137  24
   1  19   1 6121.08 373.314  16
  -1  19  -1 6058.42 373.166  16
   1  19   2-19.0328 114.636   3
   1 -19   2 33.1108 38.2196  26
  -1 -19  -2-4.75074 83.6222  13
   1 -19   2 59.3496 79.1101  13
   1 -19   2 36.9301 188.937  24
  -1 -19  -2 26.0940 37.0477  20
   1  19   2 22.5050 68.2327  16
  -1  19  -2 45.9304 68.9198  16
   1  19   3 742.927 135.169   3
   1 -19   3 1131.81 67.7516  26
   1 -19   3 976.411 107.288  13
  -1 -19  -3 1038.68 97.1776  13
  -1 -19  -3 858.602 66.9287  20
   1 -19   3 890.937 207.241  24
  -1  19  -3 972.408 93.5202  16
   1  19   3 787.886 87.8139  16
   1  19   4 102.331 111.603   3
   1 -19   4 86.1574 39.8118  26
  -1 -19  -4 7.59204 75.0841  13
   1 -19   4 17.9881 87.3505  13
   1 -19   4-185.628 205.541  24
  -1 -19  -4 70.2126 41.1390  20
   1  19   4 85.8875 64.6409  16
  -1  19  -4 66.4612 73.4151  16
   1 -19   5 7130.59 380.813  26
  -1 -19  -5 6916.58 390.969  13
   1 -19   5 7075.87 398.227  13
  -1  19  -5 6737.52 393.023  15
   1  19   5 6455.34 389.990  16
   1  19   5 7109.91 423.126   3
  -1 -19  -6 3317.37 191.810  13
   1  19   6 3155.83 227.227   3
   1  19   6 2853.31 186.554  16
  -1  19  -6 3085.89 191.743  15
  -1 -19  -7 11862.6 804.624  27
  -1 -19  -7 13697.4 708.800  13
   1  19   7 13048.9 736.757   3
   1  19   7 11917.3 708.170  16
  -1  19  -7 13204.3 714.518  15
  -1 -19  -8 5095.73 452.424  27
  -1 -19  -8 6238.37 343.660  13
   1  19   8 6298.47 377.436   3
   1  19   8 5895.58 343.604  16
  -1  19  -8 6075.14 349.895  15
  -1 -19  -9 12244.8 862.483  27
   1  19   9 13423.9 775.130   3
   1  19   9 13203.4 747.997  16
  -1  19  -9 13817.6 754.796  15
  -1 -19  -9 13986.1 746.838  13
   1  19  10 2286.98 188.704   3
   1  19  10 2182.33 147.762  16
  -1  19 -10 2171.84 153.327  15
  -1 -19 -10 2318.58 146.936  13
   1  19  11 963.987 89.8565  16
  -1 -19 -11 970.622 92.9937  13
   1  19  12 253.352 66.5552  16
  -1  19 -12 210.168 68.9546  14
  -1 -19 -12 188.308 69.3731  13
   1  19  13 2472.41 159.002  16
  -1 -19 -13 2500.37 156.061  13
  -1  19 -13 2735.83 160.376  14
  -1  19 -14 246.021 53.1401  14
   1  19  14 260.105 60.5017  16
  -1 -19 -14 200.933 36.7134  21
  -1  19 -15 9.49508 38.9498  14
   1  19  15 97.8913 51.2462  16
  -1 -19 -15 24.6789 29.9117  21
   1  19  16 588.474 55.3465  16
   1  19  17 4374.24 230.114  16
  -1 -19 -17 4068.18 226.365  20
  -1  20  17 701.673 59.7950  16
   1 -20 -16 112.477 45.8117  13
  -1  20  16 94.2511 50.9182  16
   1  20 -15 70.2944 42.4757  14
   1 -20 -15 20.9971 54.3189  13
  -1  20  15 43.3241 58.0521  16
   1 -20 -14 1469.24 114.959  13
  -1  20  14 1616.30 118.621  16
   1 -20 -13 2638.51 157.646  13
   1  20 -13 2453.16 156.600  14
  -1  20  13 2477.76 160.194  16
   1 -20 -12 3066.88 309.585  27
   1  20 -12 2652.57 189.298  14
   1 -20 -12 3441.64 191.040  13
  -1  20  12 3397.01 195.263  16
   1 -20 -11 559.952 201.868  27
   1 -20 -11 285.142 77.5513  13
  -1  20  11 322.946 128.755   3
  -1  20  11 310.043 78.9688  16
   1 -20 -10 238.113 181.029  27
   1 -20 -10 360.566 80.3196  13
   1  20 -10 230.735 68.7636  15
  -1  20  10 241.103 130.189   3
  -1  20  10 331.711 76.0751  16
   1 -20  -9 1382.44 233.956  27
   1 -20  -9 1680.74 120.944  13
   1  20  -9 1566.14 117.981  15
  -1  20   9 1544.52 122.786  16
  -1  20   9 1676.65 172.204   3
   1 -20  -8 846.485 94.5812  13
   1  20  -8 800.907 86.6124  15
  -1  20   8 817.155 94.4414  16
  -1  20   8 984.815 152.969   3
   1 -20  -7 439.345 77.5632  13
   1  20  -7 451.042 74.0064  15
  -1  20   7 419.590 82.9741  16
  -1  20   7 438.312 129.820   3
   1  20  -6 682.267 82.1565  15
  -1  20   6 534.114 87.4032  16
  -1  20   6 529.030 142.364   3
  -1 -20   5 965.222 74.3340  26
  -1  20   5 1051.17 151.094   3
   1  20  -5 1051.03 91.1112  15
  -1  20   5 922.555 102.240  16
  -1  20   4 1825.10 196.254   3
  -1 -20   4 2105.88 127.205  26
  -1 -20   4 2114.68 162.866  13
  -1 -20   4 2457.35 289.575  24
  -1  20   4 1839.07 143.250  16
   1  20  -4 2506.00 148.165  16
  -1  20   3 409.772 138.429   3
  -1 -20   3 360.094 53.5139  26
   1 -20  -3 422.944 87.3125  13
  -1 -20   3 600.645 216.908  24
  -1  20   3 411.365 83.7794  16
   1  20  -3 438.639 76.8997  16
  -1  20   2 4661.80 320.480   3
  -1 -20   2 4571.79 257.527  26
   1 -20  -2 4192.37 271.339  13
  -1 -20   2 4970.59 387.047  24
   1  20  -2 5152.97 274.201  16
  -1  20   2 4621.66 274.268  16
  -1 -20   1 2193.99 124.497  26
   1 -20  -1 1875.60 146.619  13
  -1  20   1 1923.75 141.730  16
   1  20  -1 2004.54 141.321  16
  -1 -20   0 498.623 56.2971  26
   1 -20   0 591.444 91.0918  13
  -1 -20   0 675.245 104.213  13
  -1 -20   0 554.107 51.5180  20
   1  20   0 539.424 84.2523  16
  -1  20   0 568.834 86.2827  16
   1 -20   1 7805.92 415.921  26
  -1 -20  -1 7843.83 432.426  13
   1 -20   1 6808.78 428.436  13
  -1 -20  -1 7767.81 414.854  20
   1 -20   1 7338.98 513.402  24
  -1  20  -1 6949.24 429.024  16
   1  20   1 7300.53 428.575  16
   1  20   2 1815.82 187.677   3
   1 -20   2 2188.10 122.432  26
  -1 -20  -2 1982.15 147.376  13
   1 -20   2 1938.63 149.576  13
  -1 -20  -2 2007.21 120.976  20
   1 -20   2 2053.70 259.390  24
  -1  20  -2 1973.35 145.159  16
   1  20   2 2149.87 143.597  16
   1  20   3 2026.63 181.065   3
   1 -20   3 1948.04 108.168  26
   1 -20   3 1748.38 138.768  13
  -1 -20  -3 1810.84 136.846  13
  -1 -20  -3 1541.76 106.652  20
   1 -20   3 1672.54 252.174  24
   1  20   3 1904.06 131.414  16
  -1  20  -3 1809.71 132.654  16
   1  20   4 1840.51 178.253   3
   1 -20   4 1902.73 105.397  26
   1 -20   4 1767.87 141.220  13
  -1 -20  -4 1723.09 132.850  13
   1 -20   4 1890.89 264.618  24
  -1 -20  -4 1459.54 104.395  20
  -1  20  -4 1887.49 131.665  16
   1  20   4 1680.74 126.939  16
   1  20   5 2070.50 190.125   3
   1 -20   5 2363.01 129.884  26
  -1 -20  -5 2354.14 154.316  13
   1 -20   5 2178.77 165.381  13
  -1 -20  -5 2069.59 129.455  20
   1  20   5 2064.83 148.750  16
  -1  20  -5 2125.47 148.501  15
   1 -20   6 441.742 51.5166  26
  -1 -20  -6 452.319 86.9004  13
  -1  20  -6 351.847 74.6396  15
   1  20   6 548.995 128.937   3
   1  20   6 376.860 79.8979  16
  -1 -20  -7 1060.51 214.390  27
   1 -20   7 1150.30 75.8966  26
  -1 -20  -7 977.520 105.601  13
   1  20   7 1054.84 144.102   3
   1  20   7 951.825 94.3125  16
  -1  20  -7 1042.55 97.6883  15
  -1 -20  -8 1233.00 225.438  27
  -1 -20  -8 1292.74 106.493  13
   1  20   8 1165.97 144.852   3
  -1  20  -8 1086.56 97.8617  15
   1  20   8 1059.36 97.9195  16
  -1 -20  -9 906.777 233.936  27
  -1 -20  -9 1430.49 105.444  13
   1  20   9 1253.17 145.770   3
   1  20   9 1050.86 99.6767  16
  -1  20  -9 1097.82 102.711  15
  -1 -20 -10 6492.00 486.399  27
  -1 -20 -10 6811.98 364.647  13
   1  20  10 6095.69 396.820   3
   1  20  10 6110.13 365.232  16
  -1  20 -10 6514.24 370.823  15
  -1 -20 -11 126.625 196.650  27
   1  20  11 28.8847 67.3745  16
  -1 -20 -11-56.0036 70.1215  13
   1  20  12 1063.92 88.5139  16
  -1  20 -12 930.293 86.3436  14
  -1 -20 -12 928.998 89.8000  13
  -1  20 -13 103.635 54.3388  14
   1  20  13 150.656 62.5853  16
  -1 -20 -13 78.8939 34.2930  21
   1  20  14 316.014 58.4906  16
  -1  20 -14 228.287 48.5705  14
   1  20  15 54.9219 47.2404  16
  -1  20 -15 71.7319 36.4630  14
   1  20  16 8.91291 38.1140  16
  -1 -20 -16 6.72337 24.3250  20
  -1  21  17 5.43880 33.0067  16
   1 -21 -16 2378.45 173.675  13
  -1  21  16 5312.50 184.552  16
   1 -21 -15-64.4395 53.2973  13
   1  21 -15 10.1113 38.6721  14
  -1  21  15 49.0669 58.6314  16
   1 -21 -14 1468.85 111.402  13
   1  21 -14 1820.02 108.239  14
  -1  21  14 1586.38 115.722  16
   1  21 -13-0.94873 53.7066  14
   1 -21 -13 130.021 65.9004  13
  -1  21  13 47.7151 73.1099  16
   1 -21 -12 5134.80 224.504  13
  -1  21  12 4268.56 229.096  16
   1 -21 -11 1779.37 251.953  27
   1 -21 -11 1869.36 128.118  13
  -1  21  11 1797.93 181.293   3
  -1  21  11 1677.34 130.965  16
   1 -21 -10 6929.38 374.155  13
  -1  21  10 6638.30 417.372   3
  -1  21  10 6989.67 378.771  16
   1  21 -10 6120.52 374.838  15
   1 -21  -9 451.262 195.508  27
   1  21  -9 633.350 79.6719  15
   1 -21  -9 567.503 86.2622  13
  -1  21   9 412.706 87.5592  16
  -1  21   9 590.082 144.836   3
   1 -21  -8 224.574 82.9684  13
   1  21  -8 265.421 74.0360  15
  -1  21   8 170.035 85.4015  16
  -1  21   8 171.380 125.185   3
   1 -21  -7 2397.15 152.410  13
  -1  21   7 2208.67 158.473  16
   1  21  -7 2192.19 151.557  15
  -1  21   7 1967.68 209.461   3
  -1 -21   6 23431.5 1260.08  26
   1  21  -6 24469.9 1271.37  15
  -1  21   6 21515.7 1268.89  16
  -1  21   6 23048.9 1305.47   3
  -1 -21   5 5304.02 298.296  26
  -1  21   5 5396.17 356.277   3
  -1  21   5 5176.08 312.773  16
   1  21  -5 5679.35 311.690  15
  -1  21   4 6262.17 423.532   3
  -1 -21   4 6523.52 366.776  26
  -1 -21   4 6566.84 389.351  13
  -1 -21   4 6863.31 500.658  24
  -1  21   4 5849.02 381.850  16
  -1  21   3 147.900 142.098   3
  -1 -21   3 165.027 53.3796  26
   1 -21  -3 178.203 93.4627  13
  -1 -21   3 148.603 229.690  24
   1  21  -3 168.947 77.6872  16
  -1  21   3-45.3435 85.5062  16
  -1  21   2 2301.92 218.782   3
  -1 -21   2 2211.27 135.679  26
   1 -21  -2 2068.51 155.744  13
  -1 -21   2 2204.86 294.931  24
  -1  21   2 2230.40 160.050  16
   1  21  -2 2712.76 158.823  16
  -1 -21   1 2407.07 134.925  26
  -1  21   1 1960.56 154.914  16
   1  21  -1 2383.86 156.701  16
   1 -21  -1 1926.79 161.320  13
   1 -21   0 10042.1 580.227  13
  -1 -21   0 10414.7 580.836  13
   1  21   0 10980.0 580.496  16
  -1  21   0 10347.9 580.998  16
  -1 -21   0 10319.9 565.515  20
   1 -21   0 9811.47 669.053  24
  -1 -21  -1 64.6793 97.6640  13
   1 -21   1 41.2379 98.5619  13
  -1 -21  -1 60.3050 43.1890  20
  -1  21  -1-41.4716 84.4738  16
   1  21   1-17.7435 80.8698  16
   1 -21   2 1646.08 95.0041  26
  -1 -21  -2 1459.24 132.023  13
   1 -21   2 1460.22 133.061  13
  -1 -21  -2 1351.74 92.9778  20
   1 -21   2 1398.19 238.020  24
   1  21   2 1330.29 121.606  16
  -1  21  -2 1512.36 121.803  16
   1  21   3 8.81709 140.028   3
   1 -21   3 182.510 45.8912  26
  -1 -21  -3 144.497 97.5116  13
   1 -21   3 34.8156 100.003  13
  -1 -21  -3 138.649 44.7764  20
   1 -21   3-62.2358 207.056  24
   1  21   3 164.902 82.7006  16
  -1  21  -3 159.486 78.5412  16
   1  21   4 668.923 145.794   3
   1 -21   4 612.041 57.5841  26
   1 -21   4 681.926 107.053  13
  -1 -21  -4 697.858 99.4354  13
  -1  21  -4 613.933 81.5101  15
  -1 -21  -4 526.820 57.6573  20
   1 -21   4 562.229 224.802  24
  -1  21  -4 810.076 93.1100  16
   1  21   4 662.576 88.4088  16
   1  21   5 209.867 132.570   3
   1 -21   5 108.258 45.3128  26
  -1 -21  -5 109.539 88.2738  13
  -1  21  -5 126.256 67.8900  15
  -1 -21  -5 73.4668 46.7610  20
   1  21   5 104.159 77.8551  16
   1  21   6 10101.4 584.776   3
   1 -21   6 10691.7 537.905  26
  -1 -21  -6 10661.9 550.141  13
  -1 -21  -6 8940.92 537.156  20
   1  21   6 9979.59 549.888  16
  -1  21  -6 9242.24 550.493  15
  -1 -21  -7 528.745 194.033  27
  -1  21  -7 324.456 75.5371  15
  -1 -21  -7 380.163 90.6638  13
   1  21   7 562.572 133.509   3
   1  21   7 342.720 81.4293  16
  -1 -21  -8 15145.6 774.470  13
   1  21   8 14262.2 808.316   3
   1  21   8 13701.9 775.393  16
  -1  21  -8 13496.6 776.410  15
  -1 -21  -9 2528.06 260.018  27
  -1 -21  -9 2187.87 145.216  13
   1  21   9 2009.54 182.821   3
   1  21   9 1900.24 143.250  16
  -1  21  -9 2133.65 143.883  15
  -1 -21 -10 92.5238 183.370  27
   1  21  10 198.118 73.9553  16
  -1  21 -10 216.988 67.7352  15
  -1 -21 -10 259.904 78.4658  13
   1  21  11 425.523 75.6608  16
  -1 -21 -11 426.219 78.7506  13
   1  21  12 3275.53 207.272  16
  -1  21 -12 3678.31 205.656  14
  -1 -21 -12 3385.54 205.113  13
   1  21  13 906.163 84.6515  16
  -1  21 -13 994.054 77.1160  14
   1  21  14 4182.82 246.210  16
  -1  21 -14 4415.84 243.227  14
   1  21  15 95.2694 45.5181  16
  -1 -21 -15 43.4538 28.1233  20
   1  21  16 532.059 44.8832  16
  -1  22  17 426.344 38.3393  16
  -1  22  16 662.003 60.7428  16
   1  22 -15 121.171 37.0272  14
   1 -22 -15 97.0644 50.6885  13
  -1  22  15 184.878 55.0983  16
  -1 -22  14 214.382 38.0843  26
   1  22 -14 178.595 46.2090  14
   1 -22 -14 127.424 59.2721  13
  -1  22  14 164.748 66.1954  16
  -1 -22  13 1434.81 86.5825  26
   1  22 -13 1299.52 96.9333  14
   1 -22 -13 1249.62 102.599  13
  -1  22  13 1266.54 106.845  16
   1 -22 -12 2552.46 160.635  13
   1  22 -12 2477.53 157.061  14
  -1  22  12 2528.60 164.787  16
   1 -22 -11 52.2567 76.6075  13
  -1  22  11 3.39466 79.7501  16
   1 -22 -10 188.612 165.063  27
   1  22 -10 180.405 65.5176  15
   1 -22 -10 177.276 82.0517  13
  -1  22  10 202.827 130.119   3
  -1  22  10 143.929 84.1617  16
  -1 -22   9 78.9759 51.9444  26
   1 -22  -9 243.913 166.411  27
   1  22  -9 26.5743 67.2351  15
   1 -22  -9 19.4067 83.1395  13
  -1  22   9 63.6754 129.112   3
  -1  22   9 52.8168 80.7429  16
  -1 -22   8 2919.11 171.360  26
   1 -22  -8 3049.10 187.672  13
  -1  22   8 2944.44 242.639   3
  -1  22   8 2657.72 190.829  16
   1  22  -8 3057.20 184.682  15
  -1 -22   7 1383.75 93.2265  26
   1 -22  -7 1349.74 117.671  13
  -1  22   7 1344.96 175.905   3
  -1  22   7 1294.67 122.928  16
   1  22  -7 1264.22 111.259  15
  -1 -22   6 43.2373 50.4171  26
   1  22  -6 64.3205 72.2127  15
  -1  22   6 63.7543 87.3349  16
  -1  22   6-54.9652 140.153   3
  -1 -22   5 5031.19 278.214  26
  -1  22   5 5143.64 351.291   3
   1  22  -5 4939.95 291.857  15
  -1  22   5 4759.41 297.041  16
  -1  22   4 381.551 158.112   3
  -1 -22   4 359.848 58.2701  26
  -1 -22   4 307.469 110.285  13
  -1 -22   4 296.999 255.295  24
   1  22  -4 451.708 86.8468  16
  -1  22   4 459.602 97.3940  16
  -1  22   3 3102.12 249.696   3
  -1 -22   3 2725.83 164.954  26
   1 -22  -3 2525.16 188.194  13
  -1 -22   3 3389.32 326.093  24
   1  22  -3 3253.92 185.272  16
  -1  22   3 2834.68 187.326  16
  -1 -22   2 1251.58 91.8440  26
   1 -22  -2 1189.17 128.840  13
  -1 -22   2 972.028 270.470  24
   1  22  -2 1629.01 119.559  16
  -1  22   2 1537.61 128.619  16
  -1 -22   1 120.857 51.2774  26
  -1  22   1 267.699 92.5006  16
   1  22  -1 138.629 81.3096  16
   1 -22  -1 91.5770 98.3285  13
   1 -22   0 639.736 113.645  13
  -1 -22   0 710.922 117.771  13
   1  22   0 689.501 96.7957  16
  -1  22   0 652.856 98.1271  16
   1 -22   0 794.070 277.429  24
   1 -22   1 653.713 113.991  13
  -1 -22  -1 904.528 120.360  13
  -1  22  -1 706.168 102.938  16
   1  22   1 701.109 100.608  16
  -1 -22  -1 999.039 68.3765  20
   1 -22   1 601.278 241.469  24
   1 -22   2 383.407 101.032  13
  -1 -22  -2 360.076 109.202  13
  -1 -22  -2 395.253 50.0850  20
  -1 -22  -2 224.867 246.247  24
   1 -22   2 201.150 226.972  24
   1  22   2 414.009 88.7822  16
  -1  22  -2 319.914 89.8085  16
   1 -22   3 224.945 46.6235  26
   1 -22   3 159.332 105.699  13
  -1 -22  -3 53.7989 96.3670  13
   1 -22   3 116.701 208.421  24
  -1 -22  -3 164.500 47.7889  20
  -1  22  -3 130.784 86.3768  16
   1  22   3 80.1454 83.1958  16
   1  22   4 1246.53 166.575   3
   1 -22   4 1081.91 74.0862  26
   1 -22   4 1313.73 244.342  24
  -1 -22  -4 926.011 73.5847  20
  -1  22  -4 853.596 96.9419  15
  -1  22  -4 979.025 111.935  16
   1  22   4 1001.40 108.475  16
  -1 -22  -4 953.678 115.410  13
   1 -22   4 1102.48 121.774  13
   1  22   5 1542.84 173.690   3
  -1 -22  -5 1125.23 83.0245  20
   1  22   5 1202.53 110.009  16
  -1  22  -5 1213.89 104.852  15
  -1 -22  -5 1462.15 122.921  13
   1  22   6 157.911 132.456   3
  -1  22  -6 23.7772 69.7694  15
  -1 -22  -6-15.4047 90.8814  13
  -1 -22  -6 27.9598 48.8742  20
   1  22   6 39.7731 83.5700  16
   1  22   7 85.6550 126.185   3
  -1 -22  -7 25.7656 166.378  27
  -1 -22  -7-18.0974 90.0481  13
  -1  22  -7 20.8391 68.6424  15
  -1 -22  -7 72.2026 48.4040  20
   1  22   7 6.15638 76.9754  16
   1  22   8 361.777 129.281   3
  -1 -22  -8 314.596 181.394  27
  -1  22  -8 280.848 71.7572  15
  -1 -22  -8 322.188 89.9882  13
  -1 -22  -8 247.390 52.7166  20
   1  22   8 294.804 81.9341  16
  -1 -22  -9 353.726 179.335  27
  -1 -22  -9 187.721 84.4736  13
  -1  22  -9 88.6696 68.3076  15
   1  22   9 279.491 79.1319  16
  -1 -22 -10 302.982 170.733  27
   1  22  10 213.431 79.5184  16
  -1 -22 -10 279.609 82.7433  13
   1  22  11 782.851 85.5364  16
  -1  22 -11 695.406 74.6604  14
  -1 -22 -11 661.078 85.9553  13
   1  22  12 177.641 65.7898  16
  -1  22 -12 163.850 55.1621  14
  -1 -22 -12 252.782 69.3419  13
  -1  22 -13 65.9666 45.1114  14
   1  22  13 24.8918 59.7568  16
  -1 -22 -13 33.1652 37.4213  20
  -1  22 -14 413.455 43.6958  14
   1  22  14 314.440 55.2055  16
  -1 -22 -14 294.528 36.1345  20
   1  22  15 117.177 40.8598  16
  -1 -22 -15 113.981 23.5567  20
  -1  23  16 1107.41 75.5059  16
   1  23 -15 3501.41 179.810  14
  -1  23  15 3188.75 185.948  16
   1  23 -14 1002.85 68.4479  14
   1 -23 -14 777.696 77.5579  13
  -1  23  14 915.037 82.3624  16
  -1 -23  13 80.9450 39.2255  26
   1  23 -13 95.0810 49.0495  14
   1 -23 -13 165.579 65.8893  13
  -1  23  13 84.8549 67.8042  16
  -1 -23  12 1272.15 82.9682  26
   1 -23 -12 1322.70 102.348  13
   1  23 -12 1035.63 92.0399  14
  -1  23  12 1250.41 108.201  16
  -1 -23  11 4605.20 248.372  26
   1 -23 -11 4193.70 258.539  13
  -1  23  11 4225.31 262.920  16
   1 -23 -10 7689.97 489.568  13
   1  23 -10 7713.80 490.150  15
  -1  23  10 7311.80 492.463  16
   1 -23  -9 5549.21 426.193  27
  -1 -23   9 5956.16 323.439  26
   1 -23  -9 5723.79 334.816  13
  -1  23   9 5372.29 377.321   3
   1  23  -9 5921.18 335.338  15
  -1  23   9 5634.49 338.809  16
   1 -23  -8 231.901 166.125  27
  -1 -23   8 3.02727 54.0009  26
   1  23  -8 45.6034 71.5017  15
   1 -23  -8-36.5066 88.0014  13
  -1  23   8 13.7114 136.442   3
  -1  23   8 21.7847 91.0601  16
  -1 -23   7 138.222 54.8057  26
   1 -23  -7 88.5040 92.1670  13
   1  23  -7 125.496 72.9697  15
  -1  23   7 252.220 95.5715  16
  -1  23   7 90.8611 141.366   3
  -1 -23   6 6816.78 367.532  26
  -1  23   6 6519.26 385.088  16
   1  23  -6 6496.68 380.535  15
  -1  23   6 5849.87 428.494   3
  -1 -23   5 3743.18 217.359  26
  -1  23   5 4096.34 298.990   3
  -1  23   5 3767.22 240.044  16
   1  23  -5 3951.63 231.852  15
  -1 -23   4 980.521 78.6549  26
  -1 -23   4 1101.16 132.913  13
  -1  23   4 897.553 177.419   3
   1  23  -4 905.413 98.7560  15
  -1  23   4 1061.08 117.962  16
  -1 -23   3 688.386 69.4330  26
   1 -23  -3 808.622 118.415  13
  -1 -23   3 911.826 268.463  24
  -1  23   3 716.472 108.927  16
   1  23  -3 827.741 97.1909  16
  -1 -23   2 1842.87 118.928  26
  -1 -23   2 1797.52 299.118  24
  -1  23   2 1910.84 145.989  16
   1  23  -2 2119.70 143.097  16
   1 -23  -2 1705.69 155.562  13
   1 -23  -1 3297.56 356.740  24
   1  23  -1 3903.85 230.461  16
  -1  23   1 3875.84 236.330  16
   1 -23  -1 3371.27 238.483  13
   1 -23   0 7497.42 555.490  24
   1  23   0 8562.59 451.422  16
  -1  23   0 7852.68 452.713  16
   1 -23   0 7350.96 451.974  13
  -1 -23   0 7815.97 455.004  13
   1 -23   1 8193.18 574.840  24
  -1 -23  -1 8386.17 448.498  20
  -1 -23  -1 8785.75 581.939  24
  -1  23  -1 7978.67 467.526  16
   1  23   1 7751.66 465.712  16
   1 -23   1 7765.61 468.246  13
  -1 -23  -1 8236.87 469.668  13
  -1 -23  -2 204.873 49.0993  20
  -1 -23  -2 188.571 265.565  24
   1 -23   2 293.058 243.313  24
  -1  23  -2 205.629 91.0704  16
   1  23   2 110.209 87.3380  16
  -1 -23  -2 354.909 105.448  13
   1 -23   2 98.3087 108.285  13
   1 -23   3 241.790 218.358  24
  -1 -23  -3 388.272 52.9399  20
  -1 -23  -3 321.708 248.955  24
   1  23   3 346.235 93.7726  16
  -1  23  -3 442.351 97.4903  16
   1 -23   3 558.944 113.600  13
  -1 -23  -3 490.361 109.420  13
  -1 -23  -4 29.7573 46.8844  20
   1 -23   4-46.0679 223.230  24
   1  23   4-52.3399 86.3002  16
  -1  23  -4 49.0689 71.5725  15
  -1 -23  -4 23.1720 102.307  13
   1 -23   4 29.8655 104.946  13
   1  23   5 1091.81 164.538   3
  -1 -23  -5 975.768 75.4603  20
   1  23   5 1125.56 108.116  16
  -1  23  -5 1064.75 99.2692  15
  -1 -23  -5 1067.50 118.866  13
   1  23   6 4822.56 322.117   3
  -1 -23  -6 5176.01 278.527  13
  -1 -23  -6 4389.15 255.833  20
   1  23   6 4827.54 276.090  16
  -1  23  -6 4512.41 270.829  15
   1  23   7 8360.58 514.970   3
  -1 -23  -7 7868.35 554.836  27
  -1 -23  -7 9476.39 478.331  13
  -1 -23  -7 8082.45 462.449  20
  -1  23  -7 8631.98 476.276  15
   1  23   7 8811.04 477.476  16
  -1 -23  -8 5807.55 440.252  27
  -1 -23  -8 6288.83 353.681  13
  -1 -23  -8 6045.25 337.617  20
   1  23   8 6270.42 354.600  16
  -1  23  -8 6145.23 351.421  15
  -1 -23  -9 753.712 182.056  27
  -1 -23  -9 768.156 97.5341  13
   1  23   9 760.642 93.4877  16
  -1  23  -9 799.828 81.0537  15
  -1 -23  -9 730.896 63.9994  20
  -1 -23 -10 414.830 86.6550  13
   1  23  10 408.049 79.8540  16
  -1 -23 -10 405.969 51.3508  20
  -1 -23 -11 588.776 83.6501  13
  -1  23 -11 638.635 68.7746  14
   1  23  11 561.853 79.8688  16
  -1 -23 -11 587.487 54.5319  20
  -1  23 -12 3001.52 168.251  14
   1  23  12 2924.15 174.178  16
  -1 -23 -12 2712.03 159.219  20
  -1  23 -13 2736.07 145.922  14
   1  23  13 2619.92 151.847  16
  -1 -23 -13 2295.34 138.198  20
  -1  23 -14 955.671 60.7105  14
   1  23  14 925.028 69.2499  16
  -1 -23 -14 771.581 53.8768  20
   1  23  15 19.7715 31.9940  16
  -1  24  16 281.910 33.1095  16
  -1  24  15 183.754 45.9517  16
   1  24 -14 721.652 51.5809  14
  -1  24  14 565.779 70.0700  16
   1 -24 -13 893.374 86.9061  13
   1  24 -13 1050.65 75.6164  14
  -1  24  13 1049.30 89.4635  16
  -1 -24  12 10678.9 549.858  26
   1 -24 -12 9364.86 556.090  13
   1  24 -12 9651.53 555.909  14
  -1  24  12 9659.44 560.099  16
  -1 -24  11 126.703 46.3130  26
   1 -24 -11-6.09367 77.6519  13
  -1  24  11 109.811 80.0728  16
   1 -24 -10 896.066 112.905  13
  -1  24  10 1200.02 118.823  16
   1  24 -10 996.526 102.151  15
   1 -24  -9 242.720 162.333  27
  -1 -24   9 226.291 52.3286  26
   1 -24  -9 238.818 87.0358  13
   1  24  -9 217.151 69.1263  15
  -1  24   9 243.286 93.2692  16
  -1 -24   8 2272.41 138.611  26
   1 -24  -8 2142.24 243.654  27
   1 -24  -8 2297.45 160.257  13
  -1  24   8 2318.96 220.276   3
   1  24  -8 2371.77 153.858  15
  -1  24   8 2333.29 167.606  16
  -1 -24   7 1076.42 81.7402  26
   1 -24  -7 1002.29 115.441  13
  -1  24   7 1015.39 118.703  16
   1  24  -7 1073.40 100.367  15
  -1  24   7 1143.38 174.034   3
  -1 -24   6 1955.64 121.006  26
  -1  24   6 1608.98 204.585   3
   1  24  -6 1873.96 135.390  15
  -1  24   6 1915.81 151.323  16
  -1 -24   5 45.1800 52.8758  26
   1  24  -5 103.574 78.5888  15
  -1  24   5 50.5491 98.8703  16
  -1  24   5 103.982 159.541   3
  -1 -24   4 2940.19 171.815  26
   1  24  -4 2774.50 189.714  15
  -1  24   4 3081.47 198.609  16
  -1 -24   3 170.038 56.4774  26
   1 -24  -3 269.236 111.860  13
   1  24  -3 155.681 86.7967  16
  -1  24   3 39.7938 97.3826  16
  -1 -24   2 146.264 55.3013  26
   1 -24  -2 88.0920 106.171  13
   1  24  -2 150.802 86.3610  16
  -1  24   2 71.8555 97.0028  16
  -1 -24   2 98.9764 246.895  24
   1 -24  -2 273.750 255.971  24
   1 -24  -1 862.864 125.291  13
   1  24  -1 920.378 105.309  16
  -1  24   1 896.924 111.858  16
   1 -24  -1 771.132 273.168  24
   1 -24   0 2843.77 197.009  13
  -1 -24   0 2937.74 204.357  13
   1  24   0 3350.70 192.818  16
  -1  24   0 3139.74 196.428  16
  -1 -24   0 2648.22 164.818  19
   1 -24   0 2849.73 337.332  24
   1 -24   1 1541.75 152.722  13
  -1 -24  -1 1856.38 152.529  13
  -1  24  -1 1549.93 138.284  16
   1  24   1 1664.03 134.923  16
   1 -24   1 1792.35 282.578  24
  -1 -24  -1 1670.80 299.925  24
   1 -24   2 14882.4 833.689  13
  -1 -24  -2 15637.1 834.576  13
   1  24   2 15494.0 833.093  16
  -1  24  -2 16710.2 835.900  16
  -1 -24  -2 14510.7 817.307  20
   1 -24   2 15465.9 920.407  24
  -1 -24  -2 14533.0 933.174  24
   1 -24   3 5949.59 342.208  13
  -1 -24  -3 6140.67 342.181  13
  -1  24  -3 6728.41 340.692  16
   1  24   3 6253.68 338.388  16
   1 -24   3 5955.62 449.148  24
  -1 -24  -3 5269.17 315.800  20
  -1 -24  -3 5716.56 467.899  24
  -1 -24  -4 2438.60 178.559  13
   1 -24   4 2629.29 181.459  13
  -1  24  -4 2419.88 162.897  15
   1  24   4 2480.84 171.299  16
  -1 -24  -4 2395.70 142.614  20
  -1 -24  -4 2186.67 321.934  24
  -1 -24  -5 88.4808 100.516  13
  -1  24  -5 115.251 76.6243  15
   1  24   5 74.9212 89.9639  16
  -1 -24  -5 119.111 48.1753  20
  -1 -24  -6 1133.33 118.873  13
  -1 -24  -6 879.848 77.1514  20
   1  24   6 1239.80 112.199  16
  -1  24  -6 1043.31 100.913  15
  -1 -24  -7 162.298 151.974  27
  -1  24  -7 274.492 73.3651  15
  -1 -24  -7 156.835 98.8761  13
  -1 -24  -7 229.782 50.3559  20
   1  24   7 338.598 91.4468  16
  -1 -24  -8 298.246 92.1900  13
  -1  24  -8 174.854 69.3008  15
   1  24   8 281.980 87.4784  16
  -1 -24  -8 184.694 49.1982  20
  -1  24  -9 133.465 60.4445  15
  -1 -24  -9 116.482 86.3290  13
   1  24   9 158.154 79.4606  16
  -1 -24  -9 125.820 45.8770  20
  -1 -24 -10 601.886 87.8693  13
   1  24  10 635.304 85.5589  16
  -1 -24 -10 589.777 54.3304  20
  -1 -24 -11 750.155 81.7267  13
  -1  24 -11 743.472 68.8463  14
   1  24  11 693.952 80.3807  16
  -1 -24 -11 592.859 54.1883  20
  -1  24 -12 1076.86 74.4807  14
   1  24  12 983.383 84.2462  16
  -1 -24 -12 889.695 63.1478  20
  -1  24 -13 152.229 38.2829  14
   1  24  13 97.2646 51.8548  16
  -1 -24 -13 116.073 28.7590  20
  -1  24 -14 600.530 44.0982  14
   1  24  14 530.281 53.3166  16
  -1  25  15 337.290 40.3149  16
   1 -25 -14 688.549 64.9479  13
   1  25 -14 846.169 55.7615  14
  -1  25  14 731.687 69.4255  16
   1  25 -13 393.998 47.9724  14
   1 -25 -13 292.174 61.8927  13
  -1  25  13 406.623 66.0336  16
   1 -25 -12 308.056 71.8710  13
   1  25 -12 315.540 53.4351  14
  -1  25  12 380.964 74.1119  16
  -1 -25  11 7817.31 405.218  26
   1 -25 -11 6485.59 414.124  13
  -1  25  11 7046.17 417.448  16
  -1 -25  10 3506.67 189.343  26
   1 -25 -10 2991.33 205.292  13
  -1  25  10 3003.53 208.664  16
   1  25 -10 3397.35 201.670  15
  -1 -25   9 1129.56 80.4041  26
   1 -25  -9 1120.22 110.745  13
   1  25  -9 1023.12 95.9620  15
  -1  25   9 1209.38 112.865  16
  -1 -25   8 3608.50 206.495  26
   1 -25  -8 3553.52 224.814  13
   1  25  -8 3699.59 219.096  15
  -1  25   8 3549.26 227.948  16
  -1 -25   7 164.117 52.0411  26
   1 -25  -7 215.831 99.3074  13
   1  25  -7 105.923 69.0231  15
  -1  25   7 138.590 98.1755  16
  -1  25   7 128.740 151.407   3
  -1 -25   6 1827.93 115.900  26
  -1  25   6 1955.74 146.676  16
   1  25  -6 1754.46 134.355  15
  -1  25   6 1718.22 204.945   3
  -1 -25   5 2846.77 172.452  26
   1  25  -5 2954.61 190.681  15
  -1  25   5 3298.45 201.709  16
  -1 -25   4 2450.09 145.762  26
   1  25  -4 2256.68 165.169  15
  -1  25   4 2564.44 178.551  16
  -1 -25   3 41.5155 54.7853  26
   1 -25  -3 43.1900 114.255  13
   1  25  -3 127.962 87.2541  16
  -1  25   3 117.612 96.8821  16
  -1 -25   3 230.050 249.732  24
   1 -25  -3 180.477 247.066  24
   1 -25  -2 3136.11 225.766  13
   1  25  -2 3874.20 219.061  16
  -1  25   2 3274.83 226.112  16
   1 -25  -2 3073.04 365.695  24
   1 -25  -1 5386.85 355.148  13
  -1  25   1 6236.61 355.304  16
   1  25  -1 6297.84 349.890  16
   1 -25  -1 5777.11 459.001  24
  -1 -25   0 9198.78 527.520  13
   1 -25   0 8749.43 525.227  13
  -1  25   0 9204.92 524.316  16
   1  25   0 9654.78 523.025  16
   1 -25   0 9523.91 623.142  24
  -1 -25  -1 9371.54 521.837  13
   1 -25   1 8673.34 519.918  13
   1  25   1 9409.80 516.506  16
  -1  25  -1 9251.69 517.965  16
  -1 -25  -1 8639.88 625.592  24
   1 -25   1 8052.35 611.471  24
  -1 -25  -2 5716.39 342.799  13
   1 -25   2 5355.41 343.796  13
   1  25   2 5554.22 338.377  16
  -1  25  -2 6382.15 341.539  16
   1 -25   2 5835.90 446.269  24
  -1 -25  -2 5575.89 456.890  24
   1 -25   3 40.7060 108.023  13
  -1 -25  -3-47.5642 113.557  13
  -1  25  -3 131.464 76.2995  15
   1  25   3-7.84502 91.3768  16
  -1  25  -3 112.779 94.5041  16
  -1 -25  -3-46.2105 48.7308  20
  -1 -25  -3 8.35849 260.931  24
   1 -25   3 15.8315 229.431  24
  -1 -25  -4 1571.21 140.882  13
  -1  25  -4 1379.48 116.149  15
   1  25   4 1403.55 128.495  16
  -1 -25  -4 1340.75 91.1445  20
  -1 -25  -4 1597.54 291.402  24
  -1  25  -5 48.3640 74.6820  15
  -1 -25  -5-67.5675 105.118  13
  -1 -25  -5-72.3775 243.693  24
  -1 -25  -5-16.2390 47.1116  20
   1  25   5-76.6576 91.0741  16
  -1 -25  -6 5472.76 410.707  27
  -1 -25  -6 6185.52 334.752  13
  -1 -25  -6 5466.03 312.459  20
  -1 -25  -6 4916.77 433.816  24
  -1  25  -6 5876.73 326.404  15
   1  25   6 5878.92 332.562  16
  -1 -25  -7 1691.12 219.257  27
  -1 -25  -7 1919.88 147.133  13
  -1  25  -7 1836.33 129.217  15
   1  25   7 2050.35 142.472  16
  -1 -25  -7 1726.66 110.570  20
  -1 -25  -8 2990.31 187.379  13
  -1  25  -8 3096.85 176.646  15
   1  25   8 3007.92 186.468  16
  -1 -25  -8 2668.74 162.503  20
  -1 -25  -9 1210.10 111.386  13
   1  25   9 1411.47 108.631  16
  -1  25  -9 1303.94 97.0892  15
  -1 -25  -9 1094.30 78.8884  20
  -1 -25 -10 1080.48 95.9548  13
   1  25  10 1004.07 96.4194  16
  -1 -25 -10 899.940 65.5254  20
  -1  25 -11 255.327 52.2547  14
   1  25  11 361.680 67.9387  16
  -1 -25 -11 216.086 38.5661  20
  -1  25 -12 1734.56 107.298  14
   1  25  12 1666.38 114.482  16
  -1  25 -13 4254.86 238.706  14
   1  25  13 4328.25 242.107  16
  -1  25 -14 222.146 26.8598  14
   1  25  14 222.842 31.6320  16
   1 -26 -14 2519.01 158.539  13
   1  26 -14 3037.66 158.526  14
  -1  26  14 2958.13 163.383  16
   1  26 -13 5845.13 293.918  14
  -1  26  13 5270.80 299.497  16
   1 -26 -12 547.380 67.8375  13
  -1  26  12 391.828 71.6066  16
   1  26 -11 1792.97 113.567  14
   1 -26 -11 1585.94 123.912  13
  -1  26  11 1821.13 126.488  16
   1 -26 -10 1510.90 144.488  13
  -1  26  10 1556.22 145.471  16
  -1 -26   9 1362.80 88.5444  26
   1 -26  -9 1285.70 118.108  13
  -1  26   9 1395.99 122.034  16
   1  26  -9 1327.89 102.457  15
  -1 -26   8 3469.74 195.772  26
   1 -26  -8 3319.38 216.948  13
   1  26  -8 3332.03 207.221  15
  -1  26   8 3620.86 219.642  16
  -1 -26   7 563.471 60.7673  26
   1 -26  -7 585.476 104.928  13
   1  26  -7 600.279 82.8906  15
  -1  26   7 577.209 106.356  16
  -1 -26   6 302.259 55.8458  26
   1  26  -6 358.745 77.7866  15
  -1  26   6 301.318 99.0302  16
   1  26  -5 5049.30 295.912  15
  -1  26   5 5424.38 304.543  16
  -1 -26   5 4896.24 281.040  26
  -1 -26   4 2591.78 152.855  26
  -1  26   4 2632.15 182.615  16
   1  26  -4 2456.41 171.179  15
   1 -26  -4 2287.62 321.064  24
   1  26  -3 1523.21 123.722  15
  -1  26   3 1651.26 140.261  16
   1 -26  -3 1327.60 280.878  24
   1 -26  -2 11.0628 108.479  13
   1  26  -2 16.9958 83.5155  16
  -1  26   2-84.6299 99.2687  16
   1 -26  -2 49.2995 250.111  24
   1 -26  -1 355.535 113.982  13
   1  26  -1 509.841 93.8561  16
  -1  26   1 345.038 97.4784  16
   1 -26  -1 411.679 248.365  24
   1 -26   0 140.058 114.438  13
  -1 -26   0 73.8002 115.745  13
  -1  26   0 90.3476 94.0298  16
   1  26   0 142.600 87.0809  16
   1 -26   0 287.580 240.778  24
   1 -26   1 6894.26 408.264  13
  -1 -26  -1 7870.58 411.465  13
  -1  26  -1 6661.81 404.047  16
   1  26   1 6829.54 404.395  16
  -1 -26  -1 6920.80 385.325  19
   1 -26   1 6626.58 507.354  24
  -1 -26  -1 7545.91 517.856  24
   1 -26   2 1898.53 163.355  13
  -1 -26  -2 1826.71 162.414  13
   1  26   2 2141.16 150.631  16
  -1  26  -2 1931.64 149.474  16
   1 -26   2 1870.80 278.132  24
  -1 -26  -2 1480.71 284.964  24
   1 -26   3 9454.29 540.172  13
  -1 -26  -3 9436.45 539.633  13
   1  26   3 10161.1 538.624  16
  -1  26  -3 9161.57 533.112  15
  -1 -26  -3 8997.89 643.230  24
  -1 -26  -4 10418.1 567.514  13
  -1  26  -4 10057.7 561.775  15
   1  26   4 10583.9 566.365  16
  -1 -26  -4 9875.54 548.500  20
  -1 -26  -4 9487.94 666.650  24
  -1 -26  -5 4566.53 269.322  13
   1  26   5 4642.90 266.120  16
  -1  26  -5 4445.40 260.155  15
  -1 -26  -5 4234.25 242.533  20
  -1 -26  -5 4134.26 382.786  24
  -1 -26  -6 2781.12 184.400  13
   1  26   6 3068.21 181.094  16
  -1  26  -6 2653.01 170.218  15
  -1 -26  -6 2512.28 152.253  20
  -1 -26  -7 305.973 98.2073  13
  -1  26  -7 333.367 71.3846  15
   1  26   7 447.547 90.5200  16
  -1 -26  -7 363.449 47.8461  20
  -1 -26  -8 1185.17 113.157  13
  -1  26  -8 1222.44 95.7507  15
   1  26   8 1256.27 108.171  16
  -1 -26  -8 1095.01 75.7864  20
  -1 -26  -9 127.974 81.0475  13
  -1  26  -9 135.867 57.4257  15
   1  26   9 153.207 75.1026  16
  -1 -26 -10 684.122 82.4885  13
   1  26  10 795.549 82.9339  16
  -1  26 -11 3085.52 178.534  14
   1  26  11 3056.94 184.542  16
  -1  26 -12 762.639 58.8591  14
   1  26  12 787.566 68.8445  16
  -1  26 -13 424.060 35.0367  14
   1  26  13 307.356 42.3917  16
  -1  27  14 591.265 46.0507  16
   1 -27 -13 1214.39 89.9110  13
   1  27 -13 1516.20 85.4939  14
  -1  27  13 1405.03 94.1046  16
   1 -27 -12 803.990 78.1626  13
   1  27 -12 852.310 63.8584  14
  -1  27  12 893.788 79.6162  16
   1  27 -11 293.760 48.5960  14
   1 -27 -11 166.669 70.7720  13
  -1  27  11 310.970 70.1750  16
   1 -27 -10 3307.58 202.083  13
  -1  27  10 3290.02 204.847  16
   1 -27  -9 1297.94 118.417  13
   1  27  -9 1311.37 100.529  15
  -1  27   9 1512.31 118.677  16
  -1 -27   8-109.283 45.7972  26
   1  27  -8 1.09055 60.4333  15
   1 -27  -8 51.8618 89.7717  13
  -1  27   8 4.06574 86.3772  16
  -1 -27   7 1475.96 92.3143  26
   1 -27  -7 1186.99 127.402  13
  -1  27   7 1464.36 127.768  16
   1  27  -7 1306.40 109.429  15
  -1 -27   6 5177.45 297.108  26
   1  27  -6 5628.21 311.187  15
  -1  27   6 5588.45 318.150  16
  -1  27   5 3409.98 219.731  16
   1  27  -5 3327.14 209.427  15
   1  27  -4-13.8378 76.4700  15
  -1  27   4 42.0452 96.2519  16
   1 -27  -4-81.0199 233.366  24
  -1  27   3 1235.19 124.678  16
   1  27  -3 1063.49 103.804  15
   1 -27  -3 965.664 263.169  24
   1 -27  -2 23.5851 110.572  13
   1  27  -2 56.4081 87.8279  16
  -1  27   2-15.0947 98.9865  16
   1 -27  -2 162.527 240.599  24
   1 -27  -1 2047.93 170.826  13
  -1  27   1 2203.89 161.527  16
   1  27  -1 2220.24 156.728  16
   1 -27  -1 1814.02 292.027  24
   1 -27   0 114.480 113.086  13
  -1 -27   0 98.8979 112.387  13
   1  27   0 108.897 88.5736  16
  -1  27   0 96.4566 92.0867  16
   1 -27   0 158.919 216.537  24
  -1 -27  -1 732.795 123.671  13
   1 -27   1 672.238 121.392  13
   1  27   1 361.079 97.1834  16
  -1  27  -1 434.729 99.3484  16
  -1 -27  -1 489.608 255.171  24
   1 -27   1 558.986 243.665  24
  -1 -27  -2 1781.21 151.919  13
   1 -27   2 1824.47 152.363  13
   1  27   2 1818.46 135.712  16
  -1  27  -2 2193.75 140.764  16
  -1  27  -2 1736.45 128.823  15
  -1 -27  -2 1392.11 103.325  19
  -1 -27  -2 1328.33 275.805  24
   1 -27   2 1576.61 260.333  24
  -1 -27  -3 231.070 108.788  13
  -1  27  -3 257.909 79.1745  15
   1  27   3 233.957 90.5730  16
  -1 -27  -3 189.449 234.347  24
  -1 -27  -4 51.3273 106.047  13
  -1  27  -4 105.099 74.6782  15
   1  27   4 55.4122 87.4864  16
  -1 -27  -4 140.495 210.421  24
  -1  27  -5 3959.32 248.390  15
   1  27   5 4581.04 255.969  16
  -1 -27  -5 4058.29 259.361  13
  -1  27  -6 1565.55 116.012  15
   1  27   6 1697.96 129.538  16
  -1 -27  -6 1518.86 137.398  13
  -1  27  -7 2891.08 180.499  15
   1  27   7 3179.06 189.213  16
  -1 -27  -7 2753.37 191.339  13
  -1  27  -8 1402.59 98.7819  15
   1  27   8 1229.84 109.369  16
  -1 -27  -8 1163.06 112.520  13
   1  27   9 704.443 81.1715  16
  -1 -27  -9 615.090 84.4943  13
   1  27  10 108.603 58.4991  16
  -1  27 -10 98.0967 47.3429  14
   1  27  11 1959.62 127.233  16
  -1  27 -11 2082.93 122.205  14
   1  27  12 735.786 63.1177  16
  -1  27 -12 929.904 58.7227  14
  -1  27 -13 2398.03 134.032  14
  -1  28  13 436.117 44.3709  16
   1  28 -13 529.965 37.0681  14
  -1  28  12 1108.02 83.2701  16
   1  28 -12 1113.76 72.0161  14
   1 -28 -12 1107.47 81.1695  13
  -1  28  11 693.053 71.6071  16
   1 -28 -11 523.089 71.4119  13
   1  28 -11 671.716 55.6074  14
  -1  28  10 69.8943 65.7770  16
   1 -28 -10-4.36253 70.4299  13
   1  28  -9 1729.51 110.617  15
  -1  28   9 1568.27 122.615  16
   1 -28  -9 1422.39 121.966  13
  -1  28   8-18.6712 82.0575  16
   1 -28  -8 32.2780 86.9488  13
   1  28  -8 31.3166 58.4632  15
   1  28  -7 630.477 73.3667  15
  -1  28   7 558.606 96.4765  16
   1 -28  -7 469.958 100.932  13
  -1  28   6-8.56870 86.6413  16
   1  28  -6-44.3326 66.7100  15
  -1  28   5 647.561 102.985  16
   1  28  -5 664.698 84.1907  15
   1  28  -4 835.972 89.4686  15
  -1  28   4 878.382 109.878  16
  -1  28   3 160.276 94.3152  16
   1  28  -3 248.899 76.0510  15
   1 -28  -2 2200.71 174.934  13
  -1  28   2 2487.04 167.798  16
   1  28  -2 2186.03 154.931  15
   1 -28  -1 760.054 124.187  13
  -1  28   1 871.593 107.706  16
   1  28  -1 791.685 102.745  16
   1 -28  -1 917.677 238.616  24
  -1 -28   0 482.085 113.640  13
   1 -28   0 283.349 113.711  13
   1  28   0 281.434 87.3199  16
  -1  28   0 362.743 97.9263  16
   1 -28   0 649.518 220.615  24
  -1 -28  -1-49.3985 110.969  13
   1 -28   1 111.999 107.402  13
  -1  28  -1 1.54746 92.3444  16
   1  28   1 54.8826 83.2502  16
  -1 -28  -1 205.362 225.212  24
   1 -28   1-269.934 221.589  24
   1  28   2 6052.40 332.041  16
  -1  28  -2 5519.51 327.906  15
  -1 -28  -2 5327.82 335.166  13
   1 -28   2 5670.89 337.054  13
  -1 -28  -3 3398.13 206.319  13
  -1  28  -3 3385.35 194.377  15
   1  28   3 3592.71 199.448  16
   1  28   4 6360.34 351.964  16
  -1  28  -4 5834.78 347.655  15
  -1 -28  -4 6030.41 354.950  13
   1  28   5 648.476 92.6628  16
  -1  28  -5 597.511 78.8705  15
  -1 -28  -5 572.752 104.301  13
   1  28   6 1420.32 116.395  16
  -1  28  -6 1309.08 107.155  15
  -1 -28  -6 1406.88 125.059  13
   1  28   7 85.8959 70.4375  16
  -1 -28  -7 50.7367 83.3477  13
  -1  28  -7 26.0226 57.8661  15
   1  28   8 1331.69 104.446  16
  -1  28  -8 1374.71 95.1641  15
  -1 -28  -8 1101.91 108.002  13
   1  28   9 44.3265 59.6769  16
  -1 -28  -9 116.813 64.9002  13
   1  28  10 902.761 74.5802  16
  -1  28 -10 840.582 66.4768  14
   1  28  11 32.0544 38.9731  16
  -1  28 -11 14.5744 31.1889  14
  -1  28 -12 891.771 56.8754  14
  -1  29  12 474.374 48.7914  16
   1  29 -12 562.229 39.0320  14
   1 -29 -12 425.805 45.9018  13
  -1  29  11-21.4217 47.6858  16
   1 -29 -11 11.3837 50.2426  13
   1  29 -11 40.1862 32.4721  14
  -1  29  10 74.0347 57.9085  16
   1  29 -10 21.3530 40.0599  14
   1 -29 -10 99.7478 62.1149  13
  -1  29   9 369.683 72.7898  16
   1 -29  -9 397.924 75.0405  13
  -1  29   8 152.794 73.2879  16
   1 -29  -8 79.7229 78.6129  13
   1  29  -8 141.740 55.1464  15
  -1  29   7 474.117 84.0851  16
   1 -29  -7 458.152 91.9907  13
   1  29  -7 441.640 63.3598  15
   1  29  -6 1416.40 103.801  15
  -1  29   6 1359.10 120.900  16
   1  29  -5 1037.59 95.1987  15
  -1  29   5 1154.14 111.827  16
  -1  29   4 1196.21 114.923  16
   1  29  -4 1043.61 97.2253  15
  -1  29   3 560.867 96.8269  16
   1  29  -3 463.478 80.2871  15
  -1  29   2 543.145 95.4776  16
   1 -29  -2 450.163 112.482  13
   1  29  -2 481.486 81.9570  15
  -1  29   1 117.836 88.2006  16
   1 -29  -1 157.261 105.641  13
   1  29   0 1516.94 119.209  16
  -1  29   0 1416.64 125.417  16
  -1 -29   0 1250.80 134.269  13
   1 -29   0 1234.62 136.941  13
  -1  29  -1 47.2476 88.5377  16
   1  29   1-7.96520 79.5623  16
  -1  29  -1 64.5253 73.8777  15
  -1 -29  -1-21.8859 103.201  13
   1 -29   1 40.6086 105.890  13
   1  29   2 3.95808 78.8604  16
  -1 -29  -2 208.606 104.508  13
  -1  29  -2 36.5731 71.4232  15
   1  29   3 23.5585 78.8716  16
  -1  29  -3-15.6788 68.4590  15
  -1 -29  -3 57.3221 98.1074  13
  -1 -29  -4 1290.35 120.053  13
   1  29   4 1421.11 107.953  16
  -1  29  -4 1227.01 99.0308  15
  -1 -29  -4 1043.52 77.9656  19
  -1  29  -5 578.741 73.4620  15
  -1 -29  -5 535.419 99.6966  13
   1  29   5 733.379 84.0281  16
  -1 -29  -5 588.270 55.5929  19
   1  29   6 1283.02 100.578  16
  -1  29  -6 1072.26 91.0714  15
  -1 -29  -6 1055.24 110.281  13
   1  29   7 635.390 74.6629  16
  -1 -29  -7 500.699 83.4798  13
  -1  29  -7 504.677 65.5657  15
   1  29   8 87.0965 58.0560  16
  -1  29  -8 127.742 50.5076  15
  -1 -29  -8 52.8427 66.2526  13
   1  29   9 51.9306 51.5317  16
  -1 -29  -9 439.940 50.6621  13
   1  29  10 350.279 46.7163  16
  -1  29 -10 319.708 41.0767  14
  -1  29 -11 172.502 28.4635  14
   1  30 -12 73.5374 17.3050  14
  -1  30  11 129.837 38.2401  16
   1 -30 -11 108.858 39.2245  13
   1  30 -11 138.502 27.5862  14
  -1  30  10 129.789 46.8360  16
   1  30 -10 118.861 34.9549  14
   1 -30 -10 147.457 52.3076  13
  -1  30   9 111.522 58.5471  16
   1 -30  -9 108.441 63.1687  13
  -1  30   8 116.359 65.2259  16
   1 -30  -8 118.677 70.6890  13
   1  30  -8 97.5614 47.1272  15
  -1  30   7 558.929 78.6377  16
   1 -30  -7 533.459 86.0336  13
   1  30  -7 528.443 63.1174  15
  -1  30   6 210.792 78.8210  16
   1  30  -6 181.897 58.2914  15
  -1  30   5 375.821 84.2097  16
   1  30  -5 455.138 67.4578  15
  -1  30   4 103.162 79.0929  16
   1  30  -4 138.928 63.2365  15
  -1  30   3 1326.78 118.488  16
   1  30  -3 1310.12 104.204  15
  -1  30   2-49.4577 82.6529  16
   1  30  -2 54.5539 68.3044  15
   1 -30  -2 31.9337 99.1042  13
  -1  30   1 4984.00 268.044  16
   1  30  -1 4208.55 261.035  15
   1 -30  -1 4185.98 270.572  13
  -1  30   0 153.212 82.3531  16
   1 -30   0 157.046 102.689  13
   1  30   1 159.900 78.6738  16
   1 -30   1 270.695 100.893  13
  -1  30  -1 121.545 73.5699  15
   1  30   2 1046.82 94.4256  16
  -1  30  -2 948.103 88.4280  15
  -1 -30  -2 775.755 111.636  13
  -1  30  -3 6876.05 389.440  15
   1  30   3 7088.08 392.134  16
  -1 -30  -3 6699.51 395.628  13
   1  30   4 567.840 78.2631  16
  -1  30  -4 520.089 69.4607  15
  -1 -30  -4 521.761 95.2013  13
  -1  30  -5 3284.03 193.463  15
   1  30   5 3572.67 199.036  16
  -1 -30  -5 2858.09 202.716  13
  -1 -30  -6 57.9510 74.5019  13
  -1  30  -6-37.5616 52.4976  15
   1  30   6 85.1984 61.3506  16
  -1 -30  -6 35.6043 33.8848  19
  -1 -30  -7 424.946 73.8222  13
   1  30   7 619.993 65.0040  16
  -1  30  -7 532.015 57.0398  15
  -1 -30  -7 384.655 41.6816  19
  -1 -30  -8 436.248 61.5082  13
   1  30   8 433.940 55.9220  16
  -1 -30  -8 359.561 37.3330  19
  -1  30  -9 508.782 44.5428  14
   1  30   9 491.438 47.6093  16
  -1 -30  -9 357.934 34.2247  19
  -1  30 -10 29.3541 26.6660  14
   1  31 -11-9.31061 16.3601  14
   1  31 -10 148.078 28.7081  14
   1 -31 -10 81.2746 39.8864  13
  -1  31  10 106.964 36.9993  16
   1  31  -9 55.2950 34.2885  14
   1 -31  -9 142.699 53.3271  13
  -1  31   9 48.1543 44.8375  16
   1 -31  -8 311.456 63.0261  13
  -1  31   8 172.594 54.4649  16
   1 -31  -7 356.053 75.9936  13
   1  31  -7 456.135 53.6106  15
  -1  31   7 537.953 68.7380  16
   1 -31  -6 97.1891 76.1804  13
   1  31  -6-0.79151 49.6228  15
  -1  31   6-52.6520 65.2814  16
   1  31  -5 112.668 53.7327  15
  -1  31   5 120.240 68.3963  16
   1  31  -4 127.180 58.2403  15
  -1  31   4 214.159 71.3169  16
   1  31  -3 221.194 62.2355  15
  -1  31   3 359.617 76.3600  16
   1 -31  -2 1523.34 137.769  13
  -1  31   2 1989.51 132.090  16
   1  31  -2 1778.94 122.313  15
   1  31  -1 334.267 69.7800  15
   1 -31  -1 299.035 96.2603  13
  -1  31   1 378.387 82.1871  16
   1 -31   0 2074.78 147.720  13
   1  31   0 1849.83 130.345  15
  -1  31   0 1882.31 130.899  15
  -1  31  -1 1023.61 89.1039  15
  -1 -31  -2 656.425 99.6004  13
   1  31   2 737.618 80.2277  16
  -1  31  -2 708.759 76.4168  15
  -1  31  -3 337.586 61.3100  15
  -1 -31  -3 217.465 85.5734  13
   1  31   3 333.849 66.3592  16
  -1  31  -4 150.668 55.3410  15
  -1 -31  -4 44.6057 76.1686  13
   1  31   4 110.474 59.5587  16
  -1  31  -5 435.671 57.7959  15
  -1 -31  -5 366.705 77.5196  13
   1  31   5 492.348 63.7639  16
  -1  31  -6 342.758 51.6633  15
  -1 -31  -6 250.725 67.1310  13
   1  31   6 382.554 55.3477  16
  -1 -31  -7 243.431 59.0034  13
  -1  31  -7 354.890 45.8318  15
   1  31   7 278.377 48.3397  16
   1  31   8 58.3731 35.8969  16
  -1  31  -9 1423.61 85.3231  14
   1  32  -9 21.9055 23.5505  14
   1 -32  -9 11.2834 35.8492  13
  -1  32   9-33.3337 31.6800  16
   1 -32  -8 39.1540 48.9328  13
  -1  32   8 71.8080 42.0837  16
   1 -32  -7 283.280 62.4904  13
   1  32  -7 373.262 45.1023  15
  -1  32   7 374.961 55.6156  16
   1 -32  -6 1563.53 120.784  13
  -1  32   6 1796.81 117.865  16
   1  32  -6 1835.11 109.941  15
   1  32  -5 26.1196 44.4280  15
  -1  32   5-16.8637 57.4185  16
   1  32  -4-7.93071 50.5057  15
  -1  32   4-41.7737 60.3554  16
   1  32  -3 159.622 53.9136  15
  -1  32   3 210.361 68.6069  16
   1 -32  -2 1621.37 132.206  13
   1  32  -2 1764.03 117.841  15
  -1  32   2 1837.45 125.055  16
   1  32  -1 143.111 58.3633  15
   1  32   0 544.326 68.1848  15
  -1  32   0 537.969 68.2571  15
  -1  32  -1 281.417 59.2758  15
   1  32   1 377.080 61.6376  15
   1  32   2 8589.24 482.597  15
  -1  32  -2 8809.42 482.849  15
  -1  32  -3 135.450 51.0168  15
   1  32   3 122.813 55.4295  16
  -1  32  -4 1792.96 118.702  15
   1  32   4 2014.03 121.761  16
  -1  32  -5 155.814 43.4285  15
   1  32   5 147.594 46.1721  16
  -1  32  -6 620.533 55.6134  15
   1  32   6 591.666 54.6784  16
   1  32   7 42.5164 30.8962  16
  -1  32  -8 1332.57 79.9294  14
   1  33  -8 45.4009 21.3658  14
   1 -33  -8 18.7551 34.1302  13
  -1  33   8 58.3574 28.1501  16
   1 -33  -7 1141.19 87.0083  13
  -1  33   7 1370.32 83.4033  16
   1 -33  -6 478.013 65.5181  13
   1  33  -6 576.385 49.9028  15
  -1  33   6 614.299 56.2072  16
   1  33  -5 361.643 45.5934  15
  -1  33   5 319.525 54.0637  16
  -1  33   4 2847.53 164.880  16
   1  33  -4 2661.63 160.488  15
   1  33  -3 488.180 55.1023  15
   1  33  -2 432.649 55.4684  15
   1  33  -1 102.209 46.8844  15
  -1  33   1 21.9037 49.7214  15
  -1  33   0 524.863 59.4828  15
   1  33   0 446.233 58.1146  15
  -1  33  -1 1449.47 101.163  15
   1  33   1 1552.58 101.636  15
   1  33   2 182.355 49.5553  15
  -1  33  -2 101.468 45.7908  15
  -1  33  -3 90.8730 42.1478  15
   1  33   3 153.811 47.0123  15
   1  33   4 370.051 49.2055  15
  -1  33  -4 367.419 46.3695  15
  -1  33  -5 556.874 49.6370  15
  -1  33  -7 174.789 25.6744  14
   1  34  -7 39.5367 17.7975  14
   1  34  -5 62.8647 30.3110  15
   1  34  -4 229.522 36.1296  15
   1  34  -3-2.68873 35.3369  15
  -1  34   2 213.811 43.0951  15
   1  34  -2 237.753 40.7281  15
   1  34  -1 231.610 41.2866  15
  -1  34   1 204.629 42.2545  15
   1  34   0 1045.19 73.5156  15
  -1  34   0 1028.51 73.3214  15
  -1  34  -1 2181.06 124.862  15
   1  34   1 1971.61 125.616  15
   1  34   2 61.4155 39.0709  15
  -1  34  -2 69.0351 35.3689  15
   1  34   3 6018.22 339.632  15
  -1  34  -3 6251.78 338.940  15
   1  34   4 314.915 38.5717  15
  -1  34  -4 332.680 35.8122  15
   1  34   5 4982.17 275.128  15
   1  34   6 17.8672 21.3044  15
  -1  35   4 520.091 44.5452  15
   1  35  -4 739.445 44.1665  15
   1  35  -3 1106.12 66.3596  15
  -1  35   3 1003.52 67.2876  15
   1  35  -2 14.9659 27.5792  15
  -1  35   2 43.1063 27.6439  15
   1  35  -1 2276.74 132.884  15
  -1  35   1 2364.61 133.272  15
  -1  35   0 97.6650 28.6056  15
   1  35   0 67.5376 28.5818  15
  -1  35  -1 466.026 40.2487  15
   1  35   1 435.738 40.3980  15
   1  35   2 172.546 29.8596  15
  -1  35  -2 235.505 28.8024  15
   1  35   3 45.3168 24.2626  15
  -1  35  -3 51.6551 22.9676  15
   2   0 -21-16.8368 33.7780  17
   2   0 -20 250.784 55.4460  17
  -2   0  20 155.048 42.6516  29
   2   0 -19 39.6182 67.8978  17
   2   0 -18 7976.37 447.785  17
   2   0 -17-71.5487 80.9429  17
   2   0 -17 234.054 327.788   2
   2   0 -16 13494.4 1380.56   2
  -2   0  16 24677.4 1261.31  25
  -2   0  15 32.2854 102.246  25
  -2   0  14 1194.12 130.219  25
  -2   0  13 17.3548 94.7302  25
  -2   0  12 49359.1 2698.16  25
  -2   0  11 40.2585 83.3594  25
  -2   0  10 98420.9 5345.74  25
   2   0  -9 121.770 114.336  27
  -2   0   9 113.781 68.3102  25
   2   0  -8 38046.8 2123.12  27
  -2   0   8 38851.3 2104.53  25
   2   0  -7 46.9971 82.8649  27
  -2   0   7-29.6882 54.3459  25
   2   0  -6 210.903 73.8230  27
  -2   0   6 147.436 48.5658  25
   2   0  -5 41.5548 61.2374  27
  -2   0   5 87.5075 46.2070  25
   2   0  -4 15712.8 862.833  27
  -2   0   3-10.8644 34.2374   1
   2   0  -3-41.6299 42.0378  27
  -2   0   2 19716.0 1085.50  25
   2   0  -2 18014.7 1083.07  27
  -2   0   1 25.2055 27.7397   1
  -2   0   1 13.8283 17.2271   4
  -2   0   1-4.01212 20.1558  25
  -2   0   0 30328.8 1951.64   4
  -2   0   0 32111.3 1964.84  28
  -2   0  -2 19430.2 1251.99   2
  -2   0  -2 24949.1 1244.55  27
  -2   0  -3 141.102 150.628   2
  -2   0  -3 160.247 96.8972  27
  -2   0  -4 10843.6 717.143   2
  -2   0  -4 13105.1 696.880  27
  -2   0  -5 85.7140 104.725  27
  -2   0  -5 5.90382 167.257   2
   2   0   5 22.3602 24.8180  25
  -2   0  -6 96920.6 5777.15   2
   2   0   6 106241. 5713.47  25
  -2   0  -7-125.815 218.318   2
   2   0   7 1.58011 35.0748  25
   2   0   8 289983. 15349.4  25
  -2   0  -8 230092. 15418.9   2
  -2   0  -9 44.0610 261.336   2
  -2   0 -10 11005.6 629.925   8
  -2   0 -10 10511.5 589.136  17
  -2   0 -10 11537.7 602.302  12
  -2   0 -11 52.8867 268.957   2
  -2   0 -11-16.9360 58.8252  17
  -2   0 -11-202.244 161.385   8
  -2   0 -12 22074.6 1768.20   2
  -2   0 -12 31134.4 1658.47  17
  -2   0 -13 88.1476 301.860   2
  -2   0 -13 62.8702 71.8557  17
  -2   0 -14 6734.17 683.273   2
  -2   0 -14 9678.91 526.850  17
  -2   0 -15 223.780 272.432   2
  -2   0 -15 33.1791 63.1142  17
  -2   0 -16 428.641 73.2660  17
  -2   0 -17 64.4164 58.1296  17
  -2   0 -18 2160.05 131.871  17
  -2   0 -19-33.1374 37.3793  17
  -2   0 -20 186.030 28.6249  17
   2  -1 -21 30.9237 33.2492  17
   2  -1 -20 20.5493 48.4411  17
  -2   1  20 29.2002 41.1731  29
  -2  -1  20 12.3535 40.2602  29
   2  -1 -19-17.3002 57.5372  17
   2  -1 -18 102.970 71.2589  17
   2   1 -17 378.425 365.724   2
   2  -1 -17 232.846 77.5011  17
  -2   1  16 2089.59 176.788  25
  -2  -1  16 2330.14 179.812  25
  -2  -1  15 5252.77 317.445  25
  -2   1  15 4718.67 314.524  25
  -2  -1  14 7414.10 442.503  25
  -2   1  14 7479.00 444.325  25
  -2  -1  13 8764.36 515.965  25
  -2   1  13 9026.67 518.198  25
  -2  -1  12 5592.98 332.753  25
  -2   1  12 5339.21 332.314  25
  -2   1  11 5441.30 333.061  25
  -2  -1  11 5742.08 334.013  25
   2   1 -11 5552.15 308.465  14
  -2  -1  10 427.974 82.6627  25
  -2   1  10 401.355 83.3412  25
   2  -1 -10 486.701 136.166  27
  -2   1   9 7.36133 68.7249  25
  -2  -1   9-41.4958 67.9509  25
   2  -1  -9 104.679 115.655  27
  -2  -1   8 28523.3 1551.42  25
   2  -1  -8 28611.7 1571.78  27
  -2   1   8 28096.4 1551.76  25
   2   1  -7 1612.97 137.608  27
  -2  -1   7 1702.42 114.614  25
  -2   1   7 1623.44 115.294  25
   2  -1  -7 1680.10 137.956  27
   2  -1  -6 12269.6 687.869  27
   2   1  -6 12277.3 688.672  27
  -2  -1   6 12245.7 676.401  25
  -2  -1   5 10770.8 593.123  25
   2  -1  -5 10462.0 600.549  27
   2   1  -5 11045.2 601.553  27
  -2  -1   4 4116.09 235.789  25
   2   1  -4 4229.00 242.333  27
   2  -1  -4 4043.53 241.296  27
  -2  -1   3 211.152 36.3073   1
   2   1  -3 103.667 40.6103  27
  -2  -1   2 113472. 6285.31   1
  -2   1   2 119046. 6285.76   4
  -2   1   1 23582.9 1207.86   4
  -2  -1   1 19755.8 1205.45   4
  -2  -1   1 25273.8 1207.80   1
  -2   1   1 22905.7 1207.11  25
  -2  -1   1 22250.1 1207.37  25
  -2   1   0 6132.45 403.610   4
  -2  -1   0 5331.86 399.478   4
  -2   1   0 7824.14 400.705   3
  -2  -1   0 7256.46 398.106  23
  -2  -1   0 8454.47 399.212  25
  -2   1   0 6246.44 425.020   9
  -2   1   0 6175.85 423.552  28
  -2   1   0 7670.10 397.710  25
  -2  -1   0 8761.56 404.172  27
  -2  -1  -1 9176.59 456.315  27
  -2  -1  -1 8043.26 444.082  23
  -2  -1  -2 9314.56 482.517  27
  -2   1  -2 7240.75 493.453   2
  -2  -1  -3 172770. 8198.89  27
  -2   1  -3 124207. 8204.83   2
  -2  -1  -4 4013.76 241.301  27
   2  -1   4 3626.74 198.357  25
  -2  -1  -5 35390.2 1801.90  27
   2  -1   5 32532.2 1764.33  25
   2  -1   6 5550.75 306.264  25
  -2   1  -6 5074.30 417.031   2
   2  -1   7 14150.2 759.283  25
   2   1   7 13719.8 760.078  25
  -2   1  -7 12057.7 859.127   2
   2  -1   8 29908.5 1557.33  25
   2   1   8 27552.8 1557.58  25
  -2   1  -8 25401.4 1650.58   2
   2   1   9 27108.3 1446.46  25
  -2   1  -9 20830.7 1545.15   2
  -2  -1 -10 28251.6 1525.59   8
  -2   1 -10 29648.4 1526.75   8
  -2  -1 -10 27643.2 1494.74  17
  -2   1 -10 26986.1 1505.44  12
  -2  -1 -11 7294.64 401.885  17
  -2   1 -11 7581.16 453.500   8
  -2   1 -12 660.661 309.682   2
  -2  -1 -12 668.519 76.5560  17
  -2   1 -13 11979.7 1059.90   2
  -2  -1 -13 17105.0 918.746  17
  -2   1 -14 1936.24 365.121   2
  -2  -1 -14 2125.49 142.101  17
  -2   1 -15 43.3757 291.843   2
  -2  -1 -15 396.899 72.2848  17
  -2  -1 -16 685.301 78.2245  17
  -2  -1 -17 3770.50 217.054  17
  -2  -1 -18 2479.26 146.827  17
  -2  -1 -19 582.992 49.3110  17
  -2  -1 -20 227.427 28.8804  17
   2  -2 -21 603.573 46.4166  17
   2  -2 -20 1637.26 79.8969  17
  -2  -2  20 749.823 74.4608  29
   2  -2 -19 108.533 56.2030  17
  -2  -2  19 55.0875 50.2505  29
   2  -2 -18 692.727 77.1320  17
  -2   2  17 8641.50 490.418   4
   2  -2 -17 8577.90 469.680  17
  -2   2  16 6647.01 391.980  25
  -2  -2  16 6656.41 392.545  25
  -2  -2  15 14152.9 788.381  25
  -2   2  15 13548.3 786.631  25
  -2   2  14 134.066 100.378  25
  -2  -2  14 220.705 98.4412  25
  -2  -2  13 2075.90 167.188  25
  -2   2  13 1915.65 165.287  25
  -2  -2  12 3507.18 235.378  25
  -2   2  12 3901.12 240.678  25
   2   2 -12 3636.06 207.341  14
  -2  -2  11 53144.8 2777.98  25
  -2   2  11 52788.2 2779.67  25
   2  -2 -11 45851.1 2808.13  27
   2   2 -11 50470.7 2758.29  14
  -2  -2  10 6525.74 383.429  25
   2  -2 -10 6686.31 426.197  27
  -2   2  10 6617.48 384.407  25
  -2   2   9 10096.6 558.679  25
   2  -2  -9 9874.17 585.847  27
  -2  -2   9 9718.26 557.871  25
  -2   2   8 1796.55 128.783  25
  -2  -2   8 1904.34 127.970  25
   2  -2  -8 1673.71 155.284  27
  -2  -2   7 10957.6 615.488  25
   2  -2  -7 11380.9 633.695  27
  -2  -2   6 120.875 48.5693  25
   2  -2  -6 158.080 72.1537  27
  -2  -2   5 25980.3 1407.98  25
   2  -2  -5 25576.1 1414.77  27
  -2  -2   4 22706.5 1237.60  25
  -2  -2   3 257.917 36.1827   1
  -2  -2   2 71771.1 3886.44   1
  -2  -2   1 610.561 43.9626  25
  -2   2   1 554.304 43.8588   4
  -2  -2   1 506.520 40.1855   1
  -2   2   0 12429.6 563.093   3
  -2   2   0 11272.3 567.950   4
  -2  -2   0 7497.94 557.928   4
  -2  -2   0 11243.4 558.386  23
  -2   2   0 10240.5 586.460   9
  -2  -2   0 13984.4 565.090  27
  -2   2   0 9660.86 580.925  28
  -2  -2  -1 1520.63 93.7807  23
   2  -2   1 1510.86 95.7739  24
  -2  -2  -1 1831.20 111.324  27
  -2   2  -1 1450.60 179.344  28
  -2   2  -2 22.4749 120.490   2
  -2  -2  -2-108.931 76.4580  27
  -2   2  -3 148.932 162.780   2
  -2  -2  -3 268.665 89.4585  27
   2  -2   4 16354.9 869.955  25
  -2  -2  -4 14610.1 896.137  27
   2  -2   5 27303.7 1465.18  25
  -2  -2  -5 27349.9 1499.32  27
  -2   2  -6 6629.73 549.939   2
   2  -2   6 8520.01 461.634  25
  -2   2  -7 89140.9 7219.30   2
   2  -2   7 136389. 7153.02  25
   2   2   8 20403.3 1153.66  25
   2  -2   8 22194.4 1152.52  25
   2   2   9 18619.7 1063.10  25
  -2   2  -9 14800.9 1172.35   2
  -2   2 -10 114.430 269.520   2
  -2  -2 -10-14.3921 153.921   8
  -2   2 -10 107.620 157.247   8
  -2  -2 -10 92.7451 56.3524  17
  -2   2 -10 94.2188 84.9269  12
  -2   2 -11 1794.53 199.948   8
  -2  -2 -11 1580.06 112.604  17
  -2   2 -11 1695.85 140.542  12
  -2   2 -12 5596.73 651.867   2
  -2  -2 -12 9145.75 495.827  17
  -2   2 -13 6200.44 642.514   2
  -2  -2 -13 8624.55 472.245  17
  -2   2 -14 5241.98 570.923   2
  -2  -2 -14 7211.67 398.052  17
  -2   2 -15 235.189 297.456   2
  -2  -2 -15 263.491 71.4011  17
  -2  -2 -16 420.054 65.3761  17
  -2  -2 -17 139.023 55.7363  17
  -2  -2 -18 197.212 46.8175  17
  -2  -2 -19 385.042 40.2662  17
  -2  -2 -20 138.967 22.4950  17
   2  -3 -21 179.148 30.4503  17
   2   3 -21 170.162 28.4101  17
   2  -3 -20 121.989 44.0402  17
  -2  -3  20 45.2979 38.5796  29
   2   3 -19 24.3517 50.2564  17
   2  -3 -19-9.32170 49.6131  17
  -2  -3  19 8.43906 50.0628  29
   2   3 -18 1490.76 110.944  17
   2  -3 -18 1691.17 109.415  17
   2   3 -17 335.261 73.2765  17
   2  -3 -17 473.057 75.4637  17
   2   3 -17 78.5880 285.857   2
  -2   3  17 745.168 103.481   4
   2  -3 -17 243.083 252.793   2
   2  -3 -16-150.196 278.896   2
   2   3 -16 372.251 318.786   2
  -2   3  16 384.543 107.471  25
  -2  -3  16 464.453 107.488  25
  -2  -3  15 1064.33 134.034  25
  -2   3  15 1033.09 129.607  25
  -2  -3  14 11439.9 642.053  25
  -2   3  14 10865.9 642.540  25
  -2   3  13 8615.71 506.400  25
  -2  -3  13 8649.62 505.826  25
  -2  -3  12 9262.73 531.322  25
  -2   3  12 9261.50 533.572  25
   2  -3 -12 8778.31 580.055  27
   2   3 -12 9260.88 507.139  14
  -2   3  11 188.229 86.3028  25
  -2  -3  11 301.599 85.3711  25
   2  -3 -11 301.180 144.426  27
   2   3 -11 237.610 40.8562  14
   2  -3 -10 867.552 147.559  27
  -2  -3  10 836.352 96.9419  25
  -2   3  10 841.447 100.248  25
  -2  -3   9 1640.35 125.463  25
   2  -3  -9 1732.84 167.864  27
  -2  -3   8 1316.16 104.993  25
   2  -3  -8 1349.66 134.501  27
   2  -3  -7 5986.10 349.808  27
  -2  -3   7 5622.76 328.450  25
  -2  -3   6 27.1371 47.8409  25
   2  -3  -6 89.5377 70.7408  27
   2  -3  -5 5673.80 335.368  27
  -2  -3   5 5850.53 326.180  25
  -2  -3   4 995.076 76.3431  25
  -2   3   3 10283.5 643.150   1
  -2  -3   3 13378.1 643.394   1
  -2   3   2 40032.1 2528.33   1
  -2  -3   2 53991.4 2528.70   1
  -2  -3   1 25472.2 1252.71   1
  -2   3   1 21607.1 1252.36   1
  -2  -3   1 22890.4 1254.66  25
  -2  -3   1 22528.7 1272.10   9
  -2   3   1 20050.6 1270.21   9
  -2   3   0 57040.0 2780.10   3
  -2  -3   0 55195.1 2781.24  24
  -2   3   0 47529.0 2794.56   9
  -2  -3   0 53019.7 2798.22   9
  -2  -3   0 49433.2 2791.27  28
  -2  -3  -1 13822.9 602.365  27
  -2   3  -1 7634.60 620.156  28
  -2  -3  -1 11128.2 620.621  28
  -2  -3  -1 11632.8 588.444  23
  -2   3  -1 9635.89 588.019  23
  -2   3  -2 17230.3 1225.49   2
  -2  -3  -2 21750.2 1227.89   2
  -2  -3  -3 2020.49 182.263   2
  -2  -3  -3 2342.96 156.820  27
  -2  -3  -4 58235.6 3286.28   2
  -2   3  -4 50221.1 3283.02   2
  -2  -3  -5 11887.2 755.033   2
  -2   3  -5 10043.8 755.600   2
  -2  -3  -6 80.1962 121.463  27
   2  -3   6 60.1861 33.1409  25
  -2   3  -6-117.677 208.785   2
   2  -3   7 1170.86 80.9164  25
  -2   3  -7 997.117 273.895   2
  -2   3  -8 11940.0 776.633   2
   2   3   9 14742.6 847.344  25
  -2  -3  -9 16880.3 874.483   8
  -2  -3  -9 16152.1 840.938  17
  -2   3  -9 14171.2 854.831  12
  -2   3 -10 2537.40 390.044   2
  -2   3 -10 4812.57 291.181   8
  -2   3 -10 3568.32 220.062  17
  -2  -3 -10 4495.39 220.492  17
  -2   3 -10 3511.79 212.873  14
  -2   3 -10 4109.37 241.168  12
  -2   3 -11 3687.11 256.908   8
  -2  -3 -11 3173.39 177.776  17
  -2   3 -11 3315.48 204.829  12
  -2  -3 -12 8863.79 735.648   2
  -2   3 -12 7278.06 747.686   2
  -2  -3 -12 12256.0 600.684  17
  -2   3 -12 9521.89 600.242  17
  -2   3 -12 13468.5 657.985   8
  -2   3 -13 15.1654 292.006   2
  -2  -3 -13 262.741 272.543   2
  -2   3 -13 231.253 66.9135  17
  -2  -3 -13 265.801 72.7605  17
  -2   3 -14-240.462 289.089   2
  -2  -3 -14-51.8303 259.565   2
  -2  -3 -14 58.7929 67.9535  17
  -2   3 -14-5.13435 62.5101  17
  -2  -3 -15 2475.65 360.685   2
  -2   3 -15 1971.07 385.781   2
  -2   3 -15 2960.82 197.527  17
  -2   3 -16 46.1879 61.6116  17
  -2  -3 -16 159.825 60.1197  17
  -2   3 -17 295.597 56.4165  17
  -2  -3 -17 398.721 57.6065  17
  -2  -3 -18 353.200 47.4871  17
  -2   3 -18 305.390 47.3713  17
  -2  -3 -19 221.236 33.8404  17
  -2   3 -19 179.907 32.9627  17
  -2  -3 -20 55.9552 20.1213  17
  -2   3 -20 38.8537 19.3597  17
   2  -4 -21 1443.12 79.4899  17
   2   4 -21 1253.42 78.7408  17
   2   4 -20 336.917 39.9611  17
   2  -4 -20 455.214 42.0679  17
  -2   4  20 195.755 40.1075  29
  -2  -4  20 124.439 39.7013  29
   2  -4 -19 30.7398 48.2606  17
   2   4 -19 5.78022 46.2022  17
  -2  -4  19-30.6384 48.6088  29
  -2   4  19 54.0032 47.7225  29
   2  -4 -18 756.641 69.8235  17
   2   4 -18 596.406 70.8963  17
   2  -4 -17 3207.77 385.380   2
   2   4 -17 2694.07 404.661   2
   2   4 -17 4123.65 255.217  17
  -2   4  16 6466.15 356.854   4
   2  -4 -16 3816.74 479.483   2
   2   4 -16 3267.45 499.271   2
  -2   4  16 6133.59 361.858  25
  -2  -4  15 6472.06 385.045  25
  -2   4  15 6059.35 385.692  25
  -2  -4  14 3048.63 216.568  25
  -2   4  14 2910.91 214.887  25
  -2  -4  13 7005.00 427.733  25
  -2   4  13 6978.73 428.596  25
   2  -4 -13 6561.30 484.803  27
   2   4 -13 7367.65 399.505  14
  -2   4  12 627.358 104.802  25
  -2  -4  12 559.795 99.5371  25
   2  -4 -12 470.044 169.838  27
   2   4 -12 539.640 53.0751  14
  -2   4  11 5001.65 304.884  25
   2  -4 -11 4610.46 350.504  27
  -2  -4  11 5194.70 303.980  25
   2   4 -11 4941.96 277.130  14
  -2   4  10 4968.75 298.570  25
  -2  -4  10 4935.84 294.637  25
   2  -4 -10 4675.52 333.177  27
  -2  -4   9-10.9088 68.6581  25
   2  -4  -9 81.8726 107.131  27
  -2  -4   8 7934.96 456.118  25
   2  -4  -8 8361.45 480.461  27
  -2  -4   7 100.725 56.5247  25
   2  -4  -7 113.421 84.1164  27
  -2  -4   6 409.327 57.6766  25
   2  -4  -6 288.653 77.9326  27
  -2  -4   5 7306.86 408.251  25
  -2   4   4 21423.7 1074.74   4
  -2  -4   4 17900.4 1075.17  25
  -2  -4   3 168.079 34.6189   1
  -2   4   3 160.050 39.5715   1
  -2   4   2 131229. 7857.79   1
  -2  -4   2 158802. 7857.71   1
  -2   4   1 36174.2 1965.41   1
  -2  -4   1 36866.6 1965.17   1
  -2  -4   1 39931.5 1978.59  24
  -2   4   1 31002.4 1980.62   9
  -2  -4   1 34256.3 1982.49   9
  -2   4   0 81476.1 4054.07   3
  -2  -4   0 77455.6 4056.12  24
  -2  -4   0 82055.2 4070.59   9
  -2   4   0 73006.6 4067.47   9
  -2  -4   0 77771.0 4063.65  28
  -2   4  -1 15047.1 983.431  28
  -2  -4  -1 18767.0 988.166  28
  -2  -4  -1 20149.7 961.142  23
  -2   4  -1 15808.7 960.516  23
  -2  -4  -2 6302.99 318.046  27
  -2  -4  -2 6018.99 295.250  23
   2  -4   2 4732.40 300.941  24
  -2   4  -2 4653.98 295.145  23
  -2  -4  -3 5464.12 358.454   2
  -2   4  -3 4022.71 357.320   2
  -2  -4  -4 22622.2 1034.25  27
  -2  -4  -4 18409.2 1044.06   2
  -2  -4  -5-21.4047 102.118  27
  -2  -4  -5-47.5573 142.940   2
  -2   4  -5-11.6865 187.705   2
  -2   4  -6 14324.3 1022.94   2
  -2  -4  -6 16030.2 1020.16   2
  -2  -4  -7 17982.9 968.292   2
  -2   4  -7 13976.4 953.820   2
  -2  -4  -8 2961.96 325.044   2
  -2   4  -8 3050.85 344.538   2
  -2   4  -9 13904.7 762.505  12
  -2  -4  -9 10091.4 837.159   2
  -2   4  -9 8876.38 853.291   2
  -2  -4  -9 15382.4 780.502   8
  -2  -4  -9 15339.6 746.822  17
  -2   4  -9 12224.9 746.342  17
  -2   4 -10 50.8242 154.716   8
  -2   4 -10 81.8330 33.4125  14
  -2   4 -10-11.3962 88.5859  12
  -2  -4 -10 332.819 242.648   2
  -2   4 -10 211.698 253.014   2
   2   4  10 20.7308 57.1506  25
  -2   4 -10 44.5814 52.3280  17
  -2  -4 -10 78.7749 55.8651  17
  -2  -4 -11 2394.73 346.855   2
  -2   4 -11 2076.38 354.489   2
  -2   4 -11 3858.02 267.190   8
  -2   4 -11 2820.53 187.013  17
  -2  -4 -11 3599.12 188.470  17
  -2   4 -11 2988.75 180.349  14
  -2   4 -11 3902.64 214.708  12
  -2  -4 -12 10228.8 868.146   2
  -2   4 -12 8901.63 879.645   2
  -2  -4 -12 15359.9 756.639  17
  -2   4 -12 12334.2 755.498  17
  -2   4 -12 18290.2 813.250   8
  -2   4 -13 752.067 330.331   2
  -2  -4 -13 690.728 286.445   2
  -2   4 -13 504.094 76.8813  17
  -2  -4 -13 652.245 75.3048  17
  -2   4 -14 101.615 287.376   2
  -2  -4 -14-74.0029 260.507   2
  -2  -4 -14 18.6520 64.7573  17
  -2   4 -14 51.9426 66.2699  17
  -2   4 -15 41.0528 255.770   2
  -2  -4 -15 46.4293 230.468   2
  -2  -4 -15 201.439 65.5595  17
  -2   4 -15 43.2828 58.5130  17
  -2  -4 -16 179.414 56.4161  17
  -2   4 -16 214.079 60.8951  17
  -2   4 -17 594.088 61.0190  17
  -2  -4 -17 610.653 63.1409  17
  -2  -4 -18 400.359 46.3319  17
  -2   4 -18 335.064 45.0248  17
  -2   4 -19 20.6096 28.0721  17
  -2  -4 -19 55.2109 29.6378  17
  -2  -4 -20 53.5003 18.3473  17
  -2   4 -20 55.5464 16.0547  17
   2  -5 -21 23.3888 22.4828  17
   2   5 -21 35.5524 22.0235  17
   2   5 -20 584.391 43.3769  17
   2  -5 -20 692.901 44.4712  17
  -2  -5  20 276.354 41.1300  29
  -2   5  20 246.810 42.9143  29
   2   5 -19 77.9971 43.2006  17
   2  -5 -19 20.0395 44.8693  17
  -2   5  19-12.8947 46.2814  29
  -2  -5  19-7.62761 46.9908  29
   2  -5 -18 136.648 54.8049  17
   2   5 -18 93.7241 54.1232  17
   2  -5 -17 162.074 61.0320  17
   2   5 -17 128.899 62.0408  17
   2   5 -16 544.530 311.566   2
  -2   5  16 403.294 98.7707   4
   2  -5 -16 454.103 270.109   2
  -2   5  16 353.893 104.539  25
  -2   5  15 2099.77 177.393  25
  -2   5  15 1993.72 162.827   4
  -2  -5  15 2226.09 178.097  25
  -2  -5  14 1134.24 134.272  25
  -2   5  14 1000.97 131.383  25
  -2  -5  13 7294.12 445.710  25
  -2   5  13 7493.88 445.987  25
   2  -5 -13 7448.08 510.979  27
   2   5 -13 7503.35 413.934  14
  -2  -5  12 6639.14 394.660  25
  -2   5  12 6641.94 397.852  25
   2  -5 -12 6014.28 444.565  27
   2   5 -12 6667.69 367.286  14
  -2  -5  11 242.982 86.4455  25
  -2   5  11 216.164 86.1219  25
   2  -5 -11 228.107 139.159  27
   2   5 -11 269.766 42.3411  14
  -2  -5  10 76.8412 77.4175  25
   2  -5 -10 166.867 131.488  27
  -2  -5   9 390.869 76.9072  25
   2  -5  -9 376.858 110.347  27
  -2  -5   8 14609.9 818.661  25
   2  -5  -8 15135.3 842.364  27
  -2  -5   7 108.922 57.8544  25
   2  -5  -7 117.641 84.6648  27
  -2  -5   6 1011.17 82.3828  25
  -2   5   5 4138.51 225.271   4
  -2  -5   5 3671.38 226.436  25
  -2   5   4 7010.01 364.358   4
  -2  -5   4 5968.82 367.263  25
  -2   5   3 2614.05 160.251   1
  -2  -5   3 3010.20 159.019   1
  -2  -5   3 2750.39 168.104  25
  -2   5   2 41242.4 2394.23   1
  -2  -5   2 47338.8 2394.26   1
  -2  -5   2 43193.3 2410.86  24
  -2   5   1 32204.4 1699.80   1
  -2  -5   1 32631.3 1715.39  24
  -2   5   1 29142.7 1716.13   9
  -2  -5   1 27643.8 1714.90   9
  -2   5   0 79794.6 4506.93   3
  -2  -5   0 79663.8 4511.01  24
  -2  -5   0 85462.9 4521.54   9
  -2  -5   0 77699.1 4514.34  28
  -2   5  -1 901.481 148.460  28
  -2  -5  -1 971.023 58.5904  23
  -2   5  -1 717.086 57.0887  23
  -2   5  -2 15676.7 783.889  23
   2  -5   2 16586.5 793.635  24
  -2  -5  -3 19365.9 1049.36   2
  -2  -5  -3 22598.8 1042.90  27
  -2  -5  -4 681.637 143.486   2
  -2   5  -4 494.289 156.699   2
  -2  -5  -4 902.328 113.776  27
  -2  -5  -5 27763.8 1538.28   2
  -2  -5  -5 31380.1 1523.28  27
  -2  -5  -6 672.802 181.116   2
  -2  -5  -6 932.067 137.384  27
  -2  -5  -7 3305.72 302.986   2
  -2  -5  -7 3720.44 260.576  27
  -2  -5  -8 3528.00 334.272   2
  -2   5  -8 3253.69 353.425   2
  -2  -5  -9 13024.0 1043.42   2
  -2   5  -9 10772.0 1055.48   2
  -2   5  -9 16023.5 960.714  17
  -2  -5  -9 19758.5 960.628  17
  -2   5  -9 18407.5 977.824  12
  -2  -5 -10 1029.44 243.741   2
  -2   5 -10 946.223 289.887   2
  -2   5 -10 1122.98 90.2216  17
  -2  -5 -10 1443.10 91.7596  17
  -2   5 -10 1450.96 131.938  12
  -2   5 -10 1219.96 81.8093  14
  -2   5 -11 3448.77 460.834   2
  -2  -5 -11 4442.44 432.190   2
  -2   5 -11 6874.66 375.834   8
  -2   5 -11 4933.72 302.686  17
  -2  -5 -11 6149.57 303.756  17
  -2   5 -11 4937.86 298.963  14
  -2   5 -11 6639.61 330.436  12
  -2  -5 -12 5174.53 513.495   2
  -2   5 -12 4936.92 544.011   2
  -2   5 -12 8244.45 437.845   8
  -2  -5 -12 7240.96 371.821  17
  -2   5 -12 5842.33 372.562  17
  -2   5 -12 8471.15 400.562  12
  -2   5 -12 6366.52 368.064  14
  -2  -5 -13 4951.69 485.259   2
  -2   5 -13 5597.80 345.216  17
  -2  -5 -14 1175.04 268.386   2
  -2   5 -14 1229.50 316.399   2
  -2  -5 -14 1744.49 111.369  17
  -2   5 -14 1442.23 108.778  17
  -2  -5 -15 1317.84 285.483   2
  -2   5 -15 1055.84 307.021   2
  -2  -5 -15 1841.95 111.005  17
  -2   5 -15 1471.74 112.384  17
  -2  -5 -16 2102.47 127.093  17
  -2   5 -16 1869.21 126.746  17
  -2   5 -17 62.5198 45.7381  17
  -2  -5 -17 83.2622 46.1842  17
  -2   5 -18 514.487 50.2278  17
  -2  -5 -18 646.074 51.7537  17
  -2   5 -19 94.1028 28.0379  17
  -2  -5 -19 138.102 27.8845  17
  -2  -5 -20 1093.24 57.6588  17
  -2   5 -20 904.214 57.0395  17
   2   6 -21 283.669 26.3005  17
   2  -6 -21 329.701 26.8723  17
   2  -6 -20 441.648 38.9350  17
   2   6 -20 399.539 38.8003  17
   2   6 -19 64.1314 42.2604  17
   2  -6 -19 82.6172 42.3468  17
  -2   6  19 52.7123 44.6002  29
  -2  -6  19 36.2265 44.4684  29
   2  -6 -18 635.093 64.2925  17
   2   6 -18 657.354 65.3125  17
   2  -6 -17 1572.08 103.148  17
   2   6 -17 1379.32 102.829  17
   2   6 -16-14.5653 279.847   2
   2  -6 -16 112.370 242.604   2
  -2   6  16 214.714 91.9461   4
  -2   6  16 3.38476 99.6954  25
   2  -6 -16 109.939 60.5141  17
   2   6 -16 135.685 65.4222  17
  -2   6  15 3264.06 224.312  25
  -2   6  15 3439.31 212.681   4
   2   6 -15 1572.58 364.623   2
   2  -6 -15 1681.55 335.818   2
   2  -6 -14 5503.77 390.429  27
  -2   6  14 4524.87 307.979  25
   2   6 -14 4810.06 271.558  14
  -2  -6  14 4624.15 303.973  25
  -2   6  14 4847.15 296.633   4
   2  -6 -13 219.079 178.417  27
   2   6 -13 183.014 50.4077  14
  -2   6  13 202.562 110.346  25
  -2  -6  13 275.529 111.305  25
  -2   6  13 256.875 84.9588   4
  -2  -6  12 14154.6 779.993  25
  -2   6  12 13655.9 780.771  25
   2  -6 -12 13267.8 825.704  27
   2   6 -12 13780.5 754.499  14
  -2  -6  11 6606.10 345.832  25
   2   6 -11 5810.01 312.842  14
  -2  -6  10 2685.34 182.163  25
   2  -6 -10 2561.18 223.925  27
   2   6 -10 2637.58 154.154  14
  -2  -6   9 10460.3 591.088  25
   2  -6  -9 10541.4 620.023  27
  -2  -6   8 1914.61 139.585  25
   2  -6  -8 2043.06 168.059  27
  -2  -6   7 7794.62 439.432  25
   2  -6  -7 7709.98 461.276  27
  -2   6   6 166.918 43.5314   4
  -2  -6   6 152.888 57.2057  25
  -2   6   5 2411.13 139.922   4
  -2  -6   5 2184.41 146.531  25
  -2  -6   4 11137.1 612.279   1
  -2   6   4 11325.2 617.526   4
  -2  -6   4 11314.2 619.785  25
  -2  -6   3 2228.66 131.396   1
  -2   6   3 2306.48 132.873   1
  -2   6   3 2540.63 140.551   4
  -2  -6   2 60908.2 3140.38   1
  -2   6   2 55460.9 3140.62   1
  -2  -6   2 54121.3 3157.55  24
  -2  -6   1 8199.51 483.868   9
  -2   6   1 8157.80 485.180   9
  -2  -6   1 9516.13 498.201  24
  -2   6   0 34093.5 2061.80   3
   2   6   0 40033.6 2056.33   3
  -2  -6  -1 5067.02 310.211  28
  -2   6  -1 4712.19 277.652  23
  -2  -6  -1 5622.51 278.304  23
   2  -6   2 1853.69 124.329  24
  -2   6  -2 1613.99 88.4692  23
  -2  -6  -3 245.091 81.1718  27
   2   6   3 99.2207 17.3555   4
  -2   6  -3 30.3994 109.833   2
  -2  -6  -3 241.783 100.595   2
   2  -6   3 103.490 75.6311  24
  -2  -6  -4 1124.90 120.681  27
  -2  -6  -4 891.416 141.749   2
  -2   6  -4 785.353 157.432   2
  -2  -6  -5 12213.1 612.476  27
  -2  -6  -5 10245.8 624.666   2
  -2  -6  -6 25361.4 1199.85  27
  -2  -6  -6 21026.0 1208.27   2
  -2   6  -7 5462.38 466.328   2
  -2  -6  -7 6303.68 459.398   2
  -2   6  -8 5314.17 439.053   2
  -2  -6  -8 5570.01 415.738   2
  -2  -6  -9 683.803 248.023   2
  -2   6  -9 382.669 267.052   2
  -2   6  -9 951.909 177.394   8
  -2  -6  -9 1418.32 84.9144  17
  -2   6  -9 1001.86 84.8882  17
  -2   6  -9 850.569 125.258  12
  -2   6 -10 1106.55 280.742   2
  -2  -6 -10 1292.83 262.266   2
  -2   6 -10 1966.46 196.316   8
  -2  -6 -10 1607.78 101.434  17
  -2   6 -10 1387.55 101.430  17
  -2   6 -10 1669.79 138.902  12
  -2   6 -10 1420.04 93.8001  14
  -2   6 -11 241.938 276.427   2
  -2  -6 -11 350.995 239.189   2
  -2   6 -11 90.3537 164.963   8
  -2   6 -11 73.3009 57.2965  17
  -2  -6 -11 117.112 57.7682  17
  -2   6 -11 103.730 100.253  12
  -2   6 -11 76.2003 41.2965  14
  -2   6 -12 5623.61 640.936   2
  -2  -6 -12 6846.65 621.344   2
  -2   6 -12 11235.9 559.948   8
  -2   6 -12 7990.65 498.504  17
  -2  -6 -12 9805.00 498.417  17
  -2   6 -12 11446.0 524.053  12
  -2   6 -12 8675.20 496.045  14
  -2   6 -13 3596.34 222.706  17
  -2  -6 -13 4154.55 222.877  17
  -2   6 -13 2841.60 409.150   2
  -2  -6 -13 3315.17 373.303   2
  -2   6 -14 992.131 87.5705  17
  -2  -6 -14 1189.33 87.6459  17
  -2  -6 -14 653.695 245.722   2
  -2   6 -14 662.424 300.963   2
  -2   6 -15 302.055 58.7084  17
  -2  -6 -15 256.079 58.5300  17
  -2  -6 -15 504.427 240.814   2
  -2  -6 -16 25.3789 54.5287  17
  -2   6 -16 14.0018 54.5226  17
  -2   6 -17 311.389 49.5673  17
  -2  -6 -17 355.330 49.5044  17
  -2   6 -18 427.646 45.7697  17
  -2  -6 -18 545.371 46.8891  17
  -2   6 -19 91.8061 26.0439  17
  -2  -6 -19 108.417 25.3458  17
  -2  -6 -20 4.38521 12.3663  17
   2  -7 -21 1945.15 104.881  17
   2   7 -21 1828.34 104.350  17
   2  -7 -20 25.5420 35.4563  13
   2  -7 -20 84.6950 29.4827  17
   2   7 -20 125.947 28.6344  17
   2   7 -19 2147.65 105.976  17
   2  -7 -19 2213.91 105.581  17
   2   7 -18 116.852 50.1025  17
   2  -7 -18 100.455 47.4689  17
  -2  -7  18 75.8254 50.0262  29
   2   7 -17 1033.75 86.1818  17
   2  -7 -17 1139.31 84.5890  17
   2  -7 -16 2829.75 329.971   2
  -2   7  16 3238.82 212.318   4
   2  -7 -16 3404.61 189.683  17
   2   7 -16 3065.40 190.332  17
  -2   7  16 3230.08 228.643  25
  -2   7  15 119.626 108.233  25
   2  -7 -15 358.918 258.687   2
  -2   7  15 55.5600 87.7170   4
   2   7 -15-44.1471 293.674   2
  -2   7  14 6686.35 417.282  25
   2  -7 -14 6906.73 489.901  27
   2   7 -14 6871.97 383.741  14
  -2   7  14 7082.14 406.497   4
  -2   7  13 6692.34 396.386  25
   2  -7 -13 6245.28 465.118  27
   2   7 -13 5965.79 358.766  14
  -2  -7  13 5830.71 394.188  25
   2  -7 -12 14647.4 893.608  27
  -2   7  12 14983.9 843.894  25
   2   7 -12 14819.0 816.984  14
  -2  -7  12 14397.7 840.481  25
  -2   7  12 15763.6 834.418   4
   2  -7 -11 10589.8 725.592  27
   2   7 -11 11952.4 665.881  14
  -2  -7  11 13010.4 690.986  25
  -2   7  11 12634.3 682.130   4
   2  -7 -10 3090.99 258.140  27
   2   7 -10 3159.54 185.335  14
  -2  -7  10 3099.91 212.768  25
  -2   7  10 3502.79 202.138   4
  -2  -7   9 324.694 83.1856  25
  -2   7   9 388.071 68.3878   4
   2  -7  -9 360.408 116.055  27
  -2  -7   8 17322.0 1019.67  25
  -2   7   8 19831.7 1016.02   4
   2  -7  -8 17431.2 1040.76  27
  -2  -7   7 3262.93 210.962  25
  -2   7   7 3616.51 204.467   4
   2  -7  -7 3215.47 234.632  27
  -2   7   6 13390.5 691.444   4
  -2  -7   6 11468.0 694.863  25
  -2   7   5 14105.3 738.199   4
  -2  -7   5 12603.6 740.908  25
  -2   7   4 271.761 43.3756   4
  -2  -7   4 198.701 31.7895   1
  -2   7   4 224.403 36.1849   1
  -2   7   3 1547.41 103.211   4
  -2   7   3 1596.87 95.0380   1
  -2  -7   3 1625.73 93.0979   1
  -2   7   2 61051.3 3184.43   4
  -2   7   2 57772.0 3176.36   1
  -2  -7   2 59997.8 3176.13   1
  -2  -7   2 50325.3 3194.35  24
  -2   7   1 1175.94 97.0508   4
  -2   7   1 1039.78 111.371   9
  -2  -7   1 1272.97 109.428   9
  -2  -7   1 1054.43 137.365  24
   2   7   0 30785.8 1674.70   3
  -2   7  -1 1581.45 155.136  28
  -2  -7  -1 1943.32 157.357  28
   2   7   1 2296.27 120.603   3
  -2   7  -1 1813.26 111.926  23
  -2  -7  -1 2137.78 112.937  23
  -2  -7  -2 19366.2 1078.97  28
  -2   7  -2 15324.3 1075.64  28
  -2  -7  -2 22100.3 1050.37  23
   2  -7   2 19535.4 1067.21  24
  -2   7  -2 17511.8 1049.50  23
   2   7   3 17747.8 1003.56   4
  -2   7  -3 16755.0 1031.40   2
  -2  -7  -3 22964.7 1037.59   2
   2  -7   3 22645.7 1023.97  24
  -2  -7  -4 4693.97 288.681   2
  -2   7  -4 4153.26 286.224   2
   2   7   4 3945.96 226.921   4
  -2  -7  -5 431.971 117.043  27
  -2  -7  -5 272.219 144.760   2
  -2   7  -5 300.299 166.490   2
  -2  -7  -6 32.3473 124.861  27
  -2  -7  -6 196.274 158.590   2
  -2   7  -6-64.3129 185.854   2
  -2  -7  -7-38.2616 136.003  27
  -2   7  -7 169.872 199.425   2
  -2  -7  -7-79.4055 174.863   2
  -2   7  -8 5618.19 498.672   2
  -2  -7  -8 6655.64 484.941   2
  -2  -7  -9 1042.43 230.175   2
  -2   7  -9 828.248 284.517   2
  -2   7  -9 261.634 157.591   8
  -2  -7  -9 1114.83 65.7145  17
  -2   7  -9 954.992 67.1753  17
  -2   7  -9 442.491 59.4173  14
  -2   7  -9 249.412 118.594  12
  -2  -7 -10 20063.0 1454.52   2
  -2   7 -10 17076.5 1466.95   2
  -2   7 -10 32856.6 1420.88   8
  -2   7 -10 24180.1 1376.10  17
  -2  -7 -10 28030.4 1376.02  17
  -2   7 -10 22954.5 1375.52  14
  -2   7 -10 28914.1 1397.38  12
  -2  -7 -11 2099.50 319.908   2
  -2   7 -11 2309.71 363.813   2
  -2   7 -11 4058.40 268.658   8
  -2   7 -11 2673.78 172.842  17
  -2  -7 -11 3082.47 172.125  17
  -2   7 -11 3285.41 209.401  12
  -2   7 -11 2781.57 167.729  14
  -2   7 -12 7360.33 690.963   2
  -2  -7 -12 7568.39 666.050   2
  -2   7 -12 12516.5 615.596   8
  -2  -7 -12 10566.6 555.504  17
  -2   7 -12 9448.39 556.294  17
  -2   7 -12 12322.0 583.159  12
  -2   7 -12 9714.77 554.295  14
  -2   7 -13 15121.7 861.528  17
  -2  -7 -13 16885.4 861.032  17
  -2   7 -13 11436.1 980.426   2
  -2  -7 -13 12474.8 963.595   2
  -2   7 -14 146.649 61.5145  17
  -2  -7 -14 110.926 58.7118  17
  -2  -7 -14 177.297 219.866   2
  -2   7 -14 12.5152 254.991   2
  -2  -7 -15 1861.16 112.886  17
  -2   7 -15 1624.16 114.777  17
  -2   7 -15 1328.82 291.677   2
  -2  -7 -15 1210.33 250.529   2
  -2  -7 -16 227.392 51.7876  17
  -2   7 -16 233.233 51.4361  17
  -2   7 -17 2114.43 128.093  17
  -2  -7 -17 2185.45 127.534  17
  -2   7 -18 968.589 64.7664  17
  -2  -7 -18 981.205 64.8859  17
  -2   7 -19 55.0429 22.7351  17
  -2  -7 -19 95.9467 22.6282  17
   2  -8 -20 2360.51 134.389  13
   2  -8 -20 2397.17 133.084  17
   2   8 -20 2339.43 133.174  17
   2   8 -19 257.167 40.0206  17
   2  -8 -19 220.082 38.2279  17
  -2   8  19 189.889 41.3761  29
  -2  -8  19 106.943 36.7249  29
   2   8 -18 548.582 54.7441  17
   2  -8 -18 535.944 52.8503  17
  -2   8  18 502.191 56.3101  29
   2  -8 -17 501.946 59.2178  17
   2   8 -17 477.487 62.6330  17
  -2   8  16 408.071 92.9925   4
   2  -8 -16 402.732 213.641   2
   2   8 -16 377.628 250.472   2
  -2   8  16 402.822 108.603  25
   2  -8 -16 365.200 60.5612  17
   2   8 -16 353.165 63.7538  17
  -2   8  15 2685.03 206.675  25
   2   8 -15 2948.31 165.115  14
   2   8 -15 2185.68 361.131   2
  -2   8  15 2535.12 191.250   4
   2  -8 -14 90.7881 185.376  27
   2   8 -14 192.527 55.1193  14
  -2   8  14 102.755 106.858  25
  -2   8  14 185.106 89.3174   4
  -2   8  13 3353.75 244.760  25
   2  -8 -13 3313.54 319.563  27
   2   8 -13 3216.45 203.681  14
   2  -8 -12 4078.35 339.810  27
   2   8 -12 4403.00 252.838  14
  -2  -8  12 4433.31 283.136  25
  -2   8  12 4586.74 270.741   4
   2  -8 -11 9941.43 683.963  27
   2   8 -11 11309.1 624.333  14
  -2  -8  11 11280.1 646.435  25
  -2   8  11 12069.2 639.952   4
   2  -8 -10 35803.5 2085.27  27
   2   8 -10 36892.7 2034.77  14
  -2  -8  10 36173.5 2052.36  25
  -2   8  10 40718.4 2047.44   4
  -2  -8   9 10747.9 635.763  25
  -2   8   9 11974.8 629.660   4
   2  -8  -9 10432.1 664.676  27
  -2  -8   8 22144.9 1341.76  25
  -2   8   8 26608.6 1337.88   4
   2  -8  -8 23524.6 1365.05  27
  -2   8   7 173.636 52.5029   4
  -2  -8   7 101.888 70.6826  25
  -2   8   6 7105.64 381.210   4
  -2  -8   6 6318.19 386.023  25
  -2   8   5 983.973 77.4565   4
  -2   8   4 153.714 49.0054   4
  -2   8   4 176.441 35.4646   1
  -2  -8   4 178.765 30.7900   1
  -2   8   3 6445.11 363.834   4
  -2  -8   3 6191.48 353.694   1
  -2   8   3 6916.46 355.511   1
  -2  -8   2 39063.9 2112.60   1
  -2   8   2 41242.5 2113.10   1
  -2   8   2 40237.5 2123.15   4
  -2   8   2 31292.6 2126.86   9
  -2  -8   2 31241.4 2134.56  24
  -2   8   1 3950.33 221.423   4
  -2   8   1 3266.59 223.764   9
  -2  -8   1 3188.60 221.668   9
  -2  -8   1 4083.59 247.450  24
   2   8   0 39141.1 2128.39   3
  -2  -8  -1 6968.06 433.999  28
  -2   8  -1 5915.28 431.169  28
  -2   8  -2 438.378 116.307  28
  -2  -8  -2 654.303 117.719  28
  -2   8  -2 593.732 44.9618  23
  -2  -8  -2 708.649 46.4364  23
   2  -8   2 480.810 112.127  24
  -2  -8  -3 499.726 46.2422  23
  -2   8  -3 689.892 48.3261  23
   2  -8   3 572.655 99.9404  24
  -2   8  -4 43051.1 2545.22   2
  -2  -8  -4 47220.5 2545.71   2
   2   8   4 45197.8 2512.34   4
  -2   8  -5 4372.19 334.248   2
  -2  -8  -5 4884.41 326.580   2
   2   8   5 4696.58 265.883   4
  -2  -8  -6 3722.64 248.722  27
  -2  -8  -6 3531.09 262.825   2
  -2   8  -6 2673.45 274.791   2
   2   8   6 2902.71 170.162   4
  -2  -8  -7 2259.20 210.336  27
  -2  -8  -7 2056.47 235.534   2
   2   8   7 2069.38 125.804   4
  -2   8  -7 1884.44 249.035   2
   2   8   8 23699.7 1333.40   4
  -2   8  -8 23308.5 1419.89   2
  -2  -8  -8 25467.1 1408.24   2
  -2   8  -9 546.822 244.426   2
   2   8   9 843.136 76.3857   4
  -2  -8  -9 826.678 235.543   2
  -2  -8  -9 894.885 190.053  27
  -2   8  -9 878.274 171.764   8
  -2   8  -9 1122.85 76.4303  17
  -2  -8  -9 1228.94 73.7998  17
  -2   8  -9 777.852 70.1678  14
  -2   8  -9 747.833 125.604  12
  -2  -8 -10 181.205 201.025   2
  -2   8 -10-229.461 271.241   2
  -2   8 -10 222.077 156.419   8
  -2   8 -10 22.5511 50.2409  17
  -2  -8 -10 159.386 46.5744  17
  -2   8 -10 100.964 42.4561  14
  -2   8 -10 84.8987 109.252  12
  -2  -8 -11 793.165 253.090   2
  -2   8 -11 515.118 284.225   2
  -2   8 -11 1056.27 193.157   8
  -2   8 -11 711.852 73.3170  17
  -2  -8 -11 719.466 71.3754  17
  -2   8 -11 747.873 63.5668  14
  -2   8 -11 941.126 128.137  12
  -2  -8 -12-10.0653 218.967   2
  -2   8 -12 219.456 271.575   2
  -2   8 -12 260.647 181.106   8
  -2   8 -12 64.7104 58.9491  17
  -2  -8 -12 46.2310 52.3259  17
  -2   8 -12 2.23381 112.775  12
  -2   8 -12 35.7413 45.7009  14
  -2   8 -13 262.558 50.4765  14
  -2  -8 -13 332.457 58.2474  17
  -2   8 -13 257.754 63.7903  17
  -2  -8 -13 101.449 219.729   2
  -2   8 -13 85.4667 258.009   2
  -2  -8 -14 182.565 56.6412  17
  -2   8 -14 261.518 61.1053  17
  -2  -8 -14 282.327 207.404   2
  -2   8 -14 246.051 250.344   2
  -2   8 -15 719.090 69.6626  17
  -2  -8 -15 712.796 66.5392  17
  -2  -8 -15 559.071 211.813   2
  -2   8 -15 424.392 249.439   2
  -2   8 -16 1101.17 78.0123  17
  -2  -8 -16 1016.28 78.5030  17
  -2   8 -17 409.747 47.3723  17
  -2  -8 -17 431.889 47.1591  17
  -2   8 -18 481.776 40.2500  17
  -2  -8 -18 433.779 39.5671  17
   2   8  19 28.2337 23.9994  16
  -2  -8 -19 12.6191 19.4878  17
  -2   8 -19 5.15447 18.6449  17
   2  -9 -20 91.1532 23.0574  17
   2   9 -20 68.6965 21.7027  17
   2   9 -19 466.832 39.7239  17
   2  -9 -19 418.534 39.2500  17
   2   9 -18 271.981 44.4686  17
   2  -9 -18 238.509 42.9430  17
  -2   9  18 195.828 47.3829  29
   2  -9 -17 156.300 49.5535  17
   2   9 -17 118.547 50.5505  17
  -2  -9  17 19.5185 50.9330  29
  -2   9  16 31.4494 92.0453   4
   2   9 -16 137.431 235.719   2
   2  -9 -16 231.873 200.357   2
  -2  -9  16 41.7106 86.0169   1
  -2   9  16 176.409 99.6232  25
   2   9 -16 235.496 59.2633  17
   2  -9 -16 135.587 55.1627  17
   2  -9 -15 8237.85 586.319  27
  -2   9  15 8463.18 524.038  25
   2   9 -15 9478.88 491.474  14
   2  -9 -15 5420.77 588.053   2
   2   9 -15 5754.28 620.289   2
  -2   9  15 8969.71 512.428   4
   2   9 -15 8968.21 490.485  17
   2   9 -14 821.663 305.017   2
  -2   9  14 1433.11 130.773   4
   2  -9 -14 853.653 251.909   2
   2  -9 -14 1558.36 235.795  27
  -2   9  14 1331.47 149.622  25
   2   9 -14 1401.75 99.6673  14
   2  -9 -13 19230.4 1297.94  27
  -2   9  13 22098.2 1255.89  25
   2   9 -13 21815.9 1226.53  14
  -2   9  12 17348.7 948.571   4
   2  -9 -12 15742.8 1006.06  27
   2   9 -12 17107.8 933.201  14
  -2   9  11 25700.4 1310.84   4
   2  -9 -11 21071.3 1353.69  27
   2   9 -11 23441.9 1296.70  14
   2  -9 -10 1817.00 207.367  27
  -2   9  10 2269.51 148.056   4
   2  -9  -9 869.662 143.217  27
  -2   9   9 868.253 90.2978   4
   2   9  -9 1012.32 72.4471  15
  -2   9   8 31114.4 1666.59   4
   2  -9  -8 28742.4 1697.03  27
  -2   9   7 47003.7 2556.65   4
  -2   9   6 10454.5 580.908   4
  -2  -9   5 24986.4 1476.59   1
  -2   9   5 29527.9 1486.81   4
  -2   9   5 29291.1 1478.82   1
  -2   9   4 3949.55 224.352   4
  -2   9   4 3928.96 214.677   1
  -2  -9   4 3703.10 212.396   1
  -2   9   3 1463.46 81.9791   1
  -2  -9   3 1367.61 80.0037   1
  -2   9   2 17.3940 59.2243   4
  -2   9   2 111.761 23.1348   1
  -2  -9   2 95.9779 62.0112   9
  -2   9   2 111.843 66.8277   9
  -2  -9   2 8.89746 124.845  24
  -2   9   1 14060.3 741.247   4
  -2  -9   1 14475.9 758.591  24
   2   9   0 5841.50 332.266   3
   2   9   1 1283.34 86.2857   3
  -2  -9  -1 1151.06 118.487  28
  -2  -9  -2 4237.42 276.130  28
  -2   9  -2 4201.04 242.170  23
  -2  -9  -2 4649.77 242.612  23
  -2   9  -3 72272.4 3891.04  23
   2  -9   3 70830.2 3911.06  24
  -2  -9  -3 83085.6 3891.66  23
  -2   9  -4 2062.90 182.633   2
  -2  -9  -4 2409.51 181.063   2
   2   9   4 2159.76 130.053   4
  -2   9  -5 6461.40 448.296   2
  -2  -9  -5 7133.15 444.422   2
   2   9   5 7062.40 394.327   4
  -2  -9  -6 1190.01 155.872  27
  -2  -9  -6 979.674 166.404   2
  -2   9  -6 961.518 185.869   2
   2   9   6 983.883 67.3470   4
  -2  -9  -7 105.242 130.057  27
  -2  -9  -7 17.8769 153.749   2
   2   9   7 94.8301 37.1559   4
  -2   9  -7 180.193 184.577   2
  -2  -9  -8 1316.98 190.746  27
  -2   9  -8 1261.51 132.415  12
   2   9   8 932.052 73.2165   4
  -2  -9  -8 1194.35 200.154   2
  -2   9  -8 914.497 231.688   2
  -2   9  -9 14467.5 1224.29   2
  -2  -9  -9 17371.4 1218.19   2
  -2  -9  -9 20205.5 1223.66  27
  -2   9  -9 23171.9 1181.29   8
  -2   9  -9 21769.2 1144.31  17
  -2  -9  -9 22678.3 1143.49  17
  -2   9  -9 21463.5 1167.22  12
  -2   9  -9 18684.5 1144.62  14
  -2  -9 -10 2741.99 312.622   2
  -2   9 -10 2445.61 336.723   2
  -2   9 -10 4787.27 272.914   8
  -2  -9 -10 3324.05 193.436  17
  -2   9 -10 3294.41 194.203  17
  -2   9 -10 4140.66 237.776  12
  -2   9 -10 3291.03 194.240  14
  -2   9 -11 22620.9 1628.90   2
  -2  -9 -11 21609.0 1604.12   2
  -2   9 -11 33451.6 1571.87   8
  -2   9 -11 27630.7 1528.58  17
  -2  -9 -11 28528.5 1527.69  17
  -2   9 -11 26930.4 1529.36  14
  -2   9 -11 33738.6 1554.17  12
  -2   9 -12 1971.08 308.772   2
  -2  -9 -12 1577.37 272.438   2
  -2   9 -12 2361.06 222.404   8
  -2   9 -12 2007.42 132.253  17
  -2  -9 -12 2076.60 129.016  17
  -2   9 -12 2724.31 175.270  12
  -2   9 -12 2012.94 128.261  14
  -2   9 -13 14812.2 825.556  14
  -2  -9 -13 11004.1 912.799   2
  -2   9 -13 11168.3 932.417   2
  -2   9 -13 14847.3 825.355  17
  -2  -9 -13 14903.2 824.253  17
  -2   9 -14-21.6864 241.516   2
  -2  -9 -14 251.737 205.107   2
  -2  -9 -14 385.641 57.8892  17
  -2   9 -14 350.402 59.5971  17
  -2   9 -15 451.291 58.6881  17
  -2  -9 -15 410.312 54.3627  17
  -2   9 -16 65.4288 45.7599  17
  -2  -9 -16 55.1446 43.4565  17
  -2   9 -17 303.582 40.5677  17
  -2  -9 -17 269.717 39.5284  17
  -2  -9 -18 547.799 40.6018  17
  -2   9 -18 549.097 41.6191  17
  -2  -9 -19 491.275 33.5873  17
  -2   9 -19 537.210 31.8104  17
   2   9  19 577.548 38.7621  16
   2 -10 -20 857.840 51.5443  17
   2 -10 -19 2700.33 147.606  13
   2 -10 -19 2614.90 143.792  17
   2  10 -19 2974.21 143.825  17
  -2  10  18 41.9922 41.7369  29
  -2 -10  18 16.8307 37.7960  29
   2  10 -18 27.1877 38.9806  17
   2 -10 -18 24.0980 36.1614  17
  -2 -10  17 61.1566 46.6239  29
  -2  10  17-12.4841 50.2107  29
   2  10 -17 88.8215 47.4455  17
   2 -10 -17 62.4384 43.2998  17
   2 -10 -16 152.429 49.4808  17
   2  10 -16 119.488 54.1781  17
  -2  10  15 1700.46 155.786  25
   2 -10 -15 1476.92 225.435  27
   2  10 -15 1808.78 107.467  14
   2 -10 -15 958.688 237.092   2
   2  10 -15 942.566 285.503   2
  -2  10  15 1786.99 142.700   4
  -2 -10  15 642.675 122.660   1
   2 -10 -15 1597.74 102.774  17
   2  10 -15 1594.87 106.489  17
  -2  10  14 5779.44 348.560   4
   2 -10 -14 3332.52 431.123   2
   2  10 -14 3885.02 471.616   2
   2 -10 -14 5542.84 441.646  27
  -2  10  14 6337.44 369.784  25
   2  10 -14 6194.65 330.104  14
   2 -10 -13 2830.80 293.248  27
  -2  10  13 3137.32 236.396  25
   2  10 -13 3126.80 194.484  14
  -2  10  12 1070.93 109.302   4
   2 -10 -12 885.961 196.610  27
   2  10 -12 1029.32 83.4521  14
   2 -10 -11 6313.87 772.613  27
   2  10 -11 12668.9 731.807  14
   2 -10 -10 86.1344 132.385  27
  -2  10  10 140.431 69.8767   4
   2 -10  -9 24707.8 1466.84  27
  -2  10   9 26151.6 1427.57   4
   2  10  -9 26197.1 1418.23  15
  -2  10   8 727.318 78.0617   4
   2 -10  -8 451.164 125.490  27
  -2  10   7 17095.2 941.498   4
  -2 -10   6 1328.64 89.7095   1
  -2  10   6 1677.95 111.312   4
  -2  10   5 1404.44 88.6208   1
  -2 -10   5 1360.87 85.3455   1
  -2  10   5 1450.09 103.533   4
  -2  10   4 939.535 58.8788   1
  -2 -10   4 775.359 54.7992   1
  -2  10   4 744.414 77.2091   4
  -2 -10   3 2214.14 127.627   1
  -2  10   3 2447.70 128.920   1
  -2 -10   2 1206.38 105.793   9
  -2  10   2 1228.98 108.928   9
  -2 -10   2 1352.67 166.966  24
  -2  10   1 7892.97 473.612   4
  -2 -10   1 8776.71 499.370  24
   2  10   0 7909.36 424.652   3
  -2 -10   0 7429.16 407.586  26
   2  10   1 118.371 51.9513   3
  -2 -10  -2 87.9937 89.4442  28
  -2  10  -2 31.5645 90.8194  28
   2  10   2-10.6911 50.3569   3
  -2  10  -2 25.4398 20.4090  23
   2 -10   2 78.7799 125.996  24
  -2 -10  -2 1.89571 22.0117  23
  -2  10  -3 9105.73 614.536  28
  -2 -10  -3 10000.5 614.643  28
  -2 -10  -3 11593.6 582.852  23
  -2  10  -3 10134.9 582.194  23
   2 -10   3 10701.6 617.684  24
   2 -10   4 5674.20 343.939  24
  -2  10  -4 5710.02 308.896  23
  -2 -10  -4 6437.99 309.713  23
  -2  10  -5 10219.8 618.159   2
  -2 -10  -5 10840.1 615.983   2
   2  10   5 10033.0 573.198   4
  -2 -10  -6 11372.7 650.484   2
   2  10   6 10615.2 597.251   4
  -2  10  -6 10043.1 651.781   2
  -2  10  -7 16127.4 1135.75   2
  -2 -10  -7 15790.7 1124.06   2
  -2 -10  -7 18812.1 1133.12  27
  -2 -10  -8 8596.93 537.174  27
  -2  10  -8 9923.29 484.454  12
  -2  10  -8 6835.09 538.981   2
  -2 -10  -8 6703.15 521.757   2
  -2  10  -8 8078.15 453.681  15
  -2  10  -9 416.789 213.054   2
  -2 -10  -9 327.691 190.383   2
  -2 -10  -9 573.132 180.541  27
  -2  10  -9 595.424 119.676  12
  -2  10  -9 738.848 156.731   8
  -2 -10  -9 614.664 55.1324  17
  -2  10  -9 665.112 56.8981  17
  -2  10 -10 164.008 225.246   2
  -2 -10 -10-112.197 183.131   2
  -2 -10 -10-63.5131 185.724  27
  -2  10 -10-1.55597 44.1732  14
  -2  10 -10 57.3663 116.606  12
  -2  10 -10-94.3752 163.296   8
  -2  10 -10 19.5000 47.0564  17
  -2 -10 -10 4.28322 45.2179  17
  -2  10 -11 1.61086 47.9993  14
  -2  10 -11 104.953 116.405  12
  -2 -10 -11 170.250 200.468   2
  -2  10 -11-72.1261 238.967   2
  -2  10 -11 54.5732 166.404   8
  -2 -10 -11 108.489 48.3471  17
  -2  10 -11 31.4791 53.0498  17
  -2  10 -12 46.5105 49.1027  14
  -2  10 -12-65.8655 117.268  12
  -2 -10 -12 105.710 197.043   2
  -2  10 -12 95.8030 240.320   2
  -2  10 -12 3.29921 159.384   8
  -2 -10 -12 24.9467 48.2725  17
  -2  10 -12 23.3544 54.1014  17
  -2 -10 -13 1454.26 255.527   2
  -2  10 -13 1814.74 295.050   2
  -2 -10 -13 1917.00 124.661  17
  -2  10 -13 1900.37 127.662  17
  -2  10 -13 2162.91 127.820  14
  -2 -10 -14 233.753 49.8709  17
  -2  10 -14 235.308 54.1139  17
  -2  10 -14 202.215 93.4384  23
  -2  10 -15 213.429 50.1409  17
  -2 -10 -15 235.987 46.1249  17
  -2 -10 -16 114.180 40.3188  17
  -2  10 -16 149.420 43.5929  17
  -2  10 -17 390.671 40.7825  17
  -2 -10 -17 414.720 39.4303  17
  -2 -10 -18 133.135 25.1245  17
  -2  10 -18 189.099 25.2427  17
  -2 -10 -19 326.463 31.0414  21
  -2  11  20 696.195 52.1904  16
   2 -11 -19 1287.65 79.8476  13
   2 -11 -19 1179.30 72.2977  17
  -2  11  18 702.145 60.4037  29
   2 -11 -18 915.175 71.3497  13
   2 -11 -18 859.651 58.2130  17
   2  11 -18 864.578 59.1366  17
   2  11 -17 503.317 52.7711  17
   2 -11 -17 551.229 49.8608  17
   2  11 -16 2592.84 110.192  17
   2 -11 -16 2437.19 106.969  17
  -2  11  15 65.2235 100.280   4
   2 -11 -15 471.873 187.853   2
  -2  11  15 16.4308 87.1829   1
   2  11 -15-10.7562 214.930   2
   2 -11 -15 95.6984 180.708  27
   2  11 -15 95.7217 56.3997  14
  -2  11  15 66.1945 99.6679  25
   2  11 -15 27.2621 53.5721  17
   2 -11 -15 44.3144 49.6200  17
  -2  11  14 6224.32 354.733  25
   2 -11 -14 5811.02 422.785  27
   2  11 -14 6189.21 313.101  14
  -2 -11  14 3062.42 316.631   1
   2  11 -14 4010.10 454.597   2
   2 -11 -14 3301.64 407.004   2
  -2  11  14 6707.19 345.015   4
   2  11 -14 6378.09 309.834  17
   2 -11 -13 2164.38 360.787   2
   2  11 -13 2491.79 409.047   2
  -2  11  13 5485.15 299.723   4
   2 -11 -13 4054.11 364.584  27
   2  11 -13 5010.92 269.609  14
  -2  11  12 20285.0 1129.74   4
   2 -11 -12 18113.0 1187.76  27
   2  11 -12 20776.7 1115.78  14
  -2  11  11 3661.98 223.021   4
   2 -11 -11 3197.03 293.053  27
   2  11 -11 3355.69 201.039  14
  -2  11  10 2112.88 148.650   4
   2 -11 -10 1705.32 202.265  27
  -2  11   9 104.767 72.4466   4
   2 -11  -9 145.927 133.178  27
   2  11  -9 117.421 45.8340  15
  -2  11   8 11123.1 624.333   4
  -2 -11   7 309.933 46.5572   1
  -2  11   7 512.737 75.9683   4
  -2  11   6 54488.6 2693.18   1
  -2  11   6 50342.1 2702.51   4
  -2 -11   6 46180.5 2690.28   1
  -2 -11   5 11588.7 685.126   1
  -2  11   5 12222.4 699.751   4
  -2  11   4 3254.73 170.806   1
  -2 -11   4 2917.50 169.173   1
  -2  11   4 2823.69 188.698   4
  -2  11   3 307.945 71.6215   9
  -2 -11   3 217.329 64.8897   9
  -2  11   3 363.390 75.8688   4
  -2  11   3 313.646 30.8131   1
  -2 -11   3 227.986 26.6200   1
  -2  11   2 29797.7 1269.63   4
  -2  11   2 18842.9 1251.30   9
  -2 -11   2 22403.8 1253.83   9
  -2 -11   2 26000.6 1286.34  24
  -2  11   1 254.728 108.621   4
  -2 -11   1 54.5029 151.834  24
   2  11   0 461.733 77.4462   3
  -2 -11   0 351.238 34.9193  26
   2  11   1 294.980 66.1580   3
  -2 -11  -1 279.424 33.7582  26
  -2 -11  -2 5017.77 252.492  26
  -2  11  -2 3083.03 273.984  28
  -2 -11  -2 3361.44 277.507  28
   2  11   2 4760.11 266.673   3
   2 -11   2 4224.43 305.160  24
  -2  11  -3 333.360 108.653  28
  -2 -11  -3 470.281 112.447  28
   2 -11   3 382.838 134.885  24
  -2  11  -3 414.506 36.8067  23
  -2 -11  -3 460.961 38.1174  23
   2  11   4 15917.4 1000.19   4
  -2 -11  -4 19488.0 995.207  23
   2 -11   4 18795.4 1032.86  24
  -2  11  -4 18358.7 995.269  23
  -2 -11  -5 60.0055 119.773  27
  -2 -11  -5 97.3308 45.2969  23
  -2  11  -5 29.8400 45.4911  23
  -2  11  -6 6768.82 485.622   2
  -2 -11  -6 7779.53 482.219   2
  -2 -11  -7 1484.78 192.210  27
  -2 -11  -7 1629.32 195.984   2
  -2  11  -7 1706.78 212.041   2
  -2  11  -8 6772.20 557.808   2
  -2 -11  -8 7070.26 545.245   2
  -2 -11  -8 9315.03 572.475  27
  -2  11  -8 10479.2 518.586  12
  -2  11  -8 11044.1 532.707   8
  -2  11  -8 8496.73 486.701  15
  -2  11  -9-8.03067 201.346   2
  -2 -11  -9-40.6889 165.027   2
  -2 -11  -9 50.3776 162.891  27
  -2  11  -9 45.7881 118.844  12
  -2  11  -9-22.2967 151.439   8
  -2 -11  -9 40.8110 37.5045  17
  -2  11  -9 81.9704 41.5929  17
  -2 -11 -10 3503.89 336.199   2
  -2  11 -10 3528.88 360.087   2
  -2 -11 -10 3901.09 355.211  27
  -2  11 -10 3951.69 236.515  14
  -2  11 -10 5094.66 278.941  12
  -2  11 -10 4807.42 303.481   8
  -2  11 -10 4315.86 233.855  17
  -2 -11 -10 4006.25 232.266  17
  -2  11 -11 532.821 234.993   2
  -2 -11 -11 402.451 196.857   2
  -2 -11 -11 851.906 231.032  27
  -2  11 -11 710.503 69.3488  14
  -2  11 -11 1002.46 137.259  12
  -2  11 -11 646.639 171.794   8
  -2 -11 -11 710.236 63.4219  17
  -2  11 -11 818.233 66.6852  17
  -2  11 -12 8722.84 408.971  12
  -2  11 -12 6602.03 374.187  14
  -2  11 -12 4953.11 487.304   2
  -2 -11 -12 4797.17 460.008   2
  -2  11 -12 7342.53 423.264   8
  -2  11 -12 6899.92 371.768  17
  -2 -11 -12 6421.87 370.335  17
  -2  11 -13 451.116 57.2061  14
  -2  11 -13 541.511 111.769  12
  -2 -11 -13 305.579 51.7029  17
  -2  11 -13 390.334 56.1959  17
  -2  11 -13 420.577 96.5557  23
  -2  11 -14 1525.46 97.8222  14
  -2 -11 -14 1436.85 93.2724  17
  -2  11 -14 1489.63 95.9258  17
  -2 -11 -14 1182.13 118.042  23
  -2  11 -14 1307.73 126.213  23
  -2 -11 -15 161.800 42.2157  17
  -2  11 -15 171.134 45.6674  17
  -2  11 -16 6672.92 363.412  17
  -2 -11 -16 6558.38 362.831  17
  -2 -11 -17 245.477 30.3580  17
  -2  11 -17 245.748 31.3263  17
  -2 -11 -18 401.875 33.5592  17
   2  11  18 831.395 44.5309  16
  -2 -11 -19 30.4372 22.1165  21
  -2  12  20 395.188 40.6010  16
   2 -12 -19 1110.64 70.9326  13
   2 -12 -19 986.331 61.5309  17
   2 -12 -18 823.727 68.1629  13
   2 -12 -18 802.092 54.7490  17
  -2  12  17 23.7195 41.2114  29
   2  12 -17-4.15058 38.0498  17
   2 -12 -17-1.71905 35.9712  17
  -2  12  16 188.232 50.5444  29
   2  12 -16 283.881 57.2901  14
   2  12 -16 224.505 46.4569  17
   2 -12 -16 229.138 42.3294  17
   2 -12 -15 203.473 180.388   2
  -2  12  15 311.389 102.591   4
  -2  12  15 427.367 89.5041   1
   2 -12 -15 568.386 197.877  27
  -2 -12  15 20.5843 53.1906  29
   2  12 -15 529.137 63.7707  14
  -2  12  15 342.241 111.464  25
   2 -12 -15 458.839 51.4839  17
   2  12 -15 454.325 54.7102  17
   2  12 -14 312.272 231.113   2
   2 -12 -14 229.898 185.403   2
  -2  12  14 788.723 99.1796   1
  -2  12  14 727.391 116.693   4
   2 -12 -14 568.339 202.822  27
   2  12 -14 895.419 78.2793  14
  -2  12  14 737.507 124.579  25
   2  12 -14 708.973 69.5607  17
   2 -12 -14 722.342 64.0842  17
   2  12 -13 91.9667 243.652   2
   2 -12 -13-27.8411 199.865   2
  -2  12  13 84.6506 100.632   4
  -2 -12  13-41.4998 75.3933   1
   2 -12 -13 126.965 180.484  27
   2  12 -13 2.99841 58.5294  14
  -2  12  12 2178.77 167.989   4
   2 -12 -12 1891.50 238.115  27
   2  12 -12 2219.60 139.955  14
   2 -12 -11 923.905 194.475  27
  -2  12  11 1842.82 144.218   4
  -2  12  10 8637.92 490.145   4
   2  12 -10 8774.06 473.657  15
   2 -12  -9 2260.89 226.906  27
  -2  12   9 2718.70 184.661   4
   2  12  -9 2748.63 162.641  15
  -2  12   8 4562.47 244.772   4
   2  12  -8 4439.76 226.405  15
  -2  12   7 214.819 51.8805   1
  -2  12   7 130.026 68.4211   4
  -2 -12   7 100.186 41.4640   1
  -2 -12   6 3100.74 174.939   1
  -2  12   6 3122.69 196.851   4
  -2  12   6 2824.35 169.977  29
  -2 -12   5 31173.1 1855.86   1
  -2  12   5 33790.1 1871.41   4
  -2  12   4 8609.51 434.615   1
  -2 -12   4 7498.01 433.198   1
  -2  12   4 7611.33 454.954   4
  -2 -12   3 3093.37 185.774   9
  -2  12   3 2350.47 182.441   9
  -2  12   2 281.644 98.6432   4
  -2  12   2 238.440 75.2205   3
  -2 -12   2 248.336 146.820  24
  -2 -12   1 1068.06 64.2678  26
  -2  12   1 887.068 107.104   3
  -2 -12   1 1142.59 179.514  24
   2  12   0 4566.81 266.785   3
  -2 -12   0 4366.21 241.629  26
   2  12   1 6600.51 406.499   3
  -2 -12  -1 7229.44 389.734  26
  -2 -12  -2 1003.95 62.8977  26
   2  12   2 755.000 88.7073   3
   2 -12   2 726.210 154.367  24
  -2  12  -3 9150.73 495.031  23
   2 -12   3 10837.1 554.558  24
  -2 -12  -3 9408.56 495.367  23
  -2  12  -3 6969.60 517.160  28
  -2 -12  -3 7737.41 521.829  28
  -2 -12  -4 14515.7 754.659  23
  -2  12  -4 13886.0 754.422  23
   2 -12   4 15106.1 803.403  24
  -2  12  -4 11107.9 783.077  28
  -2 -12  -4 11531.6 784.148  28
  -2  12  -5 9414.06 523.134  23
  -2 -12  -5 9606.37 523.039  23
  -2 -12  -6 453.507 59.5065  23
  -2  12  -6 502.826 59.4268  23
  -2 -12  -6 417.895 144.640  27
  -2 -12  -7 445.174 155.032  27
  -2  12  -7 779.089 126.067  12
  -2  12  -7 400.028 154.783   2
  -2  12  -7 663.556 60.0954  15
  -2 -12  -8 1629.80 206.578   2
  -2  12  -8 1339.71 216.241   2
  -2 -12  -8 2397.87 241.931  27
  -2  12  -8 2802.21 181.900  12
  -2  12  -8 2439.04 196.564   8
  -2  12  -8 2052.70 130.050  15
  -2  12  -9 1085.74 216.092   2
  -2 -12  -9 926.119 187.474   2
  -2 -12  -9 1257.42 228.145  27
  -2  12  -9 1540.36 155.671  12
  -2 -12  -9 1328.17 94.3935  13
  -2  12  -9 1500.07 181.431   8
  -2  12  -9 1454.94 88.5292  17
  -2  12 -10 104.980 203.515   2
  -2 -12 -10 169.979 177.682   2
  -2 -12 -10 390.872 196.358  27
  -2  12 -10 517.337 60.7361  14
  -2  12 -10 543.847 127.044  12
  -2  12 -10 527.842 165.939   8
  -2  12 -10 476.497 52.6444  17
  -2 -12 -10 452.166 49.7745  17
  -2  12 -11-60.1626 204.471   2
  -2 -12 -11 64.6854 175.344   2
  -2 -12 -11 96.0714 189.392  27
  -2  12 -11 56.8610 122.587  12
  -2  12 -11 20.7229 51.7009  14
  -2  12 -11-38.3327 159.174   8
  -2  12 -11 28.5622 45.7883  17
  -2 -12 -11 38.5421 41.8245  17
  -2 -12 -12 1756.61 279.738  27
  -2  12 -12 1954.19 116.613  14
  -2 -12 -12 1603.10 107.701  17
  -2  12 -12 1765.19 110.196  17
  -2  12 -12 1564.16 139.289  23
  -2 -12 -12 1590.50 134.209  23
  -2  12 -13 27.2689 104.564  12
  -2  12 -13 18.2705 51.1167  14
  -2  12 -13-10.8508 45.9970  17
  -2 -12 -13 27.0396 42.5263  17
  -2  12 -13 32.1524 82.6538  23
  -2  12 -14 1015.75 75.7298  17
  -2 -12 -14 953.281 74.0208  17
  -2  12 -15 241.719 42.4138  17
  -2 -12 -15 238.168 39.3089  17
  -2  12 -16 1119.70 69.7910  17
  -2 -12 -16 1065.75 69.2592  17
  -2 -12 -17 1022.70 68.4523  17
   2  12  17 1541.09 77.7291  16
   2  12  18 339.509 35.7079  16
  -2 -12 -19 301.809 25.5437  21
  -2  13  20-1.72987 26.8743  16
   2 -13 -19 560.361 48.7060  13
  -2  13  19 552.982 52.8283  16
   2 -13 -18 11.0811 46.9753  13
   2 -13 -18-4.24458 24.7526  17
  -2  13  18 4.14590 48.5726  16
   2 -13 -17 1699.87 104.810  13
   2 -13 -17 1506.27 92.6670  17
  -2  13  16 857.726 69.5506  29
   2  13 -16 914.102 67.0668  17
   2 -13 -16 887.029 65.1030  17
  -2  13  15 433.170 102.555   4
  -2  13  15 213.034 50.0087  29
   2 -13 -15 385.577 188.138  27
   2  13 -15 243.569 60.9614  14
  -2  13  15 268.383 104.144  25
   2  13 -15 200.763 45.8422  17
   2 -13 -15 183.066 43.8263  17
  -2  13  14 301.635 99.0936   4
   2 -13 -14 401.875 170.773   2
  -2  13  14 352.615 82.2791   1
  -2 -13  14 87.2391 44.9218  29
   2 -13 -14 377.202 192.122  27
   2  13 -14 272.988 65.4919  14
  -2  13  14 319.480 114.090  25
   2  13 -14 309.676 51.9854  17
   2 -13 -14 210.063 47.0018  17
   2 -13 -13 14962.0 813.794  27
  -2 -13  13 8148.88 696.328  29
   2  13 -13 16390.9 707.828  14
  -2  13  13 15421.3 717.038   1
   2 -13 -13 8176.34 763.951   2
  -2  13  13 17377.6 738.508   4
   2  13 -13 16187.4 700.935  17
   2 -13 -13 14746.5 698.685  17
   2 -13 -12 1468.95 246.628   2
  -2  13  12 2033.27 150.783   1
  -2  13  12 2131.86 166.015   4
   2  13 -12 1345.51 283.771   2
   2 -13 -12 2015.07 244.624  27
   2  13 -12 2371.97 138.958  14
  -2  13  11 23181.9 1245.31   1
  -2  13  11 24580.2 1260.49   4
   2 -13 -10 672.128 170.348  27
  -2 -13  10 508.738 75.3109   1
  -2  13  10 1003.09 87.6575   1
  -2  13  10 945.970 109.058   4
   2  13 -10 990.192 78.2027  15
  -2  13   9 55.6266 78.2793   4
  -2  13   9 105.355 60.8459   1
  -2 -13   9 17.5570 49.7754   1
   2 -13  -9-25.5214 134.787  27
   2  13  -9 60.3495 53.2919  15
  -2  13   8 1418.21 95.4480   1
  -2  13   8 1157.48 115.647   4
  -2 -13   8 1136.50 87.2274   1
   2  13  -8 1377.73 92.9248  15
  -2  13   7 23480.2 1367.45  29
   2  13  -7 29696.9 1376.61  15
  -2 -13   7 23151.8 1370.92   1
  -2  13   7 31804.3 1376.18   1
  -2  13   7 26561.3 1389.09   4
  -2 -13   6 1022.61 70.8850   1
  -2  13   6 930.229 102.437   4
  -2  13   5 4227.96 229.673   1
  -2  13   5 3612.63 252.669   4
  -2  13   4 3429.87 227.045   4
  -2  13   4 3734.18 196.074   1
  -2  13   3 6669.99 371.907   3
  -2  13   3 7480.01 388.061   4
  -2  13   2 171.844 83.1197   3
  -2  13   2 316.595 113.646   4
  -2 -13   2 226.310 165.157  24
  -2 -13   1 14419.4 792.516  26
  -2  13   1 14739.7 817.933   3
  -2  13   0 1003.72 123.117   3
  -2 -13   0 1148.76 71.3118  26
   2  13   1 1286.02 116.089   3
  -2 -13  -1 1295.05 80.0257  26
  -2 -13  -2 6657.03 360.677  26
   2  13   2 6286.74 378.285   3
   2 -13   2 6265.84 421.375  24
  -2  13  -3 9102.14 670.463  28
  -2 -13  -3 9641.79 672.343  28
   2  13   3 16906.0 674.137   3
   2 -13   3 14746.6 710.933  24
  -2  13  -4 1097.85 67.9516  23
   2 -13   4 1226.04 183.845  24
  -2 -13  -4 1108.84 68.5648  23
  -2  13  -4 879.528 126.289  28
  -2 -13  -4 824.363 126.606  28
  -2  13  -5 347.326 42.1178  23
  -2 -13  -5 283.912 42.8678  23
  -2 -13  -5 233.553 128.180  28
  -2  13  -5 230.118 139.617  28
  -2  13  -6 21.6660 42.8149  23
  -2 -13  -6 21.3598 41.5693  23
  -2 -13  -6 139.969 143.389  27
  -2  13  -7-1.08897 50.6752  23
  -2 -13  -7 88.3815 51.9851  23
  -2 -13  -7 59.3203 155.897  27
  -2  13  -7 35.0170 44.2840  15
  -2  13  -7 124.233 117.868  12
  -2 -13  -8 2986.79 277.554  27
  -2 -13  -8 3184.42 178.176  13
  -2  13  -8 3099.97 187.511  23
  -2 -13  -8 2795.60 184.255  23
  -2  13  -8 2879.19 179.669  15
  -2  13  -9 1880.28 158.646  23
  -2 -13  -9 2453.11 155.755  23
  -2 -13  -9 1519.61 259.687  27
  -2  13  -9 1788.22 196.950  12
  -2 -13  -9 2723.36 145.809  13
  -2 -13 -10 420.164 192.693  27
  -2  13 -10 198.669 126.384  12
  -2  13 -10 207.917 53.9254  14
  -2 -13 -10 217.977 58.7813  13
  -2 -13 -10 345.317 71.7945  23
  -2  13 -10 252.157 78.0897  23
  -2  13 -10 156.819 41.5072  17
  -2 -13 -11 3938.91 368.383  27
  -2  13 -11 3915.53 223.543  14
  -2  13 -11 3697.92 235.694  23
  -2 -13 -11 3287.96 231.752  23
  -2  13 -11 4111.76 215.803  17
  -2 -13 -11 3596.14 214.533  17
  -2 -13 -12 405.022 244.083  27
  -2  13 -12 362.207 109.194  12
  -2  13 -12 223.138 58.5116  14
  -2  13 -12 312.343 80.5704  23
  -2  13 -12 323.672 46.2076  17
  -2 -13 -12 246.771 43.4452  17
  -2 -13 -13 25.0333 224.038  27
  -2 -13 -13 178.709 39.5832  17
  -2  13 -13 110.467 42.9277  17
  -2  13 -13 147.417 53.4227  14
  -2  13 -13 166.513 98.3549  12
  -2 -13 -14 1168.73 80.3856  17
  -2  13 -14 1203.93 81.6026  17
  -2 -13 -15 1459.23 93.6552  17
  -2  13 -15 1704.75 94.0911  17
   2  13  16 1142.32 71.2583  16
  -2 -13 -16 866.706 58.3733  17
   2  13  17 1441.62 89.9666  16
   2  13  18 135.861 27.0777  16
  -2 -13 -18 101.283 28.5490  21
  -2  14  20 125.708 27.6216  16
   2 -14 -19 429.603 39.6111  13
  -2  14  19 352.325 46.4515  16
   2 -14 -18 317.114 48.6098  13
  -2  14  18 302.873 52.0040  16
   2 -14 -17 3303.95 205.936  13
  -2  14  17 4007.74 209.454  16
   2 -14 -16 3129.33 207.844  13
   2  14 -16 4133.87 210.094  14
  -2  14  15 7130.79 409.786  29
   2  14 -15 7592.58 409.038  17
   2 -14 -15 6819.91 408.204  17
  -2  14  14 670.738 116.103   4
  -2  14  14 524.724 61.6309  29
   2 -14 -14 851.920 198.127  27
   2  14 -14 772.021 77.8918  14
  -2  14  14 535.697 123.741  25
   2  14 -14 717.494 57.9904  17
  -2  14  13 1099.01 89.9329  29
   2 -14 -13 1342.83 222.240  27
   2  14 -13 1397.16 106.555  14
  -2  14  13 1735.32 154.200   4
  -2  14  13 1451.05 118.405   1
   2  14 -13 1472.64 91.0115  17
  -2  14  12 153.517 100.757   4
  -2  14  12 56.2517 73.6999   1
   2 -14 -12 334.917 168.976   2
   2 -14 -12 170.317 177.813  27
   2  14 -12 122.215 64.9857  14
  -2  14  11 3159.80 186.333   1
   2 -14 -11 1661.21 252.334   2
  -2  14  11 3583.80 215.899   4
   2 -14 -11 1849.84 257.734  27
  -2  14  10 63.2155 93.2478   4
  -2  14  10 85.1403 65.6000   1
   2 -14 -10 81.8332 142.203  27
   2  14 -10 142.771 59.5403  15
   2 -14  -9 3311.74 291.249  27
  -2  14   9 3248.09 214.854   1
  -2  14   9 3548.60 237.285   4
   2  14  -9 4129.27 216.279  15
  -2  14   8 10101.8 651.025   4
  -2  14   8 12120.7 635.907   1
   2  14  -8 11555.4 636.911  15
  -2  14   7 414.172 89.2640   4
  -2  14   7 523.360 57.7483   1
   2  14  -7 542.752 63.5516  15
  -2  14   6 77.2749 35.8415   1
  -2  14   6 124.745 77.5779   4
   2  14  -6 116.360 52.5103  15
  -2  14   5 10001.3 540.592   1
  -2  14   5 9210.86 567.490   4
  -2 -14   4-58.0098 55.3315   9
  -2  14   4 74.7647 89.1172   4
  -2  14   3 2054.99 157.686   3
  -2  14   3 2186.69 178.531   4
  -2  14   2 2726.12 186.284   3
  -2 -14   2 2382.24 253.024  24
  -2 -14   1 2446.76 138.158  26
  -2  14   1 2236.74 177.866   3
  -2  14   0 632.871 129.815   3
  -2 -14   0 880.503 197.162  24
   2  14   1 6330.98 364.521   3
  -2 -14  -1 6124.04 337.276  26
   2  14   2 74.0236 77.6476   3
   2 -14   2-12.6507 157.387  24
   2  14   3 7252.05 410.863   3
   2 -14   3 6781.70 456.195  24
   2  14   4 5542.29 259.364   3
   2 -14   4 5210.17 328.479  24
  -2  14  -5 211.293 34.4107  23
  -2 -14  -5 319.607 114.793  28
  -2 -14  -6 2794.52 281.922  27
  -2 -14  -6 2090.14 240.712  28
  -2  14  -6 4103.66 238.333  12
  -2  14  -6 3079.35 189.595  23
   2  14   6 3547.35 189.702  16
  -2  14  -6 3460.88 195.046  15
  -2 -14  -7 4440.16 488.167  28
  -2 -14  -7 5596.92 515.849  27
  -2  14  -7 9045.15 477.785  12
  -2 -14  -7 8615.70 442.377  13
  -2  14  -7 7857.15 444.538  23
  -2  14  -7 8142.37 445.742  15
  -2  14  -8 70.5275 52.2200  23
  -2 -14  -8 144.889 180.091  27
  -2  14  -8 89.8060 124.620  12
  -2  14  -8 131.943 49.1912  15
  -2 -14  -8 153.800 57.1374  13
  -2 -14  -9 592.521 209.131  27
  -2  14  -9 1024.34 145.194  12
  -2 -14  -9 1297.87 85.9630  13
  -2  14  -9 880.031 88.7889  23
  -2  14  -9 908.045 86.5930  15
  -2  14 -10 27.4074 64.5823  23
  -2 -14 -10 253.362 214.569  27
  -2  14 -10 46.4639 111.065  12
  -2 -14 -10 9.15257 61.0678  13
  -2 -14 -11 727.676 70.8125  13
  -2  14 -11 616.237 71.2161  14
  -2  14 -11 622.415 120.012  12
  -2  14 -11 598.905 52.9669  17
  -2 -14 -12-50.4400 212.775  27
  -2  14 -12 95.7937 100.418  12
  -2  14 -12 69.3760 55.6861  14
  -2  14 -12 114.235 36.7909  17
  -2 -14 -13 1127.04 268.296  27
  -2  14 -13 1108.88 76.3865  17
  -2  14 -13 1459.54 125.811  12
  -2  14 -13 1305.08 92.1154  14
  -2  14 -14 232.921 53.5038  14
   2  14  15 27.8571 47.4969  16
   2  14  16 587.335 56.3870  16
   2  14  17 24.7158 34.8142  16
  -2 -14 -18 600.750 40.6149  21
  -2  15  19 118.288 36.5822  16
   2 -15 -18 1004.27 73.9683  13
  -2  15  18 1180.15 79.1146  16
   2 -15 -17 91.8529 52.7290  13
  -2  15  17 84.8562 52.4050  16
   2 -15 -16 110.672 58.4476  13
   2  15 -16 77.0478 52.9604  14
  -2  15  16 177.621 62.0976  16
   2 -15 -15 3140.03 205.342  13
   2  15 -15 3932.09 207.964  14
  -2  15  14 5080.12 355.731   4
   2 -15 -14 5627.55 432.238  27
  -2  15  14 5241.79 368.167  25
   2 -15 -14 5638.89 330.449  13
  -2  15  13 1585.20 159.962   4
   2 -15 -13 1881.78 246.632  27
  -2  15  13 1868.26 115.997  29
   2  15 -13 2244.42 132.737  14
  -2  15  12 8642.12 527.386   4
  -2  15  12 8831.09 494.466  29
   2 -15 -12 7804.24 589.629  27
   2  15 -12 10040.6 505.340  14
  -2  15  11 833.609 126.820   4
  -2  15  11 1048.99 70.6225  29
  -2  15  10 57.5923 94.0449   4
  -2  15  10 60.8922 64.5302   1
   2 -15 -10 7.91848 161.947  27
   2  15 -10 129.556 63.9835  15
  -2  15   9 30.3953 87.9041   4
  -2  15   9 72.4863 58.3080   1
   2 -15  -9-7.38175 147.539  27
   2  15  -9 106.755 59.3696  15
   2  15  -8 10525.5 542.321  15
  -2  15   8 9455.39 537.407   1
  -2  15   8 8983.62 559.124   4
  -2 -15   7 19467.3 1063.77  19
   2  15  -7 20910.9 1070.59  15
   2 -15  -6 10454.3 616.413  13
  -2  15   6 11103.9 644.841   4
   2 -15  -5 1959.05 128.657  13
  -2  15   5 2280.81 177.019   4
   2  15  -5 2258.74 134.394  15
  -2  15   4 1568.13 164.017   4
  -2  15   4 1198.99 133.668   3
  -2  15   3 392.767 119.299   4
  -2  15   3 256.608 90.3335   3
  -2 -15   2 3833.24 322.447  24
  -2  15   2 3698.27 254.232   3
  -2 -15   2 3936.33 217.011  26
  -2  15   1 7208.53 476.155   3
  -2 -15   1 8085.50 440.908  26
  -2 -15   0 4291.00 382.154  24
  -2  15   0 3500.05 330.691   3
   2  15   1 678.190 105.562   3
  -2 -15  -1 712.032 55.2291  26
   2  15   2 16185.9 904.633   3
   2 -15   2 16281.5 936.988  24
   2  15   3 41.3409 85.6803   3
   2 -15   3 103.939 163.593  24
   2  15   4 12669.6 739.286   3
   2 -15   4 11805.0 779.672  24
  -2  15  -4 13961.4 732.449  16
   2 -15   5 1102.05 106.777  13
  -2  15  -5 1272.69 134.283  12
   2  15   5 1397.86 118.889   3
  -2  15  -5 1322.38 96.9413  15
   2  15   5 1172.78 84.5155  16
  -2 -15  -6 331.108 163.822  27
  -2 -15  -6 554.245 66.0948  13
  -2  15  -6 463.589 63.2478  15
  -2  15  -6 593.140 126.246  12
   2  15   6 396.717 51.7618  16
  -2 -15  -7 1132.50 211.962  27
  -2  15  -7 1553.18 154.744  12
  -2 -15  -7 1366.08 95.0403  13
   2  15   7 1180.53 86.7533  16
  -2  15  -7 1190.83 93.8512  15
  -2 -15  -8 6180.83 511.002  27
  -2  15  -8 7525.89 450.180  12
  -2 -15  -8 7685.95 414.943  13
  -2  15  -8 7308.68 419.622  15
  -2 -15  -9 371.076 212.400  27
  -2 -15  -9 694.246 74.8548  13
  -2  15  -9 499.133 131.437  12
  -2  15  -9 547.175 74.1811  15
  -2 -15 -10 10682.7 795.071  27
  -2  15 -10 13158.2 708.123  12
  -2 -15 -10 12351.9 680.225  13
  -2 -15 -11 874.273 244.006  27
  -2  15 -11 793.231 81.6002  14
  -2 -15 -11 865.551 79.6820  13
  -2  15 -11 1049.73 128.010  12
  -2  15 -12 5615.97 322.404  14
  -2  15 -12 6035.48 344.291  12
  -2 -15 -13 885.317 269.219  27
   2  15  13 629.157 66.4690  16
  -2  15 -13 749.074 103.692  12
  -2  15 -13 503.039 67.5903  14
   2  15  14 264.436 55.0353  16
  -2  15 -14 318.186 55.4964  14
   2  15  15 135.015 47.9393  16
   2  15  16 1054.36 74.9965  16
   2  15  17 1003.30 68.1153  16
  -2 -15 -17 1067.18 64.7476  21
  -2 -15 -18 102.292 20.2799  21
  -2  16  19 247.910 38.6081  16
   2 -16 -18 493.536 49.5581  13
  -2  16  18 503.115 54.6873  16
   2 -16 -17 368.217 54.5621  13
  -2  16  17 380.530 58.2394  16
   2 -16 -16 11589.0 693.103  13
   2  16 -16 13992.1 695.968  14
  -2  16  16 12905.3 696.343  16
   2  16 -15 1258.49 87.4418  14
  -2  16  15 1088.51 93.1740  16
   2 -16 -14 1819.68 239.726  27
  -2  16  14 1648.79 173.555  25
   2  16 -14 2318.43 135.877  14
   2 -16 -14 1811.92 133.390  13
  -2  16  14 2072.49 135.697  16
  -2  16  13 2160.13 204.960   4
   2 -16 -13 1808.53 256.327  27
   2  16 -13 1607.23 148.740  14
  -2  16  12 867.561 131.659   4
   2 -16 -12 954.429 204.974  27
   2  16 -12 1196.44 94.4968  14
   2 -16 -12 1010.95 96.8894  13
  -2  16  11 4943.30 295.243   4
   2 -16 -11 4440.99 253.513  13
  -2  16  10 24695.5 1554.54   4
   2 -16 -10 24182.9 1604.38  27
  -2  16   9 8187.94 521.994   4
   2  16  -9 9471.43 500.786  15
   2 -16  -9 7747.02 576.450  27
   2  16  -8 1999.97 130.993  15
  -2  16   8 1719.95 162.889   4
  -2  16   7 1141.35 130.128   4
  -2 -16   7 1179.23 83.1576  19
   2  16  -7 1155.29 94.8957  15
  -2  16   6 9648.57 544.208   4
  -2 -16   6 9536.13 502.296  19
   2  16  -6 9650.69 510.926  15
   2 -16  -6 8285.17 504.709  13
   2 -16  -5 977.956 75.3775  13
   2  16  -5 764.970 77.2076  15
  -2  16   5 742.370 137.282   4
  -2  16   5 1051.62 127.192   3
  -2 -16   4 397.409 79.7032  13
   2 -16  -4 362.301 59.2842  13
  -2  16   4 378.288 128.289   4
  -2  16   4 241.299 103.282   3
   2 -16  -3 1238.00 90.5054  13
  -2  16   3 1213.31 135.750   3
  -2  16   2 2898.08 222.213   3
  -2 -16   2 3172.17 177.064  26
  -2 -16   1 2082.34 242.183  24
  -2  16   1 2029.86 179.066   3
  -2 -16   1 1911.49 113.432  26
  -2 -16   0 2139.89 261.415  24
  -2  16   0 1761.74 172.443   3
  -2 -16   0 1927.23 113.654  26
   2  16   1 174.779 100.664   3
  -2 -16  -1 137.788 40.5702  26
   2  16   2 4095.55 250.720   3
   2 -16   2 3749.17 310.530  24
  -2  16  -2 3651.28 223.364  16
   2  16   3 3718.41 233.941   3
   2 -16   3 3703.27 290.046  24
  -2  16  -3 3733.54 214.822  16
   2 -16   3 3279.75 213.599  13
   2  16   4 2622.66 178.562   3
   2 -16   4 2324.84 245.192  24
   2  16   4 2269.51 146.993  16
  -2  16  -4 2603.97 158.269  15
  -2  16  -4 2747.87 161.697  16
   2 -16   4 2238.62 160.409  13
   2 -16   5 6883.13 425.086  13
  -2 -16  -5 8126.78 418.565  13
  -2  16  -5 7361.79 445.160  12
   2  16   5 8181.88 439.795   3
  -2  16  -5 7708.02 425.334  15
   2  16   5 7087.50 416.449  16
  -2 -16  -6 16372.8 1182.05  27
  -2  16  -6 20407.3 1118.05  12
  -2 -16  -6 20925.3 1094.30  13
   2  16   6 21031.9 1113.76   3
  -2  16  -6 19795.0 1100.28  15
   2  16   6 19309.0 1094.05  16
  -2 -16  -7 6968.73 358.310  13
  -2  16  -7 6571.32 390.953  12
  -2  16  -7 6113.12 361.176  15
   2  16   7 6155.47 355.688  16
  -2  16  -8 21935.0 1159.40  12
  -2 -16  -8 21210.5 1131.29  13
  -2  16  -8 21616.5 1137.77  15
   2  16   8 19883.0 1131.12  16
  -2 -16  -9 2497.97 366.916  27
  -2 -16  -9 4817.78 241.936  13
  -2  16  -9 2758.29 274.507  12
  -2  16  -9 3150.18 244.535  15
   2  16   9 4840.25 240.439  16
  -2 -16 -10-131.066 220.282  27
  -2  16 -10 118.922 117.741  12
  -2 -16 -10 31.7981 64.8129  13
   2  16  10 27.7566 54.0069  16
  -2 -16 -11 124.934 232.868  27
  -2  16 -11 16.5324 64.8675  14
  -2 -16 -11-29.1645 63.1889  13
  -2  16 -11 77.9951 106.004  12
   2  16  11-0.77396 56.0567  16
  -2 -16 -12 1548.91 303.211  27
   2  16  12 1781.73 121.235  16
  -2  16 -12 1966.43 155.813  12
  -2  16 -12 1926.19 127.966  14
   2  16  13 53.9979 54.4591  16
  -2  16 -13-16.2986 55.8983  14
   2  16  14 2336.22 144.021  16
  -2  16 -14 2363.44 145.352  14
   2  16  15 30.0074 47.0432  16
   2  16  16-56.7610 42.2572  16
  -2 -16 -16 278.182 35.8879  21
   2  16  17 47.6430 29.8608  16
  -2 -16 -17 78.7372 26.1776  21
  -2  17  19 118.489 31.6685  16
   2 -17 -18 178.348 38.0860  13
  -2  17  18 157.160 43.0958  16
   2 -17 -17 73.6105 46.3825  13
  -2  17  17 64.6744 51.3470  16
   2  17 -16 532.367 55.1150  14
   2 -17 -16 540.192 64.2981  13
  -2  17  16 512.056 69.9428  16
   2  17 -15 7351.21 381.841  14
   2 -17 -15 6200.00 379.149  13
  -2  17  15 7062.00 382.994  16
   2  17 -14 283.132 64.6674  14
   2 -17 -14 172.072 68.3455  13
  -2  17  14 198.776 69.8070  16
   2 -17 -13 8383.58 636.645  27
   2 -17 -13 9189.97 540.146  13
   2  17 -13 10268.2 545.460  14
  -2  17  13 10299.3 543.326  16
   2 -17 -12 49.2619 174.581  27
   2  17 -12 84.0036 68.2795  14
   2 -17 -12 77.1997 69.9913  13
  -2  17  12 65.5683 112.483   4
  -2  17  12 134.146 66.8565  16
   2 -17 -11 5138.36 411.834  27
   2 -17 -11 5130.57 309.300  13
  -2  17  11 5397.99 349.403   4
  -2  17  11 5858.13 311.930  16
   2 -17 -10 116.114 167.650  27
   2  17 -10-9.22534 65.7065  15
  -2  17  10 62.2222 111.170   4
  -2  17  10 28.3003 67.0685  16
  -2  17   9 5665.29 408.909   4
   2 -17  -9 6186.57 469.760  27
   2  17  -8 8540.52 463.155  15
  -2  17   8 7434.22 492.288   4
  -2  17   7 6159.84 394.984   4
  -2 -17   7 6323.48 343.977  19
   2  17  -7 5950.27 352.714  15
  -2  17   6 6189.72 376.437   4
  -2  17   6 6037.90 355.622   3
  -2 -17   6 5776.91 315.522  19
   2  17  -6 5503.62 324.715  15
   2 -17  -6 5548.89 319.405  13
  -2  17   5 4697.47 290.560   3
  -2  17   5 4509.20 307.683   4
  -2 -17   5 4488.86 244.866  19
   2  17  -5 4238.73 253.448  15
   2 -17  -5 4251.56 250.176  13
  -2  17   4 6218.00 417.491   3
  -2 -17   4 7523.13 396.441  13
   2 -17  -4 6369.58 384.587  13
  -2 -17   4 6821.00 380.002  19
   2  17  -4 7926.11 391.318  16
  -2 -17   3 2303.29 139.702  26
   2 -17  -3 2316.59 147.806  13
  -2 -17   3 2681.29 163.812  13
  -2  17   3 2306.07 190.527   3
   2  17  -3 2741.80 154.587  16
  -2 -17   2 9479.45 467.900  26
   2 -17  -2 8134.94 472.867  13
  -2 -17   2 8046.56 480.787  13
  -2 -17   2 8103.74 466.613  20
  -2 -17   2 8970.77 564.707  24
  -2  17   2 8842.71 511.118   3
  -2 -17   1 1687.29 99.9599  26
   2 -17  -1 1419.84 114.798  13
  -2 -17   1 1684.26 124.102  13
  -2 -17   1 1642.24 97.6075  20
  -2 -17   1 1750.82 245.545  24
  -2  17   1 1562.21 170.705   3
  -2 -17   0 1905.42 115.438  20
  -2 -17   0 2401.20 268.671  24
  -2 -17   0 2069.73 118.015  26
  -2 -17   0 2203.35 140.709  13
   2 -17   0 1800.82 130.514  13
  -2 -17  -1 3951.14 205.113  26
  -2 -17  -1 3415.70 202.632  20
  -2  17  -1 3571.72 218.067  16
   2 -17   1 3537.67 217.871  13
  -2 -17  -1 3896.78 221.570  13
   2  17   2 2872.96 205.227   3
   2 -17   2 3133.74 267.199  24
  -2 -17  -2 2550.28 156.527  20
  -2  17  -2 2976.54 174.785  16
   2 -17   2 2813.62 176.217  13
  -2 -17  -2 3157.52 175.255  13
   2  17   3 18313.4 976.163   3
   2 -17   3 17007.8 1008.34  24
  -2  17  -3 17709.9 957.658  16
   2  17   3 15976.4 951.490  16
  -2 -17  -3 18515.0 952.882  13
   2 -17   3 16303.9 954.173  13
   2  17   4 86.2876 92.7799   3
   2 -17   4 114.721 171.373  24
  -2  17  -4 83.4985 68.8354  16
   2  17   4 85.6663 54.0274  16
  -2  17  -4-19.4185 59.2996  15
  -2 -17  -4 107.828 67.8357  13
   2 -17   4 102.211 79.2187  13
  -2 -17  -5 8339.12 426.750  13
  -2  17  -5 7826.01 453.932  12
   2 -17   5 7237.67 435.868  13
   2  17   5 7536.47 447.922   3
  -2  17  -5 7809.14 433.262  15
   2  17   5 7136.25 424.178  16
   2  17   6-31.7461 93.4097   3
  -2 -17  -6 87.4575 175.799  27
  -2  17  -6 39.8804 67.4165  15
  -2 -17  -6 7.92598 69.5614  13
  -2  17  -6 8.21680 121.889  12
  -2 -17  -6-0.22104 37.8468  21
   2  17   6 65.9963 53.6088  16
  -2 -17  -7 1786.79 123.442  13
  -2  17  -7 1594.01 172.138  12
   2  17   7 1891.53 158.654   3
  -2  17  -7 1523.71 127.196  15
   2  17   7 1815.53 116.031  16
  -2 -17  -8 2382.02 149.338  13
  -2  17  -8 2515.87 200.442  12
   2  17   8 2435.46 178.412   3
  -2  17  -8 2171.53 153.528  15
   2  17   8 2279.40 144.084  16
  -2 -17  -9 10177.1 760.642  27
  -2 -17  -9 11337.5 620.700  13
  -2  17  -9 11965.1 648.615  12
  -2  17  -9 10970.8 627.102  15
   2  17   9 11266.4 620.885  16
  -2  17 -10 138.659 117.697  12
  -2 -17 -10 61.0823 68.0472  13
   2  17  10 175.542 58.9619  16
  -2 -17 -11 13454.2 957.159  27
  -2  17 -11 14142.7 808.216  14
  -2 -17 -11 14874.6 801.829  13
  -2  17 -11 16832.1 823.902  12
   2  17  11 14078.5 802.847  16
  -2 -17 -12 1288.61 309.572  27
   2  17  12 1677.51 113.019  16
  -2  17 -12 1521.34 119.101  14
  -2  17 -12 1932.29 141.497  12
   2  17  13 1072.84 85.1524  16
  -2  17 -13 944.534 88.0636  14
   2  17  14 569.603 63.8279  16
  -2  17 -14 555.598 67.8016  14
   2  17  15 599.352 59.1900  16
  -2 -17 -15 582.019 49.7847  21
   2  17  16 3777.83 215.535  16
  -2 -17 -16 3854.32 210.822  21
  -2 -17 -17 2125.66 117.722  21
   2 -18 -18 30.9962 31.9360  13
  -2  18  18 36.0751 40.2454  16
   2 -18 -17 2809.21 165.025  13
  -2  18  17 2969.79 169.248  16
   2 -18 -16 3797.78 218.337  13
   2  18 -16 3886.72 217.352  14
  -2  18  16 3773.53 221.870  16
   2  18 -15 1590.39 108.131  14
   2 -18 -15 1744.79 113.661  13
  -2  18  15 1693.75 117.726  16
   2 -18 -14 2673.56 160.937  13
  -2  18  14 2507.30 164.228  16
   2  18 -13 1895.42 132.703  14
   2 -18 -13 2055.47 133.909  13
  -2  18  13 2137.06 137.656  16
   2 -18 -12 100.874 173.951  27
   2 -18 -12 244.336 74.5994  13
   2  18 -12 356.437 67.3899  14
  -2  18  12 285.885 75.9478  16
   2 -18 -11 4975.88 472.268  27
   2 -18 -11 6544.15 384.847  13
  -2  18  11 7852.29 391.432  16
  -2  18  11 6272.33 435.177   4
   2 -18 -10 16320.5 980.903  27
   2  18 -10 16236.1 885.826  15
  -2  18  10 16140.0 883.256  16
  -2  18  10 15258.7 919.842   4
   2 -18  -9 26316.2 1459.70  27
  -2  18   9 25785.0 1406.74   4
   2  18  -9 24674.5 1367.72  15
  -2  18   9 24945.8 1365.19  16
  -2  18   8 3070.69 237.110   4
   2  18  -8 2524.05 164.072  15
  -2  18   7 2933.98 230.647   3
  -2  18   7 3393.44 258.012   4
   2  18  -7 2960.45 186.425  15
  -2  18   6 4296.33 306.327   4
  -2  18   6 3889.38 281.722   3
  -2 -18   6 4580.27 233.734  19
   2  18  -6 3706.96 243.269  15
   2 -18  -6 3834.14 238.944  13
  -2  18   5 3617.41 246.823   3
  -2 -18   5 3601.13 195.554  19
   2  18  -5 3335.01 206.496  15
   2 -18  -5 3249.81 202.641  13
  -2  18   4 941.530 131.724   3
  -2 -18   4 1250.66 113.518  13
   2 -18  -4 915.617 86.5542  13
  -2 -18   4 962.758 71.0647  19
   2  18  -4 1247.91 92.5312  16
  -2  18   3 289.339 115.905   3
  -2 -18   3 260.553 45.9645  26
  -2 -18   3 205.168 89.9591  13
   2 -18  -3 234.450 69.6678  13
  -2 -18   3 249.978 42.5439  19
   2  18  -3 412.401 63.5372  16
  -2  18   2 280.689 121.509   3
  -2 -18   2 349.170 47.4750  26
   2 -18  -2 381.977 71.3970  13
  -2 -18   2 464.249 87.8467  13
  -2 -18   2 340.457 46.0482  20
   2  18  -2 351.094 67.5210  16
  -2  18   1 469.820 136.344   3
  -2 -18   1 516.707 52.9263  26
  -2 -18   1 552.705 94.5331  13
   2 -18  -1 477.080 75.4449  13
  -2 -18   1 604.626 50.0219  20
  -2 -18   1 440.539 224.534  24
   2  18  -1 493.404 71.4084  16
  -2 -18   0 3067.85 179.717  26
  -2 -18   0 3229.54 199.410  13
   2 -18   0 2822.18 192.362  13
  -2 -18   0 3244.08 176.893  20
  -2 -18   0 3455.36 305.889  24
   2  18   0 3111.09 190.893  16
  -2 -18  -1 1457.35 90.4811  26
  -2 -18  -1 1332.25 87.2456  20
   2 -18   1 1587.05 235.518  24
   2  18   1 1298.49 104.675  16
  -2 -18  -1 1440.32 116.502  13
   2 -18   1 1456.88 114.898  13
   2  18   2 82.2216 109.103   3
   2 -18   2 73.3843 189.394  24
  -2 -18  -2 37.1865 39.1775  20
   2  18   2 18.6511 58.6578  16
   2 -18   2-86.6564 74.6467  13
  -2  18  -2-86.0354 177.945  11
  -2 -18  -2 29.9046 81.2826  13
   2  18   3 403.678 110.973   3
   2 -18   3 585.631 187.703  24
  -2 -18  -3 417.488 49.3556  20
   2  18   3 437.120 68.5614  16
  -2 -18  -3 612.156 85.8759  13
  -2  18  -3 654.693 179.977  11
   2 -18   3 392.227 85.5141  13
   2  18   4 1872.58 174.154   3
   2 -18   4 2395.18 252.814  24
  -2  18  -4 2306.14 148.742  16
   2  18   4 1993.45 138.285  16
  -2  18  -4 1998.44 141.758  15
   2 -18   4 2092.36 148.580  13
  -2 -18  -4 2417.66 147.493  13
   2 -18   5 12252.8 674.633  13
  -2 -18  -5 12731.8 668.219  13
  -2  18  -5 13011.3 692.158  12
   2  18   5 12660.1 693.108   3
  -2  18  -5 11927.4 673.752  15
   2  18   5 11174.4 666.747  16
  -2 -18  -6 5142.59 437.750  27
  -2 -18  -6 6454.05 345.633  13
  -2  18  -6 6561.12 375.436  12
   2  18   6 6487.73 373.522   3
  -2  18  -6 5872.70 350.350  15
   2  18   6 5725.31 342.478  16
   2  18   7 34046.1 1849.27   3
  -2 -18  -7 36583.2 1824.60  13
  -2  18  -7 34454.6 1848.31  12
  -2 -18  -7 32411.6 1816.94  21
  -2  18  -7 34227.7 1833.06  15
   2  18   7 35404.3 1825.75  16
  -2  18  -8 6355.99 363.425  12
  -2 -18  -8 5907.82 326.271  13
   2  18   8 5412.68 352.549   3
  -2  18  -8 5588.83 334.565  15
   2  18   8 5703.49 324.163  16
  -2 -18  -9 6807.20 636.545  27
  -2  18  -9 7822.17 545.234  12
  -2 -18  -9 10250.1 522.447  13
  -2  18  -9 7301.02 527.567  15
   2  18   9 11024.5 523.595  16
  -2 -18 -10 549.966 245.470  27
  -2  18 -10 605.123 119.352  12
  -2 -18 -10 605.113 80.3449  13
   2  18  10 657.389 75.6035  16
  -2 -18 -11 252.891 219.879  27
   2  18  11-36.7429 62.1610  16
  -2 -18 -11 25.6719 67.0616  13
  -2  18 -11 64.2577 100.044  12
  -2  18 -11-25.5013 71.1523  14
   2  18  12 2624.90 165.327  16
  -2  18 -12 3127.52 185.634  12
  -2  18 -12 2565.08 172.012  14
  -2  18 -13 866.133 82.9235  14
   2  18  13 829.204 75.6778  16
  -2 -18 -13 788.784 62.8490  21
  -2  18 -14 701.606 65.8583  14
   2  18  14 707.442 67.2240  16
  -2 -18 -14 641.669 54.0333  21
   2  18  15 58.1535 45.7919  16
  -2 -18 -15 77.8466 33.9375  21
   2  18  16-16.9377 36.1270  16
  -2 -18 -16 34.8189 24.5186  21
  -2 -18 -17 25.4140 21.5467  20
  -2  19  18 70.0648 37.0115  16
   2 -19 -17 426.882 48.9767  13
  -2  19  17 389.398 53.8385  16
   2  19 -16 2846.54 156.482  14
   2 -19 -16 2641.11 158.978  13
  -2  19  16 2530.85 163.112  16
   2 -19 -15 74.2395 59.9371  13
   2  19 -15 34.0965 45.6367  14
  -2  19  15 55.0722 61.9199  16
   2  19 -14 6418.63 360.419  14
   2 -19 -14 6493.37 359.287  13
  -2  19  14 6315.57 362.658  16
   2  19 -13 123.697 61.5330  14
   2 -19 -13 372.640 75.1127  13
  -2  19  13 360.331 78.3952  16
   2 -19 -12 1972.80 253.016  27
   2  19 -12 1639.36 121.253  14
   2 -19 -12 1894.04 126.811  13
  -2  19  12 1664.34 176.671   3
  -2  19  12 1774.44 130.093  16
   2 -19 -11 2526.30 280.369  27
   2 -19 -11 2359.76 159.825  13
  -2  19  11 2325.10 228.570   4
  -2  19  11 2860.56 214.397   3
  -2  19  11 2491.21 162.718  16
   2 -19 -10 113.743 190.237  27
   2  19 -10 294.997 66.6770  15
  -2  19  10 262.817 154.474   4
  -2  19  10 323.231 129.300   3
  -2  19  10 280.508 79.3886  16
   2 -19  -9-35.8838 170.621  27
  -2  19   9 23.5597 125.834   3
  -2  19   9-41.0180 154.057   4
  -2  19   9 67.6143 77.4648  16
   2  19  -9 57.5361 65.4673  15
  -2  19   8 156.563 128.139   3
  -2  19   8 154.930 154.454   4
  -2  19   8 175.345 77.8380  16
   2  19  -8 237.654 67.1693  15
  -2  19   7 407.884 164.358   4
  -2  19   7 259.949 128.008   3
   2  19  -7 288.913 65.1503  15
  -2  19   6 1086.68 159.932   3
  -2 -19   6 1368.15 85.1196  19
   2  19  -6 1141.37 101.750  15
   2 -19  -6 1094.41 100.453  13
   2 -19  -5 51.8000 68.7589  13
   2  19  -5 24.9131 58.2972  15
  -2 -19   5 68.4594 44.2715  19
  -2  19   5-3.93875 131.869   3
  -2  19   4 7988.71 512.235   3
  -2 -19   4 7763.99 461.784  26
  -2 -19   4 9169.80 478.439  13
   2 -19  -4 8346.20 469.506  13
  -2 -19   4 8376.55 461.804  19
  -2  19   3 10108.7 610.119   3
  -2 -19   3 10074.0 563.105  26
  -2 -19   3 11739.2 578.831  13
   2 -19  -3 9607.78 569.412  13
  -2 -19   3 9881.82 563.276  19
   2  19  -3 12418.0 575.840  16
  -2  19   2 1217.98 165.528   3
  -2 -19   2 1628.19 91.0234  26
  -2 -19   2 1294.57 124.228  13
   2 -19  -2 1427.17 111.624  13
  -2 -19   2 1198.58 88.6439  19
  -2 -19   2 1341.38 256.528  24
   2  19  -2 1351.78 106.247  16
  -2 -19   1 7678.17 429.287  26
  -2 -19   1 8489.17 445.187  13
   2 -19  -1 7239.62 437.801  13
  -2 -19   1 7753.64 427.896  20
  -2 -19   1 8505.03 535.791  24
   2  19  -1 8567.86 441.580  16
  -2 -19   0 469.665 56.0764  26
  -2 -19   0 657.149 223.532  24
  -2 -19   0 504.627 50.5923  20
   2  19   0 373.935 73.3188  16
  -2 -19   0 481.298 96.5827  13
   2 -19   0 426.219 88.0409  13
  -2 -19  -1 34.6647 235.924  24
   2 -19   1-116.307 194.644  24
  -2 -19  -1 59.7030 41.8182  20
   2  19   1 8.33624 65.8046  16
  -2 -19  -1-30.1210 91.3393  13
   2 -19   1 10.3184 78.0171  13
  -2 -19  -2 2321.60 142.170  20
   2 -19   2 2513.25 267.890  24
   2  19   2 2611.91 159.050  16
   2 -19   2 2398.91 166.420  13
  -2  19  -2 3146.09 241.542  11
  -2 -19  -2 2661.48 169.555  13
   2  19   3 72.3516 111.785   3
   2 -19   3 48.5698 174.547  24
  -2 -19  -3 7.35517 43.6054  20
   2  19   3 27.0788 65.1512  16
  -2 -19  -3 12.0935 86.7210  13
   2 -19   3 48.2388 82.8307  13
   2  19   4 8421.11 463.317   3
   2 -19   4 8362.70 518.816  24
  -2  19  -4 6946.70 430.626  15
   2  19   4 7398.39 429.440  16
  -2 -19  -4 8378.44 433.738  13
   2 -19   4 7639.75 434.625  13
  -2 -19  -5 1866.41 129.785  13
  -2  19  -5 1826.41 168.312  12
   2  19   5 1728.31 161.641   3
   2  19   5 1500.29 117.901  16
  -2  19  -5 1474.10 121.958  15
  -2 -19  -6 545.547 187.450  27
  -2  19  -6 543.022 81.3722  15
  -2 -19  -6 490.549 91.2329  13
  -2  19  -6 731.744 138.563  12
   2  19   6 607.853 121.286   3
   2  19   6 515.003 76.1250  16
  -2 -19  -7 553.121 192.515  27
  -2  19  -7 372.788 80.1158  15
  -2  19  -7 501.048 136.570  12
  -2 -19  -7 404.477 86.3069  13
   2  19   7 363.994 117.167   3
   2  19   7 369.239 71.7368  16
  -2 -19  -8 10858.0 749.315  27
  -2  19  -8 14576.0 671.061  12
  -2 -19  -8 13514.3 641.463  13
  -2 -19  -8 10776.7 630.325  21
  -2  19  -8 12179.6 649.073  15
   2  19   8 11775.1 639.993  16
  -2  19  -9 473.211 85.0443  15
  -2 -19  -9 533.792 83.1563  13
  -2  19  -9 537.153 122.119  12
  -2 -19  -9 427.072 50.3145  21
   2  19   9 424.281 72.2098  16
  -2 -19 -10 4222.99 398.711  27
  -2 -19 -10 4808.23 259.862  13
  -2 -19 -10 4165.45 248.457  21
   2  19  10 4664.89 259.997  16
  -2 -19 -11 248.022 203.752  27
  -2  19 -11 78.5135 94.5050  12
  -2  19 -11 19.9618 73.4524  14
  -2 -19 -11-40.3685 66.6410  13
   2  19  11 17.8554 61.4362  16
  -2 -19 -11 3.08067 43.2243  21
  -2  19 -12 153.325 66.9553  14
   2  19  12 133.183 61.4042  16
  -2 -19 -12 218.266 43.3558  21
  -2  19 -13 29.4012 51.4905  14
   2  19  13 24.6321 56.6198  16
  -2 -19 -13 73.9439 38.4645  21
  -2  19 -14 278.784 46.5291  14
   2  19  14 282.023 53.5318  16
  -2 -19 -14 217.828 38.0994  21
   2  19  15 2703.12 133.432  16
  -2 -19 -15 2086.08 124.713  21
  -2 -19 -16 893.668 53.0079  21
  -2  20  18 923.942 61.6672  16
   2 -20 -17 1061.57 73.0072  13
  -2  20  17 1135.86 78.4977  16
   2  20 -16 2285.98 127.582  14
   2 -20 -16 2002.56 130.481  13
  -2  20  16 2178.05 134.622  16
   2  20 -15 1980.31 119.981  14
   2 -20 -15 1827.87 124.309  13
  -2  20  15 2049.16 129.770  16
   2  20 -14 247.643 53.5949  14
   2 -20 -14 209.233 65.3461  13
  -2  20  14 265.227 73.4831  16
   2 -20 -13 558.744 74.4884  13
  -2  20  13 437.645 82.9328  16
   2 -20 -12 1965.62 238.868  27
   2  20 -12 1693.57 124.639  14
   2 -20 -12 1916.29 129.287  13
  -2  20  12 1830.68 183.080   3
  -2  20  12 1886.00 136.505  16
   2 -20 -11 6469.39 475.606  27
   2 -20 -11 6520.19 375.371  13
  -2  20  11 6910.05 381.249  16
  -2  20  11 6519.01 422.985   3
   2 -20 -10 5622.42 418.727  27
   2  20 -10 5198.19 307.599  15
  -2  20  10 5373.54 309.864  16
  -2  20  10 5085.10 370.619   4
  -2  20  10 5589.55 354.674   3
   2 -20  -9 5083.94 387.036  27
  -2  20   9 4989.51 323.992   3
  -2  20   9 4386.58 340.689   4
  -2  20   9 4829.18 277.164  16
   2  20  -9 4493.99 273.616  15
  -2  20   8 57.9308 126.400   3
  -2  20   8 47.9874 77.5705  16
   2  20  -8 30.9631 62.7040  15
  -2  20   7 366.726 145.024   3
  -2  20   7 505.290 89.8828  16
   2  20  -7 647.499 76.5345  15
   2 -20  -6 55.7527 74.0539  13
   2  20  -6 116.741 68.2491  15
  -2 -20   6 139.913 49.3604  19
  -2  20   5 2156.76 202.093   3
  -2 -20   5 2234.43 135.400  26
   2 -20  -5 1964.77 151.774  13
  -2 -20   5 2400.57 134.630  19
   2  20  -5 2250.43 150.934  15
  -2  20   4 116.462 144.469   3
  -2 -20   4 62.6830 49.6684  26
   2 -20  -4 147.981 79.3399  13
  -2 -20   4 149.294 106.635  13
  -2 -20   4 208.267 46.4264  19
   2  20  -4 181.636 73.9709  16
  -2  20   3 4686.51 332.815   3
  -2 -20   3 4504.45 263.322  26
  -2 -20   3 5179.23 285.859  13
   2 -20  -3 4416.86 274.501  13
  -2 -20   3 4563.46 262.666  19
  -2  20   2 108.407 139.791   3
  -2 -20   2 201.824 49.2892  26
  -2 -20   2 134.286 99.5905  13
   2 -20  -2 207.629 82.9152  13
  -2 -20   2 58.6236 232.932  24
  -2 -20   2 130.338 46.2561  19
   2  20  -2 183.270 70.6524  16
  -2 -20   1 446.285 56.2404  26
   2 -20  -1 505.388 93.7957  13
  -2 -20   1 502.185 105.982  13
  -2 -20   1 498.648 53.1641  20
  -2 -20   1 721.035 249.695  24
   2  20  -1 596.099 80.3682  16
  -2 -20   0 1882.10 113.785  26
  -2 -20   0 1688.24 110.668  20
  -2 -20   0 1962.55 270.176  24
   2  20   0 2023.74 130.664  16
   2 -20   0 1807.76 140.491  13
  -2 -20   0 1902.45 144.580  13
  -2 -20  -1 8041.78 508.390  24
   2 -20   1 7049.98 488.377  24
  -2 -20  -1 6733.32 380.637  20
   2  20   1 7397.96 395.198  16
  -2 -20  -1 7465.73 398.565  13
   2 -20   1 6563.21 397.071  13
  -2 -20  -2 173.938 47.6308  20
   2 -20   2 19.0544 198.140  24
  -2 -20  -2 87.5170 244.835  24
   2  20   2 191.004 74.7238  16
  -2 -20  -2 121.817 99.1133  13
   2 -20   2 108.064 94.2724  13
   2  20   3 7820.92 431.970   3
   2 -20   3 7718.43 486.380  24
  -2 -20  -3 6448.37 378.559  20
   2  20   3 6987.57 391.773  16
  -2 -20  -3 8029.57 396.430  13
   2 -20   3 6912.29 396.669  13
   2  20   4 632.802 139.958   3
   2 -20   4 877.810 217.088  24
  -2 -20  -4 565.442 60.0099  20
   2  20   4 623.481 84.3506  16
  -2 -20  -4 778.104 102.473  13
   2 -20   4 548.471 102.250  13
  -2  20  -4 508.482 79.3443  15
  -2 -20  -5 2101.66 143.145  13
  -2  20  -5 1916.71 171.754  12
   2  20   5 1929.44 176.571   3
  -2  20  -5 1705.50 131.536  15
   2  20   5 1778.50 131.959  16
  -2 -20  -6 21560.2 1342.22  27
  -2  20  -6 25308.0 1284.17  12
  -2 -20  -6 24845.4 1261.15  13
   2  20   6 21674.7 1285.32   3
  -2  20  -6 21873.9 1263.23  15
   2  20   6 22238.5 1259.74  16
  -2 -20  -7 4607.94 424.110  27
  -2  20  -7 6484.64 364.314  12
  -2 -20  -7 6324.01 332.700  13
  -2  20  -7 5207.13 331.805  15
   2  20   7 5606.25 329.758  16
  -2 -20  -8 11316.8 767.878  27
  -2 -20  -8 12831.8 670.122  13
  -2  20  -8 11164.9 672.996  15
   2  20   8 11538.7 668.651  16
  -2 -20  -9 949.362 218.028  27
  -2 -20  -9 1008.92 99.6582  13
  -2  20  -9 736.503 93.4582  15
  -2  20  -9 1000.51 133.254  12
  -2 -20  -9 949.510 65.2657  21
   2  20   9 812.663 89.5645  16
  -2 -20 -10 44.4846 182.020  27
  -2  20 -10-10.4244 100.479  12
  -2 -20 -10 22.0745 74.9179  13
   2  20  10 78.5788 66.6745  16
  -2 -20 -10 13.7256 41.1789  21
  -2  20 -11 1978.60 136.519  14
   2  20  11 2008.79 133.707  16
  -2 -20 -11 2006.74 118.281  21
  -2  20 -12 176.097 59.6888  14
   2  20  12 109.308 61.3706  16
  -2 -20 -12 74.2806 38.3998  21
  -2  20 -13 2689.05 153.418  14
   2  20  13 2883.45 156.393  16
  -2 -20 -13 2389.17 143.554  21
  -2  20 -14 134.554 37.8823  14
  -2 -20 -14 92.4796 29.5075  21
   2  20  15 363.789 45.4154  16
  -2 -20 -16 125.231 23.4620  20
   2 -21 -17 276.785 36.2453  13
  -2  21  17 308.392 42.5990  16
   2 -21 -16 293.352 51.3397  13
  -2  21  16 314.978 56.3179  16
   2  21 -15 1176.45 73.0174  14
  -2  21  15 1041.74 87.3958  16
   2  21 -14 1433.18 93.9031  14
   2 -21 -14 1321.49 101.629  13
  -2  21  14 1259.74 106.327  16
   2 -21 -13 4900.15 268.228  13
   2  21 -13 4513.96 266.726  14
  -2  21  13 4543.94 272.990  16
   2  21 -12 838.918 78.5407  14
   2 -21 -12 804.993 87.9664  13
  -2  21  12 724.869 95.7624  16
   2 -21 -11 438.010 81.8283  13
  -2  21  11 441.657 92.3684  16
  -2  21  11 464.350 135.117   3
   2 -21 -10 726.873 196.374  27
  -2  21  10 821.974 156.946   3
  -2  21  10 1061.91 107.365  16
   2  21 -10 948.288 88.3195  15
   2 -21  -9 208.470 176.903  27
   2  21  -9 489.015 70.7767  15
  -2  21   9 363.277 90.0466  16
  -2  21   9 511.797 150.085   3
   2  21  -8 476.997 72.4186  15
  -2  21   8 440.439 145.522   3
  -2  21   8 341.431 86.2048  16
  -2  21   7 898.530 165.804   3
   2  21  -7 993.953 92.8570  15
  -2  21   7 892.701 109.031  16
  -2 -21   6 113.984 53.8469  26
   2 -21  -6 104.371 83.8947  13
   2  21  -6 130.687 69.0945  15
  -2  21   6 160.410 148.037   3
  -2  21   6 136.307 86.8282  16
  -2  21   5-153.830 153.646   3
  -2 -21   5 65.5219 53.5138  26
   2  21  -5 107.326 67.2105  15
   2 -21  -5-31.4530 80.5370  13
  -2 -21   5 87.0337 46.9100  19
  -2  21   5-31.5451 88.6331  16
  -2 -21   4 556.942 61.6347  26
   2 -21  -4 662.025 97.9205  13
  -2 -21   4 518.359 56.9311  19
  -2  21   4 590.988 168.373   3
  -2  21   3 2151.72 225.687   3
  -2 -21   3 2482.35 138.373  26
  -2 -21   3 2553.08 171.099  13
   2 -21  -3 2247.42 159.040  13
  -2 -21   3 1920.29 135.347  19
   2  21  -3 2836.24 157.856  16
  -2 -21   2 95.7639 51.3960  26
   2 -21  -2 128.040 87.4974  13
  -2 -21   2 96.9005 100.518  13
  -2 -21   2 67.1134 47.7610  19
  -2 -21   2-161.743 236.071  24
   2  21  -2 102.645 74.9173  16
  -2 -21   1 316.893 56.9104  26
  -2 -21   1 390.594 54.8173  20
  -2 -21   1 588.561 249.302  24
   2  21  -1 520.039 82.1623  16
  -2 -21   1 433.783 108.737  13
   2 -21  -1 320.577 96.4422  13
  -2 -21   0 3922.98 350.338  24
   2 -21   0 3096.13 336.444  24
  -2 -21   0 3263.71 192.632  20
   2  21   0 3788.40 212.309  16
   2 -21   0 3274.49 218.516  13
  -2 -21   0 3514.96 223.256  13
  -2 -21  -1 1045.21 76.0626  20
   2 -21   1 799.812 228.352  24
  -2 -21  -1 1230.05 276.395  24
   2  21   1 1047.98 103.204  16
   2 -21   1 976.412 116.466  13
  -2 -21  -1 1076.86 124.627  13
  -2 -21  -2 1292.72 88.9582  20
  -2 -21  -2 1242.45 285.361  24
   2 -21   2 1370.21 247.209  24
   2  21   2 1421.23 116.200  16
   2 -21   2 1374.28 128.469  13
  -2 -21  -2 1267.57 133.306  13
   2 -21   3 3556.71 312.411  24
  -2 -21  -3 3009.33 184.325  20
  -2 -21  -3 3278.44 349.382  24
   2  21   3 3632.85 204.649  16
   2 -21   3 3373.96 209.882  13
  -2 -21  -3 3439.30 211.958  13
   2  21   4 790.962 145.175   3
  -2 -21  -4 881.144 114.449  13
   2 -21   4 937.659 112.907  13
  -2  21  -4 844.906 87.5055  15
   2  21   4 983.482 98.4737  16
   2 -21   4 1172.17 237.893  24
  -2 -21  -4 853.930 71.4047  20
  -2 -21  -5 4799.04 255.124  13
  -2  21  -5 4822.28 286.200  12
   2  21   5 4739.91 249.886  16
  -2  21  -5 4180.65 248.587  15
  -2 -21  -6 85.2619 168.565  27
  -2 -21  -6 37.7589 92.1870  13
  -2  21  -6 2.75617 125.242  12
  -2  21  -6 14.1073 67.2832  15
  -2 -21  -6 44.3816 53.8714  20
   2  21   6-47.0972 76.4102  16
  -2 -21  -7 1342.46 221.641  27
  -2 -21  -7 1767.68 130.506  13
  -2  21  -7 1700.15 160.787  12
  -2  21  -7 1440.68 117.579  15
   2  21   7 1389.75 117.526  16
  -2  21  -8 582.075 81.7968  15
  -2 -21  -8 787.438 98.0837  13
  -2  21  -8 737.415 128.113  12
   2  21   8 687.081 84.6488  16
  -2 -21  -9 3695.91 355.075  27
  -2  21  -9 3655.13 245.862  15
   2  21   9 4367.57 248.282  16
  -2  21  -9 4147.92 269.512  12
  -2 -21  -9 4600.19 249.769  13
   2  21  10 43.8963 70.0516  16
  -2 -21 -10-10.6821 75.9566  13
  -2  21 -11 156.512 60.0328  14
   2  21  11 177.488 68.5935  16
  -2 -21 -11 113.072 37.0684  21
  -2  21 -12 2086.87 125.147  14
   2  21  12 2183.09 128.711  16
  -2 -21 -12 1834.02 111.062  21
   2  21  13 3078.26 177.423  16
  -2  21 -13 2923.52 173.915  14
  -2  21 -14 223.894 36.6863  14
   2  21  14 204.339 47.0073  16
  -2 -21 -14 262.472 37.4700  20
  -2 -21 -15 111.590 27.8076  20
  -2  22  17 801.093 56.4524  16
   2 -22 -16 5544.01 310.611  13
  -2  22  16 5738.29 313.799  16
   2  22 -15 490.705 47.2143  14
   2 -22 -15 429.015 59.2302  13
  -2  22  15 423.860 64.7748  16
  -2 -22  14 1703.88 101.099  26
   2 -22 -14 1551.92 113.235  13
   2  22 -14 1698.54 106.877  14
  -2  22  14 1634.11 118.751  16
   2  22 -13-14.7458 54.2294  14
   2 -22 -13 14.1189 68.0180  13
  -2  22  13-15.1575 72.5610  16
   2  22 -12 3617.32 209.609  14
   2 -22 -12 3465.96 210.963  13
  -2  22  12 3475.69 217.645  16
   2 -22 -11 902.360 97.3085  13
  -2  22  11 848.287 104.225  16
   2 -22 -10 8316.29 541.748  27
  -2  22  10 7522.51 487.449   3
  -2  22  10 7593.39 448.053  16
   2  22 -10 8209.18 445.345  15
   2 -22  -9 474.229 168.947  27
   2  22  -9 424.486 74.3499  15
  -2  22   9 239.728 148.315   3
  -2  22   9 358.131 94.1226  16
  -2 -22   8 90.5234 56.5411  26
   2  22  -8 100.595 69.6571  15
  -2  22   8 104.327 86.5656  16
  -2  22   8 60.5565 139.636   3
  -2 -22   7 2203.44 139.574  26
  -2  22   7 2051.09 216.645   3
   2  22  -7 2382.34 154.979  15
  -2  22   7 2379.43 164.706  16
  -2 -22   6 804.802 74.0456  26
   2 -22  -6 793.884 104.518  13
  -2  22   6 937.096 169.864   3
   2  22  -6 1002.12 94.2139  15
  -2  22   6 824.443 108.751  16
  -2  22   5 1003.09 179.829   3
  -2 -22   5 1013.79 80.0565  26
   2 -22  -5 1158.59 112.489  13
  -2 -22   5 1067.94 77.1734  19
   2  22  -5 1021.35 98.6280  15
  -2  22   5 828.053 116.010  16
  -2  22   4 155.398 164.365   3
  -2 -22   4 326.412 59.0309  26
   2  22  -4 381.985 79.2881  15
   2 -22  -4 489.320 93.0006  13
  -2 -22   4 256.433 53.2778  19
  -2  22   4 258.248 99.6870  16
  -2  22   3-60.9253 163.529   3
  -2 -22   3 207.668 55.1813  26
   2 -22  -3 135.425 90.4694  13
  -2 -22   3 169.870 114.137  13
  -2 -22   3 156.282 48.3453  19
   2  22  -3 147.923 78.5612  16
  -2 -22   2 933.482 75.5707  26
   2 -22  -2 930.619 114.126  13
  -2 -22   2 943.693 123.443  13
  -2 -22   2 767.802 70.7757  19
  -2 -22   2 810.391 261.900  24
   2  22  -2 952.108 96.7736  16
  -2 -22   1 20.8890 54.0284  26
   2 -22  -1 16.3944 99.9581  13
  -2 -22   1 32.4572 111.060  13
   2  22  -1 13.0228 76.2099  16
  -2 -22   1 14.6249 49.2654  19
  -2 -22   1 55.5822 249.594  24
  -2 -22   0 84.5893 113.483  13
   2 -22   0 60.5358 105.286  13
   2  22   0 50.4366 78.7075  16
  -2 -22   0 404.385 261.126  24
   2 -22   0 125.385 241.972  24
  -2 -22   0 146.451 52.2397  20
   2 -22   1 1183.68 130.417  13
  -2 -22  -1 1365.01 133.777  13
   2  22   1 1361.76 114.844  16
  -2 -22  -1 950.235 273.910  24
   2 -22   1 1129.85 254.862  24
  -2 -22  -1 1255.92 87.3503  20
  -2 -22  -2 11492.5 598.043  13
   2 -22   2 11028.0 595.679  13
   2  22   2 11565.0 594.366  16
  -2 -22  -2 11641.4 709.730  24
   2 -22   2 10549.8 678.654  24
  -2 -22  -2 10026.9 579.234  20
  -2 -22  -3 629.363 113.897  13
   2 -22   3 511.850 106.512  13
   2  22   3 689.602 92.4870  16
   2 -22   3 732.787 212.012  24
  -2 -22  -3 527.129 61.0783  20
  -2 -22  -3 555.236 270.392  24
  -2 -22  -4 154.185 104.327  13
  -2  22  -4 74.8732 124.642  12
   2 -22   4 163.219 103.228  13
  -2  22  -4 39.0573 66.4672  15
   2  22   4 124.627 83.6975  16
  -2 -22  -4 94.3689 256.618  24
  -2 -22  -4 155.011 52.5392  20
  -2  22  -5 545.373 82.3497  15
  -2  22  -5 741.480 137.853  12
  -2 -22  -5 723.808 108.178  13
  -2 -22  -5 530.637 62.1806  20
   2  22   5 574.732 89.9417  16
  -2 -22  -6 7966.07 543.416  27
  -2 -22  -6 8938.01 462.822  13
  -2 -22  -6 7832.96 447.157  20
  -2  22  -6 7752.07 458.242  15
   2  22   6 8225.00 459.795  16
  -2 -22  -7 344.841 172.821  27
  -2 -22  -7 470.714 96.2895  13
  -2  22  -7 443.652 124.163  12
  -2  22  -7 324.320 72.2025  15
  -2 -22  -7 325.931 57.1633  20
   2  22   7 338.994 83.3340  16
  -2 -22  -8 5470.27 413.954  27
  -2  22  -8 6354.40 339.052  12
  -2 -22  -8 5738.84 317.504  13
  -2 -22  -8 5369.83 302.630  20
   2  22   8 5198.00 314.719  16
  -2  22  -8 5229.60 315.043  15
  -2 -22  -9 56.6676 171.414  27
  -2 -22  -9 299.481 83.5555  13
  -2  22  -9 60.0885 67.7704  15
   2  22   9 151.035 74.8838  16
  -2 -22  -9 237.967 54.0201  20
   2  22  10 64.1417 69.4817  16
  -2 -22 -10 102.819 73.3118  13
   2  22  11 91.7629 63.6562  16
  -2  22 -11 123.116 55.1515  14
  -2  22 -12 1368.17 94.8920  14
   2  22  12 1509.76 101.453  16
  -2 -22 -12 1353.32 88.9053  20
  -2  22 -13 437.604 47.5829  14
   2  22  13 387.890 56.8698  16
  -2 -22 -13 457.826 44.7261  20
   2  22  14 249.427 42.3701  16
  -2 -22 -14 202.690 32.8601  20
  -2 -22 -15 17.6446 20.9578  20
   2 -23 -16 141.569 37.2948  13
  -2  23  16 194.734 43.9200  16
   2  23 -15 10.4017 31.9116  14
   2 -23 -15-46.7399 50.7648  13
  -2  23  15 39.0111 54.4977  16
  -2 -23  14 1059.10 67.6010  26
   2  23 -14 1065.50 73.3190  14
   2 -23 -14 953.034 84.1977  13
  -2  23  14 865.156 87.9431  16
  -2 -23  13 147.356 43.4437  26
   2 -23 -13 158.607 66.0955  13
   2  23 -13 160.334 49.9700  14
  -2  23  13 190.345 74.3102  16
  -2 -23  12 2642.07 150.262  26
   2  23 -12 2511.77 157.810  14
   2 -23 -12 2634.30 162.445  13
  -2  23  12 2321.20 168.367  16
   2 -23 -11 758.354 101.020  13
  -2  23  11 636.684 106.757  16
  -2 -23  10 550.209 65.4642  26
  -2  23  10 729.745 100.958  16
   2  23 -10 698.967 80.0420  15
   2 -23  -9-147.358 162.496  27
  -2 -23   9-8.50110 56.9028  26
   2  23  -9 31.8237 66.7405  15
  -2  23   9-64.6065 93.4404  16
  -2  23   9-32.3635 133.839   3
  -2 -23   8 796.775 71.9061  26
  -2  23   8 588.419 164.984   3
   2  23  -8 748.529 84.5347  15
  -2  23   8 736.126 106.638  16
  -2 -23   7 184.325 55.5319  26
   2  23  -7 124.921 72.1797  15
  -2  23   7 30.5083 154.610   3
  -2  23   7 70.4319 92.8893  16
  -2 -23   6 806.652 74.5574  26
   2 -23  -6 721.974 105.248  13
  -2  23   6 770.847 174.593   3
  -2  23   6 860.911 110.329  16
   2  23  -6 963.033 94.6603  15
  -2 -23   5 1064.34 82.2143  26
   2 -23  -5 1018.78 118.061  13
  -2  23   5 1217.63 194.073   3
  -2  23   5 1123.15 119.617  16
   2  23  -5 974.409 101.823  15
  -2  23   4-5.71993 160.921   3
  -2 -23   4 192.481 58.4814  26
   2  23  -4 164.131 72.0078  15
   2 -23  -4 345.156 100.557  13
  -2 -23   4 219.961 51.4866  19
  -2  23   4 136.545 98.3892  16
  -2 -23   3 3936.04 227.152  26
   2 -23  -3 3717.17 246.318  13
  -2 -23   3 4486.87 257.952  13
  -2 -23   3 3635.71 225.146  19
  -2  23   3 4118.38 252.082  16
  -2 -23   2 209.442 56.6185  26
   2 -23  -2 301.914 107.214  13
  -2 -23   2 156.478 111.549  13
   2  23  -2 248.541 80.7899  16
  -2 -23   2 484.538 262.849  24
  -2 -23   2 181.421 50.5230  19
   2 -23  -1 845.210 118.638  13
  -2 -23   1 813.772 123.704  13
   2  23  -1 972.071 98.1726  16
  -2 -23   1 702.259 68.3758  19
  -2 -23   1 887.511 271.293  24
   2 -23  -1 606.362 261.238  24
  -2 -23   0 2240.28 173.145  13
   2 -23   0 1997.06 169.073  13
   2  23   0 2291.34 155.512  16
   2 -23   0 1823.75 296.078  24
  -2 -23   0 2222.33 133.448  20
  -2 -23   0 2222.21 296.361  24
   2 -23   1 49.6842 104.909  13
  -2 -23  -1-5.62115 110.695  13
   2  23   1 29.6102 82.4431  16
  -2 -23  -1 8.30005 51.3268  20
   2 -23   1-103.088 234.974  24
  -2 -23  -1-116.302 248.568  24
   2 -23   2 3215.56 220.294  13
  -2 -23  -2 3627.34 220.895  13
   2  23   2 3556.20 210.851  16
  -2 -23  -2 3555.26 364.858  24
   2 -23   2 3399.69 322.745  24
  -2 -23  -2 3185.45 189.843  20
  -2  23  -3 2.75327 72.9347  15
  -2 -23  -3 105.534 105.628  13
   2 -23   3-12.3137 100.523  13
   2  23   3 51.6389 83.2641  16
  -2 -23  -3 66.0733 51.9803  20
   2 -23   3-29.2961 211.502  24
  -2 -23  -3 147.081 236.552  24
  -2  23  -4 155.736 74.4830  15
  -2 -23  -4 106.882 105.029  13
  -2  23  -4 142.307 121.586  12
   2 -23   4 188.051 99.9693  13
   2  23   4 202.136 85.9380  16
  -2 -23  -4 179.442 246.898  24
  -2 -23  -4 162.606 53.3617  20
  -2 -23  -5 1122.99 119.205  13
  -2  23  -5 1125.63 144.955  12
  -2 -23  -5 915.418 77.4112  20
  -2 -23  -5 1013.01 255.974  24
  -2  23  -5 830.716 96.1778  15
   2  23   5 1065.17 106.029  16
  -2 -23  -6 147.414 157.864  27
  -2  23  -6 111.842 65.4454  15
  -2 -23  -6 57.5832 97.4026  13
  -2  23  -6 124.109 119.282  12
  -2 -23  -6 15.2590 226.496  24
  -2 -23  -6 76.5202 53.2630  20
   2  23   6 212.394 82.8215  16
  -2 -23  -7 468.121 167.424  27
  -2 -23  -7 347.721 96.9740  13
  -2  23  -7 246.312 70.3722  15
  -2  23  -7 387.668 117.857  12
  -2 -23  -7 291.672 55.0959  20
   2  23   7 211.596 82.2367  16
  -2 -23  -8 766.519 177.506  27
  -2 -23  -8 563.265 97.9695  13
   2  23   8 643.390 87.5421  16
  -2  23  -8 596.943 73.9024  15
  -2 -23  -8 586.151 62.8000  20
  -2 -23  -9 2901.82 191.103  13
  -2  23  -9 2817.39 186.142  15
   2  23   9 3150.82 189.510  16
  -2 -23  -9 3086.26 173.320  20
   2  23  10 3071.94 174.181  16
  -2 -23 -10 2662.23 159.883  20
  -2  23 -11 101.588 51.4202  14
   2  23  11 139.574 63.7642  16
  -2 -23 -11 89.7663 43.8596  20
  -2  23 -12 647.393 58.8691  14
   2  23  12 667.428 68.9172  16
  -2 -23 -12 627.238 53.2112  20
  -2  23 -13 936.468 62.5855  14
   2  23  13 887.152 70.4343  16
  -2 -23 -13 864.641 59.5384  20
  -2 -23 -14 126.958 25.8469  20
  -2  24  16 32.2788 31.1873  16
   2  24 -15 2706.48 143.316  14
   2 -24 -15 2191.38 147.458  13
  -2  24  15 2553.27 150.853  16
   2  24 -14 23.1148 36.0487  14
   2 -24 -14 30.7250 56.2806  13
  -2  24  14 44.9213 59.5343  16
  -2 -24  13 306.214 42.6066  26
   2 -24 -13 369.587 68.7984  13
   2  24 -13 173.182 48.8896  14
  -2  24  13 245.386 72.4077  16
  -2 -24  12 171.613 44.4988  26
   2 -24 -12 74.8487 72.6690  13
   2  24 -12 110.691 54.1322  14
  -2  24  12 98.7179 76.8229  16
  -2 -24  11 17012.8 859.939  26
   2 -24 -11 14410.2 865.344  13
  -2  24  11 14318.3 869.847  16
  -2 -24  10 419.497 59.0681  26
   2  24 -10 516.403 75.1006  15
  -2  24  10 586.686 96.4011  16
  -2 -24   9 7923.37 452.875  26
   2  24  -9 8776.26 463.622  15
  -2  24   9 8479.45 470.137  16
  -2 -24   8 98.4013 56.3062  26
   2  24  -8 113.359 69.9649  15
  -2  24   8 45.2388 95.6626  16
  -2  24   8 112.533 156.922   3
  -2 -24   7 2317.52 141.665  26
  -2  24   7 2110.91 231.497   3
   2  24  -7 2284.81 155.564  15
  -2  24   7 2407.76 169.603  16
  -2 -24   6 686.997 70.5952  26
   2 -24  -6 581.845 105.378  13
   2  24  -6 680.380 84.2143  15
  -2  24   6 646.961 177.195   3
  -2  24   6 766.422 112.548  16
  -2 -24   5 2196.74 136.105  26
   2 -24  -5 2149.26 160.000  13
  -2  24   5 2047.83 227.559   3
  -2  24   5 2498.00 170.169  16
   2  24  -5 2108.64 152.111  15
  -2 -24   4 113.117 57.6493  26
   2  24  -4 202.272 75.7160  15
   2 -24  -4 113.403 105.381  13
  -2 -24   4 139.815 48.3987  19
  -2  24   4 42.5848 97.7050  16
  -2 -24   3-36.7998 56.2066  26
   2 -24  -3 91.1308 104.511  13
  -2 -24   3 19.0852 47.2374  19
  -2  24   3-41.0477 95.3022  16
  -2 -24   2 1138.50 83.9247  26
   2 -24  -2 872.738 127.726  13
  -2 -24   2 1009.72 130.142  13
  -2  24   2 853.876 120.787  16
   2  24  -2 1217.19 108.095  16
  -2 -24   2 1045.53 280.645  24
  -2 -24   2 1065.19 79.3661  19
   2 -24  -2 721.410 254.802  24
   2 -24  -1 641.754 118.407  13
  -2 -24   1 608.388 118.909  13
   2  24  -1 737.209 92.4989  16
  -2  24   1 651.943 104.213  16
  -2 -24   1 493.124 62.0584  19
  -2 -24   1 983.044 257.355  24
   2 -24  -1 748.530 255.148  24
  -2 -24   0 2094.51 156.254  13
   2 -24   0 1779.85 151.023  13
   2  24   0 2219.21 138.928  16
   2 -24   0 1913.01 271.506  24
  -2 -24   0 1712.71 295.545  24
  -2 -24   0 1477.74 112.411  19
  -2 -24  -1 767.767 121.004  13
   2 -24   1 692.452 117.538  13
   2  24   1 725.157 97.0569  16
  -2 -24  -1 620.663 65.7183  20
  -2 -24  -1 591.736 242.918  24
   2 -24   1 473.558 238.482  24
  -2 -24  -2 1.40150 111.669  13
   2 -24   2 55.7988 105.696  13
   2  24   2 118.538 84.0893  16
   2 -24   2-315.033 232.904  24
  -2 -24  -2 7.57021 52.9668  20
  -2 -24  -2 175.852 247.337  24
   2 -24   3 1768.41 155.433  13
  -2 -24  -3 2008.27 155.221  13
  -2  24  -3 1971.51 135.839  15
   2  24   3 2084.26 141.765  16
   2 -24   3 2038.88 272.340  24
  -2 -24  -3 1524.71 294.265  24
  -2 -24  -3 1647.74 114.090  20
  -2 -24  -4 1327.92 132.878  13
  -2  24  -4 1441.96 152.003  12
  -2 -24  -4 1175.87 87.6065  20
  -2 -24  -4 1331.98 266.371  24
  -2  24  -4 1113.32 106.126  15
   2  24   4 1390.40 116.425  16
  -2 -24  -5 7571.09 530.399  27
  -2 -24  -5 8914.37 460.711  13
  -2  24  -5 9099.98 478.823  12
  -2 -24  -5 8156.29 562.616  24
  -2 -24  -5 7693.14 441.507  20
   2  24   5 8745.58 458.517  16
  -2  24  -5 7546.65 453.047  15
  -2 -24  -6 103.445 148.618  27
  -2 -24  -6 213.035 99.1753  13
  -2  24  -6 228.263 68.4719  15
  -2  24  -6 136.874 113.578  12
  -2 -24  -6 183.668 53.7450  20
  -2 -24  -6 245.027 220.526  24
   2  24   6 211.868 83.3187  16
  -2 -24  -7 12662.4 889.369  27
  -2 -24  -7 15610.7 824.967  13
   2  24   7 16102.8 825.163  16
  -2  24  -7 14888.2 822.619  15
  -2 -24  -7 13775.4 903.328  24
  -2 -24  -7 14613.1 812.197  20
  -2 -24  -8 134.067 87.9215  13
  -2  24  -8 258.354 63.1208  15
   2  24   8 261.900 77.7158  16
  -2 -24  -8 175.272 51.1250  20
  -2 -24  -9 2392.07 166.921  13
   2  24   9 2563.90 167.083  16
  -2 -24  -9 2616.43 149.086  20
  -2  24 -10 76.7667 52.6331  14
   2  24  10 70.1322 65.9298  16
  -2 -24 -10 65.5777 43.8842  20
  -2  24 -11 723.916 65.2753  14
   2  24  11 788.250 76.1435  16
  -2 -24 -11 721.698 57.9035  20
  -2  24 -12 39.4903 37.8275  14
   2  24  12 26.3526 49.1330  16
  -2 -24 -12 12.6633 33.9563  20
  -2  24 -13 1832.30 101.416  14
   2  24  13 1710.98 104.499  16
  -2 -24 -13 1653.77 98.3853  20
   2 -25 -15 1207.78 97.2962  13
  -2  25  15 1486.54 100.780  16
   2 -25 -14 694.354 65.5829  13
   2  25 -14 688.538 52.0085  14
  -2  25  14 605.345 68.6739  16
   2  25 -13 10006.6 555.688  14
   2 -25 -13 10016.2 557.718  13
  -2  25  13 10508.1 561.372  16
  -2 -25  12 74.7066 39.7493  26
   2 -25 -12 102.646 69.7615  13
   2  25 -12 87.3587 48.1364  14
  -2  25  12 80.9736 72.9681  16
  -2 -25  11 1788.53 109.629  26
   2 -25 -11 1722.44 128.912  13
  -2  25  11 1860.70 134.166  16
  -2 -25  10 142.462 48.4754  26
   2  25 -10 174.472 64.0233  15
  -2  25  10 92.1287 89.3834  16
   2  25  -9 94.6696 65.1934  15
  -2  25   9-16.7590 96.2072  16
  -2 -25   8 136.329 56.1258  26
   2  25  -8 118.799 69.5721  15
  -2  25   8 186.683 98.3496  16
  -2 -25   7 3169.11 190.080  26
  -2  25   7 2849.57 271.490   3
   2  25  -7 3398.47 202.508  15
  -2  25   7 3611.60 218.770  16
  -2 -25   6 20.9785 54.5897  26
   2  25  -6 66.1242 74.9238  15
   2 -25  -6-48.0732 100.136  13
  -2  25   6 125.795 165.646   3
  -2  25   6 188.400 104.882  16
  -2 -25   5 1505.58 103.885  26
   2 -25  -5 1415.76 140.881  13
   2  25  -5 1530.04 121.687  15
  -2  25   5 1679.86 140.567  16
  -2 -25   4 8.68320 56.3022  26
   2 -25  -4-11.1357 103.373  13
   2  25  -4 31.1661 75.7333  15
  -2  25   4-29.0757 98.9602  16
  -2 -25   3 90.1185 56.8569  26
   2  25  -3 120.277 79.3034  15
   2 -25  -3 205.443 109.796  13
  -2  25   3 146.980 98.0294  16
  -2 -25   3 160.744 48.9827  19
  -2 -25   2 6584.82 380.042  13
   2 -25  -2 6015.38 376.465  13
   2  25  -2 7258.11 371.937  16
  -2  25   2 6653.10 377.989  16
   2 -25  -2 5865.58 475.188  24
  -2 -25   2 6126.80 353.483  19
  -2 -25   2 7530.62 498.035  24
  -2 -25   1 727.415 121.340  13
   2 -25  -1 614.010 120.259  13
   2  25  -1 795.940 96.4551  16
  -2  25   1 774.281 111.209  16
  -2 -25   1 923.670 269.661  24
  -2 -25   1 646.627 66.3431  19
   2 -25  -1 751.367 255.274  24
  -2 -25   0 1527.19 142.813  13
   2 -25   0 1308.26 141.478  13
   2  25   0 1513.15 118.309  16
  -2  25   0 1391.62 128.455  16
  -2 -25   0 1282.58 282.144  24
   2 -25   0 1080.94 258.999  24
  -2 -25   0 1239.35 92.7610  19
   2 -25   1 9317.41 567.757  13
  -2 -25  -1 10295.2 570.079  13
   2  25   1 10662.0 565.290  16
   2 -25   1 8757.40 649.192  24
  -2 -25  -1 10449.6 663.718  24
  -2 -25  -2 108.601 111.124  13
   2 -25   2 113.526 108.067  13
   2  25   2-22.4476 85.5793  16
  -2 -25  -2 126.916 53.8711  20
  -2 -25  -2 138.407 238.357  24
   2 -25   2 90.9480 219.180  24
  -2 -25  -3 10387.3 552.059  13
   2 -25   3 10095.6 551.402  13
  -2  25  -3 10170.2 566.003  12
  -2  25  -3 9563.19 546.292  15
   2  25   3 10703.2 549.726  16
  -2 -25  -3 9207.87 532.657  20
  -2 -25  -3 9924.03 651.123  24
   2 -25   3 10608.0 639.908  24
  -2 -25  -4 22.1199 105.853  13
  -2  25  -4 19.1192 68.9865  15
  -2  25  -4 25.2311 118.674  12
  -2 -25  -4 97.9645 51.3162  20
  -2 -25  -4-87.7045 234.106  24
   2  25   4 78.3107 84.0570  16
  -2 -25  -5 2672.87 261.322  27
  -2 -25  -5 3067.16 194.081  13
  -2 -25  -5 2746.27 309.377  24
  -2 -25  -5 2641.36 163.451  20
  -2  25  -5 2645.71 179.773  15
   2  25   5 3315.41 186.584  16
  -2 -25  -6-7.69671 152.575  27
  -2  25  -6-8.80768 67.0574  15
  -2 -25  -6 89.4124 94.7237  13
   2  25   6-75.6500 82.2514  16
  -2 -25  -6 51.0148 49.9495  20
  -2 -25  -7 574.976 102.131  13
  -2  25  -7 594.222 75.2407  15
   2  25   7 702.554 90.5909  16
  -2 -25  -7 702.416 63.0199  20
  -2 -25  -8 251.282 83.5595  13
  -2  25  -8 164.426 61.7395  15
   2  25   8 282.565 78.1593  16
  -2 -25  -8 153.650 48.5025  20
   2  25   9 10629.5 528.106  16
  -2 -25  -9 9147.53 516.226  20
  -2  25 -10 508.461 60.2988  14
  -2 -25 -10 484.485 50.5592  20
  -2  25 -11 9668.37 505.447  14
   2  25  11 9731.87 507.823  16
  -2 -25 -11 8840.84 500.192  20
  -2  25 -12 10.1275 32.3112  14
   2  25  12-1.08715 41.4217  16
  -2 -25 -12 18.6577 28.4785  20
  -2  25 -13 1385.71 78.0764  14
  -2 -25 -13 1283.79 75.0410  20
  -2  26  15 1129.70 71.1503  16
   2 -26 -14 36.4265 41.6234  13
   2  26 -14 102.266 26.4020  14
  -2  26  14 51.0773 45.9508  16
   2 -26 -13 242.933 58.0778  13
   2  26 -13 222.302 39.8485  14
  -2  26  13 288.676 61.6029  16
  -2 -26  12 4607.95 255.996  26
   2  26 -12 4891.67 261.624  14
   2 -26 -12 4287.57 265.737  13
  -2  26  12 4801.36 269.485  16
  -2 -26  11 779.220 58.5384  26
   2  26 -11 735.404 69.1379  14
   2 -26 -11 753.729 89.8057  13
  -2  26  11 649.727 89.2278  16
  -2 -26  10 9070.49 489.411  26
   2 -26 -10 8507.38 498.519  13
  -2  26  10 9069.88 503.683  16
  -2 -26   9 1958.57 126.992  26
  -2  26   9 2426.00 157.853  16
   2  26  -9 2224.77 139.280  15
  -2 -26   8 4388.82 251.792  26
  -2  26   8 4728.38 274.141  16
   2  26  -8 4543.55 262.060  15
  -2 -26   7 1353.00 96.6826  26
   2  26  -7 1401.58 111.805  15
  -2  26   7 1649.78 137.593  16
  -2 -26   6 737.048 70.1272  26
   2 -26  -6 639.745 112.854  13
  -2  26   6 759.425 112.959  16
   2  26  -6 725.875 88.3845  15
  -2 -26   5-2.32668 55.2317  26
   2  26  -5 10.7943 74.5958  15
   2 -26  -5 96.2950 104.653  13
  -2  26   5 34.9974 100.733  16
  -2 -26   4 51.1610 55.9136  26
   2 -26  -4-1.27909 111.513  13
   2  26  -4 183.636 76.4418  15
  -2  26   4 30.5117 101.262  16
   2 -26  -4 152.436 227.765  24
   2 -26  -3 113.682 110.073  13
   2  26  -3 218.362 75.5968  15
  -2  26   3 187.974 99.1648  16
   2 -26  -3-98.2984 246.419  24
   2 -26  -2 298.528 115.794  13
   2  26  -2 531.497 89.9044  16
  -2  26   2 387.338 102.113  16
   2 -26  -2 592.204 239.754  24
  -2 -26   2 327.954 53.9679  19
   2 -26  -1 905.733 126.974  13
  -2 -26   1 1042.91 131.807  13
  -2  26   1 1072.49 116.523  16
   2  26  -1 1110.33 104.641  16
   2 -26  -1 904.795 254.372  24
  -2 -26   1 844.153 73.5169  19
  -2 -26   1 598.029 259.858  24
   2 -26   0 510.501 116.272  13
  -2 -26   0 808.762 122.094  13
   2  26   0 528.312 92.7158  16
  -2  26   0 396.301 102.004  16
   2 -26   0 448.365 224.389  24
  -2 -26   0 511.245 257.031  24
  -2 -26   0 531.867 62.3535  19
   2 -26   1 2100.52 165.808  13
  -2 -26  -1 2040.32 164.767  13
   2  26   1 2361.90 148.641  16
  -2  26  -1 2233.36 152.985  16
  -2 -26  -1 1733.76 123.519  19
  -2 -26  -1 2357.84 298.749  24
   2 -26   1 1540.37 259.293  24
   2 -26   2 2444.26 189.853  13
  -2 -26  -2 2622.94 191.145  13
  -2  26  -2 2905.42 185.265  16
   2  26   2 2804.19 178.640  16
  -2  26  -2 2579.24 173.329  15
  -2 -26  -2 2269.27 310.316  24
   2 -26   2 2503.13 297.935  24
  -2 -26  -3 2299.37 174.810  13
   2 -26   3 2324.10 175.485  13
  -2  26  -3 2429.63 188.813  12
  -2  26  -3 2200.29 154.939  15
   2  26   3 2482.79 162.487  16
  -2 -26  -3 1927.59 286.082  24
  -2 -26  -3 2307.89 138.597  20
  -2 -26  -4 1319.24 133.402  13
   2  26   4 1449.59 119.175  16
  -2  26  -4 1311.55 110.853  15
  -2 -26  -4 1364.09 91.2655  20
  -2 -26  -5 1999.35 155.940  13
  -2  26  -5 2012.55 138.602  15
   2  26   5 2331.71 145.744  16
  -2 -26  -5 1882.22 121.807  20
  -2 -26  -6 8507.20 469.897  13
  -2  26  -6 8618.88 465.828  15
   2  26   6 8870.54 468.873  16
  -2 -26  -6 7991.95 453.773  20
  -2 -26  -7 26.4966 86.4075  13
  -2  26  -7 38.1459 59.4275  15
   2  26   7 109.222 72.3182  16
  -2 -26  -7 85.4820 46.2003  20
  -2 -26  -8 9950.06 588.781  13
   2  26   8 12028.4 590.991  16
  -2  26  -8 11365.6 589.113  15
  -2 -26  -8 10273.6 579.250  20
   2  26   9 442.641 68.4287  16
  -2 -26  -9 329.402 45.2506  20
  -2  26 -10 701.363 59.8738  14
   2  26  10 742.074 68.2570  16
  -2 -26 -10 563.604 49.9906  20
  -2  26 -11 316.897 43.6829  14
   2  26  11 271.864 48.1617  16
  -2 -26 -11 395.251 35.6121  20
  -2  26 -12 627.684 45.9329  14
   2  27 -14 2118.44 110.530  14
  -2  27  14 1612.82 115.535  16
   2  27 -13 1206.27 72.6141  14
   2 -27 -13 1120.91 82.2091  13
  -2  27  13 1073.08 83.5015  16
   2 -27 -12 5175.53 312.323  13
   2  27 -12 5622.44 308.457  14
  -2  27  12 5909.40 315.555  16
   2 -27 -11 245.301 75.5126  13
   2  27 -11 314.524 53.8032  14
  -2  27  11 219.352 75.6033  16
  -2 -27  10 718.589 56.4871  26
   2 -27 -10 582.101 89.9486  13
  -2  27  10 721.003 92.5193  16
  -2 -27   9 13.1042 43.5234  26
   2  27  -9 47.9367 57.9825  15
  -2  27   9 82.5556 84.4561  16
  -2 -27   8 3392.51 197.426  26
  -2  27   8 3515.70 221.314  16
   2  27  -8 3626.99 207.756  15
  -2 -27   7 543.645 60.0388  26
   2  27  -7 638.591 79.0360  15
  -2  27   7 482.971 103.844  16
  -2 -27   6 5626.04 315.204  26
   2 -27  -6 5194.41 333.204  13
   2  27  -6 5772.37 326.423  15
  -2  27   6 6151.18 337.637  16
  -2 -27   5 33.3193 52.6011  26
  -2  27   5 3.22506 98.2931  16
   2 -27  -5 167.488 103.088  13
   2  27  -5 88.7312 70.7502  15
  -2  27   4 3936.07 256.810  16
   2  27  -4 3704.82 242.605  15
   2 -27  -4 3580.90 378.562  24
   2 -27  -3-11.8998 109.493  13
   2  27  -3 54.7283 76.5256  15
  -2  27   3 52.3397 96.6027  16
   2 -27  -3-119.240 235.639  24
   2  27  -2 960.232 98.6710  15
   2 -27  -2 1077.04 130.395  13
  -2  27   2 999.092 119.136  16
   2 -27  -2 924.695 257.755  24
   2 -27  -1 174.280 109.453  13
  -2 -27   1 138.476 113.189  13
   2  27  -1 98.8294 82.5450  16
  -2  27   1 108.631 98.4361  16
  -2 -27   1 15.8372 48.5249  19
   2 -27  -1-116.528 233.552  24
  -2 -27   1 33.4848 236.558  24
   2 -27   0 301.615 116.139  13
  -2 -27   0 488.364 119.735  13
   2  27   0 554.194 89.6000  16
  -2  27   0 389.186 102.451  16
  -2 -27   0 522.615 58.4422  19
   2 -27   0 351.566 225.282  24
  -2 -27  -1 1808.78 149.029  13
   2 -27   1 1613.93 146.806  13
   2  27   1 1733.66 126.731  16
  -2  27  -1 1725.66 136.659  16
  -2 -27  -1 1409.67 102.973  19
   2 -27   1 1829.81 265.082  24
  -2 -27  -1 1398.02 266.687  24
  -2  27  -2 6191.32 400.440  12
   2 -27   2 7073.35 392.191  13
  -2 -27  -2 7181.69 392.666  13
   2  27   2 7773.63 386.741  16
  -2  27  -2 7173.59 383.849  15
   2 -27   2 6930.40 479.553  24
  -2 -27  -2 6333.99 491.323  24
  -2 -27  -2 6051.19 370.732  19
  -2  27  -3 2800.17 185.263  15
   2  27   3 3030.29 188.539  16
  -2 -27  -3 2913.80 200.008  13
  -2 -27  -4 5523.54 328.223  13
   2  27   4 5841.75 323.039  16
  -2  27  -4 5342.53 320.112  15
  -2 -27  -4 5538.53 307.370  20
  -2 -27  -5 328.451 96.7853  13
  -2  27  -5 266.933 70.2079  15
   2  27   5 290.711 80.5129  16
  -2 -27  -5 269.978 50.5240  20
  -2  27  -6 143.316 61.2771  15
  -2 -27  -6-8.11340 86.9713  13
   2  27   6 50.4774 72.6893  16
  -2 -27  -6 92.8735 44.9100  20
  -2 -27  -7 315.551 83.6627  13
  -2  27  -7 327.664 60.0786  15
   2  27   7 304.747 71.9861  16
  -2 -27  -7 316.678 45.3677  20
   2  27   8 727.194 76.2308  16
  -2  27  -8 802.309 71.9549  15
  -2 -27  -8 647.552 55.3255  20
   2  27   9 1553.09 107.902  16
  -2 -27  -9 1565.53 92.9029  20
  -2  27 -10 2806.23 151.866  14
   2  27  10 2704.19 153.802  16
  -2 -27 -10 2489.73 145.171  20
  -2  27 -11 89.1070 31.8414  14
  -2  27 -12 756.007 48.2484  14
   2 -28 -13 329.061 45.9138  13
   2  28 -13 489.614 34.3430  14
  -2  28  13 392.677 44.8722  16
   2 -28 -12 574.138 64.3781  13
   2  28 -12 604.715 48.0976  14
  -2  28  12 553.257 62.1826  16
   2 -28 -11 819.118 87.6419  13
   2  28 -11 1067.01 70.9560  14
  -2  28  11 839.932 86.3822  16
  -2 -28  10 1022.77 65.9740  26
   2 -28 -10 857.993 94.0116  13
  -2  28  10 1063.27 93.9961  16
  -2 -28   9 2212.27 137.308  26
   2  28  -9 2586.65 147.199  15
  -2  28   9 2697.81 162.059  16
  -2 -28   8 4109.17 231.798  26
  -2  28   8 4185.63 251.556  16
   2  28  -8 4215.60 240.668  15
  -2  28   7 234.835 92.6361  16
   2  28  -7 300.928 63.8469  15
  -2  28   6 88.4525 92.5310  16
   2 -28  -6 74.8407 100.486  13
   2  28  -6 169.292 66.2487  15
   2  28  -5 1005.61 94.6032  15
  -2  28   5 1097.85 116.544  16
   2 -28  -5 1026.05 120.964  13
   2  28  -4 820.277 93.6413  15
  -2  28   4 994.639 117.755  16
   2 -28  -4 1028.91 123.596  13
  -2  28   3 3604.24 225.451  16
   2  28  -3 3401.66 211.557  15
   2 -28  -3 3350.80 226.567  13
   2  28  -2 4073.98 253.642  15
  -2  28   2 4336.31 263.778  16
   2 -28  -2 4364.16 265.473  13
  -2  28   1 359.113 100.675  16
   2 -28  -1 316.483 110.359  13
  -2 -28   0 322.195 112.430  13
   2 -28   0 400.391 113.442  13
   2  28   0 443.823 83.5370  16
  -2  28   0 554.874 99.5214  16
  -2 -28   0 422.450 53.5281  19
  -2  28  -1 15.5451 73.9753  15
   2 -28   1 190.895 107.050  13
  -2 -28  -1-18.4009 107.427  13
  -2  28  -1 12.4192 95.3297  16
   2  28   1 164.946 77.4391  16
  -2 -28  -1 37.2045 47.5052  19
  -2 -28  -2 5346.61 298.011  13
   2 -28   2 5419.18 299.745  13
   2  28   2 5578.27 289.792  16
  -2  28  -2 4966.62 288.070  15
  -2 -28  -2 4417.49 274.189  19
  -2  28  -3 274.245 71.2687  15
  -2 -28  -3 153.664 98.4265  13
   2  28   3 263.327 77.6279  16
  -2 -28  -3 171.567 52.4481  19
   2  28   4 1202.78 101.279  16
  -2  28  -4 1191.70 98.9992  15
  -2 -28  -4 979.876 116.649  13
  -2  28  -5 6417.94 365.007  15
   2  28   5 6947.32 367.768  16
  -2 -28  -5 5949.30 369.794  13
   2  28   6 459.360 74.0734  16
  -2  28  -6 578.605 66.2259  15
  -2 -28  -6 382.914 87.5943  13
  -2 -28  -7 3614.34 242.135  13
  -2  28  -7 4329.06 239.421  15
   2  28   7 3853.96 240.970  16
  -2 -28  -7 4307.86 229.181  20
   2  28   8 1989.59 124.644  16
  -2 -28  -8 1923.00 111.691  20
   2  28   9 203.034 47.6211  16
  -2  28  -9 156.154 43.2749  14
  -2  28 -10 119.148 33.6603  14
  -2  28 -11 34.1551 23.7556  14
  -2  29  12 54.7308 38.0799  16
   2 -29 -12 96.9476 41.3936  13
   2  29 -12 66.5330 25.2043  14
  -2  29  11 2220.19 142.488  16
   2 -29 -11 2057.43 141.208  13
   2  29 -11 2480.88 134.140  14
  -2  29  10 30.9634 61.2810  16
   2  29 -10 93.7521 40.1243  14
   2 -29 -10 145.195 65.6988  13
  -2  29   9 34.7550 70.1709  16
  -2  29   8 332.146 80.0688  16
   2  29  -8 466.779 60.1415  15
  -2  29   7 2887.51 183.445  16
   2  29  -7 2777.78 170.587  15
  -2  29   6 90.5478 84.1253  16
   2 -29  -6 30.4237 92.6551  13
   2  29  -6 18.2207 58.2788  15
   2  29  -5 713.296 76.7451  15
  -2  29   5 681.171 99.9267  16
   2 -29  -5 616.667 107.709  13
  -2  29   4 24.8328 87.3024  16
   2 -29  -4 61.2931 101.355  13
   2  29  -4-25.1605 64.4296  15
  -2  29   3 2811.75 184.413  16
   2  29  -3 2646.13 172.178  15
   2 -29  -3 2620.99 188.486  13
   2  29  -2 3525.13 221.176  15
  -2  29   2 3948.98 232.876  16
   2 -29  -2 3626.44 235.733  13
   2  29  -1 1382.33 114.946  15
  -2  29   1 1665.24 130.636  16
   2 -29  -1 1379.03 136.396  13
  -2  29   0 970.084 108.093  16
  -2  29   0 718.637 90.0023  15
   2 -29   0 785.531 116.569  13
   2 -29   1 3289.34 216.714  13
  -2 -29  -1 3227.95 214.882  13
  -2  29  -1 3593.11 203.276  15
  -2 -29  -1 3027.07 187.210  19
  -2  29  -2 410.465 73.7358  15
  -2 -29  -2 371.124 99.3984  13
   2  29   2 501.415 76.9607  16
  -2 -29  -2 389.108 50.9385  19
  -2 -29  -3 131.651 92.3731  13
  -2  29  -3 271.844 67.5913  15
   2  29   3 192.115 67.4082  16
  -2 -29  -3 228.594 47.6684  19
  -2 -29  -4 2987.11 194.042  13
  -2  29  -4 3208.50 184.462  15
   2  29   4 3351.34 187.256  16
  -2 -29  -4 2853.03 173.537  19
  -2 -29  -5 2550.90 173.046  13
  -2  29  -5 2968.11 166.500  15
   2  29   5 3104.46 169.029  16
  -2 -29  -5 2444.50 155.566  19
   2  29   6 129.213 56.4960  16
  -2  29  -6 149.431 52.4969  15
  -2 -29  -6 91.5553 72.3046  13
   2  29   7 142.405 52.9503  16
  -2  29  -7 139.659 49.2490  15
   2  29   8 541.193 55.5580  16
  -2  29  -9 245.771 38.0059  14
  -2  29 -10 0.33470 25.5978  14
  -2  30  12 405.022 35.3742  16
  -2  30  11 10.6322 36.5874  16
   2  30 -11-21.0552 25.5983  14
   2 -30 -11-22.8876 44.3662  13
  -2  30  10 236.898 51.4231  16
   2 -30 -10 252.242 56.9736  13
   2  30 -10 244.161 38.2512  14
  -2  30   9 53.1618 58.7254  16
  -2  30   8 777.531 81.6719  16
   2  30  -8 756.551 66.1168  15
  -2  30   7 455.660 77.5123  16
   2  30  -7 424.222 58.1212  15
  -2  30   6 1092.52 102.093  16
   2  30  -6 1162.26 86.8487  15
   2 -30  -6 1051.83 110.613  13
  -2  30   5 31.4408 79.1086  16
   2 -30  -5 17.4708 90.1688  13
   2  30  -5 28.6642 56.9976  15
  -2  30   4 858.063 101.685  16
   2  30  -4 815.003 83.0294  15
   2 -30  -4 972.726 110.174  13
  -2  30   3 472.672 88.4867  16
   2 -30  -3 531.569 103.862  13
   2  30  -3 444.241 72.1269  15
  -2  30   2 453.467 91.3816  16
   2  30  -2 570.120 75.7894  15
   2 -30  -2 557.684 103.157  13
  -2  30   1 318.057 86.2675  16
   2  30  -1 194.443 70.4638  15
   2 -30  -1 196.997 98.4434  13
   2  30   0 3080.86 196.444  15
  -2  30   0 3615.83 207.512  16
  -2  30   0 3121.37 195.406  15
   2 -30   0 3113.89 207.878  13
  -2  30  -1 238.118 68.9053  15
  -2  30  -2 27.3642 60.3726  15
   2  30   2-9.04652 63.6093  16
  -2 -30  -2-59.0255 40.2890  19
  -2 -30  -3 517.242 92.4753  13
  -2  30  -3 637.155 71.8917  15
   2  30   3 742.620 74.2029  16
  -2 -30  -3 551.325 52.3265  19
  -2 -30  -4 1448.64 118.148  13
   2  30   4 1707.15 105.544  16
  -2  30  -4 1499.88 104.166  15
  -2 -30  -4 1383.24 91.6596  19
  -2 -30  -5 652.853 83.2708  13
   2  30   5 837.105 70.6562  16
  -2  30  -5 773.618 69.1645  15
  -2 -30  -5 665.617 56.0914  19
  -2 -30  -6 1356.07 95.9045  13
   2  30   6 1436.98 91.4744  16
  -2  30  -6 1437.87 91.9755  15
  -2 -30  -6 1205.30 82.4833  19
   2  30   7 247.912 43.2099  16
  -2 -30  -7 182.808 35.7195  19
  -2  30  -8 397.049 41.3943  14
  -2 -30  -8 341.656 36.0379  19
  -2  30  -9 191.654 30.3834  14
  -2 -30  -9 270.798 27.8813  19
  -2  31  11 403.872 35.3285  16
  -2  31  10 683.230 56.5314  16
   2  31 -10 775.443 48.1128  14
  -2  31   9 203.902 49.9997  16
   2 -31  -9 158.593 55.4976  13
   2  31  -9 283.404 37.1321  14
  -2  31   8 842.305 75.8553  16
  -2  31   7 3681.07 204.297  16
   2  31  -7 3276.32 197.229  15
   2  31  -6 2274.73 140.062  15
   2 -31  -6 1925.19 152.703  13
  -2  31   5 71.8158 69.9366  16
   2 -31  -5 232.536 83.7187  13
   2  31  -5 243.349 53.7359  15
  -2  31   4 98.1039 71.8878  16
   2 -31  -4-10.5723 85.2361  13
   2  31  -4 36.9903 53.9122  15
  -2  31   3 1979.39 130.660  16
   2  31  -3 1692.01 119.091  15
   2 -31  -3 1686.19 138.048  13
   2  31  -2 1136.96 94.4967  15
  -2  31   2 1265.00 105.760  16
   2 -31  -2 1173.18 115.844  13
  -2  31   1 1317.31 101.541  15
  -2  31   1 1365.97 111.776  16
   2  31  -1 1297.78 100.743  15
   2 -31  -1 1265.13 119.952  13
   2  31   0 42.2522 61.1437  15
  -2  31   0 231.239 62.2435  15
  -2  31  -1 1032.09 85.8176  15
   2  31   1 1004.99 86.6732  15
  -2  31  -2 949.457 81.4493  15
  -2  31  -3 212.611 54.4883  15
  -2  31  -4 48.2635 47.8918  15
   2  31   4 140.581 48.9568  16
  -2 -31  -4 57.1677 32.3463  19
   2  31   5 522.000 54.1915  16
  -2  31  -5 588.416 56.3951  15
  -2 -31  -5 527.414 43.5628  19
  -2  31  -6 41.6619 40.2457  15
   2  31   6 33.7339 36.4172  16
  -2 -31  -6 52.0848 26.8311  19
  -2 -31  -7 80.7152 24.9848  19
  -2  31  -8 305.836 32.8554  14
   2  32  -9 1964.09 104.983  14
   2 -32  -9 1578.51 110.126  13
  -2  32   9 1789.78 109.464  16
  -2  32   8 42.7655 41.6398  16
  -2  32   7 414.950 58.6593  16
   2  32  -7 412.272 45.4615  15
   2  32  -6 47.5826 40.3505  15
  -2  32   6 110.692 54.6826  16
   2  32  -5 186.911 44.5981  15
   2 -32  -5 87.3859 71.3079  13
  -2  32   5 167.160 58.8487  16
   2 -32  -4 314.745 75.5871  13
   2  32  -4 192.603 49.2791  15
  -2  32   4 294.897 66.4393  16
   2  32  -3 105.933 50.9936  15
  -2  32   3 141.715 53.9289  15
   2 -32  -3 113.764 79.3437  13
  -2  32   3 89.7534 65.6522  16
   2 -32  -2 638.878 91.0946  13
  -2  32   2 755.409 79.9637  16
   2  32  -2 580.903 66.4821  15
  -2  32   2 593.846 67.4388  15
   2  32  -1 2238.09 135.694  15
  -2  32   1 2050.24 135.365  15
   2  32   0 726.082 73.4141  15
  -2  32   0 889.048 73.0787  15
   2  32   1 689.509 69.9506  15
  -2  32  -1 751.987 69.3766  15
   2  32   2 102.834 50.3476  15
  -2  32  -2-38.5231 45.8432  15
  -2  32  -3 362.521 52.2632  15
   2  32   3 419.014 54.4953  15
  -2  32  -4 0.63249 41.2601  15
  -2  32  -5 3527.01 199.927  15
  -2  32  -7 268.287 29.5264  14
  -2  33   8 1057.83 67.2947  15
   2  33  -8 1121.82 65.8039  14
  -2  33   8 1110.07 71.1528  16
  -2  33   7 334.699 43.4939  16
  -2  33   6 4664.71 268.904  15
  -2  33   6 5079.45 272.067  16
   2  33  -6 4828.67 268.316  15
   2 -33  -5 1372.14 112.254  13
  -2  33   5 1787.62 109.013  16
  -2  33   5 1625.95 102.761  15
   2  33  -5 1702.61 100.521  15
  -2  33   4 202.786 43.9819  15
   2  33  -4 152.766 39.6773  15
   2 -33  -4 154.271 63.3247  13
  -2  33   4 181.123 56.5745  16
   2  33  -3 54.7195 40.4984  15
   2 -33  -3 21.0467 65.4315  13
  -2  33   3 31.8249 44.8324  15
  -2  33   2 142.550 47.6057  15
   2  33  -2 202.862 43.4054  15
   2  33  -1 165.416 44.1266  15
  -2  33   1 213.840 46.2100  15
  -2  33   0 870.773 69.6339  15
   2  33   0 883.050 69.9331  15
  -2  33  -1 2163.26 129.661  15
   2  33   1 2166.35 131.019  15
  -2  33  -2 676.521 59.8594  15
   2  33   2 798.141 61.3380  15
   2  33   3 1199.94 79.6897  15
  -2  33  -3 1178.40 77.7566  15
  -2  33  -4 967.012 68.7107  15
   2  33   4 1106.48 70.6686  15
   2  33   5 462.843 41.1369  15
   2  33   6 162.160 27.2531  15
  -2  34   6 193.647 26.8815  15
  -2  34   5 258.865 35.0467  15
   2  34  -5 333.767 32.6394  15
  -2  34   4 145.361 34.1661  15
   2  34  -4 134.069 31.7564  15
  -2  34   3 35.7078 32.3643  15
   2  34  -3-4.69875 30.5112  15
   2  34  -2 40.5469 32.4752  15
  -2  34   2 20.4878 36.1294  15
   2  34  -1 16.3118 33.9567  15
  -2  34   1 25.1254 33.9473  15
   2  34   0 129.370 33.5467  15
  -2  34   0 44.5256 32.9026  15
   2  34   1-0.49550 33.0919  15
  -2  34  -1 37.2478 30.6431  15
  -2  34  -2 1049.65 68.2505  15
   2  34   2 1049.63 69.7015  15
  -2  34  -3 3.39894 26.2394  15
   2  34   3-21.9853 27.0151  15
   2  34   4 1903.06 109.460  15
   2  35  -3 152.185 22.6839  15
  -2  35   2 503.001 38.7244  15
   2  35  -2 526.678 38.1904  15
  -2  35   1 1303.05 81.0828  15
   2  35  -1 1442.70 81.1592  15
  -2  35   0 202.138 26.8133  15
   2  35   0 229.431 27.1101  15
   2  35   1 715.370 47.4828  15
   3   0 -21 411.096 40.5766  17
  -3   0  20 48.0275 39.5401  29
   3   0 -20 5.51733 50.2236  17
  -3   0  19 727.665 68.9142  29
   3   0 -19 740.775 82.4345  17
  -3   0  18-21.2086 65.7505  29
   3   0 -18-26.0970 82.2368  17
   3   0 -17 2129.86 480.156   2
  -3   0  17 4026.56 257.468   1
  -3   0  16 82.7255 106.191  25
  -3   0  15 4345.15 288.251  25
  -3   0  14 19.8436 103.084  25
  -3   0  13 451.511 110.622  25
  -3   0  12-14.4604 92.2442  25
  -3   0  11 3160.37 213.516  25
  -3   0  10-57.8407 82.7972  25
  -3   0   9 13673.3 762.977  25
  -3   0   8 84.2218 69.6677  25
   3   0  -8 117.777 89.8310  27
   3   0  -7 14435.3 825.495  27
  -3   0   7 14993.4 816.523  25
   3   0  -6 14.5286 60.0262  27
   3   0  -5 38685.5 2180.32  27
  -3   0   5 40992.3 2175.91   1
  -3   0   4 35.9306 40.9540  25
   3   0  -4 38.5700 36.1357  27
  -3   0   4 64.2866 36.3242   1
  -3   0   3 7236.15 316.554   1
  -3   0   3 7301.22 317.302   4
  -3   0   2 73.9905 37.1032  25
  -3   0   2 87.3384 32.5734   4
  -3   0   2 75.4214 47.4768   1
  -3   0   1 14735.6 727.012  25
  -3   0   1 13717.9 725.364   3
  -3   0   0 45.3467 28.0112  25
  -3   0   0 72.2033 72.2507   4
  -3   0  -1 31174.0 1684.74  23
  -3   0  -1 30115.1 1716.75  28
  -3   0  -2-0.69244 37.5738  23
  -3   0  -2-51.5826 169.453  28
  -3   0  -3 474.265 54.9914  23
  -3   0  -4 38.8639 145.036   2
  -3   0  -5 8163.92 528.629   2
  -3   0  -6-50.8542 200.274   2
  -3   0  -7 55862.5 3116.02   2
  -3   0  -8 29.3920 223.439   2
  -3   0  -9 40695.8 2198.24   8
  -3   0  -9 40618.8 2170.99  17
  -3   0 -10 20.4495 84.6164  12
  -3   0 -10 152.475 153.492   8
  -3   0 -10-73.6403 60.7141  17
  -3   0 -10 24.2449 254.239   2
  -3   0 -11 9164.65 525.812   8
  -3   0 -11 8570.78 473.358  17
  -3   0 -12 20.7783 65.2476  17
  -3   0 -12-176.869 287.357   2
  -3   0 -13 4923.11 278.720  17
  -3   0 -13 3731.60 448.533   2
  -3   0 -14 15.7988 70.9668  17
  -3   0 -14 146.007 272.038   2
  -3   0 -15 1914.21 125.686  17
  -3   0 -15 1375.14 168.814  23
  -3   0 -16 0.63726 57.0293  17
  -3   0 -17 616.073 63.3922  17
  -3   0 -18 35.7833 38.2847  17
  -3   0 -19 45.0628 27.4335  17
  -3   0 -19 98.7997 26.9133  21
   3  -1 -21 475.877 43.7280  17
  -3  -1  20 352.760 44.8863  29
  -3   1  20 377.326 45.6873  29
   3  -1 -20 402.777 54.5789  17
  -3   1  19 658.586 67.6021  29
  -3  -1  19 749.668 68.4129  29
   3  -1 -19 683.771 74.4447  17
  -3  -1  18 414.161 67.8265  29
  -3   1  18 461.497 72.3433  29
   3  -1 -18 360.658 80.0831  17
  -3   1  17 884.269 128.422   1
  -3   1  17 1015.18 122.408   4
  -3  -1  17 764.904 123.989   1
   3   1 -17 833.066 386.614   2
  -3  -1  16 259.086 115.196  25
  -3   1  16 434.451 114.216  25
  -3  -1  15 190.129 110.260  25
  -3   1  15 336.134 112.599  25
  -3   1  14 250.308 109.809  25
  -3  -1  14 291.841 106.037  25
  -3  -1  13 233.405 104.434  25
  -3   1  13 319.746 108.939  25
  -3  -1  12 5049.07 323.454  25
  -3   1  12 5392.96 326.007  25
  -3  -1  11 13015.6 745.265  25
  -3   1  11 13417.4 745.984  25
  -3   1  10 27736.0 1509.83  25
   3  -1 -10 25753.0 1528.90  27
  -3  -1  10 28117.0 1510.21  25
   3  -1  -9 15209.9 834.206  27
  -3  -1   9 14094.7 813.329  25
  -3   1   9 14820.1 814.097  25
  -3   1   8 6752.32 394.319  25
   3  -1  -8 7248.57 412.778  27
  -3  -1   8 6786.48 395.141  25
  -3   1   7 12558.6 690.976  25
   3  -1  -7 12556.4 700.684  27
  -3  -1   7 12244.4 690.279  25
   3  -1  -6 4540.17 270.251  27
  -3  -1   5 22301.4 1142.16   1
  -3   1   5 20553.7 1142.42   1
   3  -1  -5 19486.0 1146.94  27
  -3   1   4 7300.71 381.746   1
  -3  -1   4 7698.86 381.580   1
  -3  -1   4 6073.51 382.892  25
  -3   1   4 6639.89 383.616  25
   3  -1  -4 6536.52 382.528  27
  -3  -1   3 32825.6 1606.89   1
  -3   1   3 33099.3 1608.45   4
  -3   1   3 26243.1 1608.17  25
  -3  -1   3 25648.5 1608.17  25
  -3  -1   2 7144.17 421.286   4
  -3   1   2 8426.12 424.742   4
  -3  -1   2 8046.14 424.221   1
  -3   1   2 7771.24 423.857  25
  -3  -1   2 7437.92 423.960  25
  -3  -1   1 1283.42 74.9044  25
  -3  -1   1 1101.23 65.7540   3
  -3   1   1 1163.45 79.3369   3
  -3   1   1 1077.16 79.9449   4
  -3   1   1 1239.27 72.0370  25
  -3   1   0 2483.48 163.791   4
  -3   1   0 2155.57 193.983   9
  -3   1   0 1951.16 219.401  28
  -3   1   0 2388.07 133.464  25
  -3   1  -1 1679.43 197.894  28
  -3  -1  -1 1910.83 112.062  23
  -3   1  -2 2476.59 257.235  28
  -3  -1  -2 3234.01 181.684  23
  -3  -1  -3 2317.13 178.388  27
  -3  -1  -3 2455.98 147.182  23
  -3  -1  -4 357.974 105.750  27
  -3   1  -4 137.087 143.851   2
   3   1   5 5254.22 293.352  25
  -3   1  -5 5375.30 387.040   2
  -3   1  -6 2807.30 286.064   2
  -3   1  -7 5044.01 411.723   2
  -3   1  -8 6176.73 489.087   2
  -3   1  -9-84.0955 84.3759  12
  -3   1  -9-191.046 266.116   2
  -3  -1  -9 14.5197 146.505   8
  -3   1  -9 101.379 145.481   8
  -3  -1  -9 21.1491 51.5313  17
  -3   1 -10-61.8171 88.0408  12
  -3   1 -10 160.487 245.361   2
  -3  -1 -10-68.5615 158.603   8
  -3   1 -10-3.23046 162.910   8
  -3  -1 -10 32.1200 59.1163  17
  -3   1 -11 2329.93 163.806  12
  -3  -1 -11 2010.26 218.018   8
  -3   1 -11 2161.88 228.864   8
  -3  -1 -11 1988.94 134.124  17
  -3   1 -12 13105.8 704.737   8
  -3  -1 -12 11887.8 651.918  17
  -3  -1 -13 6356.32 352.638  17
  -3   1 -13 4634.59 523.505   2
  -3  -1 -14 6423.17 355.121  17
  -3   1 -14 4440.22 511.025   2
  -3  -1 -15 3129.29 238.860  23
  -3  -1 -15 3643.77 206.594  17
  -3  -1 -16 3380.85 198.346  17
  -3  -1 -17 929.374 74.5095  17
  -3  -1 -18 44.4742 37.3149  17
  -3  -1 -19 55.8867 31.1533  21
  -3  -1 -19 5.06157 26.8460  17
   3  -2 -21 256.414 35.4388  17
   3  -2 -20 43.1435 44.8091  17
  -3  -2  20 64.9782 38.3215  29
   3  -2 -19 730.430 74.3420  17
  -3  -2  19 762.755 68.4840  29
   3  -2 -18 193.204 68.2457  17
  -3  -2  18 57.1580 65.3225  29
  -3   2  17 2325.51 167.342   4
  -3  -2  17 1798.30 166.210   1
  -3   2  16 2130.02 183.636  25
  -3   2  16 2331.65 180.650   4
  -3  -2  16 2292.91 187.413  25
  -3   2  15 413.009 114.169  25
  -3  -2  15 527.647 116.452  25
  -3  -2  14 1139.07 138.421  25
  -3   2  14 1102.47 139.243  25
  -3  -2  13 8619.42 508.885  25
  -3   2  13 8721.94 511.329  25
  -3   2  12 123.902 93.9862  25
  -3  -2  12 95.0095 92.1908  25
  -3   2  11-60.6859 85.7365  25
  -3  -2  11 38.1503 87.2477  25
   3  -2 -11 31.5061 122.717  27
   3   2 -11 18.4488 36.2599  14
  -3   2  10 568.440 95.7062  25
  -3  -2  10 538.400 92.7662  25
   3  -2 -10 457.965 129.325  27
  -3  -2   9 9637.16 557.711  25
  -3   2   9 9895.91 558.861  25
   3  -2  -9 10236.1 581.411  27
   3  -2  -8 11827.4 674.251  27
  -3   2   8 11906.2 660.363  25
  -3  -2   8 11681.2 659.397  25
  -3  -2   7 6825.03 398.975  25
   3  -2  -7 7243.44 409.606  27
  -3   2   7 7052.90 399.748  25
   3  -2  -6 23633.1 1272.89  27
  -3  -2   6 22803.9 1266.58  25
  -3  -2   5 12391.0 634.379   1
   3  -2  -5 10221.1 640.071  27
  -3   2   4 28938.7 1605.87   4
  -3  -2   4 29969.0 1603.85   1
  -3  -2   3 31916.9 1649.15   1
  -3   2   3 35189.1 1651.59   4
  -3  -2   2 3566.69 208.702   1
  -3  -2   2 3730.54 207.060   4
  -3   2   2 3956.40 211.887   4
  -3   2   2 3738.67 210.360  25
  -3  -2   2 3638.52 210.944  25
  -3   2   1 14799.8 764.534   3
  -3   2   1 13261.6 764.061   4
  -3  -2   1 11068.6 758.386   4
  -3  -2   1 16265.7 762.123  25
  -3   2   1 13865.3 798.321   9
  -3   2   1 16471.7 760.580  25
  -3   2   0 14763.8 928.303   4
  -3   2   0 14830.6 954.781   9
  -3   2   0 14127.0 947.915  28
  -3   2   0 17582.0 913.100  25
  -3   2  -1 9622.80 719.909  28
  -3  -2  -1 12221.3 682.931  23
  -3   2  -2 5720.79 442.091  28
  -3  -2  -2 6792.95 387.537  23
  -3  -2  -3 10768.0 562.055  27
  -3  -2  -3 9374.57 533.816  23
  -3  -2  -4 3556.62 225.766  27
  -3   2  -4 2342.62 242.829   2
  -3  -2  -5-4.28005 123.594  27
  -3   2  -5-49.0742 178.018   2
  -3  -2  -6 11307.9 650.686  27
  -3   2  -6 10069.0 686.941   2
  -3  -2  -7 716.957 160.255  27
  -3   2  -7 490.974 233.622   2
  -3  -2  -8 23778.4 1178.49   8
  -3   2  -8 20330.7 1160.85  12
  -3   2  -9 5934.19 373.223  12
  -3  -2  -9 6476.28 398.901   8
  -3   2  -9 6784.70 405.295   8
  -3  -2  -9 6624.53 356.130  17
  -3   2 -10 3210.32 216.541  12
  -3   2 -10 3398.21 266.726   8
  -3  -2 -10 3497.05 260.761   8
  -3  -2 -10 3441.89 195.937  17
  -3   2 -11 9387.75 516.186  12
  -3  -2 -11 8732.61 543.208   8
  -3   2 -11 9228.11 553.179   8
  -3  -2 -11 9006.62 499.152  17
  -3   2 -12 373.416 182.254   8
  -3  -2 -12 240.237 70.7103  17
  -3  -2 -13 62.1899 68.1722  17
  -3   2 -13 229.255 301.945   2
  -3  -2 -14 129.483 64.7699  17
  -3   2 -14 236.536 281.695   2
  -3  -2 -15 117.587 103.551  23
  -3  -2 -15 159.929 67.5073  17
  -3  -2 -16 639.128 69.9394  17
  -3  -2 -17 63.3360 45.6056  17
  -3  -2 -18 85.0417 35.7765  17
  -3  -2 -19 592.674 43.9974  21
  -3  -2 -19 595.799 42.0008  17
   3   3 -21 2080.31 129.879  17
   3  -3 -21 2583.69 130.935  17
   3   3 -20 402.426 46.3196  17
   3  -3 -20 495.293 49.3166  17
  -3  -3  20 378.365 44.4327  29
   3   3 -19 178.737 52.0042  17
   3  -3 -19 181.935 54.9014  17
  -3  -3  19 181.062 51.5825  29
   3   3 -18 70.9483 58.1189  17
   3  -3 -18 147.689 63.9915  17
  -3  -3  18 141.192 62.3219  29
   3  -3 -17 614.893 287.740   2
   3   3 -17 725.310 327.331   2
  -3   3  17 1214.01 127.836   4
  -3   3  16 921.971 125.230   4
  -3  -3  16 700.344 122.884   1
  -3   3  16 951.813 129.407  25
  -3  -3  16 893.860 132.447  25
  -3   3  15 5563.97 350.009  25
  -3   3  15 5462.27 344.535   4
  -3  -3  15 5636.63 351.905  25
  -3   3  14 102.769 109.068  25
  -3  -3  14 122.969 108.483  25
  -3   3  13 1412.88 147.715  25
  -3  -3  13 1431.06 147.095  25
  -3   3  12 348.604 102.114  25
  -3  -3  12 539.120 104.212  25
   3   3 -12 495.075 51.8438  14
  -3  -3  11 4307.80 276.881  25
   3  -3 -11 4444.59 314.934  27
  -3   3  11 4246.53 279.846  25
   3   3 -11 4516.17 249.248  14
  -3  -3  10 242.670 85.9804  25
  -3   3  10 205.773 87.0751  25
   3  -3 -10 181.181 121.178  27
   3  -3  -9 18683.7 1080.61  27
  -3   3   9 19747.4 1062.94  25
  -3  -3   9 18956.4 1059.98  25
   3  -3  -8 18084.4 1015.72  27
  -3   3   8 18975.7 1002.35  25
  -3  -3   8 17387.4 999.669  25
   3  -3  -7 5454.57 328.530  27
  -3  -3   7 5458.37 315.691  25
  -3  -3   6 37.5057 52.5688  25
   3  -3  -6 2.02450 60.8342  27
  -3  -3   5 21823.8 1108.34   1
   3  -3  -5 17433.7 1116.39  27
  -3  -3   4 22062.3 1200.18   1
  -3  -3   3 115353. 6034.83   1
  -3   3   3 128679. 6038.42   4
  -3  -3   2 10786.2 529.720   1
  -3   3   2 10078.8 533.337   4
  -3  -3   2 10004.2 532.580  25
  -3   3   1 8586.25 387.770   3
  -3   3   1 7973.15 385.494   4
  -3   3   1 7635.69 419.507   9
  -3  -3   1 7912.80 422.741   9
  -3   3   0 3968.86 220.890   3
  -3   3   0 3480.50 233.511   4
  -3   3   0 4008.97 282.238   9
  -3  -3   0 3554.81 272.799   9
  -3  -3   0 3483.99 266.374  28
  -3  -3   0 4292.12 220.044  27
  -3   3   0 3665.32 207.634  25
  -3   3   0 2939.11 271.742  28
  -3  -3  -1 55242.9 2915.04  28
  -3   3  -1 43097.2 2908.56  28
  -3  -3  -1 70686.2 2900.62  27
   3  -3   1 46678.7 2882.68  24
  -3  -3  -1 59496.0 2884.19  23
  -3   3  -2 1308.14 202.576  28
  -3  -3  -2 1735.34 124.983  27
  -3  -3  -2 1466.35 181.707  28
  -3  -3  -2 1411.38 94.6248  23
  -3  -3  -3 1139.99 123.176  27
  -3  -3  -3 978.131 77.9598  23
  -3   3  -4 4708.76 381.342   2
  -3  -3  -4 5534.38 386.459   2
  -3  -3  -5 5370.28 329.957  27
  -3   3  -5 3978.56 350.726   2
  -3  -3  -6 20502.4 1070.71  27
  -3   3  -6 16050.9 1089.52   2
  -3  -3  -7 3772.37 282.438  27
  -3   3  -7 2527.27 323.440   2
  -3  -3  -8 22807.6 1382.63  27
  -3  -3  -8 24603.0 1326.87  12
  -3   3  -8 20682.7 1330.23  12
  -3   3  -8 24537.4 1345.87   8
  -3  -3  -8 25897.7 1317.70  17
  -3   3  -9 628.356 99.5345  12
  -3   3  -9 477.761 244.285   2
  -3   3  -9 456.245 157.975   8
  -3  -3  -9 532.348 151.461   8
  -3   3  -9 434.019 59.2476  17
  -3  -3  -9 539.275 62.0065  17
  -3   3 -10 78.1656 93.3999  12
  -3   3 -10 107.105 163.220   8
  -3  -3 -10 6.01202 151.064   8
  -3   3 -10 38.2454 59.3612  17
  -3  -3 -10 109.673 53.9731  17
  -3   3 -11 2315.08 173.726  12
  -3   3 -11 2649.67 234.865   8
  -3   3 -11 2054.54 146.258  17
  -3  -3 -11 2560.95 146.939  17
  -3  -3 -11 2018.48 319.057   2
  -3   3 -11 1666.84 354.569   2
  -3   3 -12 2902.69 251.513   8
  -3   3 -12 2182.53 146.761  17
  -3  -3 -12 2487.46 148.804  17
  -3   3 -12 1289.24 339.935   2
  -3  -3 -12 1736.25 323.495   2
  -3   3 -13 445.230 73.3920  17
  -3  -3 -13 566.044 76.2104  17
  -3  -3 -13-49.3568 266.365   2
  -3   3 -13 84.7382 299.725   2
  -3  -3 -14 48.5070 63.9516  17
  -3   3 -14 38.7693 64.8352  17
  -3   3 -15 1652.66 160.070  23
  -3  -3 -15 1686.81 155.754  23
  -3   3 -15 1574.08 122.984  17
  -3   3 -16 3587.52 231.268  17
  -3  -3 -16 4658.07 233.635  17
  -3  -3 -17 636.158 57.6001  17
  -3   3 -17 557.145 56.4666  17
  -3   3 -18 95.0941 33.3472  17
  -3  -3 -18 154.030 34.4731  17
  -3   3 -19 1300.26 88.8064  17
  -3  -3 -19 1551.36 89.2311  17
   3   4 -21 69.9276 24.4430  17
   3  -4 -21 101.037 27.0132  17
   3   4 -20 1549.33 86.2153  17
   3  -4 -20 1756.29 87.6367  17
  -3   4  20 1245.12 84.7906  29
  -3  -4  20 1064.12 84.3195  29
   3  -4 -19 61.7629 49.4272  17
   3   4 -19 34.8341 47.3575  17
  -3  -4  19 6.04754 47.1239  29
  -3   4  19 36.1536 47.0566  29
   3  -4 -18-1.26848 57.5244  17
   3   4 -18 12.1972 58.9829  17
  -3   4  18-14.9789 60.9070  29
  -3  -4  18 38.9799 61.1336  29
  -3   4  16 2519.21 198.929  25
  -3   4  16 2748.16 190.973   4
  -3   4  16 2536.27 196.463   1
  -3  -4  16 2449.15 195.389   1
  -3  -4  16 2606.07 201.037  25
  -3   4  15 3237.52 236.921  25
  -3  -4  15 3281.02 239.328  25
  -3   4  15 3392.51 225.239   4
  -3  -4  14 347.080 122.900  25
  -3   4  14 399.770 122.220  25
  -3   4  14 504.899 110.032   4
  -3  -4  13 16810.8 983.369  25
  -3   4  13 17412.8 986.125  25
   3   4 -13 17723.3 956.716  14
  -3  -4  12 2373.74 186.312  25
   3  -4 -12 2239.43 232.627  27
  -3   4  12 2609.98 189.334  25
   3   4 -12 2502.10 146.511  14
  -3   4  11 11532.6 644.431  25
  -3  -4  11 10850.4 640.329  25
   3  -4 -11 11966.1 678.793  27
   3   4 -11 11256.3 617.532  14
  -3  -4  10 198.983 83.7999  25
  -3   4  10 163.870 89.5432  25
   3  -4 -10 85.3972 116.572  27
  -3  -4   9 685.619 92.5075  25
  -3   4   9 836.934 98.3048  25
   3  -4  -9 570.653 120.706  27
  -3  -4   8 6282.47 375.003  25
   3  -4  -8 6882.73 396.227  27
  -3  -4   7 8872.83 513.561  25
   3  -4  -7 9661.38 529.219  27
  -3  -4   6 85.1395 59.9706  25
  -3   4   6 131.228 49.5967   1
  -3  -4   6 110.615 46.9903   1
   3  -4  -6 116.803 70.9260  27
  -3   4   5 21353.3 1359.69   1
  -3  -4   5 29192.3 1360.91   1
  -3  -4   4 7592.83 374.635   1
  -3   4   4 5988.56 374.324   1
  -3   4   3 546.042 48.8765   1
  -3  -4   3 654.798 46.9070   1
  -3  -4   3 566.850 58.0821  25
  -3   4   2 6761.15 375.133   4
  -3   4   2 6071.73 369.688   1
  -3  -4   2 7250.49 369.679   1
  -3  -4   2 6945.53 373.904  25
  -3   4   2 6194.22 407.925   9
  -3   4   1 5205.00 282.517   4
  -3   4   1 5475.88 282.841   3
  -3   4   1 4986.97 315.849   9
  -3  -4   1 5563.61 314.828   9
  -3   4   0-30.9345 89.7582   4
  -3   4   0-4.92588 60.8961   3
  -3  -4   0 51.8624 117.846   9
  -3   4   0 101.184 137.568  28
  -3  -4   0 67.4453 50.9555  27
  -3  -4   0 75.5339 115.222  28
  -3   4  -1 2704.91 149.884  25
  -3   4  -1 2138.50 218.715  28
  -3  -4  -1 2711.16 220.935  28
  -3  -4  -1 3212.09 171.783  24
  -3   4  -1 2364.03 153.816  23
  -3  -4  -1 2887.68 155.275  23
  -3   4  -2 1548.44 200.283  28
  -3  -4  -2 2026.50 202.574  28
  -3  -4  -2 2367.46 147.496  27
  -3  -4  -2 1776.48 130.195  24
  -3  -4  -2 2179.15 114.219  23
  -3   4  -2 1567.45 112.654  23
  -3  -4  -3 12689.3 581.227  27
  -3  -4  -3 10697.9 549.527  23
  -3  -4  -4 32.2955 105.709  27
  -3   4  -4 89.8182 138.062   2
  -3  -4  -5 54511.8 2436.34  27
  -3  -4  -5 44274.1 2438.91   2
  -3  -4  -6 5178.66 333.611  27
  -3  -4  -6 4575.88 363.666   2
  -3  -4  -7 1275.49 182.345  27
  -3  -4  -7 1393.88 228.354   2
  -3  -4  -8 1595.62 296.009   2
  -3   4  -8 805.004 261.501   2
  -3  -4  -8 1188.83 217.770  27
  -3   4  -8 802.528 138.521  12
  -3   4  -8 536.716 188.982   8
  -3   4  -8 2246.35 106.966  17
  -3  -4  -8 1335.98 110.183  17
  -3   4  -9 9494.87 895.866   2
  -3  -4  -9 11876.3 895.714   2
  -3  -4  -9 16319.9 889.857  27
  -3   4  -9 15412.8 815.756  12
  -3   4  -9 14077.3 794.166  14
  -3   4  -9 16936.5 839.175   8
  -3   4  -9 13201.7 796.833  17
  -3  -4  -9 16621.7 797.119  17
  -3   4 -10 7607.17 425.703  12
  -3  -4 -10 5572.26 516.474   2
  -3   4 -10 4844.78 529.953   2
  -3   4 -10 8529.41 462.556   8
  -3   4 -10 6363.59 401.297  17
  -3  -4 -10 8117.51 401.937  17
  -3   4 -11 7457.76 389.235  12
  -3   4 -11 4656.72 514.413   2
  -3  -4 -11 4740.26 502.438   2
  -3   4 -11 7967.65 438.420   8
  -3   4 -11 5701.28 365.029  17
  -3  -4 -11 7222.29 366.816  17
  -3   4 -12 15191.7 691.621  12
  -3   4 -12 14010.7 725.341   8
  -3   4 -12 10428.2 668.638  17
  -3  -4 -12 13256.5 669.718  17
  -3   4 -12 8278.58 798.252   2
  -3  -4 -12 9846.13 795.684   2
  -3   4 -13 86.0068 61.0673  17
  -3  -4 -13 97.4574 67.2194  17
  -3   4 -13-191.790 283.225   2
  -3  -4 -13 11.7745 230.013   2
  -3  -4 -14 739.950 70.9623  17
  -3   4 -14 545.921 75.3696  17
  -3  -4 -14 689.963 121.441  23
  -3   4 -14 512.965 116.747  23
  -3  -4 -15 8484.11 413.015  17
  -3  -4 -15 7526.34 436.602  23
  -3   4 -16 229.435 55.1226  17
  -3  -4 -16 211.958 55.4562  17
  -3  -4 -17 1285.69 77.5594  17
  -3   4 -17 972.331 75.7118  17
  -3   4 -18 278.659 36.1979  17
  -3  -4 -18 350.240 37.4716  17
  -3   4 -19 97.6124 20.1534  17
  -3  -4 -19 90.2733 21.4310  17
  -3  -4 -19 125.377 27.8941  21
   3  -5 -21 107.039 29.7335  13
   3   5 -21 156.274 24.5677  17
   3  -5 -21 163.186 25.7026  17
   3   5 -20 1250.46 68.0139  17
   3  -5 -20 1386.42 69.2979  17
  -3   5  20 810.575 66.5194  29
  -3  -5  20 737.407 65.6738  29
   3   5 -19-7.79378 43.9223  17
   3  -5 -19 83.8517 47.0139  17
  -3  -5  19-8.09918 45.2554  29
  -3   5  19 28.3643 45.6916  29
   3  -5 -18 310.336 58.6267  17
   3   5 -18 308.071 57.1885  17
  -3   5  18 220.024 59.6079  29
  -3  -5  18 133.905 59.9666  29
  -3  -5  17 414.999 71.3282  29
  -3   5  16 2852.89 208.487   1
  -3   5  16 3365.38 211.212   4
  -3  -5  16 2516.34 207.654   1
  -3   5  16 3095.54 220.340  25
  -3  -5  15 299.178 114.645  25
  -3   5  15 363.954 118.501  25
  -3   5  15 353.967 102.158   4
  -3   5  14 896.850 133.046  25
  -3  -5  14 698.800 132.827  25
  -3   5  14 1000.33 125.749   4
  -3   5  13 1150.21 141.439  25
   3  -5 -13 1257.49 193.458  27
   3   5 -13 1209.72 87.9243  14
  -3  -5  13 1298.99 144.296  25
  -3   5  13 1427.41 130.287   4
   3   5 -12 296.296 48.5475  14
  -3   5  12 317.130 104.211  25
  -3  -5  12 492.828 108.102  25
  -3   5  12 349.454 87.3836   4
  -3  -5  11 7297.29 445.299  25
   3  -5 -11 7359.14 480.636  27
  -3   5  11 7486.49 449.072  25
   3   5 -11 7757.09 420.897  14
  -3  -5  10 6103.90 383.376  25
  -3   5  10 6952.60 389.261  25
   3  -5 -10 6581.85 414.644  27
   3  -5  -9 5625.79 350.685  27
  -3  -5   9 5405.32 326.072  25
  -3   5   8 42585.0 2112.40   4
   3  -5  -8 37431.0 2128.75  27
  -3  -5   8 35580.0 2111.96  25
  -3  -5   7 557.819 78.3265  25
  -3   5   7 620.211 64.2185   4
   3  -5  -7 492.258 95.6109  27
  -3   5   6 1302.08 88.8316   4
  -3   5   6 1058.17 85.8219   1
  -3  -5   6 1266.73 84.7748   1
  -3  -5   6 1042.15 94.0689  25
  -3   5   5 8982.60 506.071   1
  -3   5   5 8729.22 499.231  29
  -3   5   4 52853.5 3170.53   1
  -3  -5   4 64049.6 3170.45   1
  -3  -5   3 26087.1 1285.66   1
  -3   5   3 22023.0 1285.61   1
  -3  -5   3 22203.8 1290.50  25
  -3  -5   2 50839.3 2523.64   1
  -3   5   2 42982.2 2523.50   1
  -3  -5   2 45982.3 2549.95   9
  -3   5   2 43303.5 2550.42   9
  -3   5   1 1034.93 84.0750   4
  -3   5   1 924.560 74.6029   3
  -3  -5   1 632.013 42.2173   4
  -3  -5   1 929.691 119.605   9
  -3   5   1 992.233 119.409   9
  -3  -5   0 16578.0 995.952  28
  -3  -5   0 19963.9 976.394  27
  -3   5   0 18035.5 976.922   3
  -3  -5   0 18726.3 979.605  24
  -3   5  -1 7767.43 521.759  28
  -3  -5  -1 10471.4 527.675  28
  -3  -5  -1 13995.3 510.280  27
   3   5   1 7737.27 480.642   3
  -3  -5  -1 10948.5 484.759  23
  -3   5  -1 8392.36 483.672  23
  -3  -5  -1 11452.4 503.895  24
  -3   5  -2 943.838 171.817  28
  -3  -5  -2 1219.54 174.848  28
  -3  -5  -2 1291.69 111.763  27
   3  -5   2 877.096 79.8698  24
  -3   5  -2 874.294 70.0937  23
  -3  -5  -2 1204.39 70.6344  23
  -3  -5  -3 208.661 91.8597  27
  -3  -5  -3 119.458 44.5196  23
  -3   5  -3 125.325 43.6062  23
  -3  -5  -4 1591.74 158.574  27
  -3   5  -4 1345.57 110.760  23
  -3  -5  -4 1784.27 109.867  23
  -3   5  -5 1124.50 193.946   2
  -3  -5  -5 1451.32 196.361   2
  -3   5  -6 27335.8 1712.86   2
  -3  -5  -6 28382.0 1693.89   2
  -3  -5  -7 2614.27 227.425  27
  -3  -5  -7 2197.59 258.490   2
  -3  -5  -8 6023.34 543.358   2
  -3   5  -8 3768.47 526.516   2
  -3  -5  -8 7841.73 531.326  27
  -3   5  -8 6279.10 460.470  12
  -3   5  -8 6885.87 488.685   8
  -3  -5  -8 7258.08 478.087   8
  -3   5  -8 7711.71 442.080  17
  -3  -5  -8 9867.91 443.343  17
  -3  -5  -9 1369.47 262.130   2
  -3  -5  -9 1802.33 236.975  27
  -3   5  -9 1567.75 95.1900  14
  -3   5  -9 1653.27 143.422  12
[truncated: 1,067,698 more chars]
