# Supplementary material for: Effective Alkyl‐Alkyl Cross‐Coupling with an Iron‐Xantphos Catalyst: Mechanistic and Structural Insights
Source: Angew Chem Int Ed Engl. 2024 Nov 2;64(1):e202413566. doi: 10.1002/anie.202413566 (PMC11701360; doi:10.1002/anie.202413566)
Supplement: Supplementary file 4 — Supporting Information [file ANIE-64-e202413566-s005.cif]

data_neimca24

_vrf_PLAT164_neimca24
;
PROBLEM: _G Nr. of Refined C-H H-Atoms in Heavy-Atom Struct .. 8 
RESPONSE: The hydrogen atoms on the metal-coordinating carbon
atoms were found from the difference Fourier map and refined
freely to better approximate their true positions.
;

_audit_creation_date               2022-06-22
_audit_creation_method
;
Olex2 1.5
(compiled 2022.04.07 svn.rca3783a0 for OlexSys, GUI svn.r6498)
;
_shelx_SHELXL_version_number       '2019/2'
_audit_contact_author_address      ?
_audit_contact_author_email        ?
_audit_contact_author_name         ''
_audit_contact_author_phone        ?
_publ_contact_author_id_orcid      ?
_publ_section_references
;
Dolomanov, O.V., Bourhis, L.J., Gildea, R.J, Howard, J.A.K. & Puschmann, H.
 (2009), J. Appl. Cryst. 42, 339-341.

#CrysAlisPro, version 171.42.57a
Rigaku Oxford Diffraction (2022). <i>CrysAlisPro Software system,
version 171.42.54a</i>. Rigaku Corporation, Oxford, UK.

#SHELXT-2018/2
Sheldrick, G. M. (2015a). <i>Acta Cryst.</i> A<b>71</b>, 3--8.

#SHELXL-2019/2
Sheldrick, G. M. (2015b). <i>Acta Cryst.</i> C<b>71</b>, 3--8.
;
_chemical_name_common              ?
_chemical_name_systematic          ?
_chemical_formula_moiety           'C38 H32 Fe O P2'
_chemical_formula_sum              'C38 H32 Fe O P2'
_chemical_formula_weight           622.42
_chemical_melting_point            ?
_chemical_oxdiff_formula           ?
loop_
  _atom_type_symbol
  _atom_type_description
  _atom_type_scat_dispersion_real
  _atom_type_scat_dispersion_imag
  _atom_type_scat_source
 'C' 'C' 0.0181 0.0091 'International Tables Vol C Tables 4.2.6.8 and 6.1.1.4'
 'H' 'H' 0.0000 0.0000 'International Tables Vol C Tables 4.2.6.8 and 6.1.1.4'
 'Fe' 'Fe' -1.1336 3.1974
 'International Tables Vol C Tables 4.2.6.8 and 6.1.1.4'
 'O' 'O' 0.0492 0.0322 'International Tables Vol C Tables 4.2.6.8 and 6.1.1.4'
 'P' 'P' 0.2955 0.4335 'International Tables Vol C Tables 4.2.6.8 and 6.1.1.4'

_shelx_space_group_comment
;
The symmetry employed for this shelxl refinement is uniquely defined
by the following loop, which should always be used as a source of
symmetry information in preference to the above space-group names.
They are only intended as comments.
;
_space_group_crystal_system        'monoclinic'
_space_group_IT_number             14
_space_group_name_H-M_alt          'P 1 21/c 1'
_space_group_name_Hall             '-P 2ybc'
loop_
  _space_group_symop_operation_xyz
 'x, y, z'
 '-x, y+1/2, -z+1/2'
 '-x, -y, -z'
 'x, -y-1/2, z-1/2'

_cell_length_a                     13.1724(2)
_cell_length_b                     14.6342(2)
_cell_length_c                     16.5868(2)
_cell_angle_alpha                  90
_cell_angle_beta                   110.325(2)
_cell_angle_gamma                  90
_cell_volume                       2998.32(8)
_cell_formula_units_Z              4
_cell_measurement_reflns_used      14362
_cell_measurement_temperature      100.00(10)
_cell_measurement_theta_max        77.2470
_cell_measurement_theta_min        3.5890
_shelx_estimated_absorpt_T_max     0.854
_shelx_estimated_absorpt_T_min     0.563
_exptl_absorpt_coefficient_mu      5.270
_exptl_absorpt_correction_T_max    1.00000
_exptl_absorpt_correction_T_min    0.73221
_exptl_absorpt_correction_type     multi-scan
_exptl_absorpt_process_details
;
CrysAlisPro 1.171.42.59a (Rigaku Oxford Diffraction, 2022)
Empirical absorption correction using spherical harmonics,
implemented in SCALE3 ABSPACK scaling algorithm.
;
_exptl_absorpt_special_details     ?
_exptl_crystal_colour              red-orange
_exptl_crystal_colour_modifier     ?
_exptl_crystal_colour_primary      orange
_exptl_crystal_density_diffrn      1.379
_exptl_crystal_density_meas        ?
_exptl_crystal_density_method      ?
_exptl_crystal_description         needle
_exptl_crystal_F_000               1296
_exptl_crystal_size_max            0.123
_exptl_crystal_size_mid            0.042
_exptl_crystal_size_min            0.031
_exptl_transmission_factor_max     ?
_exptl_transmission_factor_min     ?
_diffrn_reflns_av_R_equivalents    0.0384
_diffrn_reflns_av_unetI/netI       0.0317
_diffrn_reflns_Laue_measured_fraction_full  0.991
_diffrn_reflns_Laue_measured_fraction_max  0.966
_diffrn_reflns_limit_h_max         16
_diffrn_reflns_limit_h_min         -16
_diffrn_reflns_limit_k_max         18
_diffrn_reflns_limit_k_min         -17
_diffrn_reflns_limit_l_max         19
_diffrn_reflns_limit_l_min         -21
_diffrn_reflns_number              30749
_diffrn_reflns_point_group_measured_fraction_full  0.991
_diffrn_reflns_point_group_measured_fraction_max  0.966
_diffrn_reflns_theta_full          74.504
_diffrn_reflns_theta_max           80.174
_diffrn_reflns_theta_min           3.578
_diffrn_ambient_environment        N~2~
_diffrn_ambient_temperature        100.00(10)
_diffrn_detector                   'Hybrid Pixel Array Detector'
_diffrn_detector_area_resol_mean   10.0000
_diffrn_detector_type              HyPix
_diffrn_measured_fraction_theta_full  0.991
_diffrn_measured_fraction_theta_max  0.966
_diffrn_measurement_details
;
List of Runs (angles in degrees, time in seconds):

  # Type    Start    End  Width  t~exp~   \w     \q     \k     \f   Frames
--------------------------------------------------------------------------
  1  \w    -96.00 -20.00   0.50    8.00    --  -47.32 139.00 -37.00  152
  2  \w   -120.00 -64.00   0.50    8.00    --  -47.32-139.00 -98.00  112
  3  \w   -120.00 -70.00   0.50    8.00    --  -47.32-131.00  76.00  100
  4  \w     42.00 103.00   0.50    8.00    --   47.32-139.00 -98.00  122
  5  \w     38.00  98.00   0.50    8.00    --   47.32-131.00  76.00  120
  6  \w    -16.00   9.00   0.50    8.00    --  -47.32  19.00-120.00   50
  7  \w   -109.00 -73.00   0.50    8.00    --  -47.32-125.00 120.00   72
  8  \w     -3.00  27.00   0.50    8.00    --  -47.32  19.00 -60.00   60
  9  \w    -15.00  27.00   0.50    8.00    --  -47.32  19.00  90.00   84
 10  \w    -13.00  22.00   0.50    8.00    --  -47.32  19.00   0.00   70
 11  \w    -96.00 -20.00   0.50   32.00    --  -91.75 139.00 -37.00  152
 12  \w   -163.00 -70.00   0.50   32.00    --  -91.75-131.00  76.00  186
 13  \w   -163.00 -92.00   0.50   32.00    --  -91.75 -94.00-180.00  142
 14  \w     42.00 122.00   0.50   32.00    --  113.25-139.00 -98.00  160
 15  \w     42.00 116.00   0.50   32.00    --  113.25-131.00  76.00  148
 16  \w     86.00 174.00   0.50   32.00    --  113.25 139.00 -37.00  176
 17  \w     91.00 162.00   0.50   32.00    --  113.25 131.00 147.00  142
 18  \w     97.00 176.00   0.50   32.00    --  113.25  61.00-150.00  158
 19  \w     42.00  68.00   0.50   32.00    --  113.25 -94.00  90.00   52
 20  \w    100.00 136.00   0.50   32.00    --  113.25  15.00 150.00   72
 21  \w    153.00 178.00   0.50   32.00    --  113.25  45.00  60.00   50
 22  \w    101.00 133.00   0.50   32.00    --  113.25  45.00  60.00   64
 23  \w     80.00 106.00   0.50   32.00    --  113.25 -94.00  90.00   52
 24  \w     54.00  81.00   0.50   32.00    --  113.25 -94.00 -90.00   54
 25  \w     50.00  75.00   0.50   32.00    --  113.25 -61.00  60.00   50
 26  \w     43.00  68.00   0.50   32.00    --  113.25-137.00   1.64   50
 27  \w     45.00  79.00   0.50   32.00    --  113.25 -61.00 120.00   68
 28  \w     94.00 120.00   0.50   32.00    --  113.25-137.00   1.64   52
 29  \w     50.00  98.00   0.50   32.00    --  113.25-125.00 -60.00   96
 30  \w    141.00 177.00   0.50   32.00    --  113.25  15.00 150.00   72
 31  \w     63.00 106.00   0.50   32.00    --  113.25 -94.00  60.00   86
 32  \w     47.00  78.00   0.50   32.00    --  113.25 -61.00  90.00   62
;
_diffrn_measurement_device         'four-circle diffractometer'
_diffrn_measurement_device_type    'XtaLAB Synergy, Dualflex, HyPix'
_diffrn_measurement_method         '\w scans'
_diffrn_orient_matrix_type        
 'CrysAlisPro convention (1999,Acta A55,543-557)'
_diffrn_orient_matrix_UB_11        0.0963337000
_diffrn_orient_matrix_UB_12        0.0391818000
_diffrn_orient_matrix_UB_13        -0.0212210000
_diffrn_orient_matrix_UB_21        0.0365658000
_diffrn_orient_matrix_UB_22        -0.0977178000
_diffrn_orient_matrix_UB_23        -0.0112514000
_diffrn_orient_matrix_UB_31        -0.0701984000
_diffrn_orient_matrix_UB_32        0.0029034000
_diffrn_orient_matrix_UB_33        -0.0960729000
_diffrn_radiation_monochromator    mirror
_diffrn_radiation_probe            x-ray
_diffrn_radiation_type             'Cu K\a'
_diffrn_radiation_wavelength       1.54184
_diffrn_source                     'micro-focus sealed X-ray tube'
_diffrn_source_type                'PhotonJet (Cu) X-ray Source'
_reflns_Friedel_coverage           0.000
_reflns_Friedel_fraction_full      .
_reflns_Friedel_fraction_max       .
_reflns_number_gt                  5603
_reflns_number_total               6326
_reflns_special_details
;
 Reflections were merged by SHELXL according to the crystal
 class for the calculation of statistics and refinement.
 
 _reflns_Friedel_fraction is defined as the number of unique
 Friedel pairs measured divided by the number that would be
 possible theoretically, ignoring centric projections and
 systematic absences.
;
_reflns_threshold_expression       'I > 2\s(I)'
_computing_cell_refinement         'CrysAlisPro 1.171.42.59a (Rigaku OD, 2022)'
_computing_data_collection         'CrysAlisPro 1.171.42.59a (Rigaku OD, 2022)'
_computing_data_reduction          'CrysAlisPro 1.171.42.59a (Rigaku OD, 2022)'
_computing_molecular_graphics      'Olex2 1.5 (Dolomanov et al., 2009)'
_computing_publication_material    'Olex2 1.5 (Dolomanov et al., 2009)'
_computing_structure_refinement    'SHELXL 2019/2 (Sheldrick, 2015b)'
_computing_structure_solution      'SHELXT 2018/2 (Sheldrick, 2015a)'
_refine_diff_density_max           0.525
_refine_diff_density_min           -0.536
_refine_diff_density_rms           0.064
_refine_ls_extinction_coef         .
_refine_ls_extinction_method       none
_refine_ls_goodness_of_fit_ref     1.081
_refine_ls_hydrogen_treatment      mixed
_refine_ls_matrix_type             full
_refine_ls_number_parameters       411
_refine_ls_number_reflns           6326
_refine_ls_number_restraints       0
_refine_ls_R_factor_all            0.0468
_refine_ls_R_factor_gt             0.0413
_refine_ls_restrained_S_all        1.081
_refine_ls_shift/su_max            0.001
_refine_ls_shift/su_mean           0.000
_refine_ls_structure_factor_coef   Fsqd
_refine_ls_weighting_details      
 'w=1/[\s^2^(Fo^2^)+(0.0637P)^2^+1.6150P] where P=(Fo^2^+2Fc^2^)/3'
_refine_ls_weighting_scheme        calc
_refine_ls_wR_factor_gt            0.1111
_refine_ls_wR_factor_ref           0.1146
_refine_special_details 
;
The hydrogen atoms on the metal-coordinating carbon atoms
were found from the difference Fourier map and refined freely
to better approximate their true positions.
;
_olex2_refinement_description
;
1. Fixed Uiso
 At 1.2 times of:
  All C(H) groups
2.a Aromatic/amide H refined with riding coordinates:
 C4(H4), C5(H5), C6(H6), C7(H7), C8(H8), C10(H10), C11(H11), C12(H12),
 C13(H13), C14(H14), C16(H16), C17(H17), C18(H18), C19(H19), C28(H28), C29(H29),
  C30(H30), C31(H31), C32(H32), C34(H34), C35(H35), C36(H36), C37(H37), C38(H38)
;
_atom_sites_solution_hydrogens     mixed
_atom_sites_solution_primary       dual
_atom_sites_solution_secondary     difmap
loop_
  _atom_site_label
  _atom_site_type_symbol
  _atom_site_fract_x
  _atom_site_fract_y
  _atom_site_fract_z
  _atom_site_U_iso_or_equiv
  _atom_site_adp_type
  _atom_site_occupancy
  _atom_site_site_symmetry_order
  _atom_site_calc_flag
  _atom_site_refinement_flags_posn
  _atom_site_refinement_flags_adp
  _atom_site_refinement_flags_occupancy
  _atom_site_disorder_assembly
  _atom_site_disorder_group
 Fe1 Fe 0.35573(3) 0.61034(2) 0.59349(2) 0.02484(11) Uani 1 1 d . . . . .
 P1 P 0.46127(4) 0.70548(4) 0.68656(3) 0.02323(13) Uani 1 1 d . . . . .
 P2 P 0.14505(4) 0.64447(4) 0.68194(3) 0.02594(13) Uani 1 1 d . . . . .
 O1 O 0.35084(12) 0.56326(13) 0.78061(10) 0.0325(4) Uani 1 1 d . . . . .
 C1 C 0.4081(2) 0.6538(2) 0.49714(15) 0.0360(5) Uani 1 1 d . . . . .
 C2 C 0.3106(2) 0.69946(19) 0.49122(15) 0.0354(5) Uani 1 1 d . . . . .
 C3 C 0.40276(17) 0.81789(16) 0.69282(14) 0.0269(4) Uani 1 1 d . . . . .
 C4 C 0.35970(18) 0.83734(17) 0.75732(14) 0.0289(5) Uani 1 1 d . . . . .
 H4 H 0.368996 0.794906 0.802680 0.035 Uiso 1 1 calc R U . . .
 C5 C 0.30386(19) 0.91776(18) 0.75537(15) 0.0339(5) Uani 1 1 d . . . . .
 H5 H 0.275963 0.930523 0.799851 0.041 Uiso 1 1 calc R U . . .
 C6 C 0.28818(19) 0.98000(18) 0.68909(17) 0.0362(5) Uani 1 1 d . . . . .
 H6 H 0.248577 1.034649 0.687419 0.043 Uiso 1 1 calc R U . . .
 C7 C 0.3308(2) 0.96167(17) 0.62536(16) 0.0349(5) Uani 1 1 d . . . . .
 H7 H 0.320360 1.004008 0.579759 0.042 Uiso 1 1 calc R U . . .
 C8 C 0.38881(19) 0.88187(17) 0.62762(15) 0.0307(5) Uani 1 1 d . . . . .
 H8 H 0.419236 0.870795 0.584321 0.037 Uiso 1 1 calc R U . . .
 C9 C 0.59511(17) 0.73123(16) 0.67986(12) 0.0255(4) Uani 1 1 d . . . . .
 C10 C 0.64521(18) 0.81636(17) 0.69801(14) 0.0288(5) Uani 1 1 d . . . . .
 H10 H 0.607522 0.866631 0.710545 0.035 Uiso 1 1 calc R U . . .
 C11 C 0.75006(19) 0.82846(18) 0.69796(14) 0.0320(5) Uani 1 1 d . . . . .
 H11 H 0.783030 0.887061 0.709192 0.038 Uiso 1 1 calc R U . . .
 C12 C 0.80629(19) 0.75489(18) 0.68149(14) 0.0335(5) Uani 1 1 d . . . . .
 H12 H 0.878221 0.762797 0.682310 0.040 Uiso 1 1 calc R U . . .
 C13 C 0.75738(19) 0.66989(18) 0.66386(14) 0.0320(5) Uani 1 1 d . . . . .
 H13 H 0.796087 0.619408 0.652968 0.038 Uiso 1 1 calc R U . . .
 C14 C 0.65204(18) 0.65813(17) 0.66203(13) 0.0289(5) Uani 1 1 d . . . . .
 H14 H 0.618461 0.599919 0.648551 0.035 Uiso 1 1 calc R U . . .
 C15 C 0.50229(17) 0.66913(16) 0.79977(13) 0.0260(4) Uani 1 1 d . . . . .
 C16 C 0.59307(19) 0.71011(17) 0.86115(14) 0.0309(5) Uani 1 1 d . . . . .
 H16 H 0.635521 0.751665 0.842252 0.037 Uiso 1 1 calc R U . . .
 C17 C 0.6225(2) 0.69186(18) 0.94806(15) 0.0349(5) Uani 1 1 d . . . . .
 H17 H 0.684570 0.720120 0.988001 0.042 Uiso 1 1 calc R U . . .
 C18 C 0.5605(2) 0.63196(19) 0.97636(14) 0.0350(5) Uani 1 1 d . . . . .
 H18 H 0.579377 0.619810 1.036044 0.042 Uiso 1 1 calc R U . . .
 C19 C 0.47158(19) 0.58997(18) 0.91788(15) 0.0330(5) Uani 1 1 d . . . . .
 H19 H 0.429044 0.549045 0.937345 0.040 Uiso 1 1 calc R U . . .
 C20 C 0.44399(17) 0.60749(16) 0.83032(14) 0.0276(5) Uani 1 1 d . . . . .
 C21 C 0.33010(17) 0.54331(16) 0.69483(14) 0.0274(4) Uani 1 1 d . . . . .
 C22 C 0.40411(19) 0.49127(17) 0.66914(17) 0.0332(5) Uani 1 1 d . . . . .
 C23 C 0.3779(2) 0.47055(18) 0.58198(18) 0.0367(5) Uani 1 1 d . . . . .
 C24 C 0.2753(2) 0.49812(18) 0.52290(16) 0.0348(5) Uani 1 1 d . . . . .
 C25 C 0.20310(18) 0.55016(17) 0.54989(14) 0.0286(5) Uani 1 1 d . . . . .
 C26 C 0.22864(17) 0.57536(16) 0.63714(14) 0.0265(4) Uani 1 1 d . . . . .
 C27 C 0.06433(17) 0.55281(17) 0.70556(14) 0.0282(4) Uani 1 1 d . . . . .
 C28 C 0.0409(2) 0.5604(2) 0.78131(16) 0.0377(5) Uani 1 1 d . . . . .
 H28 H 0.061193 0.614051 0.815429 0.045 Uiso 1 1 calc R U . . .
 C29 C -0.0120(2) 0.4899(2) 0.80709(18) 0.0440(6) Uani 1 1 d . . . . .
 H29 H -0.027286 0.495543 0.858799 0.053 Uiso 1 1 calc R U . . .
 C30 C -0.0425(2) 0.4117(2) 0.75781(17) 0.0392(6) Uani 1 1 d . . . . .
 H30 H -0.078320 0.363652 0.775720 0.047 Uiso 1 1 calc R U . . .
 C31 C -0.02059(19) 0.40351(18) 0.68217(16) 0.0332(5) Uani 1 1 d . . . . .
 H31 H -0.042368 0.350217 0.647761 0.040 Uiso 1 1 calc R U . . .
 C32 C 0.03307(18) 0.47308(17) 0.65679(14) 0.0297(5) Uani 1 1 d . . . . .
 H32 H 0.048864 0.466480 0.605401 0.036 Uiso 1 1 calc R U . . .
 C33 C 0.05326(18) 0.69716(16) 0.58302(14) 0.0276(4) Uani 1 1 d . . . . .
 C34 C -0.04902(18) 0.66420(17) 0.53346(14) 0.0311(5) Uani 1 1 d . . . . .
 H34 H -0.075931 0.609900 0.550194 0.037 Uiso 1 1 calc R U . . .
 C35 C -0.1115(2) 0.7106(2) 0.45975(16) 0.0390(6) Uani 1 1 d . . . . .
 H35 H -0.180695 0.687546 0.426087 0.047 Uiso 1 1 calc R U . . .
 C36 C -0.0735(2) 0.7902(2) 0.43518(16) 0.0427(6) Uani 1 1 d . . . . .
 H36 H -0.116448 0.821738 0.384832 0.051 Uiso 1 1 calc R U . . .
 C37 C 0.0279(2) 0.8238(2) 0.48453(17) 0.0420(6) Uani 1 1 d . . . . .
 H37 H 0.054114 0.878429 0.467798 0.050 Uiso 1 1 calc R U . . .
 C38 C 0.0905(2) 0.77806(18) 0.55771(15) 0.0342(5) Uani 1 1 d . . . . .
 H38 H 0.159442 0.801684 0.591197 0.041 Uiso 1 1 calc R U . . .
 H2A H 0.243(3) 0.681(2) 0.447(2) 0.044(8) Uiso 1 1 d . . . . .
 H1A H 0.403(2) 0.600(2) 0.4562(19) 0.041(8) Uiso 1 1 d . . . . .
 H2B H 0.312(3) 0.769(2) 0.505(2) 0.046(8) Uiso 1 1 d . . . . .
 H25 H 0.138(2) 0.5721(19) 0.5074(17) 0.030(7) Uiso 1 1 d . . . . .
 H24 H 0.261(2) 0.488(2) 0.4646(19) 0.037(7) Uiso 1 1 d . . . . .
 H22 H 0.473(2) 0.476(2) 0.7088(19) 0.038(8) Uiso 1 1 d . . . . .
 H23 H 0.428(3) 0.440(2) 0.560(2) 0.048(9) Uiso 1 1 d . . . . .
 H1B H 0.478(3) 0.691(2) 0.515(2) 0.050(9) Uiso 1 1 d . . . . .

loop_
  _atom_site_aniso_label
  _atom_site_aniso_U_11
  _atom_site_aniso_U_22
  _atom_site_aniso_U_33
  _atom_site_aniso_U_23
  _atom_site_aniso_U_13
  _atom_site_aniso_U_12
 Fe1 0.02467(17) 0.0280(2) 0.02181(17) -0.00314(13) 0.00807(13) -0.00291(13)
 P1 0.0257(2) 0.0250(3) 0.0194(2) -0.00101(19) 0.00838(19) -0.0017(2)
 P2 0.0260(3) 0.0304(3) 0.0211(2) -0.0021(2) 0.0076(2) -0.0009(2)
 O1 0.0272(7) 0.0439(10) 0.0246(7) 0.0075(7) 0.0067(6) -0.0042(7)
 C1 0.0362(12) 0.0511(16) 0.0227(11) -0.0036(10) 0.0126(9) -0.0103(11)
 C2 0.0374(12) 0.0422(14) 0.0224(11) 0.0034(10) 0.0052(9) -0.0053(11)
 C3 0.0240(10) 0.0304(12) 0.0260(10) -0.0036(9) 0.0081(8) -0.0037(8)
 C4 0.0279(10) 0.0313(12) 0.0264(10) -0.0033(9) 0.0079(8) -0.0035(9)
 C5 0.0311(11) 0.0369(13) 0.0322(12) -0.0082(10) 0.0091(9) 0.0004(10)
 C6 0.0300(11) 0.0300(12) 0.0445(13) -0.0054(10) 0.0076(10) 0.0020(10)
 C7 0.0347(12) 0.0306(12) 0.0365(12) 0.0034(10) 0.0088(10) -0.0016(10)
 C8 0.0302(11) 0.0330(12) 0.0290(11) 0.0004(9) 0.0102(9) -0.0012(9)
 C9 0.0288(10) 0.0309(11) 0.0159(9) -0.0005(8) 0.0067(7) -0.0014(9)
 C10 0.0309(11) 0.0302(12) 0.0258(10) -0.0025(9) 0.0105(8) -0.0039(9)
 C11 0.0300(11) 0.0362(13) 0.0284(11) -0.0042(9) 0.0084(9) -0.0073(10)
 C12 0.0290(11) 0.0447(14) 0.0282(11) -0.0065(10) 0.0115(9) -0.0061(10)
 C13 0.0303(11) 0.0384(13) 0.0272(11) -0.0051(9) 0.0100(9) 0.0016(10)
 C14 0.0296(10) 0.0325(12) 0.0235(10) -0.0020(9) 0.0078(8) -0.0019(9)
 C15 0.0288(10) 0.0284(11) 0.0212(9) 0.0003(8) 0.0093(8) 0.0030(9)
 C16 0.0354(11) 0.0338(12) 0.0231(10) -0.0036(9) 0.0095(9) -0.0052(10)
 C17 0.0393(12) 0.0398(13) 0.0238(11) -0.0053(10) 0.0088(9) -0.0030(10)
 C18 0.0408(13) 0.0430(14) 0.0213(10) 0.0017(10) 0.0108(9) 0.0042(11)
 C19 0.0342(11) 0.0392(13) 0.0273(11) 0.0054(10) 0.0131(9) 0.0013(10)
 C20 0.0251(10) 0.0323(12) 0.0247(10) 0.0020(9) 0.0076(8) 0.0025(9)
 C21 0.0260(10) 0.0271(11) 0.0295(11) 0.0046(9) 0.0102(8) -0.0036(9)
 C22 0.0287(11) 0.0270(12) 0.0438(13) 0.0065(10) 0.0123(10) 0.0032(9)
 C23 0.0332(12) 0.0284(12) 0.0528(15) -0.0083(11) 0.0204(11) -0.0044(10)
 C24 0.0338(12) 0.0358(13) 0.0369(13) -0.0170(10) 0.0149(10) -0.0111(10)
 C25 0.0242(10) 0.0326(12) 0.0279(11) -0.0070(9) 0.0077(8) -0.0068(9)
 C26 0.0243(9) 0.0297(11) 0.0267(10) -0.0011(8) 0.0104(8) -0.0036(8)
 C27 0.0248(10) 0.0346(12) 0.0240(10) 0.0014(9) 0.0069(8) 0.0016(9)
 C28 0.0411(13) 0.0447(15) 0.0318(12) -0.0029(11) 0.0184(10) -0.0001(11)
 C29 0.0477(15) 0.0534(17) 0.0392(13) 0.0012(12) 0.0253(12) -0.0054(13)
 C30 0.0333(12) 0.0446(15) 0.0431(14) 0.0107(12) 0.0175(10) 0.0012(11)
 C31 0.0264(10) 0.0352(13) 0.0353(12) 0.0023(10) 0.0075(9) -0.0005(9)
 C32 0.0273(10) 0.0356(12) 0.0248(10) 0.0006(9) 0.0074(8) -0.0004(9)
 C33 0.0284(10) 0.0315(12) 0.0242(10) -0.0021(8) 0.0105(8) 0.0029(9)
 C34 0.0296(11) 0.0344(12) 0.0292(11) -0.0012(9) 0.0102(9) 0.0019(9)
 C35 0.0327(12) 0.0465(15) 0.0332(12) -0.0005(11) 0.0054(10) 0.0084(11)
 C36 0.0475(14) 0.0458(16) 0.0319(12) 0.0086(11) 0.0102(11) 0.0135(12)
 C37 0.0526(15) 0.0383(14) 0.0370(13) 0.0072(11) 0.0177(11) 0.0028(12)
 C38 0.0359(12) 0.0347(13) 0.0322(11) -0.0013(10) 0.0118(9) -0.0001(10)

_geom_special_details
;
 All esds (except the esd in the dihedral angle between two l.s. planes)
 are estimated using the full covariance matrix.  The cell esds are taken
 into account individually in the estimation of esds in distances, angles
 and torsion angles; correlations between esds in cell parameters are only
 used when they are defined by crystal symmetry.  An approximate (isotropic)
 treatment of cell esds is used for estimating esds involving l.s. planes.
;
loop_
  _geom_bond_atom_site_label_1
  _geom_bond_atom_site_label_2
  _geom_bond_distance
  _geom_bond_site_symmetry_2
  _geom_bond_publ_flag
 Fe1 P1 2.1825(6) . ?
 Fe1 C1 2.049(2) . ?
 Fe1 C2 2.057(2) . ?
 Fe1 C21 2.073(2) . ?
 Fe1 C22 2.112(2) . ?
 Fe1 C23 2.085(3) . ?
 Fe1 C24 2.081(2) . ?
 Fe1 C25 2.081(2) . ?
 Fe1 C26 2.105(2) . ?
 P1 C3 1.835(2) . ?
 P1 C9 1.843(2) . ?
 P1 C15 1.843(2) . ?
 P2 C26 1.832(2) . ?
 P2 C27 1.837(2) . ?
 P2 C33 1.836(2) . ?
 O1 C20 1.379(3) . ?
 O1 C21 1.383(3) . ?
 C1 C2 1.419(4) . ?
 C1 H1A 1.03(3) . ?
 C1 H1B 1.01(3) . ?
 C2 H2A 0.97(3) . ?
 C2 H2B 1.04(3) . ?
 C3 C4 1.403(3) . ?
 C3 C8 1.394(3) . ?
 C4 H4 0.9500 . ?
 C4 C5 1.382(3) . ?
 C5 H5 0.9500 . ?
 C5 C6 1.387(4) . ?
 C6 H6 0.9500 . ?
 C6 C7 1.385(4) . ?
 C7 H7 0.9500 . ?
 C7 C8 1.389(3) . ?
 C8 H8 0.9500 . ?
 C9 C10 1.393(3) . ?
 C9 C14 1.396(3) . ?
 C10 H10 0.9500 . ?
 C10 C11 1.393(3) . ?
 C11 H11 0.9500 . ?
 C11 C12 1.387(4) . ?
 C12 H12 0.9500 . ?
 C12 C13 1.385(4) . ?
 C13 H13 0.9500 . ?
 C13 C14 1.388(3) . ?
 C14 H14 0.9500 . ?
 C15 C16 1.407(3) . ?
 C15 C20 1.389(3) . ?
 C16 H16 0.9500 . ?
 C16 C17 1.383(3) . ?
 C17 H17 0.9500 . ?
 C17 C18 1.386(4) . ?
 C18 H18 0.9500 . ?
 C18 C19 1.379(4) . ?
 C19 H19 0.9500 . ?
 C19 C20 1.393(3) . ?
 C21 C22 1.414(3) . ?
 C21 C26 1.426(3) . ?
 C22 C23 1.398(4) . ?
 C22 H22 0.94(3) . ?
 C23 C24 1.425(4) . ?
 C23 H23 0.96(3) . ?
 C24 C25 1.407(3) . ?
 C24 H24 0.93(3) . ?
 C25 C26 1.416(3) . ?
 C25 H25 0.96(3) . ?
 C27 C28 1.399(3) . ?
 C27 C32 1.398(3) . ?
 C28 H28 0.9500 . ?
 C28 C29 1.394(4) . ?
 C29 H29 0.9500 . ?
 C29 C30 1.382(4) . ?
 C30 H30 0.9500 . ?
 C30 C31 1.387(4) . ?
 C31 H31 0.9500 . ?
 C31 C32 1.386(3) . ?
 C32 H32 0.9500 . ?
 C33 C34 1.398(3) . ?
 C33 C38 1.400(3) . ?
 C34 H34 0.9500 . ?
 C34 C35 1.391(3) . ?
 C35 H35 0.9500 . ?
 C35 C36 1.384(4) . ?
 C36 H36 0.9500 . ?
 C36 C37 1.391(4) . ?
 C37 H37 0.9500 . ?
 C37 C38 1.381(4) . ?
 C38 H38 0.9500 . ?

loop_
  _geom_angle_atom_site_label_1
  _geom_angle_atom_site_label_2
  _geom_angle_atom_site_label_3
  _geom_angle
  _geom_angle_site_symmetry_1
  _geom_angle_site_symmetry_3
  _geom_angle_publ_flag
 C1 Fe1 P1 92.83(8) . . ?
 C1 Fe1 C2 40.45(11) . . ?
 C1 Fe1 C21 166.68(10) . . ?
 C1 Fe1 C22 127.27(11) . . ?
 C1 Fe1 C23 97.89(11) . . ?
 C1 Fe1 C24 92.85(10) . . ?
 C1 Fe1 C25 113.99(9) . . ?
 C1 Fe1 C26 150.10(9) . . ?
 C2 Fe1 P1 96.28(8) . . ?
 C2 Fe1 C21 152.52(10) . . ?
 C2 Fe1 C22 162.57(11) . . ?
 C2 Fe1 C23 123.79(11) . . ?
 C2 Fe1 C24 95.26(11) . . ?
 C2 Fe1 C25 90.83(10) . . ?
 C2 Fe1 C26 113.68(10) . . ?
 C21 Fe1 P1 88.37(6) . . ?
 C21 Fe1 C22 39.49(9) . . ?
 C21 Fe1 C23 71.18(10) . . ?
 C21 Fe1 C24 83.58(10) . . ?
 C21 Fe1 C25 70.83(9) . . ?
 C21 Fe1 C26 39.91(8) . . ?
 C22 Fe1 P1 96.86(7) . . ?
 C23 Fe1 P1 127.99(8) . . ?
 C23 Fe1 C22 38.91(10) . . ?
 C23 Fe1 C26 86.94(10) . . ?
 C24 Fe1 P1 167.52(8) . . ?
 C24 Fe1 C22 70.90(11) . . ?
 C24 Fe1 C23 40.02(10) . . ?
 C24 Fe1 C25 39.52(9) . . ?
 C24 Fe1 C26 72.01(9) . . ?
 C25 Fe1 P1 144.78(7) . . ?
 C25 Fe1 C22 85.01(10) . . ?
 C25 Fe1 C23 72.68(10) . . ?
 C25 Fe1 C26 39.54(8) . . ?
 C26 Fe1 P1 107.41(6) . . ?
 C26 Fe1 C22 72.96(9) . . ?
 C3 P1 Fe1 115.79(7) . . ?
 C3 P1 C9 104.45(10) . . ?
 C3 P1 C15 100.44(10) . . ?
 C9 P1 Fe1 118.38(7) . . ?
 C15 P1 Fe1 115.20(8) . . ?
 C15 P1 C9 99.93(10) . . ?
 C26 P2 C27 99.05(10) . . ?
 C26 P2 C33 99.87(10) . . ?
 C33 P2 C27 104.31(10) . . ?
 C20 O1 C21 122.06(17) . . ?
 Fe1 C1 H1A 108.6(17) . . ?
 Fe1 C1 H1B 116.6(18) . . ?
 C2 C1 Fe1 70.07(14) . . ?
 C2 C1 H1A 118.0(17) . . ?
 C2 C1 H1B 118.1(19) . . ?
 H1A C1 H1B 116(3) . . ?
 Fe1 C2 H2A 111.3(18) . . ?
 Fe1 C2 H2B 117.0(17) . . ?
 C1 C2 Fe1 69.48(14) . . ?
 C1 C2 H2A 119.4(19) . . ?
 C1 C2 H2B 120.1(18) . . ?
 H2A C2 H2B 112(3) . . ?
 C4 C3 P1 120.93(18) . . ?
 C8 C3 P1 120.21(17) . . ?
 C8 C3 C4 118.4(2) . . ?
 C3 C4 H4 119.8 . . ?
 C5 C4 C3 120.5(2) . . ?
 C5 C4 H4 119.8 . . ?
 C4 C5 H5 119.7 . . ?
 C4 C5 C6 120.6(2) . . ?
 C6 C5 H5 119.7 . . ?
 C5 C6 H6 120.3 . . ?
 C7 C6 C5 119.3(2) . . ?
 C7 C6 H6 120.3 . . ?
 C6 C7 H7 119.8 . . ?
 C6 C7 C8 120.5(2) . . ?
 C8 C7 H7 119.8 . . ?
 C3 C8 H8 119.7 . . ?
 C7 C8 C3 120.6(2) . . ?
 C7 C8 H8 119.7 . . ?
 C10 C9 P1 124.13(17) . . ?
 C10 C9 C14 118.8(2) . . ?
 C14 C9 P1 116.84(17) . . ?
 C9 C10 H10 119.7 . . ?
 C11 C10 C9 120.6(2) . . ?
 C11 C10 H10 119.7 . . ?
 C10 C11 H11 120.0 . . ?
 C12 C11 C10 119.9(2) . . ?
 C12 C11 H11 120.0 . . ?
 C11 C12 H12 120.1 . . ?
 C13 C12 C11 119.9(2) . . ?
 C13 C12 H12 120.1 . . ?
 C12 C13 H13 119.9 . . ?
 C12 C13 C14 120.3(2) . . ?
 C14 C13 H13 119.9 . . ?
 C9 C14 H14 119.8 . . ?
 C13 C14 C9 120.5(2) . . ?
 C13 C14 H14 119.8 . . ?
 C16 C15 P1 119.26(17) . . ?
 C20 C15 P1 123.74(17) . . ?
 C20 C15 C16 116.83(19) . . ?
 C15 C16 H16 118.9 . . ?
 C17 C16 C15 122.1(2) . . ?
 C17 C16 H16 118.9 . . ?
 C16 C17 H17 120.3 . . ?
 C16 C17 C18 119.4(2) . . ?
 C18 C17 H17 120.3 . . ?
 C17 C18 H18 120.0 . . ?
 C19 C18 C17 120.0(2) . . ?
 C19 C18 H18 120.0 . . ?
 C18 C19 H19 119.9 . . ?
 C18 C19 C20 120.1(2) . . ?
 C20 C19 H19 119.9 . . ?
 O1 C20 C15 125.20(19) . . ?
 O1 C20 C19 113.1(2) . . ?
 C15 C20 C19 121.5(2) . . ?
 O1 C21 Fe1 134.79(16) . . ?
 O1 C21 C22 120.9(2) . . ?
 O1 C21 C26 115.15(19) . . ?
 C22 C21 Fe1 71.76(13) . . ?
 C22 C21 C26 123.9(2) . . ?
 C26 C21 Fe1 71.27(12) . . ?
 Fe1 C22 H22 128.8(19) . . ?
 C21 C22 Fe1 68.75(13) . . ?
 C21 C22 H22 120.5(18) . . ?
 C23 C22 Fe1 69.48(15) . . ?
 C23 C22 C21 118.7(2) . . ?
 C23 C22 H22 120.4(18) . . ?
 Fe1 C23 H23 128(2) . . ?
 C22 C23 Fe1 71.61(14) . . ?
 C22 C23 C24 118.9(2) . . ?
 C22 C23 H23 122.1(19) . . ?
 C24 C23 Fe1 69.84(14) . . ?
 C24 C23 H23 118.9(19) . . ?
 Fe1 C24 H24 126.0(19) . . ?
 C23 C24 Fe1 70.14(14) . . ?
 C23 C24 H24 118.0(18) . . ?
 C25 C24 Fe1 70.25(13) . . ?
 C25 C24 C23 121.3(2) . . ?
 C25 C24 H24 120.2(18) . . ?
 Fe1 C25 H25 128.7(17) . . ?
 C24 C25 Fe1 70.22(13) . . ?
 C24 C25 C26 121.3(2) . . ?
 C24 C25 H25 118.6(16) . . ?
 C26 C25 Fe1 71.14(12) . . ?
 C26 C25 H25 119.9(16) . . ?
 P2 C26 Fe1 131.85(13) . . ?
 C21 C26 Fe1 68.83(12) . . ?
 C21 C26 P2 117.69(16) . . ?
 C25 C26 Fe1 69.32(12) . . ?
 C25 C26 P2 126.54(17) . . ?
 C25 C26 C21 115.8(2) . . ?
 C28 C27 P2 117.28(19) . . ?
 C32 C27 P2 124.21(17) . . ?
 C32 C27 C28 118.3(2) . . ?
 C27 C28 H28 119.8 . . ?
 C29 C28 C27 120.4(3) . . ?
 C29 C28 H28 119.8 . . ?
 C28 C29 H29 119.8 . . ?
 C30 C29 C28 120.3(2) . . ?
 C30 C29 H29 119.8 . . ?
 C29 C30 H30 120.1 . . ?
 C29 C30 C31 119.8(2) . . ?
 C31 C30 H30 120.1 . . ?
 C30 C31 H31 120.0 . . ?
 C32 C31 C30 120.0(2) . . ?
 C32 C31 H31 120.0 . . ?
 C27 C32 H32 119.5 . . ?
 C31 C32 C27 121.1(2) . . ?
 C31 C32 H32 119.5 . . ?
 C34 C33 P2 125.56(18) . . ?
 C34 C33 C38 118.8(2) . . ?
 C38 C33 P2 115.63(17) . . ?
 C33 C34 H34 119.9 . . ?
 C35 C34 C33 120.2(2) . . ?
 C35 C34 H34 119.9 . . ?
 C34 C35 H35 119.8 . . ?
 C36 C35 C34 120.4(2) . . ?
 C36 C35 H35 119.8 . . ?
 C35 C36 H36 120.1 . . ?
 C35 C36 C37 119.7(2) . . ?
 C37 C36 H36 120.1 . . ?
 C36 C37 H37 119.9 . . ?
 C38 C37 C36 120.3(3) . . ?
 C38 C37 H37 119.9 . . ?
 C33 C38 H38 119.7 . . ?
 C37 C38 C33 120.6(2) . . ?
 C37 C38 H38 119.7 . . ?

loop_
  _geom_torsion_atom_site_label_1
  _geom_torsion_atom_site_label_2
  _geom_torsion_atom_site_label_3
  _geom_torsion_atom_site_label_4
  _geom_torsion
  _geom_torsion_site_symmetry_1
  _geom_torsion_site_symmetry_2
  _geom_torsion_site_symmetry_3
  _geom_torsion_site_symmetry_4
  _geom_torsion_publ_flag
 Fe1 P1 C3 C4 98.80(17) . . . . ?
 Fe1 P1 C3 C8 -73.65(19) . . . . ?
 Fe1 P1 C9 C10 144.69(16) . . . . ?
 Fe1 P1 C9 C14 -40.57(18) . . . . ?
 Fe1 P1 C15 C16 161.34(16) . . . . ?
 Fe1 P1 C15 C20 -23.5(2) . . . . ?
 Fe1 C21 C22 C23 -50.1(2) . . . . ?
 Fe1 C21 C26 P2 -127.21(16) . . . . ?
 Fe1 C21 C26 C25 52.58(18) . . . . ?
 Fe1 C22 C23 C24 -53.2(2) . . . . ?
 Fe1 C23 C24 C25 -50.2(2) . . . . ?
 Fe1 C24 C25 C26 -51.7(2) . . . . ?
 Fe1 C25 C26 P2 127.43(19) . . . . ?
 Fe1 C25 C26 C21 -52.34(18) . . . . ?
 P1 C3 C4 C5 -171.91(18) . . . . ?
 P1 C3 C8 C7 170.75(18) . . . . ?
 P1 C9 C10 C11 174.95(17) . . . . ?
 P1 C9 C14 C13 -173.93(17) . . . . ?
 P1 C15 C16 C17 174.2(2) . . . . ?
 P1 C15 C20 O1 2.3(3) . . . . ?
 P1 C15 C20 C19 -172.68(18) . . . . ?
 P2 C27 C28 C29 -174.6(2) . . . . ?
 P2 C27 C32 C31 174.88(17) . . . . ?
 P2 C33 C34 C35 179.64(19) . . . . ?
 P2 C33 C38 C37 -179.7(2) . . . . ?
 O1 C21 C22 Fe1 -131.9(2) . . . . ?
 O1 C21 C22 C23 178.1(2) . . . . ?
 O1 C21 C26 Fe1 131.50(19) . . . . ?
 O1 C21 C26 P2 4.3(3) . . . . ?
 O1 C21 C26 C25 -175.91(19) . . . . ?
 C3 P1 C9 C10 14.2(2) . . . . ?
 C3 P1 C9 C14 -171.10(16) . . . . ?
 C3 P1 C15 C16 -73.5(2) . . . . ?
 C3 P1 C15 C20 101.6(2) . . . . ?
 C3 C4 C5 C6 0.9(3) . . . . ?
 C4 C3 C8 C7 -1.9(3) . . . . ?
 C4 C5 C6 C7 -1.2(4) . . . . ?
 C5 C6 C7 C8 0.0(4) . . . . ?
 C6 C7 C8 C3 1.6(4) . . . . ?
 C8 C3 C4 C5 0.7(3) . . . . ?
 C9 P1 C3 C4 -129.16(18) . . . . ?
 C9 P1 C3 C8 58.4(2) . . . . ?
 C9 P1 C15 C16 33.3(2) . . . . ?
 C9 P1 C15 C20 -151.5(2) . . . . ?
 C9 C10 C11 C12 -1.4(3) . . . . ?
 C10 C9 C14 C13 1.1(3) . . . . ?
 C10 C11 C12 C13 1.0(3) . . . . ?
 C11 C12 C13 C14 0.4(4) . . . . ?
 C12 C13 C14 C9 -1.5(3) . . . . ?
 C14 C9 C10 C11 0.3(3) . . . . ?
 C15 P1 C3 C4 -25.95(19) . . . . ?
 C15 P1 C3 C8 161.61(18) . . . . ?
 C15 P1 C9 C10 -89.4(2) . . . . ?
 C15 P1 C9 C14 85.30(17) . . . . ?
 C15 C16 C17 C18 -0.6(4) . . . . ?
 C16 C15 C20 O1 177.5(2) . . . . ?
 C16 C15 C20 C19 2.5(3) . . . . ?
 C16 C17 C18 C19 1.1(4) . . . . ?
 C17 C18 C19 C20 0.2(4) . . . . ?
 C18 C19 C20 O1 -177.6(2) . . . . ?
 C18 C19 C20 C15 -2.1(4) . . . . ?
 C20 O1 C21 Fe1 -38.2(3) . . . . ?
 C20 O1 C21 C22 56.4(3) . . . . ?
 C20 O1 C21 C26 -126.2(2) . . . . ?
 C20 C15 C16 C17 -1.2(4) . . . . ?
 C21 O1 C20 C15 28.7(3) . . . . ?
 C21 O1 C20 C19 -155.9(2) . . . . ?
 C21 C22 C23 Fe1 49.7(2) . . . . ?
 C21 C22 C23 C24 -3.5(4) . . . . ?
 C22 C21 C26 Fe1 -51.2(2) . . . . ?
 C22 C21 C26 P2 -178.41(18) . . . . ?
 C22 C21 C26 C25 1.4(3) . . . . ?
 C22 C23 C24 Fe1 54.1(2) . . . . ?
 C22 C23 C24 C25 3.8(4) . . . . ?
 C23 C24 C25 Fe1 50.2(2) . . . . ?
 C23 C24 C25 C26 -1.5(4) . . . . ?
 C24 C25 C26 Fe1 51.3(2) . . . . ?
 C24 C25 C26 P2 178.69(18) . . . . ?
 C24 C25 C26 C21 -1.1(3) . . . . ?
 C26 P2 C27 C28 141.57(19) . . . . ?
 C26 P2 C27 C32 -32.8(2) . . . . ?
 C26 P2 C33 C34 94.6(2) . . . . ?
 C26 P2 C33 C38 -86.68(19) . . . . ?
 C26 C21 C22 Fe1 51.0(2) . . . . ?
 C26 C21 C22 C23 0.9(4) . . . . ?
 C27 P2 C26 Fe1 -176.90(14) . . . . ?
 C27 P2 C26 C21 -91.35(18) . . . . ?
 C27 P2 C26 C25 88.9(2) . . . . ?
 C27 P2 C33 C34 -7.5(2) . . . . ?
 C27 P2 C33 C38 171.24(17) . . . . ?
 C27 C28 C29 C30 -0.3(4) . . . . ?
 C28 C27 C32 C31 0.5(3) . . . . ?
 C28 C29 C30 C31 -0.2(4) . . . . ?
 C29 C30 C31 C32 0.9(4) . . . . ?
 C30 C31 C32 C27 -1.1(3) . . . . ?
 C32 C27 C28 C29 0.2(4) . . . . ?
 C33 P2 C26 Fe1 76.73(16) . . . . ?
 C33 P2 C26 C21 162.29(18) . . . . ?
 C33 P2 C26 C25 -17.5(2) . . . . ?
 C33 P2 C27 C28 -115.73(19) . . . . ?
 C33 P2 C27 C32 69.9(2) . . . . ?
 C33 C34 C35 C36 -0.5(4) . . . . ?
 C34 C33 C38 C37 -0.8(4) . . . . ?
 C34 C35 C36 C37 0.1(4) . . . . ?
 C35 C36 C37 C38 0.0(4) . . . . ?
 C36 C37 C38 C33 0.3(4) . . . . ?
 C38 C33 C34 C35 0.9(3) . . . . ?

_shelx_res_file
;
TITL neimca24_a.res in P2(1)/c
    neimca24.res
    created by SHELXL-2019/2 at 08:22:49 on 22-Jun-2022
REM Old TITL NEIMCA24_auto in P2(1)/c
REM SHELXT solution in P2(1)/c: R1 0.090, Rweak 0.007, Alpha 0.033
REM <I/s> 0.453 for 255 systematic absences, Orientation as input
REM Formula found by SHELXT: C38 O P2 Fe
CELL 1.54184 13.1724 14.6342 16.5868 90 110.325 90
ZERR 4 0.0002 0.0002 0.0002 0 0.002 0
LATT 1
SYMM -X,0.5+Y,0.5-Z
SFAC C H Fe O P
UNIT 152 128 4 4 8

L.S. 12
PLAN  6
SIZE 0.123 0.042 0.031
TEMP -173
CONF
BOND $H
list 4
fmap 2
acta 149.008
MORE -1
REM <olex2.extras>
REM <HklSrc "%.\\NEIMCA24.hkl">
REM </olex2.extras>

WGHT    0.063700    1.615000
FVAR       0.40444
FE1   3    0.355728    0.610341    0.593489    11.00000    0.02467    0.02803 =
         0.02181   -0.00314    0.00807   -0.00291
P1    5    0.461274    0.705482    0.686555    11.00000    0.02570    0.02503 =
         0.01941   -0.00101    0.00838   -0.00172
P2    5    0.145045    0.644469    0.681936    11.00000    0.02596    0.03037 =
         0.02108   -0.00210    0.00763   -0.00085
O1    4    0.350843    0.563260    0.780610    11.00000    0.02718    0.04389 =
         0.02458    0.00747    0.00667   -0.00424
C1    1    0.408063    0.653822    0.497136    11.00000    0.03622    0.05113 =
         0.02265   -0.00365    0.01265   -0.01032
C2    1    0.310645    0.699465    0.491216    11.00000    0.03738    0.04218 =
         0.02238    0.00336    0.00515   -0.00535
C3    1    0.402760    0.817893    0.692822    11.00000    0.02401    0.03036 =
         0.02597   -0.00361    0.00807   -0.00370
C4    1    0.359701    0.837336    0.757325    11.00000    0.02789    0.03133 =
         0.02639   -0.00329    0.00794   -0.00350
AFIX  43
H4    2    0.368996    0.794906    0.802680    11.00000   -1.20000
AFIX   0
C5    1    0.303858    0.917765    0.755372    11.00000    0.03114    0.03687 =
         0.03217   -0.00822    0.00911    0.00036
AFIX  43
H5    2    0.275963    0.930523    0.799851    11.00000   -1.20000
AFIX   0
C6    1    0.288180    0.979998    0.689089    11.00000    0.03002    0.02996 =
         0.04451   -0.00536    0.00763    0.00196
AFIX  43
H6    2    0.248577    1.034649    0.687419    11.00000   -1.20000
AFIX   0
C7    1    0.330835    0.961673    0.625362    11.00000    0.03471    0.03060 =
         0.03646    0.00342    0.00878   -0.00160
AFIX  43
H7    2    0.320360    1.004008    0.579759    11.00000   -1.20000
AFIX   0
C8    1    0.388812    0.881871    0.627616    11.00000    0.03020    0.03299 =
         0.02899    0.00044    0.01024   -0.00121
AFIX  43
H8    2    0.419236    0.870795    0.584321    11.00000   -1.20000
AFIX   0
C9    1    0.595107    0.731231    0.679864    11.00000    0.02881    0.03087 =
         0.01593   -0.00049    0.00673   -0.00141
C10   1    0.645212    0.816365    0.698014    11.00000    0.03092    0.03016 =
         0.02578   -0.00249    0.01050   -0.00385
AFIX  43
H10   2    0.607522    0.866631    0.710545    11.00000   -1.20000
AFIX   0
C11   1    0.750063    0.828461    0.697959    11.00000    0.02996    0.03616 =
         0.02841   -0.00417    0.00836   -0.00731
AFIX  43
H11   2    0.783030    0.887061    0.709192    11.00000   -1.20000
AFIX   0
C12   1    0.806287    0.754894    0.681494    11.00000    0.02895    0.04467 =
         0.02820   -0.00650    0.01146   -0.00607
AFIX  43
H12   2    0.878221    0.762797    0.682310    11.00000   -1.20000
AFIX   0
C13   1    0.757380    0.669895    0.663861    11.00000    0.03034    0.03843 =
         0.02720   -0.00514    0.01004    0.00163
AFIX  43
H13   2    0.796087    0.619408    0.652968    11.00000   -1.20000
AFIX   0
C14   1    0.652040    0.658126    0.662031    11.00000    0.02963    0.03254 =
         0.02347   -0.00204    0.00775   -0.00193
AFIX  43
H14   2    0.618461    0.599919    0.648551    11.00000   -1.20000
AFIX   0
C15   1    0.502286    0.669135    0.799774    11.00000    0.02882    0.02845 =
         0.02118    0.00031    0.00933    0.00298
C16   1    0.593068    0.710112    0.861148    11.00000    0.03537    0.03376 =
         0.02313   -0.00363    0.00953   -0.00516
AFIX  43
H16   2    0.635521    0.751665    0.842252    11.00000   -1.20000
AFIX   0
C17   1    0.622479    0.691858    0.948057    11.00000    0.03933    0.03981 =
         0.02376   -0.00534    0.00880   -0.00298
AFIX  43
H17   2    0.684570    0.720120    0.988001    11.00000   -1.20000
AFIX   0
C18   1    0.560548    0.631955    0.976363    11.00000    0.04076    0.04303 =
         0.02134    0.00169    0.01083    0.00416
AFIX  43
H18   2    0.579377    0.619810    1.036044    11.00000   -1.20000
AFIX   0
C19   1    0.471578    0.589973    0.917882    11.00000    0.03419    0.03921 =
         0.02734    0.00542    0.01306    0.00127
AFIX  43
H19   2    0.429044    0.549045    0.937345    11.00000   -1.20000
AFIX   0
C20   1    0.443989    0.607490    0.830320    11.00000    0.02511    0.03228 =
         0.02469    0.00205    0.00761    0.00254
C21   1    0.330103    0.543310    0.694834    11.00000    0.02597    0.02714 =
         0.02950    0.00460    0.01023   -0.00364
C22   1    0.404105    0.491271    0.669137    11.00000    0.02869    0.02703 =
         0.04378    0.00646    0.01230    0.00316
C23   1    0.377948    0.470555    0.581983    11.00000    0.03324    0.02844 =
         0.05282   -0.00826    0.02042   -0.00439
C24   1    0.275276    0.498124    0.522899    11.00000    0.03380    0.03583 =
         0.03692   -0.01699    0.01489   -0.01112
C25   1    0.203105    0.550162    0.549894    11.00000    0.02419    0.03265 =
         0.02793   -0.00702    0.00770   -0.00683
C26   1    0.228639    0.575357    0.637141    11.00000    0.02428    0.02972 =
         0.02672   -0.00112    0.01036   -0.00364
C27   1    0.064330    0.552806    0.705560    11.00000    0.02481    0.03464 =
         0.02404    0.00143    0.00693    0.00157
C28   1    0.040892    0.560422    0.781315    11.00000    0.04113    0.04474 =
         0.03178   -0.00288    0.01838   -0.00012
AFIX  43
H28   2    0.061193    0.614051    0.815429    11.00000   -1.20000
AFIX   0
C29   1   -0.012043    0.489869    0.807089    11.00000    0.04765    0.05342 =
         0.03916    0.00122    0.02534   -0.00537
AFIX  43
H29   2   -0.027286    0.495543    0.858799    11.00000   -1.20000
AFIX   0
C30   1   -0.042482    0.411680    0.757812    11.00000    0.03331    0.04462 =
         0.04307    0.01069    0.01754    0.00123
AFIX  43
H30   2   -0.078320    0.363652    0.775720    11.00000   -1.20000
AFIX   0
C31   1   -0.020587    0.403506    0.682173    11.00000    0.02645    0.03524 =
         0.03531    0.00232    0.00750   -0.00045
AFIX  43
H31   2   -0.042368    0.350217    0.647761    11.00000   -1.20000
AFIX   0
C32   1    0.033066    0.473077    0.656793    11.00000    0.02734    0.03563 =
         0.02485    0.00058    0.00739   -0.00037
AFIX  43
H32   2    0.048864    0.466480    0.605401    11.00000   -1.20000
AFIX   0
C33   1    0.053259    0.697164    0.583016    11.00000    0.02838    0.03145 =
         0.02420   -0.00205    0.01050    0.00286
C34   1   -0.049015    0.664200    0.533464    11.00000    0.02960    0.03438 =
         0.02915   -0.00121    0.01018    0.00194
AFIX  43
H34   2   -0.075931    0.609900    0.550194    11.00000   -1.20000
AFIX   0
C35   1   -0.111522    0.710609    0.459751    11.00000    0.03274    0.04645 =
         0.03316   -0.00050    0.00542    0.00835
AFIX  43
H35   2   -0.180695    0.687546    0.426087    11.00000   -1.20000
AFIX   0
C36   1   -0.073506    0.790184    0.435183    11.00000    0.04746    0.04585 =
         0.03193    0.00856    0.01023    0.01353
AFIX  43
H36   2   -0.116448    0.821738    0.384832    11.00000   -1.20000
AFIX   0
C37   1    0.027872    0.823790    0.484530    11.00000    0.05257    0.03827 =
         0.03698    0.00717    0.01768    0.00281
AFIX  43
H37   2    0.054114    0.878429    0.467798    11.00000   -1.20000
AFIX   0
C38   1    0.090489    0.778063    0.557710    11.00000    0.03590    0.03468 =
         0.03216   -0.00131    0.01185   -0.00008
AFIX  43
H38   2    0.159442    0.801684    0.591197    11.00000   -1.20000
AFIX   0
H2A   2    0.242996    0.680704    0.447427    11.00000    0.04442
H1A   2    0.403402    0.600203    0.456240    11.00000    0.04058
H2B   2    0.311827    0.768734    0.505378    11.00000    0.04647
H25   2    0.137989    0.572069    0.507431    11.00000    0.03045
H24   2    0.261153    0.488108    0.464555    11.00000    0.03738
H22   2    0.472541    0.476399    0.708818    11.00000    0.03833
H23   2    0.427775    0.440469    0.560418    11.00000    0.04847
H1B   2    0.477563    0.690786    0.515227    11.00000    0.05034
HKLF 4


REM  neimca24_a.res in P2(1)/c
REM wR2 = 0.1146, GooF = S = 1.081, Restrained GooF = 1.081 for all data
REM R1 = 0.0413 for 5603 Fo > 4sig(Fo) and 0.0468 for all 6326 data
REM 411 parameters refined using 0 restraints

END

WGHT      0.0637      1.6156

REM Highest difference peak  0.525,  deepest hole -0.536,  1-sigma level  0.064
Q1    1   0.3623  0.5254  0.6011  11.00000  0.05    0.52
Q2    1   0.3924  0.6831  0.6179  11.00000  0.05    0.50
Q3    1   0.4237  0.6274  0.6680  11.00000  0.05    0.41
Q4    1   0.3740  0.6631  0.6514  11.00000  0.05    0.39
Q5    1   0.4308  0.6569  0.6374  11.00000  0.05    0.39
Q6    1   0.3345  0.6845  0.5611  11.00000  0.05    0.37
;
_shelx_res_checksum                52650
_shelx_hkl_file
;
   0   0  -2 3008.69  119.78
   0   0  -2 2896.26  119.99
   0   0  -2 2987.41  120.01
   0   0  -3    2.58    2.59
   0   0  -3    4.21    2.38
   0   0  -3    0.39    1.41
   0   0  -3    0.93    1.04
   0   0  -4   66.17    4.44
   0   0  -4   61.01    4.54
   0   0  -4   69.49    3.07
   0   0  -5    0.70    2.97
   0   0  -5   -2.78    2.76
   0   0  -5    0.86    3.17
   0   0  -6 1899.49   78.15
   0   0  -6 1912.66   77.99
   0   0  -6 1920.15   78.05
   0   0  -7   -2.23    3.72
   0   0  -7   -0.79    3.34
   0   0  -7   -0.55    3.41
   0   0  -8 3985.71  159.00
   0   0  -8 3909.10  158.92
   0   0  -8 3963.25  159.15
   0   0  -8 3915.60  157.66
   0   0  -8 3883.74  157.71
   0   0  -9    5.30    4.12
   0   0  -9    2.01    3.93
   0   0  -9    0.62    4.40
   0   0  -9    0.40    2.27
   0   0 -10 1221.18   51.51
   0   0 -10 1226.66   49.65
   0   0 -10 1191.09   51.69
   0   0 -11    2.96    5.30
   0   0 -11   -1.63    2.75
   0   0 -11    3.48    2.86
   0   0 -11   -0.25    5.01
   0   0 -11   -1.35    3.46
   0   0 -11    3.68    2.78
   0   0 -11    2.70    3.17
   0   0 -11   -0.30    2.82
   0   0 -12  268.27   14.92
   0   0 -12  264.41   12.22
   0   0 -12  279.12   12.02
   0   0 -12  293.32   14.86
   0   0 -12  283.93   12.11
   0   0 -12  256.84   12.31
   0   0 -12  268.31   12.04
   0   0 -12  259.97   12.25
   0   0 -12  291.13   12.08
   0   0 -13  -12.06    7.46
   0   0 -13    0.37    3.75
   0   0 -13   -2.10    3.47
   0   0 -13   -2.07    6.67
   0   0 -13    3.54    4.23
   0   0 -13   -3.30    3.93
   0   0 -13    1.13    3.52
   0   0 -14  418.33   21.79
   0   0 -14  422.01   21.41
   0   0 -14  442.09   18.65
   0   0 -14  400.42   18.97
   0   0 -14  426.80   18.61
   0   0 -14  439.32   18.37
   0   0 -14  413.25   18.56
   0   0 -14  452.19   18.37
   0   0 -15    7.81    3.66
   0   0 -15    3.37    3.94
   0   0 -15   -0.11    4.40
   0   0 -15   -3.84    4.04
   0   0 -15   -0.94    4.50
   0   0 -16  155.33    7.60
   0   0 -16  143.86    7.95
   0   0 -16  136.97    6.97
   0   0 -16  154.49    7.73
   0   0 -17    1.59    3.58
   0   0 -17    1.37    3.43
   0   0 -17   -4.50    3.22
   0   0 -18  241.85   10.69
   0   0 -19    2.01    2.30
   0   1   1 3051.17  113.31
   0   1  -1 2706.82  113.34
   0   1  -1 2683.22  113.34
   0  -1  -1 2836.30  113.35
   0   1  -1 2774.50  113.32
   0   1  -2 5184.86  215.73
   0   1  -2 5407.76  215.81
   0   1  -2 5352.08  215.80
   0  -1  -2 5432.16  215.83
   0   1  -2 5473.73  215.78
   0   1  -3   15.43    2.35
   0   1  -3   17.32    2.80
   0   1  -3   12.59    2.68
   0  -1  -3   15.60    2.74
   0   1  -3   17.38    2.12
   0   1  -4 3405.34  142.52
   0   1  -4 3601.11  142.94
   0   1  -4 3569.31  142.93
   0  -1  -4 3619.56  142.50
   0   1  -5  128.72    6.03
   0   1  -5  133.44    7.06
   0  -1  -5  142.95    6.10
   0   1  -5  132.69    6.83
   0  -1  -5  129.14    7.03
   0   1  -6   32.56    3.82
   0  -1  -6   37.51    2.58
   0   1  -6   38.06    3.99
   0  -1  -6   33.39    4.01
   0   1  -7   64.18    5.20
   0  -1  -7   65.67    5.37
   0   1  -7   75.83    5.29
   0   1  -8  227.65    9.72
   0   1  -8  229.28   11.31
   0   1  -8  219.88   11.17
   0  -1  -8  224.09   11.52
   0   1  -9  264.90   11.24
   0   1  -9  251.99   12.91
   0  -1  -9  265.75   13.26
   0   1  -9  262.62   12.97
   0   1 -10 1402.50   56.36
   0  -1 -10 1328.55   58.36
   0   1 -10 1382.92   58.20
   0  -1 -11  733.76   32.25
   0   1 -11  733.46   31.87
   0   1 -11  713.26   29.75
   0   1 -11  744.98   29.87
   0   1 -11  749.04   29.73
   0  -1 -11  683.83   29.81
   0   1 -11  709.43   29.70
   0  -1 -11  714.55   29.86
   0   1 -11  730.01   29.74
   0  -1 -12  946.29   42.39
   0   1 -12  954.07   39.79
   0  -1 -12 1008.36   39.97
   0   1 -12  997.09   39.73
   0   1 -12  987.08   42.18
   0  -1 -12  912.74   39.80
   0  -1 -12  962.17   39.82
   0  -1 -12  959.52   39.88
   0   1 -12  966.12   39.68
   0   1 -12  992.92   39.75
   0  -1 -13   11.36    7.08
   0  -1 -13    6.21    3.51
   0   1 -13    1.81    4.05
   0   1 -13    0.09    3.43
   0   1 -13    8.29    3.30
   0   1 -13   -5.88    6.58
   0  -1 -13    7.07    3.58
   0  -1 -13    4.76    4.15
   0  -1 -13    3.62    3.80
   0   1 -13    3.34    3.40
   0  -1 -14   60.64    8.92
   0   1 -14   54.78    5.25
   0   1 -14   60.83    4.99
   0  -1 -14   50.59    5.55
   0  -1 -14   61.13    5.05
   0   1 -14   55.39    4.78
   0   1 -14   62.99    8.67
   0  -1 -14   63.09    5.24
   0  -1 -14   58.65    5.25
   0   1 -14   67.84    4.87
   0   1 -15  189.46    9.29
   0  -1 -15  193.05    9.53
   0   1 -15  195.64    9.64
   0  -1 -15  190.15    9.99
   0  -1 -15  196.74    9.37
   0   1 -15  194.88    9.46
   0  -1 -15  188.43    9.48
   0   1 -16   23.22    4.03
   0  -1 -16   27.62    3.84
   0  -1 -16   27.99    4.83
   0   1 -16   23.56    3.97
   0  -1 -16   27.39    4.45
   0  -1 -17    9.36    3.82
   0   1 -17    9.68    3.22
   0  -1 -17    7.63    3.65
   0  -1 -18   13.84    3.05
   0  -1 -18   12.22    3.12
   0  -1 -19   -4.17    2.32
   0   2   0  189.51    8.26
   0  -2  -1 2612.49  107.39
   0   2  -1 2558.52  107.39
   0   2  -1 3046.36  107.54
   0   2  -1 2653.52  107.38
   0  -2  -1 2731.00  107.38
   0   2   1 2832.90  107.60
   0   2  -1 2660.47  107.39
   0  -2  -1 2510.92  107.37
   0   2  -2  664.89   26.92
   0  -2  -2  644.70   26.88
   0   2  -2  676.45   26.91
   0  -2  -2  674.16   26.85
   0   2  -2  673.73   26.85
   0   2  -2  656.04   27.08
   0  -2  -2  653.51   26.88
   0  -2  -2  630.61   26.87
   0   2  -2  645.04   26.88
   0   2  -2  658.98   26.89
   0  -2  -3 3377.53  133.85
   0   2  -3 3321.68  133.84
   0  -2  -3 3328.20  133.76
   0   2  -3 3466.08  133.80
   0   2  -3 3215.52  133.82
   0   2  -3 3329.60  133.82
   0  -2  -3 3268.53  133.79
   0  -2  -3 3264.99  133.81
   0   2  -3 3272.47  133.82
   0  -2  -4  133.44    6.91
   0   2  -4  141.61    6.94
   0   2  -4  138.74    6.78
   0  -2  -4  135.31    6.78
   0   2  -4  137.03    6.60
   0  -2  -4  144.09    6.94
   0   2  -4  140.73    6.95
   0  -2  -5  100.91    4.89
   0   2  -5   98.36    5.86
   0   2  -5  103.52    5.62
   0   2   5   97.41    4.44
   0  -2  -5   93.67    5.82
   0  -2  -5   99.41    5.52
   0   2  -5   99.44    5.10
   0  -2  -5   97.60    5.56
   0   2  -5   93.37    5.66
   0   2  -6  803.42   31.76
   0   2  -6  730.60   30.68
   0   2  -6  774.29   31.93
   0  -2  -6  800.55   31.10
   0  -2  -6  778.25   31.99
   0  -2  -6  767.66   31.73
   0   2  -6  735.46   31.14
   0   2  -6  778.57   31.84
   0  -2  -6  755.52   31.81
   0  -2  -7  623.65   26.36
   0   2  -7  632.18   26.39
   0  -2  -7  614.76   25.24
   0   2  -7  621.45   26.20
   0  -2  -7  607.54   26.16
   0  -2  -7  565.63   26.15
   0   2  -7  614.02   26.14
   0  -2  -8  475.89   19.90
   0   2  -8  482.75   19.92
   0   2  -8  492.53   19.88
   0   2  -8  471.18   21.45
   0   2  -8  496.16   21.35
   0  -2  -8  477.41   21.61
   0  -2  -8  485.55   21.36
   0   2  -8  479.30   21.36
   0  -2  -8  471.98   21.37
   0   2  -9 1039.94   41.96
   0  -2  -9 1026.81   41.94
   0   2  -9 1024.41   41.91
   0   2  -9 1055.45   43.48
   0  -2  -9 1002.10   43.74
   0  -2  -9 1043.46   43.56
   0   2  -9 1041.27   43.70
   0  -2  -9 1035.16   43.60
   0   2  -9 1014.55   43.55
   0   2 -10    0.15    2.65
   0  -2 -10    3.26    2.48
   0   2 -10   -0.43    4.72
   0  -2 -10    8.44    4.60
   0   2 -10    6.25    2.49
   0   2 -10    3.28    5.07
   0  -2 -10    0.24    5.08
   0  -2 -11   28.38    6.07
   0   2 -11   28.43    6.25
   0   2 -11   25.01    5.65
   0  -2 -11   25.00    5.92
   0   2 -11   26.09    3.31
   0  -2 -11   20.81    3.39
   0   2 -11   23.94    3.17
   0  -2 -11   23.27    3.26
   0   2 -11   20.21    3.41
   0  -2 -11   20.26    3.68
   0  -2 -11   22.60    3.56
   0   2 -11   23.50    3.51
   0  -2 -11   24.02    3.39
   0  -2 -11   24.77    3.14
   0   2 -11   24.41    3.17
   0   2 -11   23.51    3.10
   0  -2 -11   22.86    3.19
   0  -2 -12   17.77    6.59
   0   2 -12   24.14    6.78
   0   2 -12   23.42    6.20
   0  -2 -12   12.45    6.24
   0   2 -12   20.03    3.63
   0  -2 -12   18.47    3.54
   0   2 -12   18.13    3.36
   0   2 -12   15.63    3.64
   0  -2 -12   25.40    3.59
   0   2 -12   19.98    3.24
   0   2 -12   18.10    3.73
   0  -2 -12   18.52    3.83
   0  -2 -12   13.51    3.47
   0   2 -12   23.65    3.37
   0   2 -12   22.27    3.89
   0  -2 -12   16.64    3.69
   0  -2 -12   17.56    3.42
   0   2 -12   22.39    3.45
   0  -2 -12   18.58    3.46
   0  -2 -13  417.31   20.71
   0   2 -13  404.84   20.85
   0   2 -13  396.91   17.53
   0   2 -13  386.26   17.77
   0  -2 -13  418.91   17.66
   0   2 -13  428.03   17.47
   0  -2 -13  415.67   17.56
   0  -2 -13  388.28   20.36
   0   2 -13  419.33   20.33
   0  -2 -13  407.11   17.63
   0   2 -13  393.11   17.61
   0  -2 -13  400.46   17.67
   0  -2 -13  416.17   17.66
   0   2 -13  393.12   17.69
   0   2 -13  428.24   17.48
   0  -2 -13  418.94   17.46
   0  -2 -14   63.22    9.28
   0   2 -14   60.03    8.95
   0   2 -14   73.61    8.74
   0  -2 -14   62.48    8.33
   0   2 -14   59.58    5.05
   0  -2 -14   55.29    5.97
   0  -2 -14   68.77    5.00
   0   2 -14   61.64    5.09
   0   2 -14   62.96    5.35
   0  -2 -14   71.25    5.06
   0  -2 -14   69.85    5.38
   0  -2 -14   58.44    4.86
   0   2 -14   64.60    4.84
   0   2 -14   67.20    5.33
   0  -2 -14   68.36    5.36
   0   2 -14   69.01    4.95
   0  -2 -14   69.16    4.98
   0  -2 -15   58.66    4.98
   0   2 -15   58.40    4.84
   0  -2 -15   70.72    5.28
   0   2 -15   73.18    5.32
   0  -2 -15   69.89    5.25
   0   2 -15   66.06    5.36
   0   2 -15   66.96    5.27
   0   2 -15   69.23    4.98
   0  -2 -15   63.77    5.10
   0  -2 -15   59.86    6.15
   0  -2 -16  239.48   10.90
   0   2 -16  259.98   10.95
   0   2 -16  241.78   10.80
   0  -2 -16  245.63   11.46
   0   2 -17   41.45    4.14
   0  -2 -17   41.16    4.07
   0  -2 -17   46.82    4.71
   0   2 -17   40.11    3.72
   0  -2 -17   40.52    3.42
   0   2 -18    4.17    2.43
   0  -2 -18    3.58    3.10
   0  -2 -18    6.73    2.92
   0   2 -18    8.83    2.88
   0   2 -19   17.81    2.33
   0  -2 -19   14.93    2.38
   0   3   0    0.63    2.73
   0  -3  -1    8.77    1.22
   0   3  -1    9.07    2.85
   0   3   1    8.75    2.59
   0   3  -1    8.09    2.23
   0   3  -1    7.60    1.16
   0   3  -1    6.91    1.16
   0  -3  -1    8.58    1.05
   0   3  -2  271.09   11.49
   0  -3  -2  269.27   11.52
   0   3  -2  286.09   11.74
   0  -3  -2  269.09   11.46
   0   3  -2  273.50   11.54
   0   3   2  278.06   11.76
   0  -3  -2  269.67   11.49
   0   3  -2  284.64   11.55
   0   3  -3  495.76   20.79
   0   3  -3  505.07   20.71
   0  -3  -3  479.99   20.79
   0  -3  -3  499.30   20.69
   0   3  -3  505.58   21.10
   0   3  -3  513.40   20.75
   0  -3  -3  496.40   20.73
   0  -3  -4 1951.59   80.21
   0   3  -4 2039.46   80.15
   0   3  -4 1919.19   80.22
   0  -3  -4 2005.99   80.12
   0   3  -4 1954.26   80.26
   0   3  -4 1984.18   80.16
   0  -3  -4 1963.81   80.15
   0  -3  -5    2.67    3.17
   0   3  -5    3.78    2.94
   0   3  -5    2.98    3.05
   0   3  -5    3.41    3.01
   0   3  -5    3.72    2.87
   0  -3  -5    3.14    2.79
   0  -3  -5    1.48    3.03
   0  -3  -6 1066.89   43.03
   0   3  -6 1046.24   43.17
   0  -3  -6 1046.33   43.19
   0   3   6 1001.03   42.18
   0   3  -6 1078.81   43.07
   0  -3  -6 1067.30   42.58
   0   3  -6 1017.53   42.73
   0   3  -6 1053.23   43.06
   0  -3  -6 1061.05   43.10
   0   3  -7    4.42    1.63
   0  -3  -7    3.72    2.20
   0  -3  -7    3.83    3.36
   0   3  -7    7.32    3.35
   0   3  -7    5.40    3.66
   0   3  -7    7.06    3.69
   0  -3  -7    0.26    3.47
   0  -3  -7    6.01    3.73
   0  -3  -8   52.01    3.13
   0   3  -8   50.19    3.19
   0   3  -8   50.35    3.26
   0  -3  -8   54.04    5.43
   0   3  -8   54.71    5.35
   0  -3  -8   44.73    3.27
   0  -3  -8   46.64    4.74
   0   3  -8   48.43    5.09
   0   3  -8   45.71    5.12
   0  -3  -8   52.88    4.91
   0   3  -9    2.63    2.30
   0  -3  -9    1.90    2.42
   0   3  -9   -0.77    2.36
   0   3  -9   -0.61    4.48
   0  -3  -9    3.27    4.72
   0  -3  -9    7.11    4.70
   0   3  -9    2.78    4.30
   0   3 -10  182.51    8.20
   0  -3 -10  183.34    8.25
   0  -3 -10  166.49   10.40
   0   3 -10  183.19   10.35
   0   3 -10  182.01    8.18
   0   3 -10  166.20   10.40
   0  -3 -10  174.19   10.74
   0  -3 -11  666.03   31.13
   0   3 -11  712.48   31.17
   0  -3 -11  686.52   28.95
   0   3 -11  689.67   28.83
   0  -3 -11  718.70   28.74
   0   3 -11  730.26   28.76
   0   3 -11  722.79   30.90
   0  -3 -11  701.26   30.99
   0   3 -11  678.44   28.85
   0  -3 -11  671.34   28.82
   0  -3 -11  714.48   29.02
   0  -3 -11  697.24   28.89
   0   3 -11  707.71   28.71
   0   3 -11  695.72   28.86
   0  -3 -11  655.65   28.72
   0  -3 -11  681.68   28.78
   0   3 -11  714.18   28.74
   0   3 -11  712.18   28.77
   0   3 -12    0.58    6.33
   0  -3 -12    7.94    6.64
   0   3 -12    2.12    6.39
   0  -3 -12    7.46    6.32
   0  -3 -12    2.83    3.10
   0   3 -12    4.25    3.33
   0  -3 -12    5.64    3.29
   0   3 -12    2.52    3.30
   0  -3 -12    5.88    3.75
   0  -3 -12    4.90    3.81
   0   3 -12    1.18    3.74
   0   3 -12    5.12    3.51
   0  -3 -12    1.12    3.64
   0   3 -12    4.79    3.03
   0  -3 -12    2.44    3.20
   0  -3 -13   -5.71    7.40
   0   3 -13    0.94    6.93
   0   3 -13    1.69    7.05
   0  -3 -13    1.42    6.83
   0  -3 -13    6.09    3.64
   0   3 -13    1.77    3.50
   0  -3 -13    3.04    3.28
   0  -3 -13    0.07    3.48
   0   3 -13    4.35    3.58
   0   3 -13    2.65    4.08
   0  -3 -13    1.93    3.99
   0  -3 -13    2.38    4.13
   0   3 -13    1.97    3.69
   0  -3 -13    2.31    3.95
   0   3 -13   -1.33    3.42
   0  -3 -13   -4.43    3.53
   0  -3 -14    3.59    7.22
   0   3 -14   12.00    7.43
   0  -3 -14    8.81    5.29
   0  -3 -14    9.03    3.82
   0  -3 -14    9.21    3.79
   0   3 -14    0.14    3.56
   0  -3 -14    9.56    4.28
   0  -3 -14   13.63    4.05
   0   3 -14    5.98    3.95
   0   3 -14   12.40    4.06
   0  -3 -14    9.65    3.84
   0   3 -14    6.92    6.89
   0  -3 -14    6.66    7.00
   0   3 -14    7.45    3.61
   0  -3 -14   10.37    3.62
   0   3 -15  183.21    8.83
   0  -3 -15  183.76    8.88
   0   3 -15  167.16    8.80
   0  -3 -15  175.09    9.64
   0  -3 -16    9.92    3.90
   0   3 -16    9.24    3.70
   0   3 -16    8.41    3.63
   0  -3 -16   16.08    4.97
   0  -3 -17   90.12    5.32
   0   3 -17   94.23    5.33
   0   3 -17   90.80    5.21
   0  -3 -17   83.86    6.12
   0   3 -18  112.40    5.58
   0  -3 -18  112.32    5.60
   0  -3 -18  111.94    6.04
   0   3 -18  110.75    5.43
   0  -3 -19   49.13    3.09
   0   4   0  745.11   30.96
   0   4  -1  100.93    5.32
   0   4   1  105.01    5.84
   0   4  -1  104.87    5.90
   0   4  -2    3.49    1.66
   0  -4  -2    1.08    1.42
   0   4  -2    2.08    2.42
   0   4   2    4.36    2.93
   0  -4  -2    3.59    1.67
   0   4  -2    1.54    1.54
   0  -4  -3  103.48    5.11
   0   4  -3  105.04    5.27
   0   4  -3  103.77    5.25
   0   4  -3  105.91    5.53
   0   4  -3  104.64    5.19
   0  -4  -3  112.80    5.16
   0  -4  -3  102.52    5.27
   0   4  -3  114.65    6.24
   0   4  -4   52.76    3.70
   0  -4  -4   55.48    3.67
   0   4  -4   55.55    3.70
   0  -4  -4   49.57    3.79
   0   4  -4   49.36    3.86
   0  -4  -4   48.69    3.53
   0   4  -4   48.12    4.34
   0  -4  -5  635.04   26.69
   0   4  -5  640.40   26.75
   0  -4  -5  633.32   26.69
   0  -4  -5  613.65   26.76
   0   4  -5  657.28   26.70
   0   4  -5  640.48   26.80
   0   4  -5  644.11   26.93
   0  -4  -6  480.28   20.12
   0   4  -6  469.86   20.09
   0  -4  -6  465.85   20.23
   0   4  -6  472.74   20.07
   0   4  -6  452.87   20.21
   0  -4  -6  464.60   20.06
   0   4  -6  451.96   20.05
   0   4  -7  447.53   18.27
   0   4  -7  461.19   19.47
   0  -4  -7  446.38   19.47
   0   4  -7  468.40   19.63
   0  -4  -7  433.02   18.82
   0   4  -7  448.32   19.40
   0  -4  -7  450.81   19.66
   0   4  -7  413.16   18.51
   0   4  -8  275.34   11.79
   0  -4  -8  278.35   13.33
   0   4  -8  290.74   13.31
   0   4  -8  283.04   13.51
   0  -4  -8  279.12   12.22
   0  -4  -8  275.64   13.56
   0  -4  -8  268.50   11.73
   0   4  -8  282.18   11.72
   0   4  -9   42.93    3.22
   0   4  -9   38.97    5.07
   0  -4  -9   29.07    5.01
   0   4  -9   39.70    5.51
   0  -4  -9   35.25    5.46
   0  -4  -9   34.54    3.07
   0   4  -9   34.61    2.99
   0   4 -10  184.50    7.87
   0  -4 -10  164.10    7.76
   0   4 -10  165.11    7.79
   0  -4 -10  174.81   10.24
   0   4 -10  199.24   10.36
   0   4 -10  142.81    9.96
   0  -4 -10  153.47    9.97
   0   4 -11  168.52   10.86
   0  -4 -11  182.77   11.09
   0   4 -11  185.08   10.82
   0  -4 -11  167.73   10.73
   0   4 -11  179.89    8.30
   0  -4 -11  173.89    8.46
   0   4 -11  195.60    8.60
   0  -4 -11  160.20    8.13
   0   4 -11  157.67    8.19
   0  -4 -11  176.28    8.38
   0   4 -11  170.09    8.36
   0  -4 -11  170.20    8.70
   0   4 -11  182.86    8.32
   0  -4 -11  174.55    8.33
   0   4 -11  184.99    8.11
   0  -4 -11  175.93    8.11
   0   4 -11  185.52    8.29
   0  -4 -11  182.84    8.23
   0   4 -11  178.89    8.21
   0  -4 -12  258.23   15.09
   0   4 -12  262.46   14.92
   0   4 -12  246.68   14.48
   0  -4 -12  255.77   14.60
   0   4 -12  263.93   11.90
   0  -4 -12  296.56   12.29
   0   4 -12  275.29   12.22
   0   4 -12  261.88   11.92
   0  -4 -12  280.82   11.96
   0  -4 -12  273.00   12.27
   0   4 -12  257.33   12.02
   0  -4 -12  247.90   12.10
   0   4 -12  269.24   12.09
   0  -4 -12  259.41   12.08
   0  -4 -12  278.41   11.86
   0   4 -12  277.67   11.81
   0  -4 -13  172.79   12.17
   0   4 -13  184.20   12.39
   0  -4 -13  159.44   11.64
   0   4 -13  176.32   11.72
   0   4 -13  181.12    8.78
   0   4 -13  183.23    9.15
   0   4 -13  190.04    8.76
   0  -4 -13  183.74    8.75
   0   4 -13  176.14    8.86
   0  -4 -13  181.69    9.11
   0  -4 -13  174.77    8.97
   0   4 -13  185.21    8.92
   0  -4 -13  177.00    8.93
   0   4 -13  189.97    8.59
   0  -4 -13  187.87    8.60
   0   4 -14   90.14    9.07
   0  -4 -14   64.96    8.91
   0  -4 -14   72.11    5.07
   0   4 -14   69.36    4.97
   0  -4 -14   64.62    4.99
   0   4 -14   76.48    5.37
   0  -4 -14   71.12    5.26
   0  -4 -14   80.90    5.61
   0   4 -14   76.56    5.21
   0  -4 -14   80.28    5.22
   0   4 -14   66.34    8.37
   0  -4 -14   73.29    8.87
   0   4 -15  204.28    9.26
   0  -4 -15  191.72    9.22
   0  -4 -15  215.76    9.42
   0  -4 -16  107.08    6.08
   0   4 -16  113.28    6.08
   0  -4 -16  109.07    7.20
   0   4 -16  107.08    6.22
   0  -4 -17   85.53    4.94
   0   4 -17   80.39    4.87
   0   4 -17   83.07    4.92
   0  -4 -17   88.91    5.95
   0   4 -18    8.89    2.33
   0  -4 -18    7.36    2.51
   0  -4 -18    9.64    2.22
   0   4 -18   12.39    2.32
   0  -4 -18   11.08    3.34
   0  -4 -19    9.27    2.04
   0   5   0   -1.03    3.22
   0   5  -1   36.70    4.10
   0   5  -1   36.06    3.21
   0   5   1   37.22    3.96
   0   5  -2  509.65   20.52
   0   5  -2  481.59   19.90
   0  -5  -3   99.94    4.99
   0   5  -3  101.68    4.92
   0   5  -3  108.27    5.64
   0   5  -3  101.76    4.98
   0  -5  -3   99.48    4.83
   0   5  -3  111.28    6.33
   0  -5  -4   51.34    3.67
   0   5  -4   45.80    3.48
   0   5  -4   56.04    3.68
   0  -5  -4   52.71    3.42
   0   5  -4   49.46    4.64
   0   5  -5  837.39   35.04
   0  -5  -5  809.22   35.03
   0  -5  -5  860.75   34.95
   0   5  -5  860.17   34.98
   0   5  -5  860.54   35.48
   0  -5  -6    5.50    3.09
   0   5  -6   15.30    3.45
   0   5  -6    4.14    3.35
   0   5  -6   10.10    3.82
   0  -5  -6   12.53    3.68
   0   5  -7  323.12   13.66
   0   5  -7  316.90   14.92
   0  -5  -7  323.52   14.96
   0   5  -7  340.08   14.88
   0  -5  -7  319.06   14.76
   0   5  -8   84.45    4.37
   0  -5  -8   81.25    6.29
   0  -5  -8   75.83    4.89
   0   5  -8   82.13    6.28
   0  -5  -8   76.59    6.08
   0   5  -8   82.74    6.03
   0   5  -8   77.66    4.18
   0  -5  -8   79.67    4.13
   0   5  -9  140.09    6.16
   0  -5  -9  113.83    5.85
   0   5  -9  120.44    5.86
   0  -5  -9  120.97    8.22
   0   5  -9  124.98    8.12
   0   5  -9  118.91    7.90
   0  -5  -9  110.23    7.90
   0  -5 -10  112.65    8.56
   0   5 -10  129.76    8.75
   0   5 -10  134.55    6.25
   0   5 -10  128.32    6.40
   0   5 -10  133.90    6.72
   0  -5 -10  121.57    6.23
   0   5 -10  127.72    6.27
   0  -5 -10  110.89    6.53
   0   5 -10  133.65    6.50
   0   5 -10  142.91    8.93
   0  -5 -10  132.09    9.09
   0   5 -11   22.98    5.95
   0  -5 -11   16.75    6.14
   0   5 -11   15.01    5.90
   0  -5 -11   20.37    6.04
   0   5 -11   20.44    3.21
   0   5 -11   20.35    3.61
   0   5 -11   18.28    3.13
   0  -5 -11   20.72    3.13
   0  -5 -11   18.67    3.45
   0  -5 -11   15.90    3.61
   0   5 -11   16.40    3.48
   0  -5 -11   24.61    3.38
   0   5 -11   19.09    3.34
   0  -5 -11   23.48    3.21
   0   5 -11   16.27    3.41
   0   5 -11   21.15    3.14
   0  -5 -12    3.66    6.35
   0   5 -12    3.06    6.35
   0  -5 -12    7.75    6.30
   0   5 -12    4.00    6.21
   0   5 -12   -0.34    3.26
   0   5 -12   -1.55    3.73
   0  -5 -12   -1.15    3.13
   0   5 -12    0.49    3.25
   0   5 -12    3.13    3.51
   0  -5 -12    0.86    3.59
   0  -5 -12   -2.20    3.47
   0   5 -12    3.22    3.32
   0  -5 -12    4.67    3.10
   0   5 -12    0.54    3.09
   0   5 -12    0.13    3.42
   0  -5 -13    6.76    6.74
   0   5 -13   14.06    6.89
   0  -5 -13   13.14    5.45
   0   5 -13   15.92    3.61
   0   5 -13   15.05    4.24
   0   5 -13   17.91    3.51
   0  -5 -13   13.58    3.48
   0  -5 -13   11.28    3.75
   0  -5 -13   17.00    4.58
   0   5 -13   15.22    4.00
   0  -5 -13   22.09    3.72
   0   5 -13   18.34    3.62
   0  -5 -13   12.09    7.23
   0   5 -13   31.95    7.50
   0  -5 -14  143.24    7.86
   0  -5 -14  152.32    7.78
   0   5 -14  160.91    7.78
   0  -5 -14  149.51    9.05
   0   5 -14  149.85    7.56
   0  -5 -14  159.43    8.21
   0  -5 -15   35.19    3.87
   0  -5 -15   34.26    3.95
   0   5 -15   37.06    3.96
   0  -5 -15   35.29    5.53
   0  -5 -15   37.40    4.67
   0   5 -16    8.34    3.51
   0   5 -16   11.74    3.27
   0  -5 -16   10.48    3.20
   0   5 -17   60.21    4.16
   0  -5 -17   63.29    3.99
   0   5 -17   71.86    4.06
   0   5 -18   12.20    2.28
   0  -5 -18   12.79    2.19
   0  -5 -19   22.72    2.09
   0   6   0  561.53   24.16
   0   6   1    2.16    3.55
   0   6  -1    2.50    3.68
   0   6  -1    1.23    2.97
   0   6  -2   14.19    2.99
   0   6  -3  919.80   37.85
   0   6  -3  964.12   38.52
   0   6  -4  232.70    9.52
   0  -6  -4  204.27    9.68
   0   6  -4  201.99    9.80
   0  -6  -4  230.55    9.89
   0   6  -4  230.40    9.78
   0   6  -4  241.49   11.13
   0   6  -5   21.65    2.45
   0   6  -5   20.84    3.18
   0  -6  -5   19.97    2.82
   0   6  -5   21.57    3.12
   0   6  -5   19.66    4.39
   0  -6  -5   19.45    3.20
   0   6  -6 1700.56   69.25
   0   6  -6 1715.65   70.54
   0   6  -6 1682.41   69.99
   0  -6  -6 1692.05   70.03
   0   6  -6 1751.20   69.97
   0  -6  -6 1743.20   69.91
   0   6  -7   41.47    4.64
   0  -6  -7   40.76    4.82
   0   6   7   41.39    4.41
   0   6  -7   55.14    4.72
   0  -6  -7   54.80    4.67
   0  -6  -8  174.95    7.79
   0   6  -8  182.36    9.63
   0  -6  -8  172.85    9.44
   0  -6  -8  170.39    8.88
   0   6  -8  171.89    8.61
   0   6  -8  194.12    9.81
   0  -6  -8  186.92    9.76
   0   6  -9   57.89    3.85
   0   6  -9   58.46    3.99
   0  -6  -9   47.89    3.45
   0   6  -9   48.09    3.48
   0   6  -9   60.13    6.08
   0  -6  -9   55.13    6.09
   0  -6  -9   52.59    5.97
   0   6  -9   47.60    5.79
   0  -6 -10   16.13    5.71
   0   6 -10   23.52    5.67
   0  -6 -10    7.98    5.32
   0   6 -10    5.45    5.08
   0   6 -10   15.45    2.90
   0   6 -10   12.33    3.58
   0   6 -10   14.99    3.34
   0  -6 -10   15.49    2.81
   0   6 -10    8.95    2.78
   0  -6 -10    8.74    3.64
   0   6 -10   14.28    2.98
   0   6 -10   16.38    2.94
   0   6 -10   14.35    3.24
   0  -6 -10   12.02    2.68
   0  -6 -11   -4.50    6.15
   0   6 -11    2.49    5.81
   0   6 -11   -0.22    5.56
   0  -6 -11   -2.20    5.61
   0   6 -11    0.13    3.02
   0   6 -11   -1.82    3.53
   0   6 -11    0.74    3.71
   0  -6 -11    5.47    2.91
   0   6 -11    6.24    2.98
   0  -6 -11    2.61    3.79
   0  -6 -11   -0.44    4.17
   0   6 -11    1.93    3.21
   0   6 -11   -0.13    3.00
   0   6 -11    3.26    3.38
   0  -6 -11    0.85    2.82
   0  -6 -12    0.53    6.66
   0   6 -12   -4.56    6.49
   0  -6 -12    3.06    6.09
   0   6 -12    5.05    3.18
   0  -6 -12    3.81    4.83
   0   6 -12    1.74    3.76
   0  -6 -12   -0.52    3.07
   0   6 -12    0.86    3.43
   0  -6 -12    6.50    3.29
   0   6 -12    0.74    3.31
   0   6 -12    2.72    3.45
   0   6 -13  458.14   19.76
   0  -6 -13  464.39   20.90
   0   6 -13  483.74   19.85
   0  -6 -13  463.66   19.81
   0   6 -13  453.70   22.46
   0   6 -13  474.64   20.11
   0  -6 -14   19.59    4.21
   0   6 -14   18.02    3.52
   0  -6 -14   16.35    3.64
   0  -6 -14   21.77    5.40
   0  -6 -15   60.96    5.05
   0  -6 -15   50.85    4.12
   0   6 -15   47.45    4.03
   0  -6 -15   51.13    4.47
   0  -6 -15   57.45    5.79
   0  -6 -16   62.37    4.02
   0   6 -16   63.19    3.99
   0   6 -16   52.75    4.45
   0   6 -17   35.50    3.30
   0  -6 -17   46.36    4.31
   0  -6 -18    4.99    2.04
   0   6 -18    6.59    1.74
   0   7   0   -1.19    3.79
   0   7  -1   90.76    5.46
   0   7  -1   83.19    6.21
   0   7  -2   88.66    5.53
   0   7  -2   87.76    6.24
   0   7  -3    3.45    3.13
   0   7  -3    2.18    2.25
   0   7  -4 1340.55   54.84
   0   7  -4 1409.13   56.41
   0   7  -5   49.29    3.44
   0   7  -5   51.62    5.43
   0   7  -5   46.85    3.42
   0   7  -6  342.05   13.57
   0   7  -6  330.81   14.14
   0  -7  -7    2.10    3.24
   0   7  -7    3.41    2.77
   0   7  -7    2.77    3.54
   0   7   7    2.00    3.99
   0  -7  -8  279.43   13.12
   0   7  -8  281.55   12.98
   0   7  -8  311.95   13.55
   0   7  -9   12.14    3.20
   0   7  -9   15.65    3.37
   0  -7  -9   16.74    4.77
   0  -7  -9   14.19    3.60
   0   7  -9   13.40    4.99
   0   7  -9   12.01    2.68
   0   7 -10   32.08    3.90
   0   7 -10   36.23    3.73
   0   7 -10   35.93    3.23
   0  -7 -10   30.16    4.23
   0  -7 -10   27.74    4.30
   0   7 -10   37.99    6.03
   0   7 -10   34.02    3.86
   0  -7 -11   14.65    4.13
   0  -7 -11   28.80    4.56
   0  -7 -11   27.69    5.00
   0   7 -11   21.29    3.26
   0   7 -11   18.21    3.89
   0   7 -11   17.42    3.92
   0   7 -11   20.17    3.80
   0   7 -12   16.72    4.08
   0  -7 -12   16.30    5.38
   0   7 -12   18.27    3.38
   0  -7 -12   23.03    4.52
   0   7 -12   20.53    3.36
   0   7 -12   17.63    3.75
   0  -7 -13  231.32   11.02
   0   7 -13  231.13   10.20
   0   7 -13  214.73   10.18
   0  -7 -13  228.62   11.45
   0   7 -13  228.31   10.68
   0   7 -14  278.25   11.87
   0  -7 -14  286.75   12.50
   0  -7 -14  249.97   11.77
   0  -7 -14  298.30   13.25
   0  -7 -15   52.61    4.59
   0  -7 -15   67.14    5.92
   0  -7 -16    2.73    2.73
   0   7 -16    4.98    2.97
   0  -7 -16   -2.68    4.14
   0   7 -17   13.27    2.45
   0  -7 -17   13.67    3.52
   0  -7 -18   21.06    2.02
   0   7 -18   20.45    1.73
   0  -7 -18   22.81    2.63
   0   8   0  182.36    7.99
   0   8  -1  189.59    8.49
   0   8  -1  208.69    9.76
   0   8  -2  206.58    8.95
   0   8  -2  199.01    9.91
   0   8  -3  535.23   22.10
   0   8  -3  536.03   22.97
   0   8  -4  610.51   25.17
   0   8  -5  106.90    5.53
   0   8  -6    8.90    2.89
   0  -8  -7  361.08   16.04
   0   8  -7  386.10   15.97
   0   8  -8    2.25    3.24
   0   8  -8    3.69    4.39
   0   8  -8    6.62    3.09
   0   8  -8    2.81    2.81
   0   8  -8   -2.05    3.80
   0   8  -9  267.41   12.11
   0   8  -9  272.60   12.12
   0   8 -10   28.59    4.05
   0   8 -10   19.29    3.74
   0  -8 -10   23.34    4.82
   0  -8 -10   23.97    4.35
   0  -8 -10   25.03    4.41
   0  -8 -11    3.41    4.19
   0  -8 -11   10.93    4.93
   0   8 -11    2.83    2.95
   0   8 -11    0.91    3.77
   0   8 -11    0.69    3.80
   0   8 -11    1.04    3.77
   0  -8 -12  322.48   14.07
   0  -8 -12  310.80   14.56
   0   8 -12  287.42   13.30
   0   8 -12  313.56   13.83
   0   8 -12  322.82   13.68
   0  -8 -13   22.40    4.66
   0   8 -13   17.74    3.07
   0  -8 -13   22.42    5.24
   0   8 -13   17.38    3.95
   0  -8 -13   17.87    4.73
   0  -8 -14  184.07    8.72
   0  -8 -14  183.66    9.08
   0  -8 -14  172.37    8.59
   0  -8 -15   49.86    4.51
   0  -8 -15   49.06    4.28
   0  -8 -15   41.05    5.09
   0  -8 -16   30.80    3.15
   0   8 -16   29.04    3.25
   0  -8 -17   13.21    3.01
   0   8 -17    9.18    2.21
   0   9   0    0.84    2.25
   0   9   0    3.45    4.06
   0   9   1   45.09    3.24
   0   9  -1   48.02    3.39
   0   9  -1   55.51    4.90
   0   9   2   57.50    3.45
   0   9  -2   56.67    3.69
   0   9  -2   54.81    4.95
   0   9  -3   45.45    3.53
   0   9  -3   43.53    4.63
   0   9  -4   19.55    3.01
   0   9  -5   21.06    3.33
   0  -9  -6   87.22    5.45
   0   9  -6   98.18    5.39
   0  -9  -7  290.81   12.91
   0   9  -7  314.38   12.81
   0   9  -7  268.67   14.44
   0   9  -7  274.60   12.61
   0   9  -7  289.56   12.99
   0  -9  -8   17.49    4.03
   0  -9  -8   17.93    3.97
   0   9  -8   24.53    3.79
   0   9  -8   16.21    3.74
   0   9  -8   15.86    4.42
   0   9  -8   14.49    3.37
   0  -9  -9  266.07   13.27
   0   9  -9  293.34   12.87
   0   9  -9  289.78   12.71
   0   9  -9  294.09   12.82
   0   9 -10    6.48    3.73
   0   9 -10    6.09    4.00
   0  -9 -10   10.07    4.54
   0  -9 -10    2.42    4.09
   0   9 -11  327.09   14.59
   0   9 -11  324.31   14.58
   0  -9 -11  338.83   15.19
   0  -9 -11  341.50   14.96
   0  -9 -12    3.41    4.58
   0  -9 -12    2.11    4.73
   0   9 -12    3.01    3.57
   0   9 -12    3.71    3.71
   0  -9 -13   28.53    4.60
   0  -9 -13   27.41    5.00
   0  -9 -13   29.49    4.85
   0  -9 -14   22.71    4.22
   0  -9 -14   29.87    4.31
   0  -9 -14   19.50    3.00
   0  -9 -14   21.27    4.62
   0  -9 -15   33.89    3.79
   0  -9 -15   38.40    4.32
   0  -9 -16   28.92    2.78
   0  -9 -16   34.09    3.40
   0   9 -16   25.90    2.78
   0   9 -17   42.06    2.49
   0  -9 -17   47.36    2.82
   0  10   0  433.21   18.99
   0  10   0  415.14   17.54
   0  10   1   18.86    4.75
   0  10  -1   17.82    4.15
   0  10   1   12.59    2.54
   0  10  -1   12.03    2.78
   0  10  -2  178.48    9.96
   0  10   2  192.94    8.70
   0  10  -2  210.69    8.94
   0  10  -3   61.03    4.16
   0  10  -4  180.31    8.08
   0  10  -4  180.62    8.29
   0 -10  -5    3.96    3.60
   0  10  -5   14.71    3.41
   0  10  -5   11.06    3.85
   0 -10  -6  163.89    8.41
   0  10   6  164.07   10.45
   0  10  -6  177.05    8.24
   0 -10  -7   20.96    4.25
   0  10  -7   20.47    3.68
   0  10  -7   28.01    6.26
   0  10  -7   17.22    3.09
   0  10  -7   13.98    4.49
   0  10  -8    7.36    3.71
   0  10  -8    1.54    4.37
   0  10  -8    7.22    3.06
   0  10  -8   15.52    3.72
   0 -10  -8   12.46    4.36
   0 -10  -9  190.45   10.51
   0 -10  -9  224.27   10.52
   0 -10  -9  234.68   10.56
   0  10  -9  206.90   10.05
   0  10  -9  226.40   10.24
   0  10  -9  225.40   10.21
   0 -10 -10   67.42    5.36
   0 -10 -10   64.34    5.47
   0  10 -10   61.79    4.80
   0  10 -10   64.74    4.95
   0  10 -10   67.55    5.07
   0  10 -11   -1.53    3.37
   0  10 -11    2.15    3.98
   0 -10 -11    2.11    4.32
   0 -10 -11    3.99    4.28
   0  10 -12   65.89    4.92
   0 -10 -12   77.69    5.78
   0 -10 -12   84.10    5.78
   0 -10 -13  199.81    9.75
   0 -10 -13  200.58    9.68
   0 -10 -13  191.98    9.46
   0 -10 -14    7.07    3.71
   0 -10 -14    6.19    2.65
   0 -10 -14   10.55    3.54
   0 -10 -14   10.82    3.57
   0 -10 -15   40.87    3.66
   0 -10 -15   39.37    3.55
   0  10 -16    2.99    1.92
   0 -10 -16    3.38    2.04
   0  11   0   -2.68    2.89
   0  11   1    2.04    2.76
   0  11  -1   -2.02    3.01
   0  11   2   37.81    5.99
   0  11  -2   50.89    3.91
   0 -11  -3  165.13    8.38
   0  11  -3  174.59    8.31
   0  11  -3  194.79    8.83
   0 -11  -4   24.80    3.87
   0  11  -4   23.52    3.60
   0  11  -4   24.78    4.19
   0 -11  -5  321.04   14.74
   0  11  -5  329.21   14.59
   0  11   5  330.81   17.14
   0  11  -5  364.05   15.06
   0 -11  -6    7.91    4.14
   0  11  -6    8.69    3.53
   0  11  -6    1.28    6.27
   0  11   6    6.21    6.34
   0 -11  -7  127.05    7.03
   0 -11  -7  134.72    7.47
   0  11  -7  128.98    9.58
   0  11  -7  134.88    7.07
   0  11  -8  858.66   38.76
   0  11  -8  980.32   38.57
   0  11  -8  916.80   38.34
   0  11  -8  980.34   38.54
   0 -11  -8  930.60   38.68
   0 -11  -8  930.41   38.57
   0  11  -9   66.25    4.50
   0  11  -9   62.31    5.14
   0  11  -9   58.31    4.97
   0 -11  -9   66.20    5.14
   0  11 -10    6.01    4.03
   0  11 -10    5.58    3.24
   0  11 -10    3.24    3.76
   0 -11 -10    6.19    4.09
   0 -11 -11  136.41    7.48
   0 -11 -11  147.95    7.41
   0  11 -11  133.56    7.35
   0  11 -11  131.66    6.94
   0 -11 -11  157.32    8.14
   0  11 -11  136.87    7.24
   0 -11 -12  135.35    7.54
   0 -11 -12  122.85    6.72
   0 -11 -12  124.21    6.87
   0 -11 -13  121.33    6.43
   0 -11 -13  123.98    6.56
   0 -11 -14    7.23    2.61
   0 -11 -14    3.85    2.29
   0 -11 -14    4.09    3.32
   0 -11 -15   25.52    2.15
   0 -11 -15   40.21    3.01
   0 -11 -16   12.41    1.43
   0  12   0   92.26    5.26
   0  12  -1  267.26   11.84
   0  12   1  269.74   11.72
   0  12  -2   89.10    5.38
   0  12  -2   93.19    6.06
   0 -12  -3  459.77   20.99
   0  12  -3  515.67   21.04
   0  12  -3  533.62   21.40
   0 -12  -4  134.14    7.62
   0  12  -4  150.58    7.49
   0  12   4  133.44   10.64
   0 -12  -5  118.43    7.01
   0  12  -5  119.52    6.10
   0  12  -5  132.13    6.66
   0  12   5  120.20    9.80
   0  12  -5  111.09    9.81
   0  12  -5  125.79    7.47
   0  12  -6   39.55    3.22
   0 -12  -6   38.61    4.74
   0  12  -6   34.51    4.16
   0  12  -6   34.51    7.38
   0  12  -6   39.54    5.40
   0 -12  -7  418.35   18.78
   0 -12  -7  431.26   18.47
   0  12  -7  414.88   20.71
   0  12  -7  456.15   18.59
   0  12  -8   68.88    5.32
   0  12  -8   78.78    5.24
   0 -12  -8   77.51    5.20
   0  12  -9    0.14    4.01
   0  12  -9    7.32    3.68
   0 -12  -9    8.96    3.70
   0 -12 -10   56.07    5.57
   0  12 -10   44.93    3.62
   0  12 -10   47.88    4.58
   0  12 -10   42.75    4.25
   0 -12 -10   52.75    4.50
   0 -12 -11   18.58    4.46
   0  12 -11   27.42    3.81
   0  12 -11   25.53    3.67
   0 -12 -11   25.27    3.72
   0 -12 -12   13.23    4.19
   0 -12 -12   17.55    3.44
   0 -12 -13   34.76    3.96
   0 -12 -14    2.35    1.72
   0  12 -15   19.22    1.71
   0  13   0    0.23    4.15
   0  13   0    1.33    3.03
   0  13  -1   18.01    4.53
   0  13  -1   15.16    3.40
   0  13  -2   10.05    3.43
   0  13  -2   12.72    4.67
   0  13  -2   18.61    8.03
   0  13  -3   18.67    3.69
   0  13   3   27.45    7.58
   0  13  -3   18.88    7.97
   0  13  -3   25.40    4.72
   0  13  -4   89.12    5.25
   0  13  -4   95.85    5.71
   0  13  -4   82.21    9.45
   0  13   4   80.31    8.98
   0  13  -4  102.53    6.62
   0 -13  -4  102.18    6.00
   0  13  -5  211.43   10.01
   0  13  -5  221.19   10.41
   0  13  -5  227.84   13.73
   0  13   5  218.31   13.29
   0 -13  -5  256.00   10.90
   0  13  -5  235.07   11.17
   0  13  -6   28.90    3.97
   0  13  -6   27.66    2.95
   0 -13  -6   42.45    4.86
   0  13  -6   32.57    5.58
   0  13  -7  288.82   13.40
   0 -13  -7  327.84   13.94
   0  13  -8   20.57    3.78
   0 -13  -8   11.83    3.33
   0 -13  -8   17.06    4.44
   0  13  -9   70.64    4.77
   0 -13  -9   64.71    4.44
   0  13  -9   62.59    4.94
   0 -13  -9   71.17    5.65
   0  13 -10  118.54    6.24
   0 -13 -10  116.49    6.16
   0 -13 -10  129.87    7.01
   0  13 -10  118.81    6.46
   0  13 -11   88.60    5.12
   0 -13 -11   93.78    5.06
   0 -13 -11  101.19    5.88
   0 -13 -12   17.57    3.65
   0 -13 -13   28.22    3.14
   0 -13 -13   17.16    2.36
   0  14   0   22.74    4.49
   0  14  -1  219.58   10.56
   0  14   1  250.54   11.11
   0  14  -1  251.95   11.31
   0  14  -2   33.71    3.79
   0  14  -2   30.43    4.83
   0  14   2   35.19    4.24
   0  14  -3   19.26    3.49
   0  14  -3   14.16    3.39
   0  14   3   14.73    3.65
   0  14  -3   19.95    4.83
   0  14  -4  104.53    5.84
   0  14  -4  104.47    5.61
   0  14  -4   96.72    6.96
   0  14  -5   73.75    4.91
   0  14  -5   70.03    4.39
   0 -14  -5   80.17    5.27
   0  14  -5   76.68    6.32
   0  14  -6  164.55    8.14
   0  14  -6  151.35    9.15
   0  14  -7    9.82    3.43
   0 -14  -7    1.11    3.93
   0  14  -8   12.87    3.39
   0 -14  -8   14.83    3.93
   0  14  -9   46.83    3.94
   0 -14  -9   56.04    4.66
   0  14 -10   67.36    4.10
   0  14  10   56.29    3.38
   0 -14 -10   71.56    4.77
   0  14 -10   68.91    4.29
   0 -14 -11    3.17    3.11
   0 -14 -12    7.16    2.27
   0 -14 -12    5.33    2.58
   0  15   0    3.19    4.01
   0  15   1   -3.34    3.92
   0  15  -1   -2.08    4.16
   0  15  -2   51.65    3.95
   0  15  -2   62.02    4.41
   0  15   2   53.56    4.58
   0  15  -2   58.19    5.44
   0  15  -3   13.85    3.16
   0  15  -3   20.75    3.29
   0  15  -3   18.14    4.72
   0  15   3   16.91    3.46
   0  15  -4  131.29    6.74
   0  15  -4  139.59    6.65
   0  15  -4  142.67    7.99
   0  15  -5  121.37    6.16
   0  15  -5  110.51    5.68
   0  15  -5  114.67    7.23
   0  15  -6   30.64    3.51
   0 -15  -6   32.62    3.50
   0  15  -7    1.81    2.89
   0 -15  -7    5.12    3.14
   0  15  -8  105.46    5.54
   0 -15  -8  111.96    5.79
   0  15  -9    9.51    2.64
   0  15   9    8.97    2.07
   0 -15  -9   10.97    2.97
   0 -15 -10    3.19    2.60
   0  16   0   24.54    3.41
   0  16   0   18.64    3.69
   0  16  -1   -0.82    3.07
   0  16   1    1.70    3.23
   0  16  -1    1.93    3.75
   0  16  -2    4.57    2.95
   0  16   2    5.03    3.02
   0  16  -2    8.09    3.90
   0  16  -3   50.97    3.57
   0  16  -3   45.81    4.85
   0  16  -4   11.27    2.63
   0  16  -4   15.99    2.43
   0  16  -4   13.10    3.52
   0  16  -5   45.80    3.42
   0  16  -5   51.82    4.03
   0  16  -6    1.21    2.38
   0  16   6    2.06    2.57
   0  16  -6    7.10    3.01
   0  16   7   49.30    3.22
   0  16  -7   42.57    3.14
   0  16   8    2.81    1.86
   0 -16 -10    7.40    1.56
   0  17   0   -4.08    2.63
   0  17  -1    6.89    2.51
   0  17   1    4.69    2.65
   0  17  -2   20.75    2.50
   0  17  -3  123.15    5.94
   0  17   3  115.33    5.79
   0  17  -4   82.72    4.50
   0  17   4   78.38    4.29
   0  17  -5  301.41   12.76
   0  17   5  301.52   12.66
   0  17  -6   -0.43    2.22
   0  17   6    2.16    1.94
   0  17  -7   -1.37    1.82
   0 -17  -7    1.00    1.49
   0  17   7    0.52    1.45
   0  18   0   24.91    2.32
   0  18   0   29.59    2.18
   0  18  -1   87.92    4.31
   0  18  -1   88.04    4.05
   0  18   1   98.09    4.24
   0  18  -2    8.42    1.85
   0  18  -3   -0.76    1.76
   0  18   3    5.51    1.65
   0  18  -4    4.54    1.51
   0  18   4    1.96    1.52
   0  18   5   15.92    1.42
   1   0 -20  226.94    9.51
   1   0 -19    0.49    2.57
   1   0 -18   41.45    3.93
   1   0 -18   41.50    3.66
   1   0 -17    1.70    3.83
   1   0 -17   -0.56    3.07
   1   0 -17   -0.82    3.86
   1   0 -16    1.04    3.56
   1   0 -16    8.62    4.24
   1   0 -16    4.49    4.09
   1   0 -16    6.24    3.42
   1   0 -16   -1.95    4.39
   1   0 -15    3.80    3.71
   1   0 -15    6.63    4.42
   1   0 -15    5.30    3.74
   1   0 -15   11.04    7.55
   1   0 -15   -1.03    4.34
   1   0 -15    1.53    4.27
   1   0 -15   -5.11    7.88
   1   0 -14    6.01    7.19
   1   0 -14   24.22    4.08
   1   0 -14   21.71    3.75
   1   0 -14   26.55    7.48
   1   0 -14   20.33    3.60
   1   0 -14   22.76    4.53
   1   0 -14   16.09    4.15
   1   0 -14   23.14    3.84
   1   0 -13    0.63    6.84
   1   0 -13    0.43    3.48
   1   0 -13   -1.69    3.41
   1   0 -13    2.42    3.37
   1   0 -13   -1.61    3.17
   1   0 -13    0.07    3.80
   1   0 -13    1.53    3.84
   1   0 -13    5.51    6.75
   1   0 -12   32.44    6.98
   1   0 -12   32.75    3.65
   1   0 -12   34.23    3.57
   1   0 -12   30.82    3.94
   1   0 -12   29.93    4.00
   1   0 -12   33.96    6.97
   1   0 -11   -2.17    2.81
   1   0 -11    7.14    5.11
   1   0 -11    0.52    5.29
   1   0 -10 1396.68   56.65
   1   0 -10 1399.72   58.43
   1   0 -10 1389.68   58.62
   1   0  -9    2.74    2.32
   1   0  -9   -0.73    3.99
   1   0  -9    2.93    4.18
   1   0  -8   68.24    3.79
   1   0  -8   63.63    5.48
   1   0  -8   69.85    5.61
   1   0  -8   77.76    5.63
   1   0  -7   -5.09    3.67
   1   0  -7    0.81    3.48
   1   0  -7    1.35    1.52
   1   0  -7    3.95    3.50
   1   0  -6  235.85   11.09
   1   0  -6  230.37   11.05
   1   0  -6  226.43   10.80
   1   0  -6  243.78   11.10
   1   0  -5    1.30    2.92
   1   0  -5   -0.09    3.26
   1   0  -5    1.91    2.52
   1   0  -5   -0.57    2.25
   1   0  -5    1.61    2.76
   1   0  -4 7056.56  287.39
   1   0  -4 7343.12  287.50
   1   0  -4 7066.92  287.17
   1   0  -3   -2.08    2.43
   1   0  -3   -0.11    2.63
   1   0  -3   -0.04    1.77
   1   0  -2 9831.38  395.28
   1   0  -1    0.45    0.95
  -1   0   0 3906.81  158.14
  -1   0   0 3955.43  158.13
  -1   0  -1    0.41    1.45
  -1   0  -1    0.06    1.34
  -1   0  -2 3324.19  137.46
  -1   0  -2 3439.58  137.14
  -1   0  -3   -0.59    2.78
  -1   0  -4  489.82   20.70
  -1   0  -5    2.31    3.18
  -1   0  -5   -0.83    3.10
  -1   0  -5   -0.91    3.29
  -1   0  -6   46.13    4.51
  -1   0  -6   40.67    4.53
  -1   0  -6   51.01    4.29
  -1   0  -7    0.24    2.34
  -1   0  -7   -0.43    2.09
  -1   0  -7   -1.50    3.72
  -1   0  -7   -1.46    3.32
  -1   0  -7    8.18    3.80
  -1   0  -8   66.82    4.02
  -1   0  -8   64.62    3.76
  -1   0  -8   72.56    5.66
  -1   0  -8   57.30    5.59
  -1   0  -8   67.11    5.56
  -1   0  -9   -0.48    2.59
  -1   0  -9   -3.37    2.88
  -1   0  -9    1.42    4.36
  -1   0  -9   -0.40    4.22
  -1   0  -9   -2.21    4.72
  -1   0 -10  151.38    7.08
  -1   0 -10  145.30    9.07
  -1   0 -10  134.94    9.57
  -1   0 -10  133.37    9.37
  -1   0 -11    5.72    6.21
  -1   0 -11    8.31    5.82
  -1   0 -11    0.10    3.87
  -1   0 -11   -3.54    3.11
  -1   0 -11    0.70    2.88
  -1   0 -11    3.87    3.13
  -1   0 -11    0.55    3.58
  -1   0 -11    0.07    2.96
  -1   0 -11    0.79    3.04
  -1   0 -11    0.07    3.42
  -1   0 -11    0.95    3.12
  -1   0 -12  559.40   27.06
  -1   0 -12  580.79   24.04
  -1   0 -12  534.65   24.53
  -1   0 -12  587.78   24.28
  -1   0 -12  600.37   24.08
  -1   0 -12  595.70   26.74
  -1   0 -12  555.18   24.17
  -1   0 -12  572.70   23.98
  -1   0 -12  550.32   24.22
  -1   0 -12  596.31   24.04
  -1   0 -13    0.34    7.04
  -1   0 -13   -0.48    4.11
  -1   0 -13   -2.05    4.38
  -1   0 -13    5.53    3.45
  -1   0 -13    0.87    4.31
  -1   0 -13   -1.68    3.67
  -1   0 -13    0.60    3.94
  -1   0 -13   -3.32    6.60
  -1   0 -13    0.86    3.47
  -1   0 -14  101.10   10.11
  -1   0 -14  105.20    6.42
  -1   0 -14  100.96    6.71
  -1   0 -14   95.14    6.32
  -1   0 -14  101.77    6.05
  -1   0 -15    0.43    3.89
  -1   0 -15    2.19    4.35
  -1   0 -15    2.56    3.90
  -1   0 -15    2.26    3.75
  -1   0 -15    0.07    3.33
  -1   0 -16   13.70    2.92
  -1   0 -16   20.81    4.18
  -1   0 -16   14.96    3.97
  -1   0 -16   14.38    3.76
  -1   0 -17   -0.66    3.43
  -1   0 -17   -0.96    3.05
  -1   0 -18   71.07    4.30
   1  -1 -20    4.09    1.70
   1  -1 -19   53.07    3.60
   1  -1 -18   15.20    3.37
   1  -1 -18    6.65    3.41
   1  -1 -17   17.09    3.99
   1   1 -17   16.01    3.30
   1  -1 -17   16.34    4.30
   1   1 -17   24.22    3.66
   1   1 -16   13.25    3.76
   1  -1 -16   18.40    4.42
   1  -1 -16   12.13    4.23
   1  -1 -16   19.82    4.60
   1   1 -16   13.20    4.04
   1  -1 -16   14.31    3.52
   1   1 -16   17.70    3.71
   1  -1 -15  107.74    7.87
   1  -1 -15  134.71    7.07
   1   1 -15  130.77    7.53
   1   1 -15  128.98    7.18
   1   1 -15  143.14    7.05
   1   1 -15  146.12   10.81
   1  -1 -15  125.61    7.52
   1  -1 -15  140.70    7.37
   1  -1 -15  137.30   11.12
   1   1 -14   43.40    4.43
   1  -1 -14   49.92    4.31
   1   1 -14   45.85    4.34
   1   1 -14   45.50    8.02
   1  -1 -14   52.11    4.87
   1  -1 -14   45.51    4.27
   1  -1 -14   41.33    4.88
   1  -1 -14   43.18    8.34
   1  -1 -13    4.42    6.94
   1  -1 -13    1.99    3.49
   1   1 -13    4.79    3.48
   1   1 -13    1.16    6.51
   1  -1 -13    6.54    3.36
   1  -1 -13    4.50    3.98
   1  -1 -13    8.50    3.89
   1   1 -13    6.28    3.33
   1  -1 -12  734.71   33.12
   1  -1 -12  764.30   30.58
   1   1 -12  766.65   30.42
   1   1 -12  744.63   30.40
   1  -1 -12  694.91   30.48
   1  -1 -12  722.90   30.45
   1  -1 -12  718.96   30.55
   1   1 -12  754.14   32.81
   1   1 -11    2.61    5.29
   1  -1 -11    4.90    5.58
   1   1 -11    4.94    2.91
   1   1 -10   77.84    6.57
   1  -1 -10   67.30    6.54
   1   1 -10   75.36    4.23
   1   1  -9 1559.26   62.31
   1   1  -9 1522.19   62.40
   1   1  -9 1521.44   63.92
   1  -1  -9 1546.66   64.08
   1   1  -8   34.33    2.56
   1   1  -8   38.84    2.77
   1  -1  -8   36.26    2.91
   1   1  -8   37.24    4.43
   1  -1  -8   38.43    4.69
   1   1  -7  166.87    7.81
   1   1  -7  170.85    8.97
   1   1  -7  173.33    9.04
   1  -1  -7  186.18    8.14
   1  -1  -7  172.63    9.11
   1   1  -6  773.86   33.34
   1   1  -6  775.36   33.31
   1  -1  -6  826.30   32.88
   1  -1  -6  802.34   33.47
   1   1  -5  319.12   14.16
   1   1  -5  311.38   14.11
   1  -1  -5  334.98   13.69
   1  -1  -5  308.53   14.19
   1   1  -4  199.87    9.42
   1   1  -4  203.29    9.43
   1  -1  -4  196.83    9.03
  -1  -1   4  211.97    8.60
   1   1  -3   51.72    3.53
   1   1  -3   57.44    3.72
   1  -1  -3   48.49    3.14
  -1   1   3   52.19    2.70
  -1  -1   3   52.14    2.65
   1   1  -2  251.66   11.23
  -1   1   2  276.39   11.09
  -1  -1   2  269.03   11.04
  -1  -1   1 1417.10   57.99
  -1   1   1 1460.17   58.02
  -1  -1   0 1092.00   43.39
  -1  -1   0 1053.20   43.44
  -1   1  -1  485.04   19.79
  -1  -1  -1  484.01   19.83
  -1  -1  -1  485.64   19.82
  -1   1  -1  481.60   19.85
  -1   1  -1  480.95   19.73
  -1   1  -2   71.75    3.90
  -1   1  -2   68.93    3.84
  -1   1  -2   73.66    3.43
  -1  -1  -2   62.77    3.87
  -1   1  -3 1320.50   55.29
  -1   1  -3 1372.00   54.83
  -1   1  -4  629.47   26.02
  -1  -1  -4  614.40   26.10
  -1   1  -4  648.93   26.03
  -1  -1  -4  618.12   25.17
  -1   1  -5   14.22    3.21
  -1   1  -5   17.26    3.36
  -1  -1  -5   16.53    3.23
  -1   1  -6  238.11   11.45
  -1  -1  -6  249.08   11.69
  -1   1  -6  245.69   11.45
  -1  -1  -7   11.92    2.32
  -1  -1  -7   12.22    2.51
  -1   1  -7    9.59    2.18
  -1   1  -7   12.25    3.85
  -1   1  -7    9.44    3.72
  -1  -1  -7   14.05    3.99
  -1   1  -8  283.54   11.90
  -1  -1  -8  269.09   12.04
  -1   1  -8  285.01   13.54
  -1   1  -8  290.31   13.51
  -1  -1  -8  289.77   13.77
  -1   1  -9  180.69    8.05
  -1  -1  -9  177.79    8.21
  -1   1  -9  167.03    9.99
  -1  -1  -9  170.85   10.32
  -1   1  -9  179.61   10.00
  -1   1 -10  708.48   28.91
  -1  -1 -10  670.28   31.13
  -1   1 -10  725.38   30.94
  -1   1 -10  678.95   30.89
  -1  -1 -11  334.86   16.77
  -1   1 -11  320.95   16.40
  -1   1 -11  285.53   14.43
  -1   1 -11  331.99   14.11
  -1  -1 -11  334.54   14.30
  -1   1 -11  323.82   14.18
  -1   1 -11  334.94   14.09
  -1  -1 -11  332.63   14.23
  -1  -1 -11  298.76   14.24
  -1   1 -11  344.09   14.03
  -1  -1 -11  324.87   14.24
  -1   1 -11  335.20   14.11
  -1  -1 -12   14.91    6.90
  -1   1 -12   10.19    6.23
  -1  -1 -12   18.01    4.50
  -1   1 -12   14.63    3.63
  -1   1 -12   13.39    4.15
  -1  -1 -12   15.09    3.80
  -1   1 -12   16.33    3.47
  -1   1 -12   14.77    3.53
  -1  -1 -12   15.47    4.22
  -1  -1 -12   13.95    3.86
  -1   1 -12   15.72    3.34
  -1  -1 -12   10.67    3.73
  -1   1 -12   14.49    3.52
  -1  -1 -13  160.03   12.12
  -1   1 -13  169.11   11.59
  -1   1 -13  160.20    8.67
  -1  -1 -13  170.24    9.06
  -1   1 -13  158.15    8.57
  -1   1 -13  168.73    8.29
  -1  -1 -13  164.81    8.57
  -1   1 -13  164.67    8.30
  -1  -1 -13  162.80    8.42
  -1   1 -13  178.84    8.14
  -1  -1 -13  156.10    8.57
  -1   1 -13  171.72    8.26
  -1  -1 -14    4.83    7.72
  -1   1 -14    5.30    4.11
  -1  -1 -14   12.03    4.02
  -1   1 -14    3.74    4.18
  -1  -1 -14    6.92    4.65
  -1  -1 -14    6.08    4.11
  -1   1 -14    5.93    3.51
  -1   1 -14    4.10    3.22
  -1  -1 -15    1.28    4.46
  -1  -1 -15    3.81    3.76
  -1   1 -15    1.14    3.98
  -1   1 -15   -5.38    3.96
  -1  -1 -15    4.49    4.27
  -1   1 -15    1.96    3.59
  -1   1 -15    6.75    2.97
  -1  -1 -16   21.71    3.35
  -1  -1 -16   28.57    4.21
  -1   1 -16   27.86    4.01
  -1   1 -16   22.87    3.66
  -1  -1 -16   31.83    4.53
  -1  -1 -16   25.18    3.90
  -1  -1 -17   11.82    3.48
  -1  -1 -17   14.50    3.55
  -1   1 -17   12.83    3.11
  -1  -1 -18   14.48    2.83
   1   2 -19  108.06    5.24
   1  -2 -19  108.27    5.29
   1  -2 -19  103.80    5.31
   1   2 -18   16.84    3.19
   1  -2 -18   10.98    3.20
   1   2 -18    9.33    2.63
   1  -2 -18   10.49    3.61
   1  -2 -17   63.57    4.95
   1   2 -17   73.52    4.91
   1   2 -17   62.02    4.53
   1  -2 -17   66.95    5.50
   1   2 -16  156.14    7.67
   1  -2 -16  150.39    7.49
   1  -2 -16  143.47    7.85
   1   2 -16  145.49    7.87
   1  -2 -16  154.19    7.88
   1   2 -16  147.38    7.70
   1   2 -16  147.33    7.70
   1  -2 -16  142.55    8.67
   1   2 -16  153.16    7.60
   1  -2 -15   14.90    5.21
   1   2 -15   17.16    4.05
   1  -2 -15   14.59    3.76
   1   2 -15   14.45    3.92
   1  -2 -15   16.67    3.72
   1   2 -15   17.00    3.82
   1  -2 -15   13.08    7.38
   1   2 -15   25.23    7.52
   1  -2 -15   12.74    4.56
   1  -2 -15   18.19    3.88
   1   2 -15   18.85    4.54
   1  -2 -15   13.44    4.19
   1   2 -15   15.95    4.11
   1   2 -15   23.50    7.59
   1  -2 -15   16.95    7.74
   1  -2 -14   -3.45    3.49
   1   2 -14   -2.08    3.68
   1   2 -14   -0.91    3.58
   1  -2 -14    0.49    3.47
   1   2 -14   -4.77    7.01
   1  -2 -14   -2.39    6.96
   1  -2 -14   -3.48    4.08
   1  -2 -14    4.74    3.67
   1   2 -14    1.70    4.27
   1  -2 -14    3.06    4.02
   1   2 -14   -0.08    4.05
   1  -2 -14   -8.50    7.62
   1   2 -14   -5.88    7.34
   1  -2 -13   28.13    7.57
   1   2 -13   28.39    6.90
   1  -2 -13   31.06    3.70
   1  -2 -13   28.06    3.54
   1   2 -13   27.48    3.79
   1   2 -13   33.59    7.28
   1  -2 -13   25.75    6.92
   1  -2 -13   33.89    3.94
   1   2 -13   26.43    4.37
   1  -2 -13   26.45    4.33
   1   2 -13   32.92    3.99
   1  -2 -13   31.96    4.25
   1  -2 -13   29.82    3.73
   1   2 -13   25.31    3.69
   1  -2 -12   50.06    7.40
   1   2 -12   55.93    7.20
   1  -2 -12   48.68    3.93
   1   2 -12   47.59    3.78
   1  -2 -12   46.57    3.86
   1   2 -12   45.02    3.91
   1  -2 -12   51.34    4.01
   1   2 -12   47.19    3.92
   1  -2 -12   45.77    4.25
   1  -2 -12   45.47    4.03
   1   2 -12   48.95    4.17
   1  -2 -12   47.14    4.32
   1   2 -12   42.50    4.34
   1  -2 -12   50.62    6.74
   1   2 -12   50.58    7.10
   1   2 -11  385.03   16.09
   1   2 -11  385.96   18.28
   1  -2 -11  366.95   18.33
   1   2 -11  381.57   18.77
   1  -2 -11  371.22   18.53
   1  -2 -11  384.35   16.21
   1   2 -11  386.93   16.17
   1   2 -10   35.01    2.87
   1   2 -10   45.19    5.69
   1  -2 -10   28.82    5.39
   1  -2 -10   33.12    5.63
   1   2 -10   34.07    5.71
   1   2 -10   39.62    3.26
   1  -2 -10   35.31    3.24
   1   2  -9   42.20    2.90
   1   2  -9   39.21    4.86
   1  -2  -9   44.83    5.21
   1  -2  -9   39.19    5.40
   1   2  -9   36.07    5.02
   1   2  -9   35.32    3.04
   1  -2  -9   38.02    2.95
   1   2  -8    4.53    3.74
   1  -2  -8    0.32    3.85
   1  -2  -8    2.00    3.94
   1   2  -8    0.91    2.23
   1  -2  -8    5.15    2.73
   1   2  -8    0.83    3.69
   1  -2  -8   -0.11    2.09
   1   2  -8    0.99    2.06
   1   2  -7  487.51   21.25
   1  -2  -7  492.68   21.25
   1  -2  -7  484.88   21.32
   1   2  -7  482.23   21.22
   1  -2  -7  484.10   21.34
   1  -2  -7  519.76   20.63
   1   2  -7  494.31   21.33
   1   2  -7  460.01   20.53
   1   2  -6 1457.27   60.78
   1  -2  -6 1442.93   60.71
   1   2  -6 1508.90   60.78
   1  -2  -6 1444.28   60.81
   1  -2  -6 1496.62   60.89
   1   2  -6 1532.21   60.88
   1  -2  -6 1557.16   60.41
   1   2  -6 1422.23   60.37
   1  -2  -5   33.78    3.83
   1  -2  -5   32.26    3.61
   1   2  -5   30.19    3.82
   1   2  -5   30.18    3.81
  -1   2   5   37.05    2.44
   1  -2  -5   36.55    3.14
   1  -2  -5   34.21    3.60
   1   2  -5   36.96    3.70
   1  -2  -4  228.17   10.38
   1   2  -4  225.72   10.24
   1   2  -4  222.46   10.32
   1  -2  -4  221.27   10.29
  -1   2   4  236.40    9.75
   1   2  -3  178.03    8.03
   1  -2  -3  173.48    8.07
   1   2  -3  178.71    8.08
   1  -2  -3  172.06    8.01
  -1   2   3  176.52    7.72
   1   2  -2  486.87   19.46
   1  -2  -2  475.44   19.46
   1   2  -2  454.70   19.50
   1   2  -1 3365.89  135.32
  -1  -2   0  245.30   10.05
  -1   2   0  241.44   10.06
  -1  -2  -1  254.42   10.61
  -1  -2  -1  245.24   10.64
  -1   2  -1  252.92   10.63
  -1   2  -1  245.71   10.66
  -1  -2  -1  246.84   10.61
  -1   2  -1  272.40   10.66
  -1  -2  -2 8644.43  346.78
  -1   2  -2 8573.10  346.77
  -1   2  -2 9000.32  346.77
  -1  -2  -2 8913.11  346.73
  -1  -2  -2 8590.64  346.77
  -1   2  -2 8562.41  346.78
   1   2   2 8236.23  346.60
  -1  -2  -3  300.02   12.68
  -1   2  -3  310.52   12.79
  -1   2  -3  292.88   12.40
  -1  -2  -3  285.08   12.80
  -1   2  -3  288.25   12.81
  -1  -2  -3  297.27   12.78
  -1   2  -3  286.50   12.76
   1   2   3  293.91   12.13
  -1   2  -4  992.08   40.46
  -1  -2  -4  969.92   40.38
  -1   2  -4  986.35   40.41
  -1   2  -4  963.95   40.50
  -1  -2  -4  973.26   40.51
  -1   2  -4  996.23   39.92
  -1  -2  -4  977.70   40.46
  -1  -2  -5  104.44    5.90
  -1   2  -5   99.74    5.80
  -1  -2  -5   97.25    4.55
  -1   2  -5   90.94    5.76
  -1   2  -5  105.25    4.60
  -1  -2  -5   84.80    5.83
  -1   2  -5  101.68    5.69
  -1  -2  -5   97.50    5.86
  -1   2  -6  960.35   38.62
  -1  -2  -6  958.92   38.60
  -1  -2  -6  975.60   38.76
  -1  -2  -6  876.32   37.41
  -1  -2  -6  950.22   38.58
  -1   2  -6  978.07   38.54
  -1   2  -6  967.87   38.76
  -1   2  -7  153.23    6.68
  -1  -2  -7  142.81    8.21
  -1   2  -7  144.84    8.12
  -1   2  -7  158.61    8.28
  -1   2  -7  147.15    8.48
  -1  -2  -7  147.15    8.20
  -1  -2  -7  158.24    8.46
  -1  -2  -7  153.20    6.78
  -1   2  -7  150.61    6.81
  -1   2  -7  143.72    6.64
  -1  -2  -7  142.14    6.66
  -1   2  -8  108.84    5.44
  -1   2  -8  114.42    5.46
  -1  -2  -8  109.27    5.38
  -1  -2  -8  113.77    5.61
  -1   2  -8  117.29    5.64
  -1   2  -8  108.17    7.27
  -1  -2  -8  105.53    7.32
  -1   2  -8  110.75    7.21
  -1   2  -8  108.02    7.37
  -1  -2  -8  113.19    7.61
  -1  -2  -8  117.84    7.38
  -1  -2  -9  453.33   19.81
  -1  -2  -9  473.55   19.72
  -1   2  -9  493.87   19.71
  -1   2  -9  489.07   19.80
  -1  -2  -9  472.38   21.41
  -1   2  -9  457.04   21.44
  -1   2  -9  464.71   21.77
  -1  -2  -9  471.82   21.51
  -1   2  -9  466.81   21.34
  -1  -2  -9  453.70   21.71
  -1   2 -10  132.33    6.26
  -1  -2 -10  121.95    6.22
  -1   2 -10  124.51    8.94
  -1  -2 -10  108.44    8.78
  -1  -2 -10  131.16    8.78
  -1   2 -10  124.11    8.52
  -1   2 -10  129.39    8.61
  -1  -2 -10  120.00    8.43
  -1   2 -11  669.81   31.32
  -1  -2 -11  698.64   31.49
  -1   2 -11  697.81   31.16
  -1  -2 -11  677.74   31.17
  -1  -2 -11  705.60   29.09
  -1   2 -11  708.58   28.91
  -1   2 -11  728.59   29.04
  -1   2 -11  686.16   28.90
  -1  -2 -11  697.75   28.90
  -1  -2 -11  647.10   28.98
  -1  -2 -11  714.48   29.04
  -1   2 -11  661.87   28.94
  -1   2 -11  715.38   28.80
  -1  -2 -11  695.07   28.84
  -1  -2 -11  691.99   29.01
  -1   2 -11  696.54   28.99
  -1   2 -11  714.48   28.87
  -1  -2 -11  717.50   28.89
  -1  -2 -12  226.38   14.06
  -1   2 -12  238.97   14.03
  -1  -2 -12  225.17   13.66
  -1   2 -12  252.11   13.71
  -1  -2 -12  203.21   11.35
  -1  -2 -12  239.09   10.96
  -1   2 -12  231.40   10.71
  -1   2 -12  240.84   10.92
  -1   2 -12  237.94   10.81
  -1   2 -12  234.88   10.68
  -1  -2 -12  241.10   10.71
  -1  -2 -12  222.23   10.89
  -1  -2 -12  235.28   10.81
  -1   2 -12  224.31   10.85
  -1   2 -12  239.54   10.55
  -1  -2 -12  227.99   10.60
  -1   2 -12  237.98   10.85
  -1  -2 -12  233.70   10.85
  -1   2 -12  248.96   10.64
  -1  -2 -12  235.23   10.68
  -1  -2 -13  230.03   14.83
  -1   2 -13  224.82   14.58
  -1   2 -13  248.93   11.29
  -1  -2 -13  247.30   12.05
  -1  -2 -13  254.75   11.48
  -1   2 -13  247.89   11.41
  -1   2 -13  224.69   11.15
  -1  -2 -13  242.65   11.22
  -1  -2 -13  246.03   11.34
  -1  -2 -13  245.45   11.37
  -1   2 -13  252.97   11.41
  -1  -2 -13  239.78   11.42
  -1  -2 -13  241.02   11.13
  -1   2 -13  247.65   11.01
  -1   2 -13  235.94   11.41
  -1   2 -13  261.25   14.36
  -1  -2 -13  253.52   14.29
  -1  -2 -13  244.66   11.19
  -1   2 -13  252.29   11.17
  -1   2 -14   20.56    8.14
  -1  -2 -14    7.79    7.51
  -1  -2 -14   26.47    4.30
  -1   2 -14   25.59    4.27
  -1   2 -14   22.33    4.03
  -1  -2 -14   19.26    5.33
  -1  -2 -14   21.75    3.73
  -1   2 -14   24.17    3.71
  -1   2 -14   26.59    4.51
  -1  -2 -14   23.47    4.28
  -1   2 -15   27.80    3.86
  -1  -2 -15   27.08    5.41
  -1   2 -15   31.09    4.35
  -1  -2 -15   20.66    4.15
  -1  -2 -15   29.63    4.42
  -1   2 -15   20.56    4.37
  -1   2 -15   31.68    3.89
  -1  -2 -15   29.38    3.89
  -1  -2 -16   28.53    3.63
  -1   2 -16   28.42    3.90
  -1  -2 -16   28.09    4.73
  -1   2 -16   33.21    4.09
  -1  -2 -16   28.94    4.11
  -1  -2 -17    9.41    2.58
  -1   2 -17    7.53    3.30
  -1  -2 -17   12.76    3.25
  -1  -2 -17   11.08    3.78
  -1   2 -17    9.52    3.03
  -1  -2 -18   16.53    2.71
  -1   2 -18   11.78    2.66
  -1  -2 -18   12.38    2.66
   1   3 -19  107.37    5.19
   1  -3 -19  110.82    5.24
   1  -3 -19  110.79    5.44
   1  -3 -18  176.44    8.03
   1   3 -18  177.35    8.01
   1   3 -18  166.19    7.81
   1  -3 -18  182.12    8.58
   1  -3 -17   -1.01    3.41
   1   3 -17   -2.25    3.46
   1  -3 -17   -0.19    4.50
   1   3 -17   -1.15    3.18
   1   3 -16    6.55    3.42
   1  -3 -16    7.09    3.54
   1   3 -16    8.93    3.96
   1  -3 -16    8.22    3.77
   1   3 -16    1.03    3.72
   1  -3 -16    3.72    4.86
   1  -3 -16    4.88    4.02
   1   3 -16    6.88    3.95
   1   3 -15   27.76    3.90
   1  -3 -15   33.20    3.86
   1   3 -15   37.04    4.62
   1  -3 -15   27.61    4.45
   1  -3 -15   30.07    4.24
   1  -3 -15   31.70    4.43
   1   3 -15   37.69    4.27
   1   3 -15   23.32    3.88
   1  -3 -15   22.39    5.48
   1  -3 -14    0.08    3.50
   1  -3 -14    4.18    3.53
   1   3 -14    2.47    3.44
   1  -3 -14   12.20    6.88
   1   3 -14    1.45    6.89
   1  -3 -14    7.29    4.18
   1   3 -14   -0.15    3.82
   1  -3 -14   -0.49    3.87
   1   3 -14    2.97    3.96
   1  -3 -14    2.58    3.75
   1   3 -14   -3.83    7.41
   1  -3 -14   -3.20    7.21
   1   3 -13   29.29    7.31
   1  -3 -13   27.57    7.24
   1  -3 -13   14.28    6.60
   1   3 -13   26.77    6.73
   1  -3 -13   24.69    3.72
   1   3 -13   25.51    3.47
   1   3 -13   24.67    3.53
   1  -3 -13   29.31    3.71
   1  -3 -13   26.80    4.19
   1   3 -13   29.82    4.13
   1  -3 -13   26.06    4.04
   1   3 -13   26.20    4.12
   1  -3 -13   28.89    3.91
   1  -3 -13   28.69    3.75
   1   3 -13   28.46    3.65
   1   3 -12   30.24    6.88
   1  -3 -12   15.63    6.42
   1  -3 -12   22.36    6.16
   1   3 -12   25.56    6.26
   1   3 -12   19.55    3.30
   1  -3 -12   16.63    3.37
   1   3 -12   19.72    3.61
   1  -3 -12   21.77    3.36
   1   3 -12   24.38    3.38
   1  -3 -12   19.46    3.77
   1  -3 -12   23.68    3.72
   1   3 -12   20.45    3.76
   1   3 -12   20.90    3.55
   1  -3 -12   20.66    3.86
   1  -3 -12   24.42    3.38
   1   3 -12   22.93    3.25
   1   3 -11   17.97    2.86
   1   3 -11   20.64    2.96
   1  -3 -11   20.49    3.00
   1   3 -11   15.27    3.35
   1  -3 -11    9.19    5.76
   1   3 -11   14.45    5.50
   1   3 -11   28.10    5.64
   1  -3 -11   17.37    5.69
   1   3 -10  210.28    9.19
   1  -3 -10  205.37    9.19
   1   3 -10  209.54    9.14
   1   3 -10  209.46   11.55
   1  -3 -10  201.46   11.50
   1   3 -10  200.05   11.23
   1  -3 -10  198.65   11.11
   1  -3  -9 1555.12   63.65
   1   3  -9 1506.06   64.13
   1   3  -9 1591.66   63.65
   1   3  -9 1599.25   63.64
   1  -3  -9 1563.67   64.25
   1   3  -9 1617.61   65.36
   1  -3  -9 1570.42   65.31
   1  -3  -9 1564.12   65.19
   1   3  -9 1578.24   65.17
   1   3  -8  174.20    8.60
   1  -3  -8  173.41    7.83
   1   3  -8  176.59    7.77
   1   3  -8  179.05    7.75
   1  -3  -8  181.67    9.74
   1   3  -8  184.90    9.75
   1  -3  -8  188.59    8.61
   1  -3  -8  171.85    9.29
   1   3  -8  175.98    9.37
   1  -3  -7  272.71   11.56
   1  -3  -7  248.76   12.06
   1   3  -7  246.80   12.05
   1   3  -7  249.54   11.67
   1  -3  -7  241.34   11.98
   1   3  -7  260.60   12.08
  -1   3   6 2020.37   81.47
   1  -3  -6 2109.53   81.97
   1  -3  -6 2022.35   82.26
   1   3  -6 2012.23   82.27
   1   3  -6 1955.99   82.04
   1   3  -6 2033.38   82.20
   1  -3  -6 1943.80   82.17
   1  -3  -6 1974.19   82.15
   1   3  -6 2054.23   82.20
   1  -3  -5    5.64    3.25
  -1   3   5    4.18    2.40
   1   3  -5    2.55    2.96
   1   3  -5    6.80    3.26
   1  -3  -5    2.35    3.11
   1   3  -5    4.74    3.07
   1   3  -5    1.26    3.01
   1  -3  -5    3.20    2.98
   1   3  -4   23.70    3.13
   1  -3  -4   26.92    3.16
   1   3  -4   24.24    3.44
   1   3  -4   25.04    3.17
   1  -3  -4   24.45    3.25
   1  -3  -4   20.73    3.16
   1   3  -4   21.23    3.22
   1   3  -3  710.51   28.98
   1  -3  -3  708.17   28.68
   1  -3  -3  698.59   28.61
   1   3  -3  688.56   28.66
   1   3  -3  683.75   28.60
   1   3  -2  540.97   21.58
   1   3  -2  499.43   21.70
   1  -3  -2  544.53   21.67
   1   3  -2  528.28   21.68
   1  -3  -2  523.50   21.73
   1   3  -1   35.61    2.26
   1   3   0 8409.82  329.25
  -1   3   0 8138.51  328.78
  -1  -3   0 8152.65  328.79
  -1   3  -1   81.22    4.66
   1   3   1   81.66    4.71
  -1   3  -1   79.34    3.96
  -1  -3  -1   81.24    3.91
  -1  -3  -2  830.72   34.57
  -1  -3  -2  788.78   34.53
  -1   3  -2  908.32   34.86
  -1   3  -2  846.31   34.60
   1   3   2  824.10   34.64
  -1   3  -2  840.13   34.58
  -1  -3  -2  862.17   34.52
  -1   3  -2  894.67   34.57
  -1   3  -3   80.56    4.63
  -1  -3  -3   78.46    4.63
  -1  -3  -3   81.84    4.61
  -1   3  -3   76.46    4.61
   1   3   3   77.70    4.14
  -1   3  -3   81.32    4.57
  -1  -3  -3   83.99    4.49
  -1  -3  -4 1138.86   48.03
  -1  -3  -4 1164.80   47.99
  -1   3  -4 1162.67   48.09
  -1   3  -4 1187.51   48.01
  -1   3  -4 1150.26   47.73
  -1  -3  -4 1191.41   47.98
  -1   3  -4 1213.34   48.03
  -1   3  -5  528.64   22.84
  -1  -3  -5  533.01   22.83
  -1   3  -5  539.39   22.69
  -1   3  -5  530.34   22.13
  -1  -3  -5  517.01   22.71
  -1  -3  -5  550.27   22.72
  -1   3  -5  544.79   22.76
  -1  -3  -6  374.88   16.72
  -1   3  -6  373.88   15.77
  -1   3  -6  388.09   16.99
  -1  -3  -6  364.64   16.89
  -1   3  -6  399.02   16.79
  -1  -3  -6  371.78   15.77
  -1  -3  -6  380.59   16.79
  -1   3  -6  386.17   16.82
  -1   3  -7   23.68    2.36
  -1  -3  -7   22.20    2.37
  -1   3  -7   23.47    2.67
  -1  -3  -7   18.95    2.67
  -1   3  -7   21.90    2.40
  -1  -3  -7   16.63    1.86
  -1  -3  -7   22.01    4.33
  -1   3  -7   20.24    4.25
  -1   3  -7   20.23    3.86
  -1  -3  -7   25.97    4.23
  -1   3  -7   25.60    4.02
  -1  -3  -7   25.41    4.34
  -1   3  -8   21.76    2.71
  -1   3  -8   15.67    2.39
  -1  -3  -8   16.55    2.73
  -1  -3  -8   16.15    2.36
  -1   3  -8   17.97    2.52
  -1  -3  -8   22.68    4.57
  -1   3  -8   24.58    4.53
  -1  -3  -8   28.08    4.30
  -1  -3  -8   15.88    4.51
  -1   3  -8   20.11    4.24
  -1   3  -8   21.97    4.65
  -1   3  -9  330.03   13.92
  -1  -3  -9  326.49   13.91
  -1   3  -9  332.37   13.96
  -1  -3  -9  335.47   15.81
  -1   3  -9  317.78   15.92
  -1   3  -9  338.57   15.70
  -1  -3  -9  326.32   15.99
  -1   3  -9  321.78   15.75
  -1  -3  -9  318.87   15.82
  -1  -3 -10   15.48    5.66
  -1   3 -10   23.41    5.58
  -1  -3 -10   24.74    5.76
  -1   3 -10   20.32    5.83
  -1   3 -10   21.92    3.18
  -1  -3 -10   21.95    3.12
  -1  -3 -10   21.24    6.16
  -1   3 -10   21.09    5.59
  -1  -3 -11  193.63   12.46
  -1   3 -11  211.61   12.51
  -1  -3 -11  196.95   12.07
  -1   3 -11  220.38   12.25
  -1  -3 -11  209.32    9.81
  -1   3 -11  214.37    9.72
  -1   3 -11  217.00    9.63
  -1  -3 -11  196.52    9.62
  -1  -3 -11  217.71   10.00
  -1   3 -11  199.45    9.78
  -1  -3 -11  203.33    9.71
  -1   3 -11  213.35    9.54
  -1  -3 -11  200.26    9.72
  -1  -3 -11  218.90    9.52
  -1   3 -11  211.48    9.73
  -1   3 -11  218.39    9.55
  -1  -3 -11  219.68    9.56
  -1   3 -12   39.23    7.21
  -1  -3 -12   43.42    7.97
  -1   3 -12   44.00    7.21
  -1  -3 -12   53.16    7.27
  -1  -3 -12   45.36    4.47
  -1  -3 -12   38.16    5.45
  -1   3 -12   41.53    4.08
  -1   3 -12   35.87    4.27
  -1  -3 -12   43.57    4.12
  -1   3 -12   34.91    4.20
  -1  -3 -12   37.56    4.02
  -1  -3 -12   45.78    4.61
  -1   3 -12   43.02    4.57
  -1  -3 -12   42.01    4.47
  -1  -3 -12   36.57    4.38
  -1  -3 -12   42.64    4.03
  -1   3 -12   43.05    4.17
  -1   3 -12   50.25    3.83
  -1  -3 -12   41.74    4.07
  -1   3 -12   41.99    4.05
  -1   3 -13  284.47   16.43
  -1  -3 -13  299.75   16.44
  -1  -3 -13  269.22   15.91
  -1  -3 -13  304.26   13.28
  -1   3 -13  293.78   13.06
  -1  -3 -13  287.42   13.94
  -1  -3 -13  280.05   12.91
  -1   3 -13  288.77   13.25
  -1  -3 -13  307.62   13.24
  -1   3 -13  294.89   13.19
  -1  -3 -13  299.07   13.13
  -1  -3 -13  268.01   13.00
  -1  -3 -13  300.80   12.94
  -1   3 -13  297.69   12.91
  -1  -3 -14  135.65   11.31
  -1   3 -14  156.73   11.64
  -1  -3 -14  147.92    8.99
  -1  -3 -14  151.16    7.70
  -1   3 -14  158.80    7.66
  -1   3 -14  149.46    7.93
  -1  -3 -14  150.28    7.96
  -1   3 -15   55.10    5.21
  -1  -3 -15   55.62    6.06
  -1   3 -15   61.66    5.02
  -1  -3 -15   64.69    5.02
  -1  -3 -16   14.79    4.65
  -1   3 -16   14.73    3.73
  -1   3 -16   15.04    3.70
  -1  -3 -16   11.22    3.60
  -1  -3 -17   50.70    3.78
  -1   3 -17   59.31    4.00
  -1  -3 -17   57.41    4.82
  -1  -3 -17   59.57    4.13
  -1   3 -17   62.09    4.11
  -1  -3 -18   19.85    3.06
  -1   3 -18   21.22    2.49
  -1   3 -18   23.86    2.59
  -1  -3 -18   23.25    2.65
   1  -4 -19   24.13    2.78
   1   4 -19   23.34    2.11
   1  -4 -19   21.35    2.17
   1  -4 -18   -2.27    2.28
   1  -4 -18   -2.11    3.60
   1   4 -18    3.37    2.40
   1  -4 -18   -0.68    2.61
   1   4 -18    1.55    2.59
   1   4 -17   40.05    3.70
   1  -4 -17   39.58    4.99
   1  -4 -17   40.37    3.81
   1   4 -17   39.44    3.81
   1  -4 -16  121.99    6.67
   1   4 -16  127.71    6.61
   1  -4 -16  126.07    6.60
   1   4 -16  111.54    6.65
   1   4 -15    7.25    4.08
   1  -4 -15   11.61    4.03
   1  -4 -15    7.73    4.03
   1   4 -15   -0.45    3.48
   1  -4 -15    3.84    3.48
   1  -4 -15    5.86    3.93
   1   4 -15   -0.37    3.66
   1  -4 -15    4.55    3.19
   1   4 -14   15.83    3.56
   1  -4 -14   13.53    3.42
   1   4 -14   17.57    7.30
   1  -4 -14   18.56    7.34
   1  -4 -14   16.38    4.06
   1   4 -14   19.27    4.10
   1  -4 -14   16.90    4.13
   1  -4 -14   13.68    3.68
   1   4 -14   11.61    3.82
   1   4 -14   12.74    7.00
   1  -4 -14   12.26    7.03
   1   4 -13  190.78   11.86
   1  -4 -13  180.86   11.82
   1   4 -13  178.71    8.83
   1   4 -13  198.01    8.80
   1  -4 -13  193.97    8.77
   1  -4 -13  185.68    9.02
   1  -4 -13  196.75    9.35
   1   4 -13  179.61    9.06
   1   4 -13  192.90    8.97
   1  -4 -13  187.73    8.95
   1   4 -13  183.43   11.96
   1  -4 -13  168.87   12.01
   1  -4 -12  118.97    9.32
   1   4 -12  114.50    9.17
   1   4 -12  114.48    8.90
   1  -4 -12  123.54    8.93
   1   4 -12  113.90    5.88
   1   4 -12  107.86    6.26
   1  -4 -12  105.18    5.81
   1   4 -12  112.12    5.88
   1   4 -12  103.19    5.92
   1  -4 -12  103.06    6.30
   1  -4 -12   75.36    5.74
   1  -4 -12  107.58    6.15
   1   4 -12  114.34    6.13
   1  -4 -12  110.82    6.12
   1   4 -12  110.83    5.74
   1  -4 -12  117.09    5.85
   1   4 -12  113.60    5.78
   1  -4 -11   43.90    6.35
   1   4 -11   30.80    6.03
   1   4 -11   41.24    6.28
   1  -4 -11   32.07    6.20
   1   4 -11   34.75    3.34
   1  -4 -11   41.39    3.40
   1   4 -11   40.89    3.73
   1  -4 -11   40.35    3.71
   1   4 -11   43.77    3.83
   1  -4 -11   41.40    3.67
   1   4 -11   34.16    3.52
   1  -4 -11   36.40    3.32
   1   4 -11   38.54    3.29
   1   4 -11   37.70    3.46
   1   4 -11   34.19    3.37
   1  -4 -11   37.15    3.35
   1   4 -10  163.73    7.23
   1  -4 -10  146.74    9.41
   1   4 -10  154.41    9.37
   1  -4 -10  164.96    9.65
   1   4 -10  163.68    9.62
   1   4 -10  155.32    7.15
   1  -4 -10  144.78    7.18
   1   4  -9  115.66    5.45
   1  -4  -9  103.60    7.46
   1   4  -9  120.86    7.45
   1   4  -9  109.00    7.49
   1  -4  -9  111.61    6.25
   1  -4  -9  111.61    7.49
   1   4  -9  114.15    5.39
   1  -4  -9  104.91    5.35
   1   4  -9   98.36    6.30
   1   4  -8  762.89   30.45
   1   4  -8  747.05   31.70
   1  -4  -8  766.99   31.81
   1   4  -8  751.76   31.86
   1  -4  -8  760.78   31.96
   1  -4  -8  765.01   31.25
   1  -4  -8  740.86   30.38
   1   4  -8  754.29   31.41
   1   4  -8  715.11   30.37
   1   4  -7   51.06    3.04
   1   4  -7   47.10    4.61
   1  -4  -7   53.93    4.71
   1  -4  -7   53.67    4.95
  -1   4   7   46.85    3.36
   1  -4  -7   49.25    4.20
   1   4  -7   44.70    4.65
   1   4  -7   53.64    4.73
   1  -4  -6   95.06    5.88
   1   4  -6   93.03    5.81
   1  -4  -6   91.40    5.86
   1   4  -6   86.42    5.78
  -1   4   6   99.64    5.22
   1   4  -6   97.38    6.09
   1   4  -5   69.82    4.42
   1  -4  -5   58.98    4.51
   1  -4  -5   59.48    4.35
   1   4  -5   64.36    4.57
   1  -4  -5   57.92    4.39
   1   4  -5   57.34    4.48
   1   4  -5   68.41    4.87
   1  -4  -4  268.54   12.30
   1   4  -4  273.76   12.38
   1   4  -4  299.66   12.41
   1  -4  -4  290.65   12.34
   1   4  -4  285.13   12.40
   1  -4  -4  280.88   12.41
   1   4  -4  285.55   13.02
   1  -4  -3  149.18    6.83
   1   4  -3  154.82    6.91
   1  -4  -3  148.27    6.86
   1   4  -3  152.79    6.94
   1   4  -3  145.55    6.86
   1  -4  -3  145.29    6.93
   1   4  -2  542.88   22.87
   1  -4  -2  561.40   22.89
   1  -4  -2  552.38   22.84
   1   4  -2  559.54   22.87
   1   4  -2  579.72   22.97
   1   4  -2  575.20   23.71
   1  -4  -1   13.01    1.57
   1   4  -1   16.47    1.51
   1   4  -1   16.10    1.58
  -1   4   1   18.05    1.26
   1  -4  -1   14.78    1.41
  -1  -4   0  361.22   16.14
  -1   4   0  403.69   16.16
  -1  -4   0  416.88   16.14
  -1  -4  -1   25.71    1.90
  -1   4  -1   22.19    2.01
  -1   4  -1   27.68    3.36
   1   4   1   26.53    3.50
  -1  -4  -2  695.83   29.58
  -1   4  -2  724.85   29.63
  -1  -4  -2  714.00   29.62
  -1   4  -2  749.82   29.64
  -1   4  -2  738.83   30.05
   1   4   2  734.61   29.98
  -1   4  -3    1.01    2.49
  -1  -4  -3    2.40    2.19
  -1   4  -3    0.72    2.33
  -1  -4  -3    4.50    2.08
  -1   4  -3    2.46    2.82
  -1   4  -3    2.64    2.53
   1   4   3    3.11    2.44
  -1  -4  -3    1.94    2.43
  -1   4  -4   12.66    2.99
  -1  -4  -4   12.53    2.80
  -1   4  -4   17.10    3.05
  -1  -4  -4   11.42    2.67
  -1   4  -4   14.34    3.01
  -1  -4  -4   12.19    2.97
  -1   4  -5  691.51   28.12
  -1  -4  -5  664.40   28.13
  -1   4  -5  660.15   27.84
  -1  -4  -5  665.12   28.19
  -1  -4  -5  663.77   28.10
  -1   4  -5  672.90   28.22
  -1   4  -5  672.74   28.09
  -1   4  -6 1610.12   64.73
  -1  -4  -6 1585.11   64.66
  -1   4  -6 1504.72   64.06
  -1   4  -6 1619.09   64.80
  -1  -4  -6 1555.17   64.77
  -1  -4  -6 1598.11   64.67
  -1   4  -6 1619.76   64.67
  -1   4  -7  315.07   12.89
  -1   4  -7  309.12   14.24
  -1  -4  -7  295.88   14.18
  -1  -4  -7  328.34   14.25
  -1   4  -7  320.39   14.22
  -1  -4  -7  314.44   14.42
  -1   4  -7  308.92   14.36
  -1  -4  -7  282.14   12.98
  -1   4  -7  293.96   12.99
  -1   4  -7  307.01   12.88
  -1  -4  -7  300.57   12.84
  -1  -4  -7  306.64   12.78
  -1   4  -7  305.92   12.79
  -1   4  -8  100.44    5.10
  -1   4  -8   93.21    6.85
  -1  -4  -8   96.72    6.89
  -1  -4  -8  111.68    6.71
  -1  -4  -8   89.81    7.01
  -1   4  -8   99.13    6.93
  -1   4  -8  102.14    6.95
  -1   4  -8   94.78    4.90
  -1  -4  -8   94.17    4.81
  -1  -4  -8   96.80    4.95
  -1   4  -9   29.01    3.13
  -1   4  -9   26.66    3.03
  -1  -4  -9   25.01    3.01
  -1   4  -9   34.91    5.61
  -1  -4  -9   25.90    5.58
  -1  -4  -9   20.66    4.85
  -1  -4  -9   24.85    5.22
  -1   4  -9   23.19    5.03
  -1   4  -9   26.62    5.17
  -1  -4 -10   14.29    5.63
  -1   4 -10   28.43    5.83
  -1  -4 -10   32.45    5.77
  -1   4 -10   20.46    5.53
  -1  -4 -10   22.93    3.27
  -1   4 -10   23.34    3.15
  -1   4 -10   19.19    3.44
  -1  -4 -10   19.98    2.99
  -1   4 -10   20.87    2.98
  -1   4 -10   22.18    3.39
  -1  -4 -10   22.53    3.28
  -1   4 -10   24.56    2.90
  -1   4 -10   22.75    3.15
  -1  -4 -10   23.35    3.16
  -1  -4 -10   27.55    2.93
  -1   4 -10   23.91    3.06
  -1  -4 -10   20.47    2.99
  -1   4 -10   26.63    3.20
  -1  -4 -11    8.12    5.95
  -1   4 -11    6.62    5.94
  -1   4 -11    8.63    5.84
  -1  -4 -11    5.71    5.80
  -1   4 -11    4.99    3.22
  -1  -4 -11   -0.72    3.40
  -1  -4 -11   -3.48    4.45
  -1   4 -11   -2.76    3.70
  -1   4 -11    4.15    2.98
  -1  -4 -11   -1.03    3.01
  -1   4 -11    5.26    3.45
  -1  -4 -11   -1.58    3.43
  -1  -4 -11    2.49    3.82
  -1   4 -11    0.98    2.92
  -1   4 -11    3.64    3.14
  -1  -4 -11    1.92    3.14
  -1  -4 -11   -0.47    3.01
  -1  -4 -11    2.00    2.88
  -1   4 -11    3.65    2.93
  -1  -4 -12  302.17   16.35
  -1   4 -12  308.28   16.14
  -1  -4 -12  272.86   15.68
  -1   4 -12  267.53   15.46
  -1   4 -12  306.37   13.14
  -1  -4 -12  299.04   13.25
  -1   4 -12  297.55   12.99
  -1  -4 -12  288.89   13.00
  -1   4 -12  286.82   13.11
  -1  -4 -12  305.34   13.41
  -1  -4 -12  278.61   13.13
  -1  -4 -12  291.51   12.88
  -1   4 -12  306.72   13.10
  -1   4 -12  290.98   12.85
  -1  -4 -12  301.94   13.18
  -1  -4 -12  294.44   12.97
  -1   4 -12  301.94   12.96
  -1  -4 -13  118.11   10.48
  -1   4 -13  113.34   10.22
  -1   4 -13  125.88    6.91
  -1  -4 -13  126.21    7.32
  -1  -4 -13  115.13    6.91
  -1   4 -13  130.89    7.01
  -1  -4 -13  141.83    6.97
  -1   4 -13  126.07    6.73
  -1  -4 -13  130.08    6.74
  -1   4 -14  172.43    8.52
  -1  -4 -14  180.74    8.95
  -1  -4 -14  180.09    8.70
  -1   4 -14  172.62    8.67
  -1   4 -14  181.66    8.38
  -1  -4 -14  180.27    8.44
  -1  -4 -14  161.91    8.44
  -1   4 -15  230.23   11.44
  -1   4 -15  251.43   11.26
  -1  -4 -15  256.56   11.26
  -1   4 -16  182.92    9.22
  -1  -4 -16  209.69   10.00
  -1   4 -16  201.86    9.07
  -1  -4 -16  195.91    9.11
  -1  -4 -17   20.08    3.06
  -1   4 -17   21.97    3.16
  -1  -4 -17   25.04    3.96
  -1   4 -17   25.22    2.98
  -1  -4 -17   26.15    3.09
  -1   4 -18    6.92    1.97
  -1  -4 -18    5.50    2.78
  -1  -4 -18    0.97    1.72
   1  -5 -19  106.31    5.29
   1   5 -18   58.45    3.47
   1  -5 -18   60.38    3.52
   1   5 -18   57.35    3.55
   1  -5 -17   75.52    4.42
   1   5 -17   76.47    4.39
   1   5 -17   65.37    4.58
   1   5 -16   84.32    4.95
   1  -5 -16   81.05    4.94
   1   5 -16   69.05    5.07
   1  -5 -16   76.41    5.30
   1  -5 -15  161.07    8.31
   1  -5 -15  178.35    8.73
   1   5 -15  174.98    8.30
   1  -5 -15  168.81    8.33
   1  -5 -15  164.62    9.45
   1  -5 -14   34.38    4.03
   1   5 -14   33.41    3.96
   1  -5 -14   25.57    7.26
   1   5 -14   29.47    7.39
   1   5 -14   39.77    4.28
   1  -5 -14   41.52    4.85
   1  -5 -14   36.62    4.34
   1   5 -14   41.22    4.28
   1  -5 -14   41.38    4.25
   1  -5 -14   49.97    8.07
   1   5 -14   29.35    7.61
   1   5 -13    9.20    6.79
   1  -5 -13    3.46    6.79
   1  -5 -13   14.00    6.70
   1   5 -13    9.59    6.80
   1   5 -13   12.83    3.36
   1   5 -13   12.94    3.36
   1  -5 -13    9.68    3.40
   1  -5 -13    8.16    4.34
   1  -5 -13   13.73    3.86
   1   5 -13   14.25    3.76
   1  -5 -13    9.78    3.61
   1   5 -13   13.34    3.69
   1   5 -13   10.10    3.36
   1  -5 -12   63.24    7.52
   1   5 -12   64.10    7.48
   1   5 -12   56.70    7.41
   1  -5 -12   50.86    7.31
   1   5 -12   49.80    4.09
   1   5 -12   59.10    4.80
   1   5 -12   57.26    4.17
   1  -5 -12   49.61    4.01
   1  -5 -12   56.97    4.47
   1   5 -12   54.80    4.44
   1  -5 -12   44.72    4.40
   1  -5 -12   56.15    5.00
   1   5 -12   58.69    4.23
   1  -5 -12   54.02    4.37
   1   5 -12   54.87    4.12
   1   5 -11  103.31    8.22
   1  -5 -11   98.72    8.34
   1  -5 -11   98.77    8.09
   1   5 -11   95.69    8.02
   1   5 -11   99.60    5.30
   1   5 -11  101.29    5.79
   1   5 -11  104.74    5.68
   1  -5 -11   87.02    5.59
   1  -5 -11  100.88    5.60
   1   5 -11  105.27    5.58
   1  -5 -11   98.64    5.51
   1   5 -11  104.20    5.49
   1   5 -11  102.45    5.47
   1  -5 -11   98.22    5.31
   1   5 -11   91.41    5.30
   1   5 -10  111.13    5.37
   1  -5 -10  105.63    7.65
   1   5 -10   96.94    7.52
   1  -5 -10   90.94    7.71
   1   5 -10  117.52    7.94
   1  -5 -10   95.50    5.20
   1   5 -10  104.26    5.27
   1   5  -9  723.63   29.36
   1  -5  -9  702.50   30.83
   1   5  -9  727.21   30.84
   1   5  -9  734.31   31.06
   1  -5  -9  660.72   30.14
   1  -5  -9  744.41   31.11
   1   5  -9  705.13   29.25
   1  -5  -9  727.69   29.26
   1   5  -8  255.62   10.94
   1  -5  -8  249.25   12.36
   1   5  -8  260.76   12.41
   1  -5  -8  252.97   11.93
   1   5  -8  254.80   12.49
   1  -5  -8  268.95   12.60
   1  -5  -8  253.65   10.79
   1   5  -8  251.51   10.78
   1   5  -8  252.70   12.27
   1   5  -7   20.95    2.63
   1  -5  -7   25.92    3.80
   1   5  -7   19.74    3.98
   1   5  -7   26.30    4.40
   1   5  -7   23.52    4.21
   1  -5  -7   27.97    4.41
  -1   5   7   20.56    3.22
   1   5  -6   91.79    4.62
   1   5  -6   97.45    5.64
   1  -5  -6   87.38    5.59
  -1   5   6   95.92    5.54
   1   5  -6   91.54    5.84
   1  -5  -6   97.64    5.81
   1   5  -6   87.00    6.25
   1  -5  -5 1012.02   41.55
   1   5  -5 1015.22   41.56
   1   5  -5 1009.82   41.63
   1  -5  -5  991.17   41.60
   1   5  -5 1030.26   42.23
   1  -5  -4   45.65    3.11
   1   5  -4   38.63    3.24
   1   5  -4   38.18    3.25
   1  -5  -4   43.15    3.31
   1   5  -4   39.86    4.67
   1   5  -3  138.35    6.16
   1  -5  -3  137.44    6.09
   1   5  -3  128.88    6.13
   1  -5  -3  131.08    6.18
   1  -5  -2  102.51    4.57
   1   5  -2  103.93    4.59
   1  -5  -2  102.37    4.59
   1   5  -2  118.82    5.16
   1   5  -2   98.34    4.61
   1   5  -2  108.56    6.45
   1   5  -1  668.75   28.27
   1   5   0   96.53    6.03
  -1  -5  -1   73.21    3.39
  -1   5  -1   76.17    3.47
  -1   5  -1   84.80    4.89
   1   5   1   79.37    5.18
  -1  -5  -2   40.92    2.65
  -1   5  -2   44.68    2.85
  -1   5  -2   48.71    4.01
   1   5   2   49.71    4.07
  -1  -5  -3 1649.88   67.75
  -1   5  -3 1767.67   68.20
  -1   5  -3 1680.79   67.72
  -1  -5  -3 1602.19   67.66
  -1   5  -3 1646.31   67.69
   1   5   3 1739.72   68.02
  -1  -5  -4  505.57   22.16
  -1   5  -4  540.46   22.30
  -1  -5  -4  531.77   22.31
  -1   5  -4  545.33   22.25
  -1   5  -4  529.28   22.27
  -1  -5  -4  527.01   22.17
  -1   5  -5 1301.83   53.43
  -1   5  -5 1308.07   54.23
  -1  -5  -5 1302.69   54.22
  -1  -5  -5 1326.32   54.11
  -1   5  -5 1319.81   54.10
  -1  -5  -5 1341.87   54.11
  -1   5  -5 1366.42   54.16
  -1   5  -6   80.63    4.26
  -1   5  -6   81.69    5.56
  -1  -5  -6   78.50    5.49
  -1   5  -6   74.30    5.09
  -1  -5  -6   79.47    5.31
  -1   5  -6   76.82    5.68
  -1  -5  -6   78.00    5.57
  -1   5  -6   73.42    5.40
  -1   5  -7  240.21   11.63
  -1  -5  -7  239.04   11.61
  -1   5  -7  261.16   11.59
  -1  -5  -7  252.76   11.54
  -1  -5  -7  253.17   11.87
  -1  -5  -7  226.91   10.55
  -1   5  -7  247.17   11.71
  -1   5  -7  236.25   10.63
  -1  -5  -7  228.48   10.06
  -1   5  -7  224.40   10.06
  -1   5  -8   83.70    6.40
  -1  -5  -8   77.98    6.31
  -1   5  -8   87.30    6.54
  -1   5  -8   80.65    6.30
  -1  -5  -8   87.72    6.31
  -1  -5  -8   81.10    6.62
  -1   5  -8   76.94    4.34
  -1  -5  -8   80.01    4.32
  -1   5  -9   18.91    3.15
  -1  -5  -9   15.95    2.68
  -1   5  -9   14.56    2.74
  -1   5  -9   16.10    5.19
  -1  -5  -9    8.94    5.23
  -1   5  -9    9.48    4.96
  -1  -5  -9   21.61    5.05
  -1   5 -10   24.61    6.19
  -1  -5 -10   25.28    6.14
  -1   5 -10   25.34    5.85
  -1  -5 -10   22.48    5.65
  -1   5 -10   24.20    3.29
  -1   5 -10   25.96    3.63
  -1   5 -10   17.49    3.17
  -1  -5 -10   17.38    3.13
  -1  -5 -10   24.88    3.51
  -1   5 -10   29.39    3.49
  -1  -5 -10   23.04    3.71
  -1   5 -10   30.11    3.19
  -1  -5 -10   27.20    3.40
  -1   5 -10   22.64    3.02
  -1  -5 -10   26.45    3.01
  -1   5 -10   23.40    3.43
  -1   5 -10   27.35    3.15
  -1  -5 -10   27.94    3.04
  -1  -5 -11  150.27   10.48
  -1   5 -11  160.39   10.51
  -1  -5 -11  125.12    9.91
  -1   5 -11  160.34    7.41
  -1  -5 -11  144.84    8.42
  -1   5 -11  161.53    7.83
  -1  -5 -11  126.24    7.31
  -1   5 -11  128.20    7.31
  -1  -5 -11  138.86    7.37
  -1   5 -11  148.82    7.46
  -1  -5 -11  155.99    7.42
  -1  -5 -11  153.42    7.13
  -1   5 -11  152.47    7.41
  -1   5 -11  145.50    7.08
  -1   5 -11  158.54    7.25
  -1   5 -11  155.40    7.50
  -1  -5 -11  150.75    7.16
  -1  -5 -12  531.02   26.25
  -1   5 -12  539.20   26.27
  -1   5 -12  581.73   23.88
  -1  -5 -12  589.20   23.97
  -1  -5 -12  532.68   24.47
  -1   5 -12  575.76   23.65
  -1  -5 -12  547.77   23.63
  -1   5 -12  550.08   23.61
  -1   5 -12  563.94   23.43
  -1  -5 -12  571.15   23.48
  -1  -5 -13  138.34   10.77
  -1   5 -13  134.45   10.63
  -1   5 -13  131.86    7.15
  -1  -5 -13  134.53    8.60
  -1  -5 -13  119.54    6.62
  -1  -5 -13  137.09    7.69
  -1  -5 -13  141.99    7.51
  -1   5 -13  138.37    7.62
  -1   5 -13  137.93    7.19
  -1  -5 -13  138.50    7.25
  -1  -5 -13  145.42    6.95
  -1   5 -13  148.59    6.90
  -1  -5 -14  133.73    7.61
  -1   5 -14  156.09    7.45
  -1  -5 -14  144.13    7.49
  -1   5 -14  144.79    7.46
  -1  -5 -14  145.82    8.90
  -1  -5 -14  152.53    7.98
  -1  -5 -15   -0.71    3.04
  -1  -5 -15    4.77    3.39
  -1   5 -15    2.80    3.36
  -1   5 -16   -2.01    3.32
  -1   5 -16   -2.45    2.92
  -1  -5 -16   -0.05    2.93
  -1   5 -17  306.52   13.22
  -1  -5 -17  312.51   13.20
  -1  -5 -18    8.49    2.58
  -1   5 -18    8.60    1.92
  -1  -5 -18    6.90    1.74
   1   6 -18   49.27    3.10
   1  -6 -18   57.56    4.22
   1  -6 -17   81.59    4.43
   1   6 -17   77.46    4.80
   1  -6 -16  116.61    6.66
   1  -6 -16  133.12    6.57
   1   6 -16  136.84    6.55
   1  -6 -16  142.46    8.10
   1  -6 -16  147.01    7.18
   1  -6 -15   44.98    4.43
   1  -6 -15   53.85    4.90
   1  -6 -15   41.45    5.88
   1   6 -15   50.94    4.09
   1  -6 -15   48.29    4.09
   1  -6 -14   89.05    6.02
   1  -6 -14   79.02    5.13
   1   6 -14   73.14    5.07
   1  -6 -14   76.33    6.44
   1   6 -13   54.01    7.81
   1  -6 -13   38.44    7.27
   1   6 -13   47.10    3.97
   1   6 -13   43.76    4.09
   1  -6 -13   47.31    4.01
   1   6 -13   48.89    4.27
   1  -6 -13   51.77    4.35
   1   6 -13   48.18    4.17
   1  -6 -13   53.80    4.32
   1   6 -13   49.21    4.26
   1   6 -12  119.36    9.22
   1  -6 -12  120.12    9.39
   1   6 -12  113.52    9.02
   1  -6 -12  114.98    9.25
   1   6 -12  109.42    6.05
   1   6 -12  128.07    6.68
   1   6 -12  105.36    6.16
   1  -6 -12  107.47    6.15
   1  -6 -12  118.92    6.31
   1  -6 -12  106.79    6.56
   1   6 -12  130.48    6.36
   1   6 -12  131.28    6.35
   1  -6 -12  126.66    6.31
   1   6 -12  127.43    6.40
   1  -6 -11  164.14   10.54
   1   6 -11  174.03   10.61
   1  -6 -11  162.92   10.34
   1   6 -11  161.08   10.43
   1   6 -11  156.22    7.74
   1   6 -11  183.24    8.23
   1   6 -11  172.67    8.12
   1  -6 -11  161.15    7.77
   1   6 -11  163.02    7.81
   1   6 -11  171.02    7.91
   1  -6 -11  151.61    8.16
   1   6 -11  173.34    7.89
   1   6 -11  175.80    8.09
   1   6 -10    7.57    3.05
   1   6 -10    9.97    3.09
   1   6 -10    8.72    2.92
   1  -6 -10    6.40    3.41
   1   6 -10   12.78    5.18
   1  -6 -10    8.48    5.30
   1  -6 -10   13.74    5.00
   1   6 -10    8.79    5.07
   1   6 -10    5.02    2.59
   1  -6 -10    6.51    2.57
   1   6  -9    7.11    2.85
   1  -6  -9    6.87    4.82
   1  -6  -9    7.68    3.64
   1   6  -9    4.67    4.81
   1  -6  -9    6.62    4.41
   1   6  -9    6.17    4.52
   1   6  -9    4.47    2.27
   1  -6  -9    3.91    2.27
   1   6  -8   27.29    2.98
   1   6  -8   28.10    4.84
   1  -6  -8   28.90    4.64
   1   6  -8   28.26    4.73
   1  -6  -8   23.63    4.25
   1   6  -8   32.92    4.62
   1  -6  -8   27.79    4.38
   1  -6  -8   22.43    2.37
   1   6  -7 1307.05   54.12
  -1   6   7 1265.98   54.77
   1  -6  -7 1322.73   55.05
   1   6  -7 1372.45   55.12
   1  -6  -7 1359.81   54.95
   1   6  -7 1422.03   55.00
   1   6  -7 1346.47   55.53
  -1   6   6   92.72    6.19
   1  -6  -6   92.77    5.85
   1   6  -6  101.48    5.91
   1   6  -6  104.96    5.78
   1  -6  -6  103.25    5.74
   1   6  -6   94.39    6.90
   1   6  -5   18.43    2.49
   1  -6  -5   18.91    3.22
   1   6  -5   23.48    4.61
   1   6  -5   17.28    2.92
   1   6  -5   28.36    3.15
   1  -6  -5   22.05    2.72
   1   6  -4 1114.41   46.27
   1  -6  -4 1114.05   46.26
   1   6  -4 1147.49   46.23
   1  -6  -4 1147.36   46.22
   1   6  -4 1185.34   47.44
   1  -6  -3   99.22    4.62
   1   6  -3  100.95    4.60
   1   6  -3  103.16    5.26
   1  -6  -3  101.91    4.54
   1   6  -3   98.17    4.60
   1   6  -2  232.76   10.25
   1   6  -2  233.96   11.43
   1   6  -1   32.79    3.07
   1   6  -1   35.62    4.58
   1   6   0    4.19    3.51
  -1   6  -1  328.88   14.86
   1   6   1  339.87   15.05
  -1   6  -2  408.36   17.65
   1   6   2  401.85   17.73
  -1   6  -3  498.29   21.11
  -1   6  -3  540.13   22.00
  -1   6  -4    4.56    2.19
  -1   6  -4    4.26    2.60
  -1  -6  -4    5.48    2.44
  -1   6  -4    5.72    2.44
  -1   6  -5  823.58   33.39
  -1   6  -5  810.30   34.06
  -1   6  -5  834.91   34.00
  -1  -6  -5  806.97   33.96
  -1  -6  -5  809.66   34.13
  -1   6  -6  399.49   16.69
  -1   6  -6  399.56   17.71
  -1  -6  -6  399.70   17.73
  -1   6  -6  390.49   17.67
  -1  -6  -6  407.33   17.57
  -1   6  -7  195.45    7.91
  -1  -6  -7  157.20    7.52
  -1   6  -7  171.34    8.61
  -1   6  -7  178.19    9.31
  -1  -6  -7  172.85    9.35
  -1   6  -7  150.28    9.07
  -1  -6  -7  179.77    9.13
  -1   6  -8    6.65    2.39
  -1  -6  -8    7.22    2.36
  -1   6  -8   12.64    4.66
  -1  -6  -8   12.60    4.89
  -1  -6  -8    7.46    4.37
  -1   6  -8   14.46    4.59
  -1   6  -9  106.33    5.43
  -1   6  -9  108.51    5.72
  -1  -6  -9   82.92    7.31
  -1  -6  -9   95.55    5.87
  -1  -6  -9   75.63    5.65
  -1   6  -9  101.34    5.28
  -1  -6  -9   98.75    7.85
  -1   6  -9  102.31    7.75
  -1   6 -10   93.66    7.96
  -1  -6 -10   90.31    7.94
  -1   6 -10   84.88    5.35
  -1   6 -10   90.06    5.49
  -1  -6 -10   72.95    6.31
  -1   6 -10   92.31    5.07
  -1  -6 -10   88.61    5.86
  -1   6 -10   84.21    4.95
  -1   6 -10   93.01    5.35
  -1  -6 -10   83.69    4.72
  -1   6 -11  128.01    9.94
  -1  -6 -11  131.54   10.12
  -1  -6 -11  138.38    8.46
  -1   6 -11  143.79    7.23
  -1  -6 -11  149.98    7.71
  -1   6 -11  145.25    7.69
  -1  -6 -11  137.41    7.11
  -1   6 -11  149.13    7.19
  -1  -6 -11  144.00    6.93
  -1   6 -11  141.52    6.95
  -1   6 -11  145.30    7.33
  -1  -6 -12    6.01    5.13
  -1   6 -12    3.21    3.52
  -1  -6 -12    0.65    4.28
  -1   6 -12    2.38    3.30
  -1  -6 -12    7.79    3.37
  -1   6 -12    8.82    3.12
  -1  -6 -12    3.19    2.99
  -1  -6 -12   -0.49    4.42
  -1   6 -12    4.06    3.84
  -1  -6 -13   15.03    4.36
  -1   6 -13   17.76    4.22
  -1   6 -13   12.95    3.63
  -1  -6 -13   18.59    3.27
  -1  -6 -13   17.19    5.37
  -1   6 -13   15.30    3.51
  -1  -6 -13   20.86    3.63
  -1  -6 -14    1.32    3.83
  -1   6 -14    0.64    3.34
  -1  -6 -14   -0.70    5.37
  -1  -6 -14    4.15    2.38
  -1   6 -14   -7.56    3.37
  -1  -6 -14    1.86    3.38
  -1  -6 -15  692.74   32.02
  -1  -6 -15  788.27   31.94
  -1   6 -15  792.99   31.94
  -1  -6 -16    7.70    4.14
  -1   6 -16   10.33    3.18
  -1  -6 -17    9.42    2.63
  -1   6 -17    7.39    2.40
  -1  -6 -17    5.82    3.40
  -1  -6 -18   50.71    2.85
  -1   6 -18   62.99    2.91
   1  -7 -18   58.69    3.73
   1   7 -18   41.55    2.65
   1   7 -17  150.73    7.48
   1  -7 -17  184.60    8.22
   1  -7 -16  171.70    8.02
   1  -7 -16  175.77    8.62
   1   7 -15   28.63    2.88
   1  -7 -15   18.31    5.15
   1  -7 -15   18.50    3.93
   1  -7 -14    3.81    5.32
   1   7 -14    8.23    3.02
   1   7 -13   15.02    2.99
   1  -7 -13    5.83    5.03
   1   7 -13   16.20    3.27
   1   7 -13   14.96    3.61
   1   7 -12  140.84    7.30
   1  -7 -12  123.72    6.51
   1  -7 -12  140.08    7.68
   1   7 -12  131.66    6.71
   1  -7 -12  113.37    7.23
   1   7 -12  142.17    6.70
   1   7 -12  140.76    7.04
   1   7 -11   35.07    4.12
   1   7 -11   32.31    3.94
   1  -7 -11   23.45    3.08
   1  -7 -11   26.10    4.27
   1   7 -11   32.50    6.27
   1   7 -11   32.79    3.90
   1   7 -10   13.22    3.42
   1  -7 -10   10.53    3.69
   1   7 -10   11.73    3.21
   1   7 -10    9.17    3.31
   1   7 -10    5.53    5.44
   1  -7 -10    6.29    5.06
   1   7  -9  225.54   10.02
   1   7  -9  229.26   10.05
   1   7  -9  228.36   10.10
   1  -7  -9  218.93   10.20
   1  -7  -9  193.58   11.17
   1   7  -9  232.29   11.63
   1  -7  -9  219.26   11.25
   1   7  -8  299.06   13.13
   1  -7  -8  278.55   12.91
   1   7  -8  270.60   13.76
  -1   7   7    3.01    4.01
   1   7  -7   -1.35    3.31
   1   7  -7    2.90    4.73
   1  -7  -7   -3.21    3.01
   1   7  -6  501.69   20.14
   1   7  -6  478.94   20.58
  -1   7   6  451.46   21.30
   1  -7  -6  474.14   20.49
   1   7  -6  495.15   21.81
   1   7  -5  281.75   11.47
   1   7  -5  268.56   11.58
   1   7  -5  300.54   13.51
   1   7  -4    3.35    2.19
   1   7  -4   -2.51    4.62
   1   7  -3   58.59    3.49
   1   7  -3   51.01    3.69
   1   7  -2  439.00   18.69
   1   7  -2  402.94   16.96
   1   7  -2  412.83   17.42
   1   7  -1    2.99    3.93
   1   7  -1    3.08    2.69
   1   7   0  204.26   10.52
   1   7   1    7.25    4.00
  -1   7  -1    3.43    3.77
  -1   7  -2    3.88    3.57
   1   7   2    2.57    3.70
  -1   7  -3  182.62    9.61
  -1   7  -3  189.29    8.25
  -1   7  -4 1465.01   59.36
  -1   7  -5  226.10    9.90
  -1   7  -6  175.62    9.63
  -1   7  -6  181.67    8.23
  -1   7  -7   49.04    5.05
  -1   7  -7   57.87    5.05
  -1   7  -7   56.24    3.99
  -1   7  -8  219.48   10.40
  -1  -7  -8  216.71   10.83
  -1  -7  -8  227.36   10.47
  -1  -7  -8  209.46   10.38
  -1   7  -8  238.46   11.73
  -1   7  -8  251.81   10.30
  -1  -7  -9   26.07    4.09
  -1  -7  -9   13.23    4.06
  -1  -7  -9   24.53    4.58
  -1   7  -9   25.26    3.39
  -1   7  -9   32.76    5.92
  -1   7  -9   25.65    3.77
  -1   7  -9   28.54    3.70
  -1   7 -10   20.18    3.62
  -1   7 -10   25.37    4.04
  -1  -7 -10   14.56    4.85
  -1   7 -10   19.43    3.41
  -1  -7 -10   18.29    4.40
  -1  -7 -11  124.00    7.36
  -1   7 -11  131.22    6.79
  -1  -7 -11  128.87    8.13
  -1   7 -11  127.41    7.06
  -1   7 -11  142.69    7.22
  -1  -7 -12   24.13    4.92
  -1   7 -12   23.84    3.64
  -1  -7 -12   24.87    5.45
  -1   7 -12   30.41    3.52
  -1   7 -12   30.02    4.45
  -1  -7 -12   27.34    4.91
  -1  -7 -13  409.80   17.32
  -1   7 -13  379.46   16.79
  -1  -7 -13  433.88   17.96
  -1  -7 -13  371.21   16.74
  -1   7 -13  391.18   16.73
  -1  -7 -13  416.85   17.45
  -1   7 -13  394.55   17.20
  -1  -7 -14   25.23    4.63
  -1  -7 -14   41.70    5.60
  -1   7 -14   27.30    3.40
  -1  -7 -14   28.61    3.03
  -1  -7 -14   34.05    4.30
  -1   7 -14   29.25    3.25
  -1  -7 -15   20.47    4.72
  -1  -7 -15   15.32    3.48
  -1   7 -16  121.92    6.41
  -1  -7 -16  144.41    7.10
  -1  -7 -17    9.95    3.06
  -1   7 -17    8.49    2.16
  -1  -7 -17    8.66    2.38
   1  -8 -18    8.15    2.15
   1  -8 -18    8.75    1.75
   1   8 -17    4.46    2.20
   1  -8 -17    3.01    3.17
   1  -8 -16  294.17   12.26
   1  -8 -16  251.83   11.65
   1  -8 -15  250.21   11.90
   1  -8 -15  247.37   11.36
   1  -8 -14   88.64    6.17
   1  -8 -14   93.42    6.87
   1  -8 -13  474.92   20.57
   1  -8 -13  469.90   21.03
   1   8 -13  482.93   20.18
   1  -8 -12    6.67    4.29
   1  -8 -12    9.69    4.21
   1   8 -12    4.22    3.88
   1   8 -12   11.68    3.85
   1  -8 -12    3.50    4.62
   1   8 -12    4.19    3.58
   1   8 -11   25.21    3.93
   1   8 -11   25.17    4.01
   1   8 -11   21.13    3.79
   1  -8 -11   20.91    4.42
   1   8 -10   11.03    3.41
   1   8 -10    7.89    3.52
   1   8 -10   11.95    3.59
   1  -8 -10    8.88    3.99
   1  -8  -9   50.52    5.95
   1   8  -9   56.20    4.23
   1   8  -9   51.93    4.11
   1   8  -8  621.92   23.73
   1   8  -8  502.47   23.89
   1   8  -7  189.72   11.08
   1   8  -7  195.12    8.80
  -1   8   7  179.86   10.27
   1   8  -6  299.53   14.85
   1   8  -6  302.04   12.70
  -1   8   6  264.51   14.21
   1   8  -5  290.16   12.56
   1   8  -5  303.14   14.78
   1   8  -4   21.31    2.88
   1   8  -3    3.43    2.54
   1   8  -3    1.38    4.66
   1   8  -2  183.96    9.78
   1   8  -2  170.13    7.65
   1   8  -2  163.76    8.12
   1   8  -1 2047.83   82.80
   1   8  -1 1999.93   81.22
   1   8  -1 2015.30   81.79
  -1   8   0   21.85    2.42
   1   8   0   29.67    4.99
  -1   8   0   23.80    4.46
   1   8   1  358.33   15.87
  -1   8  -1  340.05   15.44
  -1   8  -1  329.43   14.03
  -1   8  -2 1262.53   50.61
  -1   8  -2 1206.62   49.46
  -1   8  -3  154.50    8.63
  -1   8  -3  153.22    7.06
  -1   8  -4   41.78    3.23
  -1   8  -5  414.62   17.42
  -1   8  -6  128.78    8.59
  -1   8  -6  143.48    6.84
  -1  -8  -7   33.23    4.09
  -1   8  -7   39.13    4.03
  -1   8  -7   34.26    5.37
  -1   8  -7   44.90    3.84
  -1  -8  -8    8.16    3.53
  -1   8  -8    7.59    3.67
  -1   8  -8    9.97    2.86
  -1  -8  -8   10.73    4.19
  -1   8  -8    9.21    3.38
  -1  -8  -9  339.94   15.02
  -1   8  -9  335.70   14.75
  -1   8  -9  344.06   14.89
  -1   8  -9  325.95   14.62
  -1  -8  -9  341.68   15.34
  -1   8  -9  353.63   14.81
  -1  -8 -10    4.61    4.85
  -1   8 -10    4.82    2.95
  -1  -8 -10    4.86    4.21
  -1   8 -10    1.22    3.77
  -1   8 -10    2.58    3.86
  -1   8 -11    1.96    3.26
  -1  -8 -11    1.57    4.97
  -1  -8 -11    2.28    4.24
  -1   8 -11    0.85    3.74
  -1   8 -12  192.03    9.45
  -1  -8 -12  225.89   10.97
  -1  -8 -12  215.00   10.30
  -1  -8 -12  207.26   10.42
  -1   8 -12  214.74   10.07
  -1   8 -13   28.66    3.42
  -1  -8 -13   35.81    5.54
  -1  -8 -13   40.42    4.82
  -1  -8 -13   26.59    4.78
  -1   8 -13   40.42    4.43
  -1  -8 -14  191.89    9.20
  -1  -8 -14  223.22   10.38
  -1  -8 -14  224.91    9.97
  -1  -8 -14  209.44    9.92
  -1  -8 -15   35.79    4.52
  -1  -8 -15   27.45    3.62
  -1  -8 -16  125.01    6.00
  -1   8 -16   96.86    5.38
  -1   8 -17   85.58    4.01
  -1  -8 -17   80.86    4.45
   1   9 -17    9.71    1.90
   1  -9 -17    6.29    2.59
   1  -9 -16   61.63    4.39
   1  -9 -16   55.74    3.97
   1  -9 -15   40.25    4.60
   1  -9 -15   35.57    4.10
   1  -9 -15   37.02    4.09
   1  -9 -14   26.06    4.83
   1  -9 -14   28.78    4.40
   1  -9 -14   24.32    4.47
   1  -9 -13  831.28   34.06
   1  -9 -13  835.23   34.29
   1   9 -13  797.29   33.69
   1  -9 -12  563.81   23.64
   1   9 -12  535.01   23.28
   1   9 -12  535.45   23.30
   1  -9 -12  543.17   23.93
   1   9 -12  589.80   23.32
   1  -9 -11  259.63   13.07
   1  -9 -11  274.98   13.17
   1  -9 -11  277.15   13.54
   1   9 -11  314.19   12.95
   1   9 -11  309.21   12.93
   1   9 -11  282.59   12.79
   1   9 -10   95.83    5.71
   1   9 -10   97.61    5.94
   1  -9  -9    7.68    5.16
   1   9  -9   18.41    3.16
   1   9  -9   13.71    3.76
   1   9  -8  144.67    6.88
   1   9  -8  122.05    7.65
   1   9  -8  148.53    7.24
   1  -9  -8  138.57    7.34
  -1   9   7   80.32    7.14
   1   9  -7   93.51    5.22
   1  -9  -7   81.22    5.31
   1   9  -6  167.98    8.42
  -1   9   6  166.62   10.22
   1   9  -6  178.91    8.09
   1  -9  -6  163.21    8.07
   1   9  -5   16.19    3.07
   1   9  -5   31.60    6.25
   1   9  -4  177.46    8.22
   1   9  -3  942.33   38.74
   1   9  -3  976.05   40.84
   1   9  -2   66.34    6.38
   1   9  -2   58.49    3.80
   1   9  -1  157.41    9.11
   1   9  -1  140.38    6.52
  -1   9   1  128.98    6.31
   1   9  -1  145.43    7.19
  -1   9   0    2.43    2.22
   1   9   0    1.80    2.49
   1   9   0    3.48    3.51
  -1   9   0    1.59    4.39
  -1   9  -1  219.55    9.73
  -1   9  -1  240.24   11.49
  -1   9  -2   25.77    2.84
  -1   9  -2   26.40    4.71
  -1   9  -3    6.47    2.70
  -1   9  -3    3.53    4.44
  -1   9  -4  337.75   14.40
  -1   9  -5    6.75    3.51
  -1  -9  -5    7.89    3.43
  -1   9  -5    5.72    5.16
  -1   9  -5    5.27    3.05
  -1  -9  -6  401.35   18.77
  -1   9  -6  462.45   18.69
  -1   9  -6  417.10   20.38
  -1   9  -6  472.55   18.92
  -1  -9  -7  782.25   35.02
  -1  -9  -7  843.17   35.00
  -1   9  -7  898.88   34.92
  -1   9  -7  823.77   36.34
  -1   9  -7  869.19   35.11
  -1  -9  -8   22.12    4.02
  -1  -9  -8   27.79    4.48
  -1   9  -8   26.47    3.21
  -1  -9  -8   22.85    4.31
  -1   9  -8   25.28    3.78
  -1   9  -8   18.19    4.54
  -1   9  -8   24.57    3.79
  -1  -9  -9   14.40    4.15
  -1  -9  -9   15.81    4.30
  -1   9  -9   11.84    3.06
  -1   9  -9   15.79    3.82
  -1   9  -9   18.49    3.82
  -1  -9 -10   47.97    5.06
  -1  -9 -10   45.40    5.16
  -1   9 -10   40.87    3.84
  -1   9 -10   51.42    4.64
  -1   9 -10   44.30    4.55
  -1   9 -10   53.60    4.66
  -1   9 -11   82.20    5.49
  -1  -9 -11   91.84    6.26
  -1   9 -11   70.76    4.78
  -1  -9 -11   79.79    5.98
  -1   9 -12  130.22    6.68
  -1  -9 -12  118.82    7.29
  -1  -9 -12  134.09    7.46
  -1  -9 -12  126.22    7.02
  -1   9 -13   52.45    4.37
  -1  -9 -13   56.14    5.13
  -1  -9 -13   64.98    5.35
  -1  -9 -13   59.66    5.07
  -1  -9 -14   73.87    5.24
  -1  -9 -14   73.19    4.34
  -1  -9 -14   87.38    5.65
  -1  -9 -15   18.80    3.21
  -1  -9 -15   26.33    3.64
  -1  -9 -16    6.97    2.50
  -1  -9 -16   11.31    2.71
  -1   9 -16    7.91    2.31
   1 -10 -17    3.79    1.60
   1 -10 -16    2.70    2.46
   1 -10 -16    2.36    2.34
   1 -10 -15   32.78    3.68
   1 -10 -15   29.90    3.69
   1 -10 -15   32.73    3.65
   1 -10 -14  282.64   12.99
   1 -10 -14  295.31   12.85
   1 -10 -14  287.62   12.96
   1 -10 -13  147.02    7.70
   1 -10 -13  149.19    7.87
   1  10 -13  134.05    7.09
   1 -10 -12   -1.17    4.40
   1 -10 -12    3.64    4.24
   1  10 -12   -0.84    3.85
   1  10 -12    1.17    3.50
   1  10 -11  166.89    8.17
   1  10 -11  142.45    7.76
   1 -10 -11  171.53    8.63
   1 -10 -11  164.13    8.55
   1  10 -10  128.99    6.73
   1  10 -10  136.69    7.13
   1 -10 -10  126.30    7.48
   1 -10  -9    1.83    4.43
   1  10  -9   -1.18    3.67
   1  10  -9    5.65    3.11
   1  10  -9    0.61    3.77
   1 -10  -8   51.10    4.87
   1  10  -8   45.96    4.42
   1  10  -8   33.99    6.58
   1  10  -8   45.68    4.54
   1 -10  -7   19.14    4.04
   1  10  -7   16.08    3.71
   1  10  -6  117.34    5.93
   1 -10  -6  122.69    6.67
   1  10  -6  132.37    6.58
  -1  10   6  131.81    9.03
   1  10  -6  120.33    6.91
   1 -10  -5    6.03    3.39
   1  10  -5    3.77    3.30
  -1  10   5    1.43    5.87
   1  10  -5    1.54    3.65
   1 -10  -4  418.95   18.32
   1  10  -4  455.51   18.57
   1  10  -4  432.68   18.33
   1  10  -3   17.78    3.08
   1  10  -2  369.60   15.68
  -1  10   1   90.01    4.80
   1  10  -1   98.66    5.20
  -1  10   1  102.31    7.46
   1  10   0  458.92   19.47
  -1  10   0  464.15   19.37
  -1  10   0  501.10   21.22
   1  10   1   64.81    4.07
  -1  10  -1   61.63    3.94
  -1  10  -1   63.77    6.32
   1  10   1   66.26    5.38
   1  10   2   12.03    2.78
  -1  10  -2   15.86    2.93
  -1  10  -2   14.18    4.94
  -1  10  -3   26.39    3.20
  -1 -10  -4   -2.27    3.37
  -1  10  -4    0.60    3.09
  -1  10  -4   -1.46    5.87
  -1 -10  -5   15.43    3.90
  -1  10  -5   19.03    6.25
  -1  10  -5   25.28    3.52
  -1 -10  -6   18.76    4.14
  -1 -10  -6   14.14    3.44
  -1  10  -6   19.47    3.49
  -1  10  -6   24.80    6.42
  -1  10  -6   29.56    4.31
  -1 -10  -7  107.58    6.82
  -1 -10  -7  119.66    6.49
  -1  10  -7  118.58    6.40
  -1  10  -7  110.84    8.51
  -1  10  -7  117.29    6.97
  -1  10  -8  333.53   16.00
  -1  10  -8  364.19   15.63
  -1  10  -8  370.37   15.61
  -1 -10  -8  361.28   15.77
  -1 -10  -9    3.81    3.97
  -1 -10  -9    8.30    4.18
  -1  10  -9    2.88    3.68
  -1  10  -9    5.08    3.88
  -1 -10 -10  104.69    6.45
  -1 -10 -10   99.51    6.62
  -1 -10 -10  108.66    7.06
  -1  10 -10   98.52    6.15
  -1  10 -10  100.39    6.14
  -1 -10 -11   38.89    4.73
  -1 -10 -11   44.66    4.97
  -1  10 -11   45.07    4.20
  -1  10 -11   51.29    4.31
  -1  10 -12    7.59    3.47
  -1 -10 -12    7.93    4.16
  -1 -10 -12    3.06    4.07
  -1 -10 -13   20.64    4.21
  -1 -10 -13   12.32    3.20
  -1 -10 -13   13.68    3.90
  -1 -10 -13   18.20    3.80
  -1 -10 -14    3.51    3.46
  -1 -10 -14   -2.29    3.36
  -1 -10 -14   -2.65    2.26
  -1 -10 -15   41.94    3.43
  -1 -10 -16    2.86    1.66
  -1  10 -16    2.40    1.58
   1 -11 -16   15.75    1.95
   1  11 -16   13.71    1.69
   1 -11 -15  122.10    5.76
   1 -11 -15  103.55    5.19
   1 -11 -14   64.92    4.86
   1 -11 -14   65.37    4.40
   1 -11 -14   63.59    4.19
   1 -11 -13    4.79    3.65
   1 -11 -13    5.80    3.34
   1  11 -13    5.04    3.07
   1  11 -12  410.76   17.96
   1 -11 -12  425.17   18.11
   1 -11 -12  431.14   18.19
   1  11 -11   51.18    4.59
   1 -11 -11   52.11    4.60
   1 -11 -11   51.35    4.84
   1 -11 -10   77.08    6.12
   1 -11 -10   76.85    5.79
   1  11 -10   88.92    5.38
   1  11 -10   81.97    5.59
   1 -11  -9    4.53    4.48
   1  11  -9    1.26    3.87
   1  11  -9    0.99    3.96
   1 -11  -8  132.25    7.46
   1  11  -8  132.18    7.13
   1 -11  -8  115.51    9.54
   1  11  -8  137.47    7.34
   1 -11  -7  300.24   12.68
   1  11  -7  279.83   12.41
   1 -11  -6   51.30    4.79
   1  11  -6   49.33    3.67
   1  11  -6   54.34    4.56
  -1  11   6   48.00    7.29
   1  11  -6   59.91    5.39
   1  11  -5   13.03    2.83
   1 -11  -5   14.76    3.85
   1  11  -5   18.20    3.64
  -1  11   5   22.49    6.67
   1  11  -5   14.52    4.32
   1 -11  -4  406.59   18.21
   1  11  -4  447.62   18.28
  -1  11   4  402.81   20.70
   1  11  -4  444.90   18.54
   1 -11  -3   63.88    4.44
   1  11  -3   59.99    4.88
   1  11  -3   63.40    4.52
   1  11  -2  444.53   19.06
   1  11  -2  459.84   19.23
  -1  11   2  457.41   21.20
   1  11  -1   60.91    4.22
  -1  11   1   47.14    6.64
   1  11   0   70.58    4.42
  -1  11   0   62.73    4.07
  -1  11   0   60.63    6.65
  -1  11  -1   26.22    3.21
   1  11   1   30.00    3.40
  -1  11  -1   20.34    5.41
  -1 -11  -2  154.70    7.89
   1  11   2  164.85    7.72
  -1  11  -2  178.49    7.80
  -1  11  -2  148.46    9.70
  -1 -11  -3   85.54    5.63
  -1  11  -3  110.27    9.04
  -1  11  -3  102.97    5.49
  -1 -11  -4   39.19    4.40
  -1  11  -4   43.13    4.00
  -1  11  -4   46.49    7.41
  -1  11  -4   50.54    4.70
  -1 -11  -5    1.85    3.94
  -1  11  -5   -1.56    6.26
  -1  11  -5    0.27    3.36
  -1 -11  -6   75.02    5.06
  -1 -11  -6   72.77    5.65
  -1  11  -6   74.95    5.07
  -1  11  -6   82.40    8.06
  -1  11  -6   82.59    5.95
  -1 -11  -7   -0.07    3.56
  -1  11  -7    5.46    3.73
  -1  11  -7   10.18    6.08
  -1  11  -7    2.97    3.17
  -1  11  -7    5.65    4.66
  -1  11  -8   10.72    3.57
  -1  11  -8    9.04    4.86
  -1  11  -8   15.95    4.04
  -1 -11  -8    6.69    3.91
  -1  11  -9   58.81    4.73
  -1 -11  -9   68.07    6.06
  -1  11  -9   72.31    5.08
  -1 -11  -9   63.75    5.07
  -1 -11 -10  319.07   14.18
  -1 -11 -10  322.70   14.22
  -1  11 -10  308.78   13.94
  -1 -11 -10  341.09   14.76
  -1  11 -10  313.61   14.06
  -1 -11 -11    3.05    3.86
  -1 -11 -11   -0.69    3.55
  -1  11 -11    0.13    3.20
  -1 -11 -11    9.69    4.81
  -1  11 -11   -0.59    3.54
  -1 -11 -12   23.07    3.72
  -1 -11 -12   21.74    3.74
  -1 -11 -13    1.06    2.73
  -1 -11 -13    1.24    2.87
  -1 -11 -14    3.53    3.09
  -1 -11 -14    5.17    1.98
  -1 -11 -14   -0.37    2.27
  -1 -11 -15    2.13    1.91
  -1  11 -15    2.39    1.96
   1 -12 -15   37.01    2.83
   1 -12 -14   17.63    2.22
   1 -12 -13  128.87    6.53
   1 -12 -13  133.04    7.01
   1 -12 -12    9.50    3.38
   1 -12 -12   11.38    4.23
   1 -12 -11    4.37    3.70
   1  12 -11    8.75    3.49
   1  12 -11    4.66    3.54
   1 -12 -10  148.23    7.79
   1  12 -10  153.26    7.67
   1  12 -10  148.74    7.80
   1 -12  -9    5.69    3.83
   1 -12  -9    5.98    4.46
   1  12  -9    0.14    3.72
   1  12  -9   -0.15    4.01
   1 -12  -8   30.66    4.07
   1 -12  -8   21.58    4.73
   1  12  -8   31.32    4.15
   1  12  -8   25.32    4.35
   1 -12  -7   87.81    5.96
   1  12  -7   78.86    4.52
   1  12  -7   90.09    5.57
   1  12  -7   87.35    8.69
   1  12  -7   71.85    6.31
   1 -12  -6    4.96    4.16
   1  12  -6    1.97    2.78
   1  12  -6    4.95    3.78
  -1  12   6    3.76    6.59
   1  12  -6   -4.54    4.82
   1 -12  -5  204.66    9.60
   1  12  -5  195.49    9.07
   1  12  -5  195.15    9.42
  -1  12   5  194.78   12.33
   1  12  -5  201.54   10.07
   1 -12  -4   11.41    3.83
   1  12  -4    3.54    3.64
  -1  12   4   13.27    7.23
   1  12  -4   -0.52    4.42
   1 -12  -3   66.06    4.75
   1  12  -3   71.98    4.94
   1  12  -3   68.30    5.39
  -1  12   3   68.17    8.63
  -1  12   3   63.63    7.85
   1  12  -2  398.87   17.11
   1  12  -2  412.33   17.43
  -1  12   2  365.81   19.96
   1  12  -1  195.20    8.83
   1  12  -1  180.73    9.02
  -1  12   1  171.28   12.18
   1  12   0  104.12    5.82
  -1  12   0  103.20    5.46
   1  12   0  106.34    6.08
  -1  12   0   99.55    9.43
  -1  12  -1   50.06    3.88
   1  12   1   48.46    4.03
  -1  12  -2  248.32   15.10
  -1  12  -2  267.13   11.69
   1  12   2  264.04   11.63
  -1  12  -3   37.88    4.88
  -1  12  -3   22.41    3.66
  -1 -12  -3   35.38    4.02
  -1  12  -3   32.43    7.45
  -1  12  -4   25.36    3.76
  -1  12  -4   16.27    7.19
  -1 -12  -4   17.45    4.15
  -1  12  -4   28.89    4.76
  -1  12  -5   78.06    4.65
  -1  12  -5   94.59    5.49
  -1  12  -5   79.75    8.79
   1  12   5   82.02    8.54
  -1  12  -6  147.55    7.81
  -1  12  -6  141.33   10.69
  -1 -12  -6  173.65    8.63
  -1  12  -6  159.48    8.07
  -1 -12  -7   47.86    5.39
  -1  12  -7   50.79    5.64
  -1  12  -7   53.37    4.69
  -1  12  -7   60.97    4.62
  -1 -12  -7   50.82    4.31
  -1  12  -8   25.68    5.03
  -1  12  -8   14.46    3.30
  -1 -12  -8   11.77    4.71
  -1  12  -8   17.43    3.80
  -1 -12  -8   12.99    3.66
  -1 -12  -9  313.11   13.29
  -1  12  -9  292.92   12.56
  -1 -12  -9  283.66   12.58
  -1 -12 -10   -1.01    4.60
  -1  12 -10    0.74    2.84
  -1  12 -10   -3.67    3.45
  -1 -12 -10    1.59    3.47
  -1  12 -11    5.75    2.72
  -1 -12 -11    6.79    4.31
  -1 -12 -11    8.38    3.32
  -1 -12 -12    8.86    3.80
  -1 -12 -13    6.78    2.35
  -1 -12 -14   49.94    2.80
   1 -13 -14   12.35    2.46
   1 -13 -14    4.16    1.24
   1 -13 -13  102.96    5.52
   1 -13 -12    9.51    2.72
   1  13 -12    4.70    2.74
   1 -13 -12    5.44    3.55
   1 -13 -11  167.87    8.01
   1  13 -11  174.65    8.05
   1 -13 -11  185.05    8.73
   1  13 -11  163.69    8.11
   1 -13 -10    3.61    3.28
   1  13 -10   -2.32    3.35
   1  13 -10    4.07    3.44
   1 -13 -10    3.93    4.11
   1 -13  -9  157.50    7.86
   1  13  -9  164.03    8.02
   1  13  -9  166.40    8.11
   1 -13  -8  114.41    6.44
   1  13  -8  120.26    6.61
   1  13  -8  132.75    6.96
   1  13  -7    9.82    2.42
   1 -13  -7    3.92    4.29
   1  13  -7    8.28    3.74
   1  13  -6  216.35   10.09
   1 -13  -6  231.16   10.79
   1  13  -6  250.20   10.63
   1  13  -6  220.84   11.28
   1 -13  -5  143.26    7.41
   1  13  -5  128.38    6.73
   1  13  -5  144.54    7.25
  -1  13   5  127.14   10.15
   1  13  -5  136.72   10.86
   1  13  -5  127.54    7.92
   1  13  -4   -0.92    3.27
   1 -13  -4   10.52    3.90
   1  13  -4    5.16    3.67
  -1  13   4    5.39    7.14
   1  13  -4    9.55    4.60
   1 -13  -3   21.03    3.81
   1  13  -3   29.83    4.02
   1  13  -3   27.21    4.73
  -1  13   3   32.76    7.82
   1  13  -2   59.96    4.68
   1  13  -2   57.98    5.26
  -1  13   2   72.41    8.64
   1  13  -1    6.46    3.47
   1  13  -1    5.05    4.09
   1  13   0   80.60    5.07
   1  13   0   77.62    5.41
  -1  13   0   75.25    9.07
   1  13   1   50.50    4.00
  -1  13  -1   44.24    3.86
   1  13   1   45.91    4.42
  -1  13  -2   51.15    5.30
  -1  13  -2   44.85    3.86
   1  13   2   37.22    4.17
  -1  13  -2   51.82    8.40
  -1  13  -3   25.15    3.58
  -1  13  -3   32.57    4.83
  -1  13  -3   20.25    7.59
  -1  13  -4   16.51    3.54
   1  13   4   16.32    7.07
  -1  13  -4   12.97    7.34
  -1  13  -4   24.57    4.93
  -1 -13  -4   18.81    4.12
  -1  13  -5   17.73    3.58
  -1  13  -5   15.26    2.69
  -1  13  -5   15.58    5.15
  -1 -13  -5   16.19    4.27
  -1  13  -6   15.77    3.67
  -1  13  -6   20.44    4.27
  -1 -13  -6   17.25    4.49
  -1  13  -7  205.49    9.72
  -1 -13  -7  217.77   10.31
  -1  13  -7  203.36    9.94
  -1  13  -8   81.98    5.24
  -1 -13  -8   85.91    6.15
  -1  13  -9   28.14    3.69
  -1 -13  -9   28.70    3.32
  -1 -13  -9   32.62    4.57
  -1 -13 -10   20.80    4.33
  -1  13 -10   25.85    3.42
  -1 -13 -11   23.33    3.91
  -1 -13 -12    6.72    3.10
  -1 -13 -12    3.41    2.48
  -1 -13 -13    8.11    1.72
   1 -14 -13    8.78    2.27
   1 -14 -13    5.72    1.53
   1 -14 -12   -0.88    2.73
   1  14 -11   36.69    3.21
   1 -14 -11   41.12    3.84
   1  14 -10    5.32    2.96
   1 -14 -10    3.07    2.35
   1  14 -10    6.95    3.15
   1 -14 -10    8.69    3.49
   1  14  -9   19.67    3.26
   1 -14  -9   13.10    3.84
   1  14  -9   15.63    3.61
   1  14  -8   66.42    4.77
   1 -14  -8   76.38    5.32
   1  14  -8   77.07    5.14
   1  14  -7    4.27    3.45
   1  14  -7   -3.51    3.99
   1 -14  -7   -0.86    3.87
   1  14  -6    4.74    3.45
   1  14  -6    0.74    2.63
   1  14  -6    2.17    4.78
   1 -14  -6    1.71    3.81
   1  14  -5    8.45    3.65
   1  14  -5    4.31    2.96
   1 -14  -5   12.03    3.74
   1  14  -5   13.62    4.96
   1  14  -4  355.13   15.57
   1  14  -4  366.26   15.44
   1  14  -4  353.63   16.13
   1  14  -3   -2.07    3.52
   1  14  -3    4.67    3.39
   1  14  -3    6.34    4.64
   1  14  -2    0.46    3.49
   1  14  -2   -1.26    4.37
   1  14  -1   50.22    4.31
  -1  14   1   50.44    5.03
   1  14  -1   46.29    4.99
   1  14   0   89.58    5.33
   1  14   0   95.65    6.02
  -1  14   0   94.05    6.32
   1  14   1  106.00    6.52
  -1  14  -1  132.78    7.25
  -1  14  -2    8.58    3.05
  -1  14  -2    6.31    4.78
  -1  14  -3    0.46    3.06
  -1  14  -3    2.51    4.86
  -1  14  -4   40.58    3.90
  -1  14  -4   37.91    3.50
  -1  14  -4   49.08    5.50
  -1  14  -5    1.09    3.28
  -1  14  -5    1.46    2.23
  -1 -14  -5    3.44    3.78
  -1  14  -5   -3.61    3.79
  -1  14  -5    0.55    4.87
  -1  14  -6  319.50   14.22
  -1 -14  -6  335.12   14.61
  -1  14  -6  333.80   14.47
  -1  14  -7   28.98    3.56
  -1  14  -7   27.64    3.93
  -1 -14  -7   25.03    4.23
  -1  14  -8  320.61   14.06
  -1  14  -8  319.73   14.17
  -1 -14  -8  346.28   14.48
  -1  14  -9   68.63    4.26
   1  14   9   62.08    3.65
  -1 -14  -9   76.37    5.00
  -1 -14 -10   50.14    4.22
  -1 -14 -11   10.62    3.08
  -1 -14 -12    5.10    1.74
   1 -15 -12    1.80    1.38
   1 -15 -11    9.22    2.26
   1  15 -10   -1.65    2.43
  -1  15  10    4.50    1.71
   1  15 -10    7.86    2.54
   1 -15 -10    5.25    2.75
   1  15  -9   71.86    4.23
   1  15  -9   67.19    4.34
   1 -15  -9   73.39    4.44
   1  15  -8    5.71    2.99
   1  15  -8    3.28    3.26
   1 -15  -8    9.71    3.04
   1  15  -7   35.38    3.62
   1  15  -7   40.12    4.00
   1 -15  -7   34.96    3.63
   1  15  -6  118.55    6.26
   1 -15  -6  121.23    6.20
   1  15  -5  157.11    7.39
   1  15  -5  146.42    7.06
   1  15  -4   12.07    3.30
   1  15  -4   15.84    3.09
  -1  15   4    9.35    3.32
   1  15  -4    7.63    4.61
   1  15  -3    0.69    3.23
   1  15  -3    8.07    3.35
   1  15  -3   -5.56    4.37
  -1  15   3   -3.27    3.55
   1  15  -2  219.04   10.37
   1  15  -2  243.34   10.53
   1  15  -2  210.41   10.93
  -1  15   2  254.65   10.75
   1  15  -1   52.40    4.16
   1  15  -1   70.60    4.80
  -1  15   1   66.63    5.18
   1  15  -1   60.30    5.02
  -1  15   0   11.15    4.27
   1  15   0    8.81    3.84
   1  15   1    5.60    3.49
  -1  15  -1    9.35    4.48
  -1  15  -2    0.24    4.72
  -1  15  -3  150.11    7.50
  -1  15  -3  165.96    7.59
  -1  15  -3  178.60    8.83
  -1  15  -4   78.47    4.75
  -1  15  -4   76.58    4.42
  -1  15  -4   90.58    5.33
  -1  15  -4   83.62    6.21
  -1  15  -5   29.16    3.32
  -1  15  -5   35.97    3.92
  -1  15  -5   31.90    5.03
  -1  15  -6   30.65    3.29
  -1  15  -6   30.25    3.70
  -1 -15  -6   30.53    3.55
  -1  15  -7   49.66    3.68
   1  15   7   53.53    3.66
  -1 -15  -7   52.36    4.05
  -1  15  -7   50.88    3.99
  -1  15  -8   56.01    3.59
   1  15   8   50.65    3.34
  -1  15  -8   56.90    3.86
  -1 -15  -8   53.49    3.97
  -1 -15  -9   -1.44    2.64
  -1 -15 -10    4.68    2.41
  -1  16   9    4.22    1.56
   1  16  -9    3.63    2.27
  -1  16   8   19.71    2.42
   1  16  -8   18.94    2.79
   1  16  -7  153.87    7.08
   1  16  -6    6.67    2.66
   1  16  -5   57.21    3.84
   1  16  -4    2.36    2.66
   1  16  -4    5.13    2.56
   1  16  -3   65.03    4.14
  -1  16   3   66.45    4.47
  -1  16   2    3.84    3.29
   1  16  -2    4.63    3.09
  -1  16   1   18.46    3.69
   1  16  -1   12.15    3.23
  -1  16   0    1.08    3.71
   1  16   0    0.85    3.24
   1  16   0    1.86    3.14
  -1  16  -1    0.07    3.95
  -1  16  -1    5.24    2.93
  -1  16  -2    1.40    4.05
  -1  16  -2   -1.93    2.71
   1  16   2   -0.46    3.26
  -1  16  -3   10.01    4.14
  -1  16  -3    6.41    3.31
   1  16   3    3.27    3.08
  -1  16  -3    5.96    2.38
  -1  16  -4   14.27    3.26
  -1  16  -4   17.75    4.33
   1  16   4   19.00    3.10
  -1  16  -5   33.97    3.50
   1  16   5   40.87    3.38
  -1  16  -6    2.45    2.73
   1  16   6    1.58    2.45
  -1  16  -7   19.52    2.64
   1  16   7   17.65    2.27
  -1 -16  -8   -1.70    2.27
   1  16   8    3.09    1.35
  -1 -16  -9   55.39    3.07
   1 -17  -8    3.60    1.31
  -1  17   7   53.63    2.99
  -1  17   6   63.29    3.54
  -1  17   5  126.19    5.91
  -1  17   4   -0.14    2.36
   1  17  -3    7.15    2.22
   1  17  -2   69.34    3.68
  -1  17   2   64.40    3.76
  -1  17   1    1.31    2.81
   1  17  -1    3.06    2.58
  -1  17   1    1.26    2.58
  -1  17   0   12.59    3.11
  -1  17   0   10.03    2.57
   1  17   0   10.75    2.67
  -1  17  -1   22.66    2.89
  -1  17  -1   15.04    3.35
  -1  17  -1   15.18    2.46
  -1  17  -2    6.75    2.73
  -1  17  -2    1.64    2.01
   1  17   2    3.04    2.55
  -1  17  -3   14.21    2.60
   1  17   3   12.80    2.53
  -1  17  -4    6.15    2.45
  -1 -17  -4    1.23    1.64
  -1  17  -5    2.83    2.22
  -1 -17  -5    1.57    1.64
   1  17   5   -2.42    2.07
  -1  17  -6   13.71    2.05
   1  17   6   12.09    1.77
   1  18  -5    0.09    1.48
  -1  18   5    1.43    1.30
   1  18  -4  157.04    7.05
  -1  18   4  167.73    6.95
   1  18  -3   20.50    2.19
   1  18  -2   11.24    2.27
   1  18  -2   12.84    1.61
  -1  18   2   15.21    1.82
   1  18  -1   69.19    3.63
  -1  18   1   67.71    3.43
   1  18  -1   66.48    3.40
   1  18   0   20.06    2.07
  -1  18   0   23.48    1.89
  -1  18  -1    9.62    1.58
  -1  18  -2   11.77    1.59
  -1  18  -3    3.86    1.28
   1  18   3    2.88    1.60
   1  18   4    3.69    1.34
   2   0 -20   19.65    2.29
   2   0 -19    5.06    2.79
   2   0 -18   36.01    3.90
   2   0 -18   29.46    3.79
   2   0 -17   -0.76    3.27
   2   0 -17    1.98    3.83
   2   0 -17   -1.68    2.92
   2   0 -17    0.91    4.03
   2   0 -17    0.54    4.22
   2   0 -16   20.02    3.66
   2   0 -16   20.01    4.59
   2   0 -16   19.41    4.18
   2   0 -16   14.26    4.57
   2   0 -16   18.98    3.49
   2   0 -15   -2.21    3.41
   2   0 -15    4.74    3.59
   2   0 -15   -1.55    7.43
   2   0 -15   -2.07    4.35
   2   0 -15    1.02    4.16
   2   0 -15    0.34    7.86
   2   0 -14   41.09    4.05
   2   0 -14   44.20    4.26
   2   0 -14   51.11    7.84
   2   0 -14   44.82    3.88
   2   0 -14   39.97    4.82
   2   0 -14   45.35    4.75
   2   0 -14   32.28    8.13
   2   0 -13    3.56    3.09
   2   0 -13    3.47    3.46
   2   0 -13    0.31    6.69
   2   0 -13    2.10    2.97
   2   0 -13    0.37    3.80
   2   0 -13   -0.08    3.75
   2   0 -13   -6.60    6.43
   2   0 -12  324.11   16.64
   2   0 -12  325.46   13.92
   2   0 -12  328.11   13.93
   2   0 -12  318.48   14.01
   2   0 -12  315.15   14.08
   2   0 -12  317.10   16.79
   2   0 -11    3.03    5.26
   2   0 -11   -2.38    5.22
   2   0 -11    0.22    2.80
   2   0 -10   20.10    4.92
   2   0 -10   11.74    5.14
   2   0 -10   13.68    4.96
   2   0 -10   14.81    2.80
   2   0  -9    4.65    4.10
   2   0  -9   -1.48    4.05
   2   0  -9   -0.71    4.09
   2   0  -9    0.43    2.29
   2   0  -8   79.95    5.75
   2   0  -8   70.04    5.48
   2   0  -8   69.11    5.66
   2   0  -8   67.67    3.83
   2   0  -7    2.31    3.59
   2   0  -7    1.10    3.65
   2   0  -7    1.39    3.51
   2   0  -6 1998.44   84.00
   2   0  -6 2075.22   84.17
   2   0  -6 2102.88   83.77
   2   0  -5    2.49    3.53
   2   0  -5    2.51    3.27
   2   0  -5   -0.95    2.84
   2   0  -4  398.21   16.63
   2   0  -4  383.01   16.47
   2   0  -3    0.16    2.63
   2   0  -2 1243.25   50.43
   2   0  -1    0.98    1.65
  -2   0   0 2001.37   79.26
   2   0   0 1926.09   79.12
  -2   0   0 1976.17   79.21
  -2   0  -1    1.51    2.28
   2   0   1    0.36    1.24
  -2   0  -2  472.69   19.94
  -2   0  -2  500.64   20.08
  -2   0  -2  467.67   19.57
  -2   0  -3   -0.64    2.80
  -2   0  -3   -1.46    1.59
  -2   0  -4 1344.35   53.40
  -2   0  -4 1279.72   53.32
  -2   0  -4 1274.98   53.39
  -2   0  -5    0.24    3.28
  -2   0  -5    0.37    3.11
  -2   0  -5    3.32    3.52
  -2   0  -6  520.04   22.72
  -2   0  -6  515.48   22.86
  -2   0  -6  530.03   22.75
  -2   0  -7    2.59    4.09
  -2   0  -7   -1.85    3.74
  -2   0  -7    1.16    3.70
  -2   0  -7   -2.43    2.64
  -2   0  -7    0.41    2.41
  -2   0  -8  970.90   42.74
  -2   0  -8 1038.20   42.61
  -2   0  -8  949.23   42.54
  -2   0  -8 1043.38   41.00
  -2   0  -8  983.43   40.94
  -2   0  -9   -2.72    5.28
  -2   0  -9   -2.89    4.90
  -2   0  -9    1.31    4.91
  -2   0  -9    0.65    2.84
  -2   0  -9    0.59    3.15
  -2   0 -10   47.11    6.67
  -2   0 -10   47.74    6.76
  -2   0 -10   47.36    3.93
  -2   0 -10   47.23    4.09
  -2   0 -10   52.02    4.28
  -2   0 -10   48.27    4.23
  -2   0 -10   47.35    4.25
  -2   0 -10   48.45    3.70
  -2   0 -10   50.24    7.04
  -2   0 -11    5.61    6.61
  -2   0 -11    7.46    6.04
  -2   0 -11   -1.36    5.99
  -2   0 -11    3.92    3.78
  -2   0 -11   -2.64    4.10
  -2   0 -11    2.73    3.13
  -2   0 -11    4.01    3.96
  -2   0 -11   -1.97    3.67
  -2   0 -11   -0.71    3.11
  -2   0 -11   -2.17    3.37
  -2   0 -11    0.41    3.29
  -2   0 -12  235.44   15.22
  -2   0 -12  263.90   11.59
  -2   0 -12  242.20   11.94
  -2   0 -12  273.98   11.69
  -2   0 -12  259.64   12.09
  -2   0 -12  258.61   12.29
  -2   0 -13   -1.75    7.71
  -2   0 -13   -0.44    4.45
  -2   0 -13    0.58    3.82
  -2   0 -13    3.10    3.54
  -2   0 -13   -1.05    4.22
  -2   0 -13    1.97    3.65
  -2   0 -14   23.44    4.24
  -2   0 -14   24.12    4.68
  -2   0 -14   17.93    4.52
  -2   0 -14   20.51    4.03
  -2   0 -14   19.16    3.75
  -2   0 -15   -1.15    3.92
  -2   0 -15    0.27    4.06
  -2   0 -15    2.04    4.18
  -2   0 -15    1.03    3.60
  -2   0 -15    2.08    3.24
  -2   0 -16  110.11    6.23
  -2   0 -16  104.31    6.13
  -2   0 -16  109.11    6.12
  -2   0 -17    0.26    3.10
   2  -1 -20    1.72    1.95
   2  -1 -19   69.70    4.21
   2  -1 -19   64.97    4.07
   2  -1 -18    2.71    3.35
   2  -1 -18    4.54    3.73
   2   1 -17  116.91    5.96
   2  -1 -17  108.54    6.31
   2   1 -17  101.84    6.22
   2  -1 -17  103.69    6.78
   2   1 -17   95.38    5.65
   2  -1 -17  114.52    6.42
   2   1 -16   63.24    4.74
   2  -1 -16   63.90    5.21
   2  -1 -16   62.02    5.14
   2   1 -16   58.29    5.19
   2  -1 -16   63.24    4.47
   2   1 -16   60.28    4.54
   2   1 -15   89.21    5.49
   2  -1 -15   81.09    5.19
   2   1 -15   89.47    5.41
   2   1 -15   76.75    9.10
   2  -1 -15   77.54    6.00
   2  -1 -15   82.38    5.13
   2  -1 -15   86.82    5.78
   2  -1 -15   78.62    9.24
   2   1 -14   42.36    4.32
   2  -1 -14   56.44    4.35
   2   1 -14   54.03    4.31
   2   1 -14   60.54    7.80
   2  -1 -14   57.24    5.09
   2  -1 -14   46.86    4.27
   2  -1 -14   56.26    4.76
   2  -1 -14   57.25    8.13
   2  -1 -13  219.73    9.80
   2   1 -13  218.63    9.81
   2  -1 -13  213.72   13.11
   2  -1 -13  204.76   10.08
   2  -1 -13  215.84    9.79
   2  -1 -13  205.10   10.01
   2   1 -13  205.29   12.67
   2   1 -12   64.72    7.40
   2   1 -12   72.89    4.58
   2   1 -12   77.53    4.61
   2  -1 -12   62.57    4.87
   2  -1 -12   69.03    4.85
   2  -1 -12   58.34    7.52
   2   1 -11   10.66    5.31
   2  -1 -11    6.56    5.40
   2   1 -11    9.89    2.87
   2   1 -10  350.51   14.20
   2   1 -10  335.95   14.46
   2   1 -10  314.91   16.31
   2  -1 -10  333.17   16.55
   2   1  -9  535.60   22.09
   2   1  -9  519.39   22.39
   2   1  -9  520.40   23.67
   2   1  -9  560.91   23.75
   2  -1  -9  571.73   23.95
   2  -1  -8   79.72    4.37
   2   1  -8   82.76    4.27
   2   1  -8   89.77    6.10
   2   1  -8   78.53    6.02
   2  -1  -8   83.79    6.12
   2  -1  -8   94.11    5.36
   2   1  -7  500.73   22.07
   2   1  -7  498.50   22.11
   2  -1  -7  502.12   22.12
  -2  -1   7  516.61   20.86
   2  -1  -7  502.88   21.65
   2   1  -6  469.84   20.32
   2   1  -6  466.60   20.45
  -2  -1   6  478.03   19.44
   2  -1  -6  462.27   20.02
   2   1  -5  214.53    9.90
   2   1  -5  205.11    9.54
  -2  -1   5  200.92    8.86
   2  -1  -5  208.35    9.41
   2   1  -4  472.60   20.54
   2   1  -4  533.19   20.81
   2  -1  -4  471.89   20.41
   2   1  -3 1446.68   58.76
   2  -1  -2  318.44   13.42
  -2  -1   1  973.28   39.86
  -2  -1   1 1024.71   40.14
  -2  -1   0  449.36   18.75
  -2   1   0  461.73   18.86
  -2  -1  -1  852.48   33.03
  -2  -1  -1  770.69   32.84
  -2   1  -1  809.94   33.03
  -2  -1  -2 1735.55   68.26
  -2  -1  -2 1647.44   67.95
  -2   1  -3   29.45    3.41
  -2   1  -3   34.95    3.58
  -2  -1  -3   38.65    3.76
  -2   1  -4   44.30    4.04
  -2   1  -4   47.05    3.89
  -2  -1  -4   40.27    4.05
  -2   1  -4   41.52    2.28
  -2   1  -5  257.21   11.77
  -2  -1  -5  235.80   11.79
  -2   1  -5  253.80   11.66
  -2   1  -6  503.28   22.51
  -2  -1  -6  512.56   22.71
  -2   1  -6  536.70   22.58
  -2  -1  -7  221.86    9.61
  -2   1  -7  218.76    9.66
  -2  -1  -7  226.05    9.73
  -2   1  -7  216.13   11.23
  -2   1  -7  224.02   11.27
  -2  -1  -7  219.71   11.52
  -2   1  -8  261.10   11.81
  -2  -1  -8  294.05   11.89
  -2   1  -8  256.04   13.53
  -2   1  -8  271.72   13.46
  -2  -1  -8  277.93   13.82
  -2  -1  -9  597.35   24.22
  -2   1  -9  589.55   24.16
  -2   1  -9  583.74   26.02
  -2  -1  -9  534.75   26.20
  -2   1  -9  553.86   26.07
  -2  -1 -10  166.60   11.38
  -2   1 -10  182.20   10.79
  -2   1 -10  166.17   10.82
  -2  -1 -10  184.17    8.70
  -2  -1 -10  187.15    8.51
  -2  -1 -10  180.08    9.23
  -2   1 -10  183.76    8.54
  -2   1 -10  196.38    8.54
  -2  -1 -10  181.46    8.65
  -2   1 -10  181.61    8.58
  -2  -1 -10  182.52    8.65
  -2  -1 -10  160.00    8.69
  -2  -1 -10  171.65    8.65
  -2   1 -10  184.17    8.40
  -2   1 -10  196.53    8.49
  -2  -1 -11    5.61    6.08
  -2   1 -11    3.50    5.77
  -2   1 -11   12.36    5.99
  -2  -1 -11    7.14    4.24
  -2   1 -11    4.60    3.70
  -2  -1 -11    7.86    3.33
  -2  -1 -11    3.21    3.41
  -2   1 -11    4.56    3.35
  -2   1 -11   10.98    3.37
  -2   1 -11    4.38    3.31
  -2  -1 -11    5.83    3.90
  -2  -1 -11   11.97    3.62
  -2   1 -11    8.16    3.39
  -2   1 -11    3.51    3.18
  -2  -1 -12   16.47    7.81
  -2   1 -12   10.32    3.72
  -2   1 -12   13.57    4.17
  -2  -1 -12    6.45    4.63
  -2   1 -12   22.08    4.31
  -2  -1 -12   14.39    3.98
  -2  -1 -12   18.78    4.34
  -2   1 -12   10.14    3.64
  -2   1 -12   19.36    3.74
  -2   1 -12   15.71    3.73
  -2  -1 -13   23.30    8.33
  -2   1 -13   28.80    4.62
  -2  -1 -13   28.33    5.29
  -2   1 -13   27.79    4.17
  -2  -1 -13   32.50    4.33
  -2   1 -13   30.21    4.64
  -2  -1 -13   22.87    4.60
  -2   1 -13   28.90    4.15
  -2   1 -13   33.82    4.10
  -2   1 -13   38.90    4.05
  -2  -1 -14    5.53    4.16
  -2   1 -14    8.99    4.13
  -2   1 -14    6.40    4.11
  -2  -1 -14    3.44    4.84
  -2  -1 -14    1.78    4.27
  -2   1 -14    6.99    3.65
  -2   1 -14    9.89    3.37
  -2   1 -15  184.86    8.96
  -2   1 -15  169.68    8.74
  -2  -1 -15  180.56    9.29
  -2  -1 -15  192.45    8.84
  -2  -1 -15  185.55    8.86
  -2   1 -15  177.63    8.56
  -2  -1 -15  184.83    8.58
  -2   1 -15  160.60    8.24
  -2  -1 -16    6.50    3.02
  -2  -1 -16    9.43    3.67
  -2   1 -16    6.33    3.54
  -2  -1 -16    7.97    3.77
  -2  -1 -17   36.37    3.57
  -2  -1 -17   30.34    3.41
   2  -2 -20   -3.03    1.79
   2   2 -20    0.69    1.86
   2   2 -19   35.15    3.20
   2  -2 -19   34.86    3.19
   2  -2 -19   36.45    3.40
   2   2 -18   20.89    3.44
   2  -2 -18   25.89    3.53
   2   2 -18   20.66    2.70
   2  -2 -18   18.07    3.98
   2  -2 -17   16.30    3.60
   2   2 -17   18.74    3.47
   2  -2 -17   22.86    3.78
   2   2 -17   26.83    4.01
   2  -2 -17   20.61    4.93
   2   2 -17   26.42    3.30
   2   2 -17   21.44    4.07
   2  -2 -17   25.39    4.13
   2  -2 -16   56.29    4.40
   2   2 -16   52.73    4.39
   2   2 -16   47.76    4.93
   2  -2 -16   48.29    4.26
   2  -2 -16   44.73    4.82
   2  -2 -16   53.75    4.81
   2   2 -16   56.67    4.79
   2   2 -16   41.87    4.44
   2   2 -16   51.04    4.38
   2   2 -15   56.34    4.80
   2  -2 -15   57.73    4.53
   2   2 -15   48.89    4.90
   2   2 -15   74.43    4.93
   2  -2 -15   64.08    4.88
   2  -2 -15   70.32    8.83
   2   2 -15   55.23    8.40
   2  -2 -15   66.11    5.46
   2  -2 -15   69.91    4.80
   2   2 -15   67.30    5.42
   2   2 -15   73.55    5.24
   2  -2 -15   65.26    5.22
   2   2 -15   67.27    8.82
   2  -2 -15   62.15    8.53
   2  -2 -14    1.96    3.16
   2  -2 -14   -1.04    3.53
   2   2 -14   -1.94    3.44
   2  -2 -14   -6.27    7.05
   2   2 -14   -0.89    6.86
   2  -2 -14    4.71    3.56
   2   2 -14    3.59    4.22
   2  -2 -14    3.37    4.28
   2  -2 -14    7.80    3.97
   2   2 -14   -0.82    4.03
   2   2 -14    4.24    7.28
   2  -2 -14   11.09    7.00
   2  -2 -13   23.97    3.43
   2  -2 -13   26.22    3.69
   2   2 -13   26.77    3.71
   2   2 -13   19.51    6.87
   2  -2 -13   36.27    7.27
   2  -2 -13   26.46    3.84
   2  -2 -13   20.08    4.17
   2   2 -13   30.41    4.24
   2  -2 -13   25.04    4.03
   2   2 -13   23.65    3.89
   2  -2 -13   18.48    7.15
   2   2 -13   26.50    7.01
   2   2 -12   -0.78    5.94
   2  -2 -12    5.48    5.68
   2  -2 -12    3.50    2.81
   2  -2 -12    3.71    3.41
   2   2 -12    1.26    3.53
   2  -2 -12    6.32    3.43
   2   2 -12    1.50    3.19
   2  -2 -12    3.66    5.99
   2   2 -12   -2.25    5.58
   2  -2 -12    6.37    3.00
   2   2 -12    2.18    3.04
   2   2 -11  358.41   15.02
   2  -2 -11  334.16   17.25
   2   2 -11  363.24   17.33
   2   2 -11  355.21   17.76
   2  -2 -11  349.27   17.54
   2   2 -11  356.25   15.18
   2  -2 -11  370.24   15.24
   2   2 -10   98.81    4.81
   2   2 -10   89.18    7.11
   2  -2 -10  101.57    7.18
   2  -2 -10  104.49    7.45
   2   2 -10   92.21    7.51
   2  -2 -10   97.46    5.10
   2   2 -10  100.05    5.07
   2   2  -9  286.47   11.99
   2  -2  -9  277.78   13.86
   2   2  -9  302.86   14.05
   2   2  -9  281.27   13.83
   2  -2  -9  293.46   13.90
   2  -2  -9  295.56   13.11
   2   2  -9  274.72   13.99
   2  -2  -9  288.03   14.10
   2   2  -9  273.10   12.75
   2  -2  -9  291.66   12.15
   2   2  -9  282.62   12.12
   2  -2  -8  129.18    7.63
   2   2  -8  128.96    7.91
   2   2  -8  119.65    7.51
   2  -2  -8  124.23    7.86
   2  -2  -8  144.34    7.13
   2  -2  -8  135.16    7.84
   2   2  -8  124.36    7.90
   2  -2  -8  132.30    5.98
   2   2  -8  132.50    6.86
   2   2  -8  129.91    6.01
   2   2  -7    7.85    3.58
   2  -2  -7   13.60    4.06
   2   2  -7   13.62    3.95
   2  -2  -7    5.77    3.49
   2  -2  -7   10.76    3.99
   2   2  -7    4.32    3.66
   2  -2  -7   11.46    3.35
   2  -2  -6    3.75    3.66
   2   2  -6    0.12    3.72
   2   2  -6    3.10    3.30
   2  -2  -6    1.81    3.14
   2  -2  -6    4.29    2.96
   2   2  -5   77.99    5.23
   2  -2  -5   76.02    5.08
   2   2  -5   79.00    5.22
   2  -2  -5   79.16    5.16
  -2  -2   5   83.80    4.22
   2  -2  -5   79.64    4.91
   2   2  -4  691.96   28.21
   2   2  -4  659.27   28.06
   2  -2  -4  652.13   28.03
   2  -2  -4  709.46   28.26
   2  -2  -4  678.58   28.07
  -2  -2   4  686.48   27.77
  -2   2   4  668.03   27.78
   2   2  -3 2345.46   94.73
   2  -2  -3 2345.61   94.71
  -2   2   3 2346.95   94.65
  -2  -2   3 2333.84   94.63
  -2  -2   2 2899.22  116.82
  -2   2   2 2890.85  116.84
  -2  -2   1 1602.61   65.57
  -2   2   1 1635.95   65.60
  -2   2   0  624.68   25.85
  -2  -2   0  650.79   25.86
  -2   2   0  613.45   26.07
  -2   2  -1  346.00   13.99
  -2  -2  -1  320.44   13.99
  -2   2  -1  330.17   13.96
  -2   2  -1  319.74   14.18
  -2   2  -2    0.84    2.46
  -2  -2  -2    3.53    2.69
  -2  -2  -2    3.54    2.56
  -2   2  -2    3.04    2.89
  -2   2  -2    1.97    2.27
  -2   2  -2   -0.91    2.88
  -2  -2  -2    4.45    2.77
  -2   2  -3 2644.79  105.82
  -2  -2  -3 2603.69  105.76
  -2  -2  -3 2681.86  105.86
  -2   2  -3 2528.87  105.81
  -2   2  -3 2561.04  105.88
  -2   2  -3 2673.29  105.48
  -2  -2  -3 2552.58  105.84
  -2   2  -4  151.65    6.93
  -2  -2  -4  151.41    6.95
  -2   2  -4  148.78    7.02
  -2  -2  -4  145.06    7.06
  -2   2  -4  140.21    7.24
  -2  -2  -4  152.11    7.26
   2   2   4  123.05    5.48
  -2  -2  -5 1382.51   55.03
  -2  -2  -5 1327.89   55.03
  -2   2  -5 1305.55   55.07
  -2   2  -5 1329.83   54.92
  -2  -2  -5 1330.11   54.93
  -2   2  -5 1329.08   55.00
  -2   2  -6    3.14    2.01
  -2  -2  -6    5.17    3.73
  -2  -2  -6    5.63    3.88
  -2   2  -6    5.00    3.68
  -2   2  -6    4.40    3.43
  -2  -2  -6    4.22    3.93
  -2   2  -6   11.54    4.18
  -2   2  -7  358.55   14.83
  -2   2  -7  364.60   14.90
  -2  -2  -7  352.43   14.88
  -2   2  -7  347.52   14.82
  -2  -2  -7  351.56   14.84
  -2   2  -7  332.27   16.35
  -2  -2  -7  349.00   16.38
  -2   2  -7  353.89   16.63
  -2  -2  -7  348.62   16.55
  -2  -2  -7  348.69   16.39
  -2   2  -7  365.63   16.31
  -2  -2  -8    6.26    2.46
  -2   2  -8    3.58    2.78
  -2  -2  -8    2.61    2.66
  -2   2  -8    3.11    2.66
  -2  -2  -8    1.54    4.60
  -2  -2  -8    0.19    4.36
  -2   2  -8    3.58    4.47
  -2   2  -8    5.58    4.49
  -2   2  -8    4.50    4.42
  -2  -2  -8    6.66    4.81
  -2   2  -9  555.88   23.07
  -2  -2  -9  564.94   23.05
  -2   2  -9  555.72   23.12
  -2  -2  -9  565.07   23.10
  -2   2  -9  557.63   24.99
  -2   2  -9  541.30   25.16
  -2  -2  -9  538.70   25.38
  -2  -2  -9  541.39   24.93
  -2   2  -9  542.44   25.03
  -2  -2  -9  526.59   24.93
  -2   2 -10  104.35    8.49
  -2  -2 -10  113.34    8.60
  -2  -2 -10   99.68    8.86
  -2   2 -10  111.17    8.42
  -2  -2 -10   97.39    8.26
  -2   2 -10  105.68    8.62
  -2  -2 -10  104.66    5.83
  -2  -2 -10  103.40    6.70
  -2  -2 -10  117.47    5.96
  -2   2 -10  111.60    5.80
  -2   2 -10  113.61    5.95
  -2  -2 -10  100.44    5.83
  -2   2 -10  117.75    6.02
  -2  -2 -10  103.19    6.01
  -2   2 -10  103.41    5.96
  -2  -2 -10  101.61    6.09
  -2  -2 -10  111.37    6.05
  -2   2 -10  105.75    6.07
  -2  -2 -10  104.20    6.07
  -2  -2 -10  112.17    5.72
  -2   2 -10  107.50    5.94
  -2   2 -10  108.85    5.72
  -2  -2 -10  116.84    5.82
  -2   2 -10  110.84    5.72
  -2   2 -11   36.78    7.37
  -2  -2 -11   48.62    7.61
  -2   2 -11   45.84    6.75
  -2  -2 -11   33.63    7.08
  -2   2 -11   49.41    7.02
  -2  -2 -11   34.41    6.87
  -2  -2 -11   47.20    4.28
  -2  -2 -11   42.54    5.28
  -2   2 -11   35.22    3.83
  -2   2 -11   37.92    4.10
  -2   2 -11   43.86    3.97
  -2   2 -11   41.48    3.83
  -2   2 -11   32.51    3.91
  -2  -2 -11   34.70    4.09
  -2   2 -11   37.55    4.25
  -2  -2 -11   38.84    4.44
  -2  -2 -11   29.91    4.06
  -2   2 -11   39.55    3.84
  -2   2 -11   38.81    4.23
  -2  -2 -11   35.89    3.75
  -2  -2 -11   36.25    4.09
  -2  -2 -11   36.82    3.85
  -2   2 -11   43.04    3.79
  -2   2 -12  116.63   10.26
  -2  -2 -12  110.16   10.54
  -2  -2 -12  120.05    6.94
  -2   2 -12  122.46    6.89
  -2  -2 -12  117.72    7.83
  -2   2 -12  118.01    6.79
  -2  -2 -12  114.57    6.99
  -2   2 -12  119.32    6.81
  -2   2 -12  129.42    6.56
  -2  -2 -12  117.79    6.54
  -2   2 -12  121.02    6.63
  -2  -2 -12  128.00    6.63
  -2   2 -12  131.51    6.89
  -2   2 -12  123.60    6.45
  -2  -2 -13   26.98    8.35
  -2   2 -13   46.73    8.60
  -2  -2 -13   34.16    5.41
  -2  -2 -13   41.08    4.68
  -2   2 -13   30.61    4.07
  -2   2 -13   27.59    4.32
  -2   2 -13   38.81    4.26
  -2   2 -13   31.25    4.56
  -2   2 -13   39.87    4.16
  -2  -2 -13   35.80    4.15
  -2  -2 -13   35.22    4.74
  -2  -2 -13   32.89    4.19
  -2   2 -13   34.31    4.16
  -2   2 -13   37.30    3.80
  -2  -2 -14   70.98    6.30
  -2   2 -14   67.92    5.44
  -2  -2 -14   80.54    5.58
  -2   2 -14   66.82    5.10
  -2   2 -14   75.85    5.41
  -2  -2 -14   74.30    5.60
  -2  -2 -14   72.89    5.04
  -2   2 -14   71.91    4.89
  -2   2 -14   64.54    4.56
  -2   2 -15   91.86    5.86
  -2  -2 -15   84.69    6.46
  -2  -2 -15   92.83    5.85
  -2   2 -15   88.25    5.83
  -2   2 -15   94.43    5.40
  -2  -2 -15   94.01    5.50
  -2  -2 -15   81.91    5.52
  -2  -2 -16   61.97    4.27
  -2  -2 -16   59.17    5.15
  -2   2 -16   60.97    4.62
  -2  -2 -16   61.87    4.63
  -2   2 -16   66.99    4.62
  -2  -2 -17  261.85   12.33
  -2  -2 -17  308.14   12.62
  -2   2 -17  311.00   12.61
  -2   2 -17  298.56   12.58
  -2  -2 -17  302.33   12.77
   2  -3 -20   62.94    2.97
   2   3 -20   66.01    2.97
   2   3 -19   -0.52    2.45
   2  -3 -19    1.32    2.39
   2  -3 -19    0.21    3.10
   2   3 -18   14.13    3.15
   2  -3 -18   10.80    3.17
   2  -3 -18   12.91    4.02
   2   3 -18    9.10    2.53
   2   3 -17   41.19    3.97
   2  -3 -17   39.03    3.83
   2  -3 -17   47.57    4.30
   2   3 -17   52.27    4.22
   2   3 -17   40.94    3.77
   2  -3 -17   39.41    5.25
   2  -3 -17   42.79    4.39
   2   3 -17   44.49    4.39
   2  -3 -16  156.33    7.95
   2   3 -16  163.07    7.99
   2   3 -16  170.00    8.28
   2  -3 -16  167.27    8.31
   2  -3 -16  160.66    8.04
   2   3 -16  166.04    8.25
   2  -3 -16  161.83    8.19
   2   3 -16  156.47    8.01
   2   3 -15    9.77    3.59
   2  -3 -15   -0.41    3.41
   2   3 -15   10.13    7.00
   2  -3 -15    4.94    7.11
   2  -3 -15    4.25    4.08
   2   3 -15    6.32    4.30
   2  -3 -15    2.56    3.76
   2  -3 -15    6.38    3.99
   2   3 -15    5.10    3.65
   2  -3 -15   -2.23    7.53
   2   3 -15    1.91    7.29
   2   3 -14    8.02    3.51
   2  -3 -14    7.91    3.47
   2  -3 -14   19.50    7.28
   2   3 -14   16.54    7.28
   2  -3 -14   10.99    4.14
   2  -3 -14   12.93    3.89
   2   3 -14    6.34    4.20
   2   3 -14    6.16    3.77
   2  -3 -14   10.24    3.99
   2  -3 -14   12.71    7.57
   2   3 -14    4.13    6.83
   2  -3 -13   37.54    3.72
   2   3 -13   43.77    3.81
   2  -3 -13   39.46    3.78
   2  -3 -13   38.63    7.09
   2   3 -13   40.99    6.93
   2  -3 -13   45.32    4.30
   2   3 -13   45.91    4.45
   2   3 -13   34.89    4.08
   2  -3 -13   41.44    4.19
   2  -3 -13   39.06    4.17
   2   3 -13   49.09    7.48
   2  -3 -13   47.00    7.64
   2   3 -12   20.86    6.36
   2  -3 -12   12.26    6.22
   2   3 -12   14.58    6.09
   2  -3 -12   15.16    6.16
   2  -3 -12   18.00    2.96
   2   3 -12   14.95    3.59
   2   3 -12   13.57    3.43
   2  -3 -12   16.20    3.65
   2  -3 -12   11.52    3.48
   2   3 -12   17.34    2.81
   2  -3 -12   17.00    3.31
   2   3 -12   16.98    3.32
   2   3 -11   22.86    2.75
   2  -3 -11   27.88    5.85
   2   3 -11   21.02    5.25
   2  -3 -11   16.97    5.80
   2   3 -11   16.94    5.35
   2   3 -11   16.78    2.81
   2  -3 -11   14.50    2.94
   2   3 -10  560.07   22.72
   2   3 -10  546.68   24.70
   2  -3 -10  535.96   24.64
   2   3 -10  554.63   24.91
   2  -3 -10  561.03   24.85
   2  -3 -10  538.10   23.71
   2   3 -10  564.67   22.81
   2   3 -10  517.31   23.41
   2  -3 -10  554.85   22.79
   2   3  -9  137.61    6.23
   2   3  -9  140.51    8.46
   2  -3  -9  136.29    8.46
   2  -3  -9  128.70    8.29
   2   3  -9  139.43    8.39
   2  -3  -9  142.93    8.56
   2   3  -9  132.79    8.49
   2  -3  -9  137.28    7.47
   2   3  -9  138.96    7.46
   2   3  -9  136.60    6.39
   2  -3  -9  135.58    6.31
   2  -3  -8   77.25    5.94
   2   3  -8   73.74    5.90
   2   3  -8   77.99    6.14
   2  -3  -8   82.81    5.92
   2   3  -8   73.14    5.88
   2  -3  -8   85.10    5.31
   2  -3  -8   78.10    5.91
   2   3  -8   72.17    4.01
   2  -3  -8   73.26    4.07
   2   3  -8   77.45    5.41
   2  -3  -7  168.90    8.95
   2  -3  -7  169.19    8.90
   2   3  -7  168.81    8.90
   2   3  -7  167.05    8.75
   2  -3  -7  178.76    8.56
   2   3  -7  174.24    8.92
   2  -3  -7  159.77    8.89
   2   3  -7  163.87    8.60
   2   3  -6 1539.32   63.33
   2  -3  -6 1514.85   63.24
   2  -3  -6 1550.59   63.40
   2   3  -6 1533.12   63.26
   2  -3  -6 1602.70   63.22
  -2   3   6 1535.01   62.69
   2   3  -5    4.67    3.20
   2  -3  -5    3.65    3.06
   2   3  -5    6.34    3.40
   2  -3  -5    3.05    3.31
  -2   3   5    5.51    2.43
   2  -3  -4  787.32   33.10
   2   3  -4  819.25   33.29
   2  -3  -4  804.03   33.26
   2   3  -4  815.33   33.15
  -2   3   4  795.88   33.03
   2  -3  -3    4.92    2.65
   2   3  -3    8.72    2.76
  -2   3   3    7.10    2.70
  -2   3   2 1669.67   67.82
  -2   3   1  289.78   12.62
  -2  -3   0  904.75   36.95
  -2   3   0  911.66   36.96
  -2   3  -1 1125.99   46.04
  -2  -3  -1 1144.45   46.05
  -2   3  -1 1120.30   46.21
  -2  -3  -2 2192.26   88.62
  -2  -3  -2 2165.73   88.65
  -2   3  -2 2220.86   88.65
  -2   3  -2 2149.04   88.59
  -2   3  -2 2212.99   88.64
  -2   3  -3  565.26   23.77
  -2  -3  -3  578.26   23.82
  -2   3  -3  584.29   23.87
  -2  -3  -3  566.46   23.86
  -2   3  -3  598.47   23.65
   2   3   3  529.57   23.39
  -2  -3  -4 1125.14   44.12
  -2   3  -4 1112.53   44.14
  -2  -3  -4 1078.64   44.17
  -2  -3  -4 1039.95   44.21
  -2   3  -4 1067.24   44.24
  -2   3  -4 1088.85   44.16
  -2   3  -4 1107.80   43.75
   2   3   4 1023.40   43.35
  -2  -3  -5   98.68    6.05
  -2   3  -5   90.68    6.04
  -2  -3  -5   97.51    6.17
  -2  -3  -5   98.16    6.01
  -2   3  -5   98.64    6.34
  -2   3  -5  106.63    6.14
  -2   3  -6  584.01   25.80
  -2  -3  -6  616.25   25.82
  -2   3  -6  614.26   26.12
  -2   3  -6  601.26   25.79
  -2  -3  -6  575.78   25.95
  -2  -3  -6  600.83   25.85
  -2   3  -6  596.40   24.64
  -2   3  -6  607.28   24.60
  -2   3  -7  929.04   37.27
  -2  -3  -7  921.54   38.69
  -2   3  -7  918.01   38.64
  -2  -3  -7  907.68   38.89
  -2  -3  -7  938.84   38.69
  -2   3  -7  893.56   38.58
  -2   3  -7  906.05   38.83
  -2  -3  -7  921.25   37.29
  -2  -3  -7  882.71   37.25
  -2   3  -7  928.10   37.28
  -2   3  -7  914.53   37.29
  -2   3  -8  207.56    8.98
  -2   3  -8  189.39    8.93
  -2  -3  -8  195.52    8.92
  -2   3  -8  206.06    8.96
  -2  -3  -8  203.03    8.95
  -2  -3  -8  197.83   10.90
  -2   3  -8  197.73   10.84
  -2   3  -8  203.97   10.83
  -2  -3  -8  193.14   11.17
  -2   3  -8  204.75   11.11
  -2  -3  -8  206.04   10.81
  -2  -3  -9   56.18    4.21
  -2  -3  -9   51.02    3.95
  -2   3  -9   57.17    4.01
  -2   3  -9   57.82    4.15
  -2   3  -9   49.46    6.59
  -2  -3  -9   56.57    6.70
  -2   3  -9   58.58    6.14
  -2   3  -9   54.41    6.38
  -2  -3  -9   65.10    6.49
  -2  -3  -9   61.07    6.50
  -2  -3 -10   30.15    6.38
  -2   3 -10   33.86    6.83
  -2  -3 -10   29.36    6.18
  -2   3 -10   32.56    6.15
  -2  -3 -10   34.33    5.99
  -2   3 -10   26.25    5.92
  -2   3 -10   28.23    3.49
  -2  -3 -10   31.26    3.47
  -2   3 -10   27.28    3.57
  -2  -3 -10   26.09    3.54
  -2   3 -10   27.10    3.36
  -2  -3 -10   21.66    3.58
  -2   3 -10   23.06    3.53
  -2  -3 -10   30.26    3.99
  -2  -3 -10   25.47    3.83
  -2   3 -10   23.47    3.66
  -2  -3 -10   23.98    3.15
  -2   3 -10   29.41    3.21
  -2  -3 -10   27.20    3.63
  -2  -3 -10   21.86    3.31
  -2   3 -10   27.08    3.38
  -2   3 -11   30.03    6.67
  -2  -3 -11   16.78    7.30
  -2  -3 -11   22.66    3.70
  -2   3 -11   29.13    3.88
  -2  -3 -11   29.03    3.76
  -2   3 -11   26.92    3.69
  -2  -3 -11   26.44    4.16
  -2   3 -11   24.86    3.57
  -2   3 -11   24.63    3.78
  -2  -3 -11   25.88    4.02
  -2  -3 -11   27.45    3.66
  -2  -3 -11   24.41    3.70
  -2   3 -11   26.41    3.64
  -2   3 -12  268.29   15.73
  -2  -3 -12  246.71   15.56
  -2   3 -12  266.87   12.30
  -2  -3 -12  277.14   13.46
  -2  -3 -12  290.75   12.54
  -2  -3 -12  274.00   12.67
  -2  -3 -12  288.42   12.20
  -2   3 -12  264.02   12.19
  -2  -3 -12  264.73   12.40
  -2   3 -12  271.19   12.46
  -2   3 -12  290.67   12.18
  -2  -3 -12  281.52   12.21
  -2  -3 -12  257.79   12.29
  -2   3 -12  277.25   12.45
  -2   3 -13  216.22   10.27
  -2  -3 -13  224.50   10.60
  -2  -3 -13  238.33   11.34
  -2  -3 -13  219.88   10.45
  -2  -3 -13  213.30   10.11
  -2   3 -13  217.68   10.18
  -2   3 -13  227.57   10.52
  -2  -3 -13  235.37   10.21
  -2   3 -13  237.15   10.16
  -2   3 -13  228.09   10.46
  -2  -3 -13  190.54   10.10
  -2   3 -14    7.47    4.12
  -2  -3 -14    2.36    5.19
  -2   3 -14    7.62    3.85
  -2   3 -14   10.21    3.68
  -2  -3 -14   10.41    3.67
  -2   3 -14    8.67    4.14
  -2  -3 -14   12.17    4.09
  -2  -3 -15   87.22    6.30
  -2   3 -15   78.48    5.53
  -2  -3 -15   79.03    5.35
  -2   3 -15   83.78    5.34
  -2   3 -15   74.00    4.89
  -2  -3 -15   73.25    4.96
  -2  -3 -16   86.83    5.20
  -2   3 -16   91.86    5.39
  -2  -3 -16   95.44    6.00
  -2  -3 -16   95.12    5.34
  -2   3 -16   85.20    5.28
  -2  -3 -17   29.48    3.61
  -2   3 -17   27.80    3.06
  -2  -3 -17   28.84    2.78
  -2  -3 -18    2.25    2.03
   2  -4 -19   13.96    2.30
   2   4 -19    9.37    2.18
   2  -4 -19   10.27    3.01
   2   4 -18  200.91    8.77
   2  -4 -18  208.54    8.81
   2   4 -18  178.40    8.60
   2  -4 -18  203.95    9.53
   2   4 -17  141.96    6.99
   2  -4 -17  149.22    7.05
   2   4 -17  131.96    6.83
   2  -4 -17  135.43    8.14
   2  -4 -16   24.83    3.57
   2   4 -16   27.30    3.64
   2  -4 -16   25.93    4.02
   2   4 -16   27.00    3.94
   2   4 -16   20.50    3.59
   2   4 -16   28.39    4.12
   2  -4 -16   27.29    4.13
   2  -4 -16   23.40    3.95
   2  -4 -15   24.37    4.34
   2   4 -15   22.56    4.22
   2  -4 -15   21.05    4.20
   2   4 -15   20.29    3.96
   2  -4 -15   22.75    4.07
   2  -4 -15   21.37    3.73
   2   4 -15   18.29    3.57
   2  -4 -14   93.67    5.62
   2   4 -14   95.83    5.61
   2  -4 -14  112.42    9.30
   2   4 -14  102.08    9.30
   2  -4 -14   94.21    6.05
   2   4 -14   85.52    5.92
   2  -4 -14   89.04    6.16
   2   4 -14   96.68    5.92
   2  -4 -14   94.91    5.92
   2  -4 -14  100.60    9.61
   2   4 -14   91.34    9.55
   2   4 -13   -2.98    2.92
   2  -4 -13    2.90    3.24
   2   4 -13    2.26    3.03
   2   4 -13   -5.92    6.55
   2  -4 -13   -0.54    6.57
   2  -4 -13   -1.43    3.69
   2  -4 -13   -0.58    3.09
   2  -4 -13    0.97    3.56
   2  -4 -13   -2.61    3.50
   2   4 -13   -1.94    3.51
   2   4 -13    2.22    3.82
   2  -4 -13    1.18    6.52
   2   4 -13   -1.47    6.48
   2  -4 -12   32.87    6.92
   2   4 -12   30.88    6.58
   2   4 -12   30.35    6.37
   2  -4 -12   26.47    6.29
   2   4 -12   26.37    3.17
   2  -4 -12   26.14    3.35
   2   4 -12   27.42    3.40
   2  -4 -12   26.10    3.36
   2   4 -12   26.83    3.59
   2  -4 -12   23.09    3.79
   2  -4 -12   24.62    3.74
   2   4 -12   27.46    3.68
   2   4 -12   26.75    3.21
   2   4 -11   65.32    4.14
   2  -4 -11   68.62    4.15
   2   4 -11   69.30    4.25
   2   4 -11   64.93    4.56
   2  -4 -11   65.44    7.14
   2   4 -11   64.24    6.90
   2  -4 -11   59.55    6.98
   2   4 -11   57.35    6.91
   2   4 -10   92.17    6.03
   2   4 -10   86.97    4.81
   2  -4 -10   94.80    4.88
   2   4 -10   92.69    7.27
   2  -4 -10   97.23    7.34
   2  -4 -10   86.91    5.96
   2  -4 -10   80.98    7.05
   2   4 -10   88.43    7.18
   2   4 -10   92.85    4.77
   2  -4  -9    5.19    2.23
   2   4  -9    4.92    2.31
   2  -4  -9    5.78    3.66
   2   4  -9    9.86    3.87
   2  -4  -9    7.60    4.63
   2   4  -9    6.43    4.66
   2   4  -9    0.54    4.24
   2  -4  -9    5.05    4.47
   2   4  -9    7.40    2.40
   2   4  -8  858.22   36.79
   2  -4  -8  840.61   35.53
   2   4  -8  870.57   35.55
   2   4  -8  924.56   37.14
   2  -4  -8  920.71   36.72
   2  -4  -8  896.30   37.07
   2   4  -8  872.30   36.95
   2   4  -8  898.78   36.98
   2  -4  -8  870.19   36.95
   2  -4  -8  887.77   36.94
   2   4  -8  882.05   35.58
   2   4  -7  497.63   21.24
  -2   4   7  488.51   20.27
   2  -4  -7  497.16   20.96
   2  -4  -7  483.63   21.20
   2   4  -7  477.85   21.17
   2  -4  -7  467.04   21.05
   2   4  -7  483.31   21.04
   2   4  -7  483.41   21.10
   2  -4  -7  460.53   21.09
  -2   4   6  355.52   15.02
   2  -4  -6  354.42   15.57
   2   4  -6  348.57   15.61
   2   4  -6  345.81   15.75
   2  -4  -6  360.44   15.56
   2   4  -6  344.39   15.50
   2  -4  -6  329.67   15.40
   2   4  -6  343.00   15.49
  -2   4   5  552.13   22.69
   2   4  -5  536.41   22.85
   2  -4  -5  532.19   22.79
   2   4  -5  537.06   22.81
   2  -4  -5  536.34   22.85
  -2   4   4 1081.76   44.79
   2   4  -4 1095.13   44.71
   2  -4  -4 1076.19   44.62
   2  -4  -4 1107.35   44.77
   2   4  -4 1095.42   44.67
  -2   4   3  676.43   26.68
   2  -4  -3  655.63   26.23
   2  -4  -3  574.52   26.31
   2   4  -3  609.77   26.30
   2   4  -3  675.03   26.29
  -2   4   2  416.96   18.32
   2  -4  -2  434.45   17.71
   2   4  -2  423.23   17.72
  -2   4   1 3316.06  133.90
  -2  -4   1 3331.76  133.90
  -2  -4   0   16.94    2.28
  -2   4   0   16.73    2.21
  -2   4  -1   11.10    3.14
  -2   4  -1    8.39    3.20
   2   4   1    3.35    2.93
  -2   4  -1    5.20    2.25
  -2  -4  -1    1.98    2.01
  -2  -4  -1    3.42    2.44
  -2   4  -1    2.84    2.24
  -2   4  -2  654.40   26.67
  -2   4  -2  683.30   26.74
   2   4   2  612.57   26.47
  -2  -4  -2  626.09   26.31
  -2   4  -2  621.81   26.31
  -2  -4  -3   60.67    4.26
  -2   4  -3   65.31    4.47
  -2   4  -3   59.22    4.26
  -2   4  -3   67.60    4.88
   2   4   3   55.84    4.07
  -2   4  -3   58.23    4.30
  -2   4  -4 4920.12  196.59
  -2  -4  -4 4828.77  196.64
  -2   4  -4 4912.10  196.66
  -2   4  -4 4905.91  196.44
  -2  -4  -4 4955.43  196.60
   2   4   4 4770.13  196.07
  -2  -4  -5  183.98    9.31
  -2   4  -5  200.72    9.26
  -2   4  -5  182.02    9.31
  -2  -4  -5  183.08    9.16
  -2   4  -5  187.27    8.65
  -2  -4  -5  183.91    9.13
  -2   4  -5  187.31    9.22
  -2   4  -5  177.26    7.98
  -2  -4  -6   23.58    2.46
  -2   4  -6   21.94    2.43
  -2   4  -6   26.48    2.68
  -2  -4  -6   24.57    2.57
  -2  -4  -6   24.55    2.17
  -2  -4  -6   28.97    4.60
  -2   4  -6   23.14    4.44
  -2   4  -6   33.30    4.29
  -2  -4  -6   21.36    4.13
  -2   4  -6   22.75    4.18
  -2  -4  -6   28.59    4.00
  -2   4  -6   26.73    2.71
  -2   4  -7  212.77   11.17
  -2  -4  -7  216.28   11.03
  -2   4  -7  212.91    9.32
  -2  -4  -7  217.18    9.37
  -2   4  -7  220.63    9.42
  -2  -4  -7  198.06    9.33
  -2   4  -7  230.09   11.09
  -2   4  -7  218.85   11.20
  -2  -4  -7  225.89   10.93
  -2  -4  -7  215.59   11.18
  -2   4  -8  116.71    8.01
  -2  -4  -8  103.12    7.84
  -2  -4  -8  133.80    8.41
  -2   4  -8  133.82    8.22
  -2  -4  -8  130.59    8.07
  -2   4  -8  127.44    7.77
  -2   4  -8  130.46    5.90
  -2  -4  -8  108.24    5.87
  -2   4  -8  100.89    5.81
  -2  -4  -8  119.04    5.96
  -2  -4  -9   70.60    7.47
  -2   4  -9  101.94    5.45
  -2  -4  -9   99.51    5.43
  -2  -4  -9   99.51    6.25
  -2  -4  -9  104.09    5.36
  -2   4  -9  109.18    5.30
  -2  -4  -9   77.48    5.24
  -2   4  -9   78.71    5.29
  -2  -4  -9   97.70    5.55
  -2   4  -9  107.44    5.49
  -2  -4  -9   96.60    7.47
  -2  -4  -9  106.53    8.09
  -2   4  -9  105.07    7.86
  -2   4  -9  109.21    7.70
  -2  -4 -10   52.38    7.48
  -2   4 -10   60.21    7.51
  -2  -4 -10   59.34    4.72
  -2  -4 -10   54.67    4.50
  -2   4 -10   57.06    4.30
  -2  -4 -10   57.49    5.51
  -2  -4 -10   63.60    6.96
  -2   4 -10   65.13    7.01
  -2   4 -10   61.28    3.98
  -2  -4 -10   58.98    4.50
  -2  -4 -10   53.45    4.09
  -2   4 -10   65.72    4.50
  -2  -4 -10   53.51    4.00
  -2   4 -10   62.37    4.14
  -2  -4 -11  535.53   25.64
  -2   4 -11  534.24   25.38
  -2  -4 -11  544.65   22.88
  -2  -4 -11  533.34   22.85
  -2   4 -11  544.38   22.69
  -2  -4 -11  549.39   23.43
  -2  -4 -11  537.06   22.48
  -2   4 -11  530.59   22.50
  -2   4 -11  532.36   22.65
  -2  -4 -11  525.50   22.51
  -2  -4 -11  525.04   22.72
  -2  -4 -11  533.95   22.55
  -2   4 -11  572.97   22.54
  -2   4 -12    4.32    6.98
  -2  -4 -12   18.81    7.30
  -2  -4 -12   14.12    3.08
  -2   4 -12   18.78    4.04
  -2  -4 -12    9.40    4.46
  -2  -4 -12   14.02    3.45
  -2  -4 -12   10.96    3.93
  -2   4 -12   13.73    3.37
  -2   4 -12   11.86    3.83
  -2   4 -12   13.69    3.52
  -2  -4 -12   13.53    3.38
  -2  -4 -12   14.98    3.86
  -2   4 -13   15.85    3.80
  -2  -4 -13   22.67    4.16
  -2   4 -13   21.46    3.97
  -2   4 -13   20.74    3.64
  -2  -4 -13   19.76    3.58
  -2   4 -13   23.49    4.18
  -2  -4 -13   20.75    3.95
  -2   4 -14   79.50    5.34
  -2  -4 -14   82.61    5.52
  -2   4 -14   80.33    5.41
  -2   4 -14   93.01    5.16
  -2  -4 -14   82.43    5.08
  -2  -4 -14   74.63    4.92
  -2   4 -15  122.37    7.01
  -2  -4 -15  131.22    7.76
  -2  -4 -15  123.74    6.64
  -2   4 -15  131.10    6.70
  -2  -4 -16   11.15    3.28
  -2  -4 -16   12.61    4.22
  -2   4 -16    7.05    3.30
  -2  -4 -16    8.82    3.13
  -2   4 -16   15.98    3.12
  -2   4 -17   51.08    3.36
  -2  -4 -17   44.49    4.06
  -2  -4 -17   44.85    3.33
  -2  -4 -18   86.71    4.28
   2  -5 -19  171.13    7.24
   2   5 -18    0.12    2.17
   2  -5 -18    4.82    2.44
   2   5 -18    4.94    2.44
   2  -5 -17  103.99    5.88
   2  -5 -17  106.55    5.66
   2   5 -17  118.45    5.68
   2   5 -17   98.45    5.66
   2  -5 -16   49.03    3.95
   2   5 -16   42.58    3.95
   2  -5 -16   48.62    3.99
   2   5 -16   57.46    4.17
   2  -5 -16   53.84    4.23
   2  -5 -16   43.79    5.76
   2  -5 -16   49.44    4.66
   2  -5 -16   49.20    4.31
   2   5 -16   45.08    4.25
   2  -5 -15   35.65    4.24
   2   5 -15   39.95    4.24
   2  -5 -15   38.37    4.74
   2   5 -15   41.65    4.05
   2  -5 -15   37.54    4.21
   2  -5 -15   38.03    3.90
   2   5 -15   32.91    3.92
   2   5 -14   34.05    3.80
   2  -5 -14   34.56    3.79
   2   5 -14   33.71    7.34
   2  -5 -14   36.66    7.12
   2  -5 -14   31.46    4.63
   2   5 -14   37.31    4.23
   2  -5 -14   30.72    4.20
   2  -5 -14   31.36    4.01
   2   5 -14   34.16    4.02
   2   5 -14   35.79    7.63
   2  -5 -14   26.45    7.42
   2   5 -13   97.95    5.59
   2   5 -13  114.50    5.67
   2  -5 -13  105.88    5.61
   2   5 -13   91.53    8.69
   2  -5 -13   97.04    8.86
   2   5 -13  101.92    5.84
   2  -5 -13   94.97    6.46
   2  -5 -13   93.26    5.96
   2  -5 -13   85.85    5.73
   2   5 -13  112.40    5.93
   2  -5 -13  100.08    5.90
   2   5 -13   95.41    9.01
   2  -5 -13  103.52    9.30
   2  -5 -12   39.16    6.98
   2   5 -12   29.87    6.67
   2  -5 -12   35.61    6.73
   2   5 -12   33.38    6.52
   2   5 -12   34.87    3.25
   2  -5 -12   36.86    3.57
   2   5 -12   40.10    3.71
   2  -5 -12   36.15    3.90
   2  -5 -12   32.67    3.88
   2  -5 -12   37.05    4.01
   2   5 -12   37.16    3.87
   2   5 -12   41.64    3.72
   2   5 -12   44.20    3.69
   2  -5 -11  138.10    9.52
   2   5 -11  147.81    9.49
   2   5 -11  149.48    7.04
   2   5 -11  150.03    7.14
   2   5 -11  141.77    7.37
   2  -5 -11  139.87    7.21
   2  -5 -11  143.51    7.21
   2   5 -11  148.83    7.15
   2  -5 -11  154.18    7.23
   2   5 -11  152.10    7.07
   2   5 -11  146.14    9.72
   2  -5 -11  144.44    9.79
   2  -5 -11  145.43    6.97
   2   5 -11  141.49    6.97
   2   5 -10    9.16    2.71
   2   5 -10    5.43    4.14
   2  -5 -10    8.45    3.91
   2  -5 -10    9.04    5.07
   2   5 -10    0.86    5.06
   2   5 -10   12.54    5.06
   2  -5 -10    3.60    4.96
   2   5 -10    9.88    2.51
   2  -5 -10    5.52    2.45
   2   5  -9  130.30    6.07
   2  -5  -9  124.00    7.43
   2  -5  -9  126.39    8.06
   2   5  -9  127.99    8.10
   2  -5  -9  119.13    7.88
   2   5  -9  125.44    7.90
   2   5  -9  128.14    7.86
   2   5  -9  124.13    5.87
   2  -5  -9  123.36    5.87
   2   5  -8  320.88   13.32
   2  -5  -8  319.55   14.90
   2   5  -8  323.23   14.91
   2  -5  -8  322.66   14.69
   2   5  -8  317.66   14.73
   2  -5  -8  312.10   14.72
   2  -5  -8  300.42   13.17
   2   5  -8  316.58   14.90
   2   5  -8  321.50   13.20
   2   5  -7  814.43   32.73
   2  -5  -7  822.80   33.91
   2   5  -7  793.18   33.91
   2  -5  -7  776.15   33.84
  -2   5   7  796.00   33.30
   2  -5  -7  790.00   33.72
   2  -5  -7  796.71   33.81
   2   5  -7  811.03   33.82
   2   5  -7  797.03   33.74
   2   5  -7  798.42   34.14
   2   5  -6 1159.16   46.59
   2   5  -6 1112.94   47.53
  -2   5   6 1165.44   47.32
   2  -5  -6 1146.07   47.46
   2   5  -6 1186.09   47.43
   2  -5  -6 1158.23   47.45
   2  -5  -6 1131.43   47.35
   2   5  -6 1133.56   47.39
   2   5  -6 1112.10   47.96
   2   5  -5    3.49    3.17
   2   5  -5    4.51    3.98
   2  -5  -5    3.45    3.04
  -2   5   5    4.58    3.38
   2   5  -5    2.16    3.01
   2   5  -5    4.30    3.32
   2  -5  -5    7.38    3.03
   2  -5  -5    2.98    3.00
  -2   5   4  296.79   13.13
   2  -5  -4  294.60   12.57
   2   5  -4  284.57   12.57
   2  -5  -4  278.12   12.45
   2   5  -4  288.13   12.59
   2   5  -3   26.16    2.89
   2   5  -3   29.08    2.89
   2  -5  -3   27.82    2.78
   2  -5  -3   28.82    2.76
   2   5  -2  604.56   25.03
   2   5  -2  566.76   25.25
   2  -5  -2  651.66   25.23
   2   5  -2  634.10   25.24
   2   5  -2  657.59   26.42
  -2  -5   1  707.23   28.33
   2   5  -1  708.16   28.33
  -2   5   1  669.43   28.30
   2   5  -1  706.65   29.39
   2   5   0   16.37    3.76
  -2   5   0   12.29    1.87
  -2  -5   0   13.22    2.11
  -2  -5   0   15.93    1.76
  -2   5   0   12.30    1.97
   2   5   1   12.11    3.53
  -2   5  -1   17.45    3.46
  -2  -5  -1   11.08    1.96
  -2   5  -1   13.49    2.27
   2   5   2  502.89   21.37
  -2  -5  -2  495.64   20.86
  -2   5  -2  480.50   20.89
  -2   5  -2  489.16   21.53
  -2   5  -2  557.02   21.58
   2   5   3 2412.96   99.32
  -2   5  -3 2440.61   99.20
  -2   5  -3 2433.73   99.54
  -2  -5  -3 2427.25   99.19
  -2   5  -3 2563.06   99.76
   2   5   4  264.55   11.69
  -2   5  -4  260.11   11.16
  -2   5  -4  266.86   12.04
  -2   5  -4  275.60   12.22
  -2  -5  -4  263.14   11.96
  -2   5  -5  136.69    6.28
  -2  -5  -5  130.45    7.52
  -2   5  -5  139.84    7.33
  -2  -5  -5  132.52    7.35
  -2   5  -5  142.40    7.45
  -2   5  -5  143.91    7.64
  -2  -5  -6  150.26    6.94
  -2   5  -6  144.99    6.89
  -2   5  -6  160.94    7.04
  -2   5  -6  151.66    7.75
  -2   5  -6  158.07    8.40
  -2  -5  -6  161.37    8.67
  -2   5  -6  155.40    8.52
  -2  -5  -6  170.28    8.51
  -2  -5  -7   81.37    4.61
  -2   5  -7   83.74    4.54
  -2   5  -7   92.87    4.71
  -2   5  -7   91.26    6.70
  -2  -5  -7   80.32    6.68
  -2  -5  -7   91.65    6.43
  -2   5  -7   81.62    6.25
  -2  -5  -8   95.05    5.34
  -2   5  -8  101.72    5.35
  -2   5  -8  101.10    7.53
  -2  -5  -8  107.10    7.69
  -2  -5  -8  104.17    7.28
  -2   5  -8  108.30    7.25
  -2   5  -9   26.50    3.60
  -2   5  -9   26.84    5.60
  -2  -5  -9   25.14    5.60
  -2  -5  -9   22.94    3.63
  -2   5  -9   28.38    3.31
  -2  -5  -9   21.36    4.37
  -2  -5  -9   26.80    6.04
  -2   5  -9   25.46    5.79
  -2   5 -10   38.03    6.75
  -2  -5 -10   39.63    6.83
  -2   5 -10   41.13    3.82
  -2  -5 -10   43.49    5.06
  -2  -5 -10   37.31    4.63
  -2  -5 -10   34.05    4.33
  -2   5 -10   37.37    4.27
  -2   5 -10   37.77    3.86
  -2  -5 -10   39.54    3.98
  -2   5 -10   38.77    3.45
  -2  -5 -10   42.22    3.52
  -2  -5 -10   39.61    3.49
  -2   5 -10   36.68    3.55
  -2  -5 -11  124.61    7.73
  -2   5 -11  115.29    6.37
  -2  -5 -11  110.63    6.82
  -2   5 -11  119.81    5.88
  -2   5 -11  113.05    6.31
  -2  -5 -11  108.67    5.97
  -2  -5 -11  109.17    6.36
  -2  -5 -11  112.20    5.93
  -2   5 -11  109.28    6.03
  -2  -5 -11  113.75    6.78
  -2   5 -11  111.84    6.68
  -2   5 -12  110.95    6.39
  -2  -5 -12  108.21    5.99
  -2  -5 -12  117.16    7.93
  -2  -5 -12  112.27    6.01
  -2  -5 -12  111.54    6.40
  -2   5 -12  114.63    6.41
  -2   5 -12  105.98    6.00
  -2   5 -12  118.32    6.12
  -2  -5 -12  111.37    6.05
  -2  -5 -12  103.69    6.68
  -2   5 -13  192.89    8.58
  -2  -5 -13  159.58    8.01
  -2  -5 -13  183.05    9.86
  -2  -5 -13  177.50    8.58
  -2   5 -13  166.52    8.49
  -2  -5 -13  169.98    8.25
  -2   5 -13  183.70    8.31
  -2  -5 -13  163.48    8.71
  -2  -5 -14   67.46    5.11
  -2  -5 -14   85.65    6.75
  -2   5 -14   81.05    5.26
  -2   5 -14   82.94    5.08
  -2  -5 -14   77.95    5.18
  -2   5 -15  150.23    7.98
  -2   5 -15  158.97    7.56
  -2  -5 -15  160.92    7.59
  -2  -5 -16   14.40    3.19
  -2   5 -16   13.83    3.16
  -2  -5 -17   51.48    3.30
  -2   5 -17   49.73    3.38
   2  -6 -18   15.87    3.65
   2   6 -18   10.30    2.11
   2   6 -17  442.62   18.13
   2  -6 -17  440.81   18.11
   2  -6 -17  464.52   18.99
   2   6 -17  388.33   18.24
   2  -6 -17  458.43   18.41
   2  -6 -16    7.75    3.28
   2  -6 -16    7.50    3.93
   2  -6 -16    2.69    3.00
   2   6 -16   -0.16    3.02
   2  -6 -16    4.46    4.92
   2  -6 -15   26.80    3.75
   2  -6 -15   20.39    4.42
   2   6 -15   27.94    3.61
   2  -6 -15   21.71    3.59
   2  -6 -15   21.20    3.35
   2   6 -15   24.10    3.43
   2   6 -14   53.71    4.26
   2  -6 -14   59.71    4.29
   2   6 -14   61.78    4.38
   2  -6 -14   60.31    4.62
   2   6 -14   63.02    4.60
   2  -6 -14   54.66    5.43
   2  -6 -14   63.58    4.55
   2   6 -14   59.38    4.52
   2   6 -14   66.63    8.03
   2  -6 -13   35.96    6.88
   2   6 -13   43.90    3.99
   2  -6 -13   39.78    3.70
   2   6 -13   41.21    3.82
   2  -6 -13   44.14    4.19
   2   6 -13   46.94    4.16
   2  -6 -13   37.26    4.88
   2  -6 -13   38.85    4.27
   2  -6 -13   42.20    4.06
   2   6 -13   38.93    3.97
   2   6 -13   40.85    7.32
   2  -6 -12   24.95    6.37
   2   6 -12   35.70    6.69
   2   6 -12   32.53    3.69
   2   6 -12   34.83    4.16
   2   6 -12   33.56    3.69
   2   6 -12   33.21    3.49
   2  -6 -12   26.41    3.40
   2  -6 -12   29.83    3.75
   2   6 -12   31.64    3.77
   2  -6 -12   30.00    4.14
   2   6 -12   36.70    3.69
   2  -6 -12   31.72    3.68
   2   6 -12   36.24    6.87
   2  -6 -12   40.63    6.94
   2   6 -11    7.76    5.55
   2  -6 -11    4.70    5.41
   2   6 -11    3.45    3.06
   2   6 -11    4.98    3.40
   2   6 -11    7.80    3.24
   2   6 -11    4.65    2.68
   2  -6 -11    5.31    2.69
   2  -6 -11    6.72    3.50
   2   6 -11    2.13    2.99
   2   6 -11    8.45    2.90
   2  -6 -11    1.86    5.64
   2   6 -11   10.14    5.81
   2   6 -10   48.35    3.64
   2   6 -10   45.11    3.76
   2   6 -10   46.67    3.75
   2  -6 -10   45.57    3.99
   2   6 -10   46.64    5.72
   2  -6 -10   47.77    6.35
   2  -6 -10   41.98    5.16
   2   6 -10   43.25    6.09
   2  -6 -10   44.35    3.39
   2   6 -10   50.33    3.40
   2   6 -10   46.59    5.89
   2  -6 -10   50.39    5.97
   2   6  -9 1416.89   57.61
   2  -6  -9 1391.61   57.59
   2   6  -9 1399.47   59.28
   2  -6  -9 1375.75   59.04
   2  -6  -9 1434.10   59.27
   2   6  -9 1473.39   59.31
   2   6  -9 1513.36   59.16
   2  -6  -9 1424.68   59.08
   2   6  -9 1449.81   57.77
   2  -6  -8    4.23    1.99
   2  -6  -8    8.22    4.22
   2   6  -8    6.64    4.87
   2  -6  -8    5.01    4.17
   2   6  -8    6.51    4.22
   2  -6  -8    3.54    4.06
   2   6  -8    7.05    4.16
   2   6  -8    2.67    2.49
   2   6  -7  378.38   17.44
  -2   6   7  358.30   16.57
   2  -6  -7  371.19   16.77
   2   6  -7  387.98   16.87
   2   6  -7  374.86   16.68
   2  -6  -7  365.78   16.66
   2   6  -7  379.33   15.73
   2   6  -6  155.93    9.12
   2   6  -6  154.74    7.92
  -2   6   6  144.72    8.16
   2  -6  -6  156.39    7.99
   2  -6  -6  151.31    7.78
   2   6  -6  160.99    7.91
   2   6  -6  149.61    7.00
  -2   6   5  720.85   29.57
   2   6  -5  690.24   28.99
   2  -6  -5  674.99   28.94
   2   6  -5  731.80   30.17
   2  -6  -5  681.15   28.91
   2   6  -5  721.09   28.93
   2   6  -5  694.71   28.98
   2  -6  -5  678.94   28.86
   2   6  -4   17.39    2.50
  -2   6   4   20.00    4.10
   2  -6  -4   19.05    2.87
   2  -6  -4   20.18    2.55
   2   6  -4   20.81    2.80
   2   6  -4   16.36    2.97
   2  -6  -4   15.79    2.57
   2   6  -4   18.83    2.40
   2   6  -3  225.53    9.87
   2  -6  -3  218.43    9.87
   2  -6  -3  228.54    9.81
   2   6  -3  232.79    9.94
   2  -6  -3  230.41    9.86
   2   6  -3  230.55    9.85
   2   6  -2  221.52    8.69
   2   6  -2  191.87    8.56
   2  -6  -2  196.32    8.48
  -2   6   2  193.15    8.42
   2  -6  -2  200.87    8.56
  -2  -6   2  213.06    8.54
   2  -6  -1   81.97    4.21
   2  -6  -1   99.98    4.09
   2   6   0    7.72    3.84
  -2   6   0    3.15    3.65
  -2  -6   0    0.99    1.01
  -2   6  -1 1098.90   39.71
  -2   6  -1  903.50   38.54
  -2  -6  -1  936.61   38.50
   2   6   1 1029.37   39.73
  -2   6  -2    8.00    3.87
   2   6   2    5.47    3.36
  -2  -6  -2    4.38    1.95
  -2   6  -2    8.07    2.26
  -2   6  -3   98.63    5.46
  -2   6  -3  106.64    6.72
  -2  -6  -3  104.07    5.37
  -2   6  -3  112.84    6.72
   2   6   3  107.97    6.22
  -2   6  -3  100.33    4.99
  -2   6  -4   27.57    4.37
  -2  -6  -4   29.59    3.36
  -2   6  -4   26.40    3.47
  -2   6  -4   29.69    2.72
  -2   6  -5 1032.93   42.69
  -2  -6  -5 1061.52   43.44
  -2   6  -5 1072.74   43.49
  -2   6  -5 1056.71   43.70
  -2   6  -6  125.43    5.96
  -2   6  -6  128.41    7.30
  -2  -6  -6  136.70    7.57
  -2   6  -6  131.65    7.43
  -2   6  -6  132.02    6.29
  -2   6  -7  159.00    8.45
  -2  -6  -7  174.42    9.32
  -2   6  -7  160.94    9.20
  -2   6  -7  180.41    7.99
  -2  -6  -8  236.02   11.31
  -2   6  -8  231.10   10.61
  -2  -6  -8  227.94   10.91
  -2   6  -8  256.40   10.75
  -2  -6  -8  242.08   12.29
  -2   6  -8  242.73   12.27
  -2   6  -9    4.23    3.04
  -2  -6  -9    4.97    4.52
  -2  -6  -9    6.56    3.89
  -2   6  -9    2.37    3.46
  -2  -6  -9    4.54    2.35
  -2   6  -9    4.00    2.86
  -2  -6  -9    1.92    2.57
  -2  -6 -10   89.56    6.74
  -2   6 -10   95.12    5.58
  -2  -6 -10   95.22    6.11
  -2   6 -10   96.72    5.94
  -2  -6 -10  107.79    6.28
  -2   6 -10   93.74    5.11
  -2  -6 -10   93.62    5.44
  -2  -6 -10   93.91    5.09
  -2   6 -10   85.66    5.27
  -2   6 -10   98.54    5.22
  -2  -6 -10   85.65    5.04
  -2  -6 -11  137.06    8.46
  -2   6 -11  128.45    6.96
  -2  -6 -11  135.49    7.61
  -2  -6 -11  133.35    7.52
  -2   6 -11  134.51    7.37
  -2  -6 -11  130.93    6.88
  -2   6 -11  122.43    6.77
  -2   6 -11  130.44    6.54
  -2   6 -11  138.46    6.62
  -2  -6 -11  129.39    6.56
  -2   6 -12  172.34    8.24
  -2  -6 -12  182.28    9.41
  -2  -6 -12  162.45    8.07
  -2  -6 -12  174.06    8.75
  -2   6 -12  157.42    8.02
  -2  -6 -12  158.85    8.08
  -2   6 -12  164.68    7.82
  -2  -6 -12  162.75    7.78
  -2  -6 -12  158.88    8.62
  -2   6 -12  167.09    8.49
  -2  -6 -13  251.91   12.36
  -2   6 -13  277.57   12.38
  -2   6 -13  269.01   12.07
  -2  -6 -13  294.84   13.13
  -2  -6 -13  261.69   11.79
  -2   6 -13  275.09   11.96
  -2  -6 -13  263.66   11.98
  -2  -6 -14   10.43    3.73
  -2  -6 -14   19.21    5.39
  -2   6 -14   13.72    3.50
  -2  -6 -14   14.04    3.35
  -2   6 -14   10.46    3.29
  -2  -6 -15  148.87    8.07
  -2   6 -15  139.58    7.33
  -2  -6 -16    4.60    2.98
  -2  -6 -16   -1.59    3.67
  -2   6 -16    0.21    2.84
  -2  -6 -17    7.52    2.26
  -2   6 -17   11.37    2.11
   2  -7 -19   85.78    4.19
   2  -7 -18    8.76    3.23
   2   7 -18    5.44    1.71
   2  -7 -17   20.63    4.13
   2   7 -17   21.10    2.79
   2  -7 -17   22.17    3.35
   2  -7 -16  161.26    8.15
   2  -7 -16  185.36    9.13
   2  -7 -16  171.65    8.36
   2  -7 -15   57.89    5.12
   2   7 -15   59.62    3.97
   2  -7 -15   50.93    5.92
   2  -7 -14   24.40    3.17
   2   7 -14   26.05    3.42
   2   7 -14   30.57    3.62
   2  -7 -13  298.10   12.45
   2   7 -13  288.08   12.55
   2   7 -13  305.09   12.60
   2   7 -13  305.11   12.71
   2  -7 -12    3.90    3.97
   2  -7 -12    5.13    2.77
   2   7 -12   10.14    3.62
   2   7 -12    8.35    3.47
   2   7 -11  296.71   12.56
   2   7 -11  297.44   12.64
   2   7 -11  291.87   12.71
   2  -7 -11  268.33   12.21
   2  -7 -11  279.70   12.79
   2   7 -11  319.17   14.93
   2  -7 -11  256.83   14.31
   2   7 -10  345.78   14.45
   2  -7 -10  324.76   14.57
   2   7 -10  331.56   14.51
   2   7 -10  341.84   14.49
   2  -7 -10  306.07   15.81
   2   7 -10  367.48   16.41
   2  -7 -10  322.79   16.04
   2   7  -9   58.39    4.07
   2  -7  -9   50.77    4.26
   2   7  -9   59.64    6.45
   2  -7  -9   58.18    6.09
   2   7  -9   53.18    5.75
   2  -7  -9   58.94    5.41
   2   7  -9   54.26    3.93
   2   7  -8    2.34    2.89
   2   7  -8    3.00    5.02
   2   7  -8    5.56    3.93
   2  -7  -8   -0.37    4.55
   2  -7  -8    1.62    3.58
  -2   7   7  192.49   10.22
   2   7  -7  206.38    9.81
   2  -7  -7  195.15    9.59
   2   7  -7  204.83   11.21
  -2   7   6  536.72   23.77
   2   7  -6  545.91   22.99
   2  -7  -6  532.33   22.84
   2   7  -6  574.98   24.53
   2   7  -5  516.62   20.46
  -2   7   5  467.52   21.79
   2   7  -5  495.76   20.68
   2  -7  -5  468.68   20.56
   2   7  -5  511.24   22.47
  -2   7   4 1093.17   49.65
   2   7  -4 1217.88   48.36
   2   7  -3    4.84    4.60
   2   7  -3    1.46    2.38
   2   7  -2  151.63    6.94
   2   7  -2  171.20    9.10
   2   7  -1   91.40    4.81
   2   7  -1  110.44    6.89
  -2   7   0  483.51   21.03
   2   7   0  472.07   21.19
  -2   7  -1  226.78   11.17
   2   7   1  226.51   11.30
  -2   7  -2  253.74   11.74
  -2   7  -2  233.20   10.23
   2   7   2  252.29   11.72
  -2  -7  -3  559.65   24.24
  -2   7  -3  593.17   25.65
  -2   7  -3  604.80   25.53
  -2   7  -3  598.00   24.12
   2   7   3  604.27   25.18
  -2   7  -4  237.95   10.43
  -2   7  -4  256.53   12.17
  -2  -7  -4  241.81   10.78
  -2   7  -5  151.07    6.95
  -2  -7  -5  143.11    7.48
  -2   7  -5  139.65    8.46
  -2   7  -6  496.56   20.32
  -2   7  -6  461.79   21.42
  -2   7  -7   19.93    3.25
  -2   7  -7   24.93    4.21
  -2   7  -7   20.66    3.10
  -2  -7  -8   89.49    5.71
  -2  -7  -8   96.63    6.24
  -2   7  -8   92.86    5.17
  -2   7  -8   81.17    5.47
  -2   7  -8   92.92    5.44
  -2   7  -8  102.11    5.53
  -2  -7  -9  229.22   10.83
  -2   7  -9  209.77   10.39
  -2  -7  -9  240.65   11.27
  -2   7  -9  222.31   10.64
  -2   7  -9  244.03   10.54
  -2  -7 -10   19.80    4.51
  -2  -7 -10   17.58    5.17
  -2   7 -10   18.92    3.51
  -2  -7 -10   20.15    4.75
  -2   7 -10   17.05    4.11
  -2   7 -11  206.34    9.85
  -2  -7 -11  204.61   10.17
  -2   7 -11  205.16    9.44
  -2  -7 -11  208.86   10.62
  -2  -7 -11  216.69   10.11
  -2   7 -11  192.96    9.18
  -2  -7 -11  187.82    8.97
  -2  -7 -12  251.92   11.95
  -2  -7 -12  252.69   11.46
  -2  -7 -12  272.97   12.48
  -2   7 -12  256.83   11.48
  -2  -7 -12  246.57   12.03
  -2   7 -12  252.97   11.83
  -2   7 -12  245.36   11.20
  -2  -7 -13   39.60    5.48
  -2   7 -13   39.68    4.00
  -2  -7 -13   36.72    3.75
  -2   7 -13   42.33    4.54
  -2  -7 -13   30.45    4.62
  -2   7 -13   38.66    3.55
  -2   7 -14    8.80    3.05
  -2  -7 -14   12.85    4.77
  -2  -7 -14    9.04    3.73
  -2  -7 -15   89.60    5.87
  -2   7 -15   78.58    5.04
  -2   7 -16  134.66    6.42
  -2  -7 -16  137.03    6.87
  -2  -7 -17   28.03    2.63
  -2   7 -17   23.81    2.12
  -2  -7 -17   27.37    2.19
   2  -8 -18  144.33    6.68
   2  -8 -17    0.94    3.44
   2   8 -17    2.09    2.25
   2  -8 -16   26.58    4.48
   2  -8 -16   26.51    3.55
   2  -8 -15   85.92    6.49
   2  -8 -14  113.08    6.93
   2   8 -14  113.93    6.09
   2  -8 -14  111.59    7.54
   2   8 -13    0.74    3.52
   2  -8 -13    3.92    4.13
   2  -8 -13    4.45    4.24
   2   8 -12    3.94    3.64
   2   8 -12    1.41    3.64
   2  -8 -12    6.27    4.11
   2   8 -11    7.68    3.48
   2   8 -11    3.69    3.37
   2   8 -11   12.67    3.54
   2  -8 -11   15.44    4.20
   2   8 -10  315.61   13.50
   2   8 -10  301.43   13.41
   2  -8 -10  312.56   13.72
   2  -8 -10  269.27   14.98
   2   8 -10  322.29   13.55
   2   8  -9  164.05    7.61
   2   8  -9  149.42    7.45
   2   8  -9  141.02    9.98
   2  -8  -9  136.95    9.46
   2   8  -9  165.91    7.66
   2   8  -8  602.54   26.42
   2  -8  -8  573.44   24.20
  -2   8   7   -1.03    4.64
   2   8  -7    1.68    5.52
   2   8  -6   84.02    7.43
   2   8  -6   88.07    4.83
  -2   8   6   70.47    6.66
   2   8  -5  446.38   20.34
   2   8  -5  435.82   18.01
  -2   8   5  394.04   19.68
   2   8  -4  463.66   19.18
  -2   8   4  444.26   20.97
   2   8  -3  224.32    9.92
   2   8  -3  241.80   12.29
   2   8  -2  304.58   13.03
   2   8  -2  316.25   15.15
   2   8  -1  968.97   38.71
   2   8  -1  883.49   37.02
  -2   8   0   55.43    3.36
  -2   8   0   64.15    5.73
   2   8   1  140.09    8.09
  -2   8  -1  121.74    5.93
  -2   8  -1  142.45    8.01
   2   8   2  212.92   10.67
  -2   8  -2  208.11   11.16
  -2   8  -2  209.09   10.71
  -2   8  -2  199.89    8.94
  -2   8  -3  230.05   12.13
  -2   8  -3  233.11   11.98
  -2   8  -3  231.60   10.08
  -2   8  -4  200.88   11.29
  -2   8  -4  213.63    9.33
  -2   8  -5   11.64    5.03
  -2   8  -5    9.00    2.88
  -2  -8  -6    1.23    3.43
  -2   8  -6    6.79    2.96
  -2   8  -6    8.48    4.86
  -2   8  -6    6.75    2.94
  -2  -8  -7  366.54   15.46
  -2   8  -7  335.72   14.81
  -2  -8  -7  358.57   15.07
  -2   8  -7  335.61   14.94
  -2   8  -7  339.68   15.00
  -2   8  -7  313.30   15.97
  -2   8  -7  363.56   14.97
  -2  -8  -8   61.18    4.72
  -2   8  -8   52.03    4.43
  -2   8  -8   44.54    4.54
  -2  -8  -8   53.88    5.11
  -2   8  -8   53.98    4.21
  -2   8  -8   56.11    4.58
  -2  -8  -9   17.06    4.34
  -2   8  -9    9.46    3.85
  -2  -8  -9   12.73    4.66
  -2   8  -9   18.04    3.57
  -2   8  -9   11.91    3.80
  -2  -8 -10   23.10    4.52
  -2   8 -10   29.90    4.11
  -2  -8 -10   27.08    5.15
  -2   8 -10   26.25    3.57
  -2  -8 -10   24.57    5.12
  -2   8 -10   21.92    4.15
  -2  -8 -11  396.36   17.15
  -2   8 -11  363.07   16.21
  -2  -8 -11  387.83   16.70
  -2  -8 -11  367.14   16.87
  -2   8 -11  379.99   16.46
  -2   8 -12    8.10    3.43
  -2  -8 -12    9.41    5.03
  -2  -8 -12    3.59    4.26
  -2   8 -12    5.13    4.04
  -2  -8 -12    2.68    4.59
  -2   8 -13   99.97    5.73
  -2  -8 -13  108.29    5.85
  -2  -8 -13  117.43    7.30
  -2   8 -13  116.00    6.37
  -2  -8 -13  106.59    6.62
  -2  -8 -14  226.40   10.04
  -2  -8 -14  183.54    9.47
  -2  -8 -15    6.67    3.66
  -2   8 -15    6.46    2.93
  -2   8 -16   11.20    2.39
  -2  -8 -16   11.82    2.97
  -2  -8 -16   13.14    2.56
   2   9 -17   48.04    3.01
   2  -9 -17   49.54    3.09
   2  -9 -16    0.93    3.40
   2  -9 -16   -0.22    2.98
   2  -9 -15    6.26    4.16
   2  -9 -15    2.20    3.84
   2  -9 -15    3.96    3.74
   2  -9 -14  102.30    6.31
   2   9 -14   92.48    5.41
   2  -9 -14   98.95    6.61
   2  -9 -13  322.86   15.18
   2  -9 -13  380.21   15.56
   2  -9 -13  329.81   15.75
   2   9 -13  353.25   15.00
   2   9 -12  218.43   10.20
   2   9 -12  222.55   10.13
   2  -9 -12  211.22   10.51
   2   9 -11   82.63    5.31
   2   9 -11   94.63    5.62
   2   9 -11   92.04    5.56
   2  -9 -11   89.11    6.15
   2   9 -10   -1.89    3.54
   2   9 -10    5.03    2.95
   2   9 -10   -2.49    3.56
   2  -9  -9   66.29    5.01
   2  -9  -9   52.74    6.85
   2   9  -9   57.04    4.64
   2  -9  -8  159.20    8.05
   2   9  -8  162.39   10.73
   2   9  -7   49.56    4.88
   2  -9  -7   52.71    4.40
   2   9  -7   61.85    7.29
  -2   9   7   48.85    6.22
   2   9  -7   53.60    4.18
   2   9  -6  255.24   11.86
   2   9  -6  261.87   14.25
  -2   9   6  263.52   13.67
   2   9  -6  280.42   11.60
   2  -9  -6  247.47   11.54
   2   9  -5   68.68    4.49
  -2   9   5   58.07    6.77
   2   9  -4   71.04    4.59
  -2   9   4   76.79    7.10
   2   9  -3  820.04   35.90
   2   9  -3  827.70   33.76
  -2   9   3  810.18   35.80
   2   9  -2    5.16    2.71
   2   9  -2   12.31    5.42
   2   9  -1  553.60   23.99
   2   9  -1  517.96   21.90
  -2   9   1  541.69   23.55
   2   9   0  176.27   10.10
  -2   9   0  164.85    7.51
  -2   9   0  177.87    9.86
   2   9   1  210.78   10.81
  -2   9  -1  200.37   10.77
  -2   9  -1  190.82    8.64
  -2   9  -2  191.97   11.37
  -2   9  -2  212.67   11.05
  -2   9  -2  202.72    8.99
  -2   9  -3   20.06    5.43
  -2   9  -3   28.28    5.89
  -2   9  -3   19.65    2.97
  -2   9  -4  207.32   11.74
  -2   9  -4  211.75    9.48
  -2   9  -5  249.41   10.48
  -2   9  -5  221.02   12.31
  -2   9  -5  236.39   10.27
  -2  -9  -6   -0.94    3.37
  -2   9  -6    5.98    3.43
  -2   9  -6   -1.78    3.26
  -2   9  -6   -1.01    5.53
  -2   9  -6   -1.37    3.21
  -2   9  -7   29.31    3.35
  -2  -9  -7   31.22    4.23
  -2  -9  -7   30.12    4.08
  -2   9  -7   33.50    3.87
  -2   9  -7   33.96    4.42
  -2   9  -7   31.21    5.57
  -2   9  -7   30.34    3.99
  -2  -9  -8  222.76   10.77
  -2   9  -8  230.75   10.61
  -2   9  -8  204.41   10.81
  -2   9  -8  229.24   10.33
  -2  -9  -8  241.37   11.03
  -2   9  -8  247.53   10.66
  -2  -9  -9  499.19   20.42
  -2   9  -9  453.88   20.21
  -2   9  -9  464.19   20.32
  -2  -9  -9  514.97   20.89
  -2  -9  -9  501.69   20.76
  -2   9  -9  446.81   20.00
  -2   9  -9  475.40   20.19
  -2  -9 -10  146.56    7.77
  -2   9 -10  142.26    7.65
  -2   9 -10  130.16    7.15
  -2  -9 -10  153.00    8.33
  -2   9 -10  144.61    7.49
  -2   9 -11    0.81    3.17
  -2  -9 -11   -1.71    4.82
  -2  -9 -11   -1.10    4.18
  -2   9 -11   -1.78    3.95
  -2  -9 -11    0.83    4.85
  -2  -9 -12    2.58    4.56
  -2   9 -12    2.67    3.00
  -2  -9 -12    6.51    3.47
  -2  -9 -12    5.94    4.18
  -2   9 -12    3.88    3.88
  -2  -9 -12    0.85    4.55
  -2   9 -13   91.54    5.17
  -2  -9 -13  110.93    6.52
  -2  -9 -13   95.55    5.47
  -2   9 -13  108.26    5.89
  -2  -9 -13  106.27    6.37
  -2  -9 -14   75.86    5.05
  -2  -9 -14   59.91    4.67
  -2  -9 -15    9.82    3.00
  -2   9 -15    7.56    2.58
  -2  -9 -15    1.48    2.65
  -2   9 -16   14.81    1.86
  -2  -9 -16   17.02    1.98
   2 -10 -16  254.22   11.09
   2 -10 -16  260.50   11.08
   2 -10 -16  250.07   11.07
   2 -10 -15   48.89    4.17
   2 -10 -15   49.44    4.16
   2 -10 -15   46.29    4.32
   2 -10 -14  124.60    6.97
   2  10 -14  122.18    6.28
   2 -10 -14  133.26    7.03
   2 -10 -13   15.76    4.45
   2 -10 -13    6.05    4.21
   2  10 -13   14.54    3.40
   2 -10 -12   48.73    5.07
   2 -10 -12   50.59    5.18
   2  10 -12   44.99    4.40
   2  10 -12   54.81    4.42
   2 -10 -12   45.93    5.13
   2  10 -11    4.00    3.80
   2 -10 -11   -0.84    4.14
   2  10 -11    7.32    3.68
   2 -10 -10  113.14    6.69
   2  10 -10  111.02    6.25
   2  10  -9   71.59    4.99
   2 -10  -9   70.75    5.50
   2  10  -8  196.23    9.24
   2 -10  -8  191.44    9.51
   2  10  -7   -2.26    4.49
  -2  10   7    3.29    2.88
  -2  10   7    6.16    5.89
   2  10  -7    3.52    3.50
   2  10  -7    2.19    2.48
   2 -10  -7    5.48    3.74
  -2  10   6   46.09    3.69
   2  10  -6   54.56    4.76
   2  10  -6   53.61    7.49
  -2  10   6   49.06    7.05
   2  10  -6   53.19    4.19
   2 -10  -6   43.26    4.36
   2  10  -6   44.87    3.51
  -2  10   5  320.01   14.45
   2  10  -5  337.70   14.89
  -2  10   5  364.40   17.27
   2  10  -5  359.52   14.69
   2 -10  -5  346.39   14.70
   2  10  -5  333.78   14.40
   2  10  -4    5.41    3.64
  -2  10   4    6.50    2.91
   2  10  -4   -0.55    6.00
  -2  10   4    6.57    5.77
   2  10  -4    7.99    3.11
   2 -10  -4    7.88    3.16
   2  10  -3    9.28    6.00
  -2  10   3   -0.77    6.09
   2  10  -3    1.63    3.17
  -2  10   2 1367.89   59.33
  -2  10   2 1337.87   58.86
   2  10  -2 1429.02   57.15
   2  10  -2 1423.24   59.48
   2  10  -1    9.60    3.10
   2  10  -1   14.54    5.81
  -2  10   1   13.35    6.04
  -2  10   1   15.05    5.52
  -2  10   0  314.99   13.60
   2  10   0  331.47   13.88
  -2  10   0  320.45   15.84
  -2  10  -1   44.01    3.43
  -2  10  -1   56.20    6.40
  -2  10  -2   51.19    3.70
  -2  10  -2   47.08    6.97
  -2  10  -2   49.28    6.29
  -2  10  -3   12.97    3.01
  -2  10  -3   11.67    6.05
  -2  10  -4  315.15   13.57
  -2  10  -4  305.81   16.03
  -2  10  -5    8.66    3.40
  -2  10  -5   16.15    5.91
  -2  10  -5    8.86    3.93
  -2  10  -6   84.17    5.43
  -2  10  -6  100.33    5.90
  -2  10  -6   87.04    5.08
  -2 -10  -6   83.39    5.33
  -2  10  -6   76.69    7.68
  -2  10  -6   89.72    5.39
  -2 -10  -7   69.01    4.95
  -2  10  -7   61.08    4.37
  -2  10  -7   66.95    5.05
  -2  10  -7   64.93    5.34
  -2 -10  -7   69.91    5.87
  -2  10  -7   65.26    4.94
  -2 -10  -8  531.73   21.62
  -2 -10  -8  527.00   21.82
  -2  10  -8  482.71   21.27
  -2  10  -8  500.41   21.55
  -2  10  -8  457.81   21.71
  -2 -10  -8  549.05   22.17
  -2  10  -8  510.24   21.58
  -2  10  -8  525.39   21.54
  -2 -10  -9    2.96    4.07
  -2 -10  -9    1.98    4.12
  -2  10  -9   -0.69    3.10
  -2  10  -9   -0.23    3.80
  -2 -10  -9   -1.42    5.01
  -2  10  -9   -2.43    3.82
  -2  10  -9    0.98    3.82
  -2 -10 -10  119.81    6.81
  -2  10 -10  104.48    5.99
  -2 -10 -10  117.71    7.03
  -2  10 -10  117.84    6.57
  -2 -10 -10  109.03    7.35
  -2  10 -10  128.90    6.59
  -2  10 -11   26.35    3.81
  -2  10 -11   21.89    3.19
  -2 -10 -11   21.16    4.47
  -2 -10 -11   30.52    4.29
  -2 -10 -12  190.29    9.10
  -2  10 -12  181.23    8.41
  -2 -10 -12  187.56    8.81
  -2 -10 -12  179.03    8.33
  -2 -10 -13    6.84    3.73
  -2 -10 -13    9.66    2.82
  -2 -10 -13    5.82    3.46
  -2 -10 -14   38.55    3.50
  -2 -10 -15    3.82    2.01
  -2  10 -15    1.23    2.05
   2 -11 -16    2.52    2.03
   2  11 -16    2.71    1.59
   2 -11 -15   26.35    3.42
   2 -11 -15   25.92    3.24
   2 -11 -15   17.87    2.54
   2 -11 -14  246.26   10.78
   2 -11 -14  234.02   10.59
   2 -11 -13  138.48    7.48
   2 -11 -13  145.73    7.31
   2  11 -13  147.54    7.09
   2 -11 -12  164.80    8.42
   2 -11 -12  156.81    8.13
   2  11 -12  171.27    8.02
   2  11 -12  158.19    8.02
   2 -11 -11   22.23    4.39
   2 -11 -11   16.71    4.61
   2  11 -11   26.46    4.03
   2 -11 -10   74.56    5.87
   2  11 -10   76.19    5.44
   2 -11  -9    1.82    4.40
   2  11  -9    1.41    3.76
   2 -11  -9    6.18    5.90
   2  11  -9   -0.91    3.81
   2  11  -8   54.53    3.68
   2 -11  -8   66.13    5.36
   2 -11  -8   56.94    7.74
   2  11  -8   60.87    4.81
   2  11  -7  142.66    6.86
   2 -11  -7  151.49    7.75
   2  11  -7  163.41    7.59
  -2  11   7  142.54    9.93
   2  11  -7  128.26    8.12
  -2  11   7  133.19    6.97
   2  11  -6   91.46    5.04
   2 -11  -6   94.90    5.84
   2  11  -6   97.03    5.75
  -2  11   6   94.49    8.44
   2  11  -6   87.97    6.24
  -2  11   6   81.77    5.17
   2 -11  -5   92.15    5.68
   2  11  -5   91.11    5.10
   2  11  -5   95.58    5.65
  -2  11   5   80.41    8.47
   2  11  -5   95.29    6.23
  -2  11   5   84.63    5.19
   2 -11  -4  792.89   33.43
   2  11  -4  864.28   33.53
  -2  11   4  836.65   36.12
   2  11  -4  844.61   33.72
  -2  11   4  758.02   33.33
   2 -11  -3   -5.39    3.20
  -2  11   3   -0.50    6.42
  -2  11   3   -4.19    6.40
  -2  11   3    3.47    3.16
   2  11  -3   -1.05    3.54
   2  11  -3   -0.94    3.41
  -2  11   2   17.43    6.41
  -2  11   2   13.02    6.68
   2  11  -2   21.76    3.78
   2  11  -2   23.70    3.53
  -2  11   1  272.55   14.68
  -2  11   1  252.90   13.84
   2  11  -1  255.10   11.60
   2  11  -1  260.34   11.57
  -2  11   0  421.38   21.13
  -2  11   0  416.07   20.48
   2  11   0  428.36   18.35
   2  11   0  446.00   18.38
  -2  11  -1   68.73    7.33
  -2  11  -1   69.05    4.43
   2  11   1   84.39    4.88
  -2  11  -2   16.16    6.13
  -2  11  -2   28.59    6.79
  -2  11  -2   22.67    3.20
   2  11   2   22.46    3.49
  -2  11  -3    4.34    6.39
  -2 -11  -3    5.97    3.57
  -2  11  -3    4.85    2.99
   2  11   3   -0.47    3.16
  -2  11  -4   23.71    6.83
  -2 -11  -4   19.41    4.20
  -2  11  -4   19.19    3.39
  -2  11  -5  107.73    9.02
  -2  11  -5  113.87    6.82
  -2 -11  -5  108.94    6.74
  -2  11  -5   99.88    6.01
  -2  11  -6   34.12    4.85
  -2  11  -6   34.15    4.19
  -2 -11  -6   25.13    4.76
  -2  11  -6   26.12    3.39
  -2  11  -6   22.50    6.47
  -2  11  -6   34.43    4.01
  -2 -11  -7    6.53    3.53
  -2  11  -7    8.42    3.02
  -2  11  -7    5.65    3.41
  -2 -11  -7    5.33    4.78
  -2  11  -7    8.64    3.71
  -2  11  -7    6.56    4.60
  -2  11  -7   14.26    3.89
  -2 -11  -8   78.52    5.27
  -2  11  -8   70.53    4.83
  -2  11  -8   74.94    5.97
  -2  11  -8   81.20    5.45
  -2 -11  -8   91.54    6.51
  -2  11  -8   84.72    5.40
  -2  11  -8   82.18    5.39
  -2 -11  -9   72.32    5.01
  -2  11  -9   55.76    4.24
  -2 -11  -9   66.85    6.08
  -2  11  -9   66.87    5.13
  -2  11  -9   64.11    5.01
  -2  11  -9   69.05    4.90
  -2 -11 -10  251.88   11.35
  -2 -11 -10  247.85   11.37
  -2  11 -10  269.39   11.30
  -2 -11 -10  277.79   12.07
  -2  11 -10  258.48   11.26
  -2 -11 -11    6.71    4.57
  -2  11 -11   12.02    3.38
  -2 -11 -11    9.03    3.53
  -2  11 -11    7.24    2.45
  -2  11 -12    5.24    2.97
  -2 -11 -12    0.65    3.12
  -2 -11 -12    7.39    3.13
  -2 -11 -13   11.95    3.45
  -2 -11 -13   13.99    2.77
  -2 -11 -13   12.68    2.59
  -2 -11 -14    1.46    2.15
   2 -12 -14   19.83    3.03
   2 -12 -13   21.04    3.53
   2  12 -13   21.20    3.06
   2 -12 -13   20.09    3.96
   2 -12 -12    5.47    3.57
   2  12 -12    0.06    3.26
   2 -12 -11  160.70    8.66
   2 -12 -11  169.51    8.39
   2  12 -11  171.58    8.25
   2 -12 -10    9.91    4.55
   2 -12 -10   11.67    4.00
   2  12 -10    6.14    3.57
   2  12 -10   10.26    3.77
   2 -12  -9    2.24    4.52
   2  12  -9    2.87    3.65
   2  12  -9    0.37    3.71
   2 -12  -8   11.43    4.45
   2  12  -8    8.28    2.51
   2  12  -8    7.41    3.86
   2  12  -8    9.36    3.90
   2 -12  -7   13.23    4.34
   2  12  -7    9.83    2.82
   2  12  -7   12.16    3.95
   2  12  -6  225.82   10.30
   2 -12  -6  255.93   10.89
   2  12  -6  232.28   10.71
  -2  12   6  231.42   13.48
   2  12  -6  202.70   11.23
   2  12  -5   12.91    3.24
   2 -12  -5    7.88    3.89
   2  12  -5    9.11    3.85
  -2  12   5   11.53    7.15
   2  12  -5    8.93    4.76
   2  12  -4    2.94    3.15
   2 -12  -4    1.53    3.70
   2  12  -4    0.37    3.69
  -2  12   4   -7.16    7.18
  -2  12   4   -4.36    7.14
   2  12  -4    3.99    4.35
   2 -12  -3   78.81    5.19
   2  12  -3   90.15    5.45
   2  12  -3   75.44    5.76
  -2  12   3   98.08    9.51
  -2  12   3   88.41    8.84
   2  12  -2  342.60   14.59
   2  12  -2  329.77   14.74
  -2  12   2  304.56   17.06
  -2  12   2  338.47   17.81
   2  12  -1  158.58    7.72
   2  12  -1  146.48    7.79
  -2  12   1  152.56   11.26
  -2  12   1  147.08   10.49
   2  12   0   85.66    5.17
   2  12   0   76.23    5.13
  -2  12   0   71.27    8.83
   2  12   1  122.92    6.29
  -2  12  -1  106.57    5.85
  -2  12  -1  123.44    9.94
  -2  12  -2    7.45    3.08
   2  12   2   10.91    3.41
  -2  12  -2    5.33    7.18
   2  12   3  163.90    8.07
  -2  12  -3  168.04    8.10
  -2 -12  -3  168.81    8.60
  -2  12  -3  196.69    9.14
  -2  12  -3  158.59   11.42
  -2  12  -4   28.03    3.73
  -2 -12  -4   37.03    4.47
  -2  12  -4   31.95    7.48
  -2  12  -5    1.01    3.43
  -2  12  -5    7.19    3.90
  -2  12  -5    0.27    4.64
  -2 -12  -5   10.44    4.36
  -2  12  -5    3.09    6.63
  -2  12  -6    3.09    4.74
  -2  12  -6    6.58    3.70
  -2 -12  -6   -1.32    4.43
  -2  12  -6    1.88    3.57
  -2  12  -7  170.07    9.25
  -2  12  -7  161.34    8.49
  -2  12  -7  179.28    8.69
  -2 -12  -7  196.59    9.46
  -2  12  -7  181.76    8.59
  -2 -12  -8  146.61    8.18
  -2  12  -8  121.42    7.79
  -2  12  -8  148.99    7.39
  -2  12  -8  138.26    7.20
  -2  12  -8  146.35    7.32
  -2 -12  -8  143.23    7.20
  -2  12  -9    6.01    3.75
  -2 -12  -9   -0.29    4.68
  -2  12  -9    2.74    3.26
  -2  12  -9    4.63    3.49
  -2 -12  -9    0.80    3.24
  -2  12 -10    0.98    3.06
  -2 -12 -10    7.89    4.39
  -2  12 -11   90.54    5.20
  -2 -12 -11  113.17    6.22
  -2 -12 -12    9.06    3.41
  -2 -12 -12    8.16    2.80
  -2 -12 -13    4.66    1.90
  -2 -12 -13    2.84    1.93
   2 -13 -14    8.80    2.64
   2 -13 -14    3.43    1.55
   2 -13 -13  253.42   11.24
   2 -13 -13  278.55   11.61
   2 -13 -12   38.02    3.64
   2 -13 -12   46.67    4.27
   2 -13 -11    0.11    3.23
   2  13 -11    1.84    3.17
   2  13 -11   -1.31    3.23
   2 -13 -10  153.95    7.58
   2  13 -10  158.33    7.63
   2  13 -10  147.50    7.67
   2 -13  -9  199.18    9.46
   2 -13  -9  190.31    9.01
   2  13  -9  180.12    8.99
   2  13  -9  194.47    9.23
   2 -13  -8    2.18    4.37
   2  13  -8    1.12    2.18
   2  13  -8   -5.51    3.77
   2  13  -8    1.81    4.00
   2  13  -7    2.23    2.67
   2 -13  -7    0.95    4.29
   2  13  -7    5.81    3.73
   2  13  -6   40.00    3.63
   2 -13  -6   43.80    4.62
   2  13  -6   33.85    4.40
   2  13  -6   31.82    5.30
   2  13  -5   46.76    4.12
   2 -13  -5   51.54    4.73
   2  13  -5   54.89    4.62
  -2  13   5   56.17    7.92
   2  13  -5   38.27    5.23
   2 -13  -4   91.68    5.96
   2  13  -4  103.62    5.73
   2  13  -4  110.09    6.15
  -2  13   4   93.72    9.35
   2  13  -4   93.01    6.52
   2  13  -3   82.95    5.19
   2 -13  -3   77.04    5.17
   2  13  -3   76.81    5.43
   2  13  -3   84.26    6.06
  -2  13   3   88.83    9.06
   2  13  -2  148.95    7.53
   2  13  -2  138.10    7.77
  -2  13   2  143.36   11.09
   2  13  -1  156.05    7.84
   2  13  -1  152.20    8.07
  -2  13   1  161.14   11.62
   2  13   0   73.73    5.04
   2  13   0   65.02    5.13
  -2  13   0   76.09    8.99
   2  13   1  199.92    9.30
  -2  13  -1  195.10   13.09
  -2  13  -2   99.19    5.67
   2  13   2  101.59    5.83
  -2  13  -2   97.34    9.90
  -2  13  -3   53.52    4.20
  -2 -13  -3   59.60    4.77
  -2  13  -3   56.37    5.60
  -2  13  -3   50.35    8.23
  -2  13  -4  315.96   13.88
  -2 -13  -4  325.15   14.37
  -2  13  -5    5.07    3.41
  -2  13  -5    6.38    3.71
  -2 -13  -5    1.86    4.21
  -2  13  -6   11.98    3.58
  -2  13  -6   10.97    4.93
  -2 -13  -6   16.16    4.40
  -2  13  -6   11.08    4.00
  -2  13  -7   10.42    3.45
  -2  13  -7    6.98    4.75
  -2  13  -7    1.87    3.80
  -2  13  -7    7.13    2.98
  -2 -13  -7    4.29    4.39
  -2  13  -8    4.69    3.30
   2  13   8    5.15    2.58
  -2  13  -8    7.33    3.66
  -2 -13  -8    5.86    4.39
  -2  13  -8    2.72    2.83
  -2  13  -9  200.35    8.81
  -2 -13  -9  214.75    9.47
  -2 -13 -10   52.23    4.55
  -2  13 -10   42.22    3.22
  -2 -13 -11    5.61    2.85
  -2 -13 -11    7.51    1.96
  -2 -13 -11    9.15    3.40
  -2 -13 -12   85.40    4.30
   2 -14 -13    3.08    2.20
   2 -14 -12   42.63    2.81
   2 -14 -12   52.53    3.82
   2  14 -11   67.47    4.13
   2 -14 -11   62.71    3.81
   2 -14 -11   78.26    4.65
   2  14 -11   68.93    4.24
   2  14 -10    3.18    2.97
   2 -14 -10    3.06    2.60
   2  14 -10    2.82    3.13
   2 -14 -10    3.44    3.48
   2  14  -9   53.66    4.14
   2 -14  -9   48.16    3.72
   2  14  -9   49.55    4.30
   2 -14  -9   57.23    4.70
   2  14  -8  266.60   11.93
   2  14  -8  270.24   12.12
   2  14  -7   11.64    3.68
   2  14  -7    9.47    2.63
   2 -14  -7   13.17    3.91
   2  14  -7   14.12    4.08
   2  14  -6    1.16    3.61
   2  14  -6    3.11    2.90
   2 -14  -6    0.13    3.80
   2  14  -5   -5.18    3.75
   2  14  -5    4.71    3.19
   2 -14  -5    0.75    3.61
   2  14  -4    7.06    3.82
   2  14  -4   14.56    3.53
   2 -14  -4    9.54    3.59
   2  14  -4    4.47    4.62
   2  14  -3   95.86    5.70
   2  14  -3   86.35    5.53
   2  14  -3   86.28    6.23
   2  14  -2  227.37   10.11
   2  14  -2  224.50   10.08
   2  14  -1  114.13    6.20
   2  14  -1  100.72    6.45
   2  14   0   22.13    3.70
   2  14   0   20.66    4.07
   2  14   1   -3.75    3.29
  -2  14  -1   -3.84    4.72
  -2  14  -2  436.01   19.13
  -2  14  -3   20.98    3.21
  -2  14  -3   25.40    5.13
  -2  14  -4   66.43    4.57
  -2  14  -4   66.75    4.03
  -2  14  -4   80.71    5.18
  -2 -14  -4   74.82    5.12
  -2  14  -5   61.31    4.41
  -2 -14  -5   69.69    5.11
  -2  14  -5   75.74    4.98
  -2  14  -6   18.32    3.30
   2  14   6   18.88    3.27
  -2  14  -6   19.04    3.77
  -2 -14  -6   19.91    3.98
  -2  14  -7   15.34    3.09
   2  14   7   17.92    2.90
  -2  14  -7   11.99    3.42
  -2 -14  -7   10.01    3.93
   2  14   8    7.20    2.27
  -2 -14  -8   10.64    3.70
  -2  14  -8   12.33    3.14
  -2 -14  -9   25.31    3.83
  -2 -14 -10   83.87    4.76
   2 -15 -12    4.65    1.65
   2 -15 -11   52.28    3.37
   2  15 -10   26.36    2.91
   2  15 -10   29.99    2.97
   2 -15 -10   30.48    3.08
   2  15  -9   34.11    3.32
   2  15  -9   30.51    3.37
   2 -15  -9   33.75    3.35
   2  15  -8    5.33    2.94
   2  15  -8   -1.43    3.21
   2 -15  -8    2.09    2.98
   2  15  -7   75.97    4.81
   2 -15  -7   78.79    4.71
   2  15  -7   81.39    5.17
   2  15  -6   24.20    3.60
  -2  15   6   21.58    3.19
   2  15  -6   29.04    2.92
   2  15  -5   14.90    3.51
   2  15  -5   15.61    3.00
  -2  15   5   18.97    3.38
   2  15  -4  144.86    7.50
   2  15  -4  162.06    7.45
  -2  15   4  147.65    7.54
   2  15  -3   26.69    3.74
   2  15  -3   31.57    3.79
  -2  15   3   34.43    4.18
   2  15  -2   20.90    3.51
   2  15  -2   18.45    3.75
  -2  15   2   20.17    4.13
   2  15  -2   16.74    4.14
   2  15  -1    3.71    3.13
  -2  15   1    5.57    4.13
   2  15  -1   -0.44    3.57
   2  15  -1    5.50    3.77
   2  15   0  167.81    8.06
   2  15   0  149.11    8.26
   2  15   1    2.42    3.67
  -2  15  -1    4.61    4.64
   2  15   2    6.12    3.73
  -2  15  -2    4.45    4.75
   2  15   3  244.85   10.73
  -2  15  -3  267.82   11.57
  -2  15  -3  244.90   10.73
   2  15   4  148.97    7.35
  -2  15  -4  155.47    8.35
  -2  15  -4  147.60    7.37
  -2  15  -5   16.66    2.84
   2  15   5   27.08    3.24
  -2  15  -5   18.99    3.35
  -2  15  -6   32.40    3.09
   2  15   6   34.26    3.25
  -2  15  -6   29.56    3.44
   2  15   7    8.31    2.35
  -2  15  -7   10.46    2.86
  -2 -15  -9    5.47    2.55
  -2 -15 -10   19.44    2.22
   2  16  -9   33.15    2.83
   2  16  -8   11.62    2.46
   2  16  -8   12.36    2.77
   2  16  -7   51.74    3.60
   2  16  -7   52.40    3.87
   2  16  -6   12.01    2.79
   2  16  -6   11.01    3.24
   2  16  -5   79.04    4.50
   2  16  -5   77.28    4.15
  -2  16   5   69.03    4.29
   2  16  -4   -2.06    2.79
   2  16  -4    1.17    2.61
  -2  16   4   -2.29    2.97
   2  16  -3   25.79    3.15
   2  16  -3   35.30    3.46
  -2  16   3   32.54    3.59
   2  16  -2   24.20    3.02
  -2  16   2   30.86    3.79
   2  16  -2   32.00    3.49
  -2  16   1   17.95    3.81
   2  16  -1   21.45    3.40
  -2  16   0   18.48    4.04
  -2  16  -1   65.86    5.25
  -2  16  -1   63.29    4.06
   2  16   1   72.14    4.57
  -2  16  -2    2.92    2.95
  -2  16  -2    4.52    4.10
  -2  16  -2    3.47    2.38
   2  16   2    1.34    3.05
  -2  16  -3    5.05    2.83
  -2  16  -3   -3.68    4.21
   2  16   3   -0.38    2.94
  -2  16  -4   -1.37    2.70
  -2  16  -4    0.34    3.91
   2  16   4    0.43    2.74
  -2  16  -5   23.33    2.81
   2  16   5   20.98    2.77
  -2  16  -6    3.80    2.34
  -2 -16  -6    0.11    2.51
   2  16   6    2.99    2.16
  -2 -16  -7   37.77    2.79
   2  16   7   31.89    2.18
  -2 -16  -8   18.59    2.12
  -2 -16  -9    2.50    1.28
   2  17  -8   11.48    1.80
  -2  17   8    7.73    1.42
   2  17  -7    2.64    2.18
  -2  17   7    2.84    1.81
   2  17  -6   26.70    2.75
   2  17  -5    9.02    2.76
   2  17  -4    3.96    2.00
  -2  17   3   -3.24    2.42
   2  17  -3    2.48    2.27
  -2  17   2    2.22    2.75
   2  17  -2   -0.77    2.38
  -2  17   2    1.55    2.32
  -2  17   1   88.78    4.50
   2  17  -1   91.07    4.63
  -2  17   0   61.06    4.53
  -2  17   0   65.77    3.84
  -2  17  -1   -2.51    3.17
  -2  17  -1   -0.67    2.23
  -2  17  -1    0.11    1.94
   2  17   1    2.81    2.51
  -2  17  -2   22.89    3.57
  -2  17  -2   25.57    2.63
   2  17   2   31.84    2.92
  -2  17  -3   49.26    3.28
   2  17   3   60.81    3.46
  -2  17  -4    8.82    2.03
   2  17   4   11.14    2.20
  -2  17  -5   20.97    2.07
   2  17   5   25.49    2.09
  -2  18   5   -2.05    1.33
   2  18  -3    0.58    1.17
  -2  18   3    1.31    1.62
  -2  18   2   55.66    2.89
   2  18  -2   51.91    2.81
   2  18  -1    9.65    1.73
  -2  18   1   10.78    1.57
   2  18   0   -3.08    1.77
   2  18   2    9.52    1.66
   2  18   3    8.86    1.40
   3   0 -20    9.13    2.28
   3   0 -19   -2.27    2.89
   3   0 -18    6.08    3.82
   3   0 -18    6.74    3.56
   3   0 -18   -4.01    3.65
   3   0 -18    6.62    3.13
   3   0 -17   -1.47    4.35
   3   0 -17    7.63    4.15
   3   0 -17   -0.68    3.99
   3   0 -17    8.78    3.48
   3   0 -16  329.15   14.48
   3   0 -16  329.93   14.47
   3   0 -16  305.63   13.98
   3   0 -16  339.93   14.21
   3   0 -15    5.60    7.17
   3   0 -15   -0.43    3.02
   3   0 -15    1.36    3.85
   3   0 -15   -3.72    4.39
   3   0 -15  -11.57    7.65
   3   0 -15    2.81    3.49
   3   0 -14   26.83    7.79
   3   0 -14   28.47    4.34
   3   0 -14   30.05    4.59
   3   0 -14   26.85    7.33
   3   0 -14   27.61    3.81
   3   0 -13    0.93    6.69
   3   0 -13   -0.47    3.34
   3   0 -13    0.73    3.61
   3   0 -13    0.70    3.67
   3   0 -13    6.09    6.73
   3   0 -12  321.43   16.38
   3   0 -12  299.08   13.73
   3   0 -12  321.90   13.75
   3   0 -12  318.15   13.60
   3   0 -12  316.33   16.08
   3   0 -11    0.78    2.84
   3   0 -11   -1.02    5.14
   3   0 -11   -2.65    4.87
   3   0 -11    6.82    5.24
   3   0 -10   88.99    4.74
   3   0 -10   88.85    7.15
   3   0 -10   93.20    7.15
   3   0 -10   82.36    6.87
   3   0  -9    1.05    2.35
   3   0  -9    5.64    4.17
   3   0  -9   -1.91    4.13
   3   0  -9    0.54    4.08
   3   0  -8  376.85   15.76
   3   0  -8  368.22   17.09
   3   0  -8  394.06   17.39
   3   0  -7    2.21    3.74
   3   0  -7   -1.83    3.61
   3   0  -6  761.18   31.97
   3   0  -6  741.10   32.13
   3   0  -6  807.30   32.47
   3   0  -5   -2.29    2.91
   3   0  -5    2.71    3.37
   3   0  -4   88.06    5.27
   3   0  -3    1.20    2.55
   3   0  -2 3499.72  141.20
   3   0  -1    0.25    2.06
  -3   0   1    0.46    2.49
  -3   0   0 9851.66  398.79
   3   0   0 9904.87  398.67
  -3   0   0 9999.00  398.88
   3   0   1   -0.04    1.83
  -3   0  -1   -0.36    2.86
  -3   0  -2 3761.56  153.25
  -3   0  -2 3870.03  153.65
  -3   0  -3   -0.26    1.94
  -3   0  -3   -0.45    2.90
  -3   0  -3    1.02    2.84
  -3   0  -3    3.20    3.34
  -3   0  -4   30.79    4.16
  -3   0  -4   31.98    3.92
  -3   0  -5    5.46    3.84
  -3   0  -5   -0.58    3.49
  -3   0  -6 1348.15   52.43
  -3   0  -6 1247.65   52.41
  -3   0  -6 1231.89   53.94
  -3   0  -6 1345.00   53.85
  -3   0  -6 1258.46   53.75
  -3   0  -7    0.62    2.69
  -3   0  -7   -1.58    2.64
  -3   0  -7    1.30    4.72
  -3   0  -7   -3.27    4.39
  -3   0  -7    2.69    4.15
  -3   0  -8 1018.66   45.80
  -3   0  -8 1069.64   45.56
  -3   0  -8 1086.37   43.80
  -3   0  -9    0.59    3.34
  -3   0  -9   -2.42    5.44
  -3   0  -9   -5.86    6.03
  -3   0 -10  579.74   29.53
  -3   0 -10  659.12   29.25
  -3   0 -10  674.23   27.39
  -3   0 -10  660.55   26.88
  -3   0 -10  646.46   26.86
  -3   0 -10  671.41   26.97
  -3   0 -10  598.72   27.01
  -3   0 -10  635.94   26.80
  -3   0 -10  658.82   26.88
  -3   0 -11    1.34    6.94
  -3   0 -11    6.93    6.53
  -3   0 -11    0.15    3.27
  -3   0 -11   -1.18    4.37
  -3   0 -11    1.90    3.92
  -3   0 -11   -1.71    3.60
  -3   0 -11   -1.02    3.96
  -3   0 -11    1.01    3.51
  -3   0 -11    3.81    3.86
  -3   0 -11   -0.87    3.58
  -3   0 -12   11.45    7.21
  -3   0 -12    2.19    4.45
  -3   0 -12   -1.86    4.16
  -3   0 -12    6.14    3.93
  -3   0 -12    0.79    4.03
  -3   0 -12   -0.07    3.59
  -3   0 -12    0.15    3.88
  -3   0 -12    0.16    3.75
  -3   0 -13   -1.52    4.15
  -3   0 -13   -2.54    4.34
  -3   0 -13   -2.58    3.67
  -3   0 -13    4.01    4.36
  -3   0 -13   -1.59    3.56
  -3   0 -13    0.48    3.70
  -3   0 -14  157.31    8.65
  -3   0 -14  170.48    8.61
  -3   0 -14  165.06    8.62
  -3   0 -14  166.29    8.09
  -3   0 -14  179.88    8.26
  -3   0 -14  160.90    8.18
  -3   0 -15   -0.79    3.70
  -3   0 -15   -0.15    3.78
  -3   0 -15   -0.93    3.84
  -3   0 -15    2.68    3.31
  -3   0 -15   -1.10    3.14
  -3   0 -16  280.78   11.90
  -3   0 -16  257.84   11.75
   3  -1 -20    5.16    2.23
   3  -1 -19   16.46    3.06
   3  -1 -19   11.70    2.98
   3   1 -18  273.02   11.61
   3  -1 -18  270.48   11.76
   3  -1 -18  242.38   12.01
   3   1 -18  254.87   11.65
   3  -1 -18  276.09   11.84
   3   1 -17  414.37   16.05
   3  -1 -17  387.20   16.20
   3   1 -17  326.49   16.26
   3   1 -17  354.04   15.79
   3  -1 -17  391.11   16.27
   3   1 -16    2.97    3.58
   3  -1 -16   -1.01    3.05
   3  -1 -16   -0.46    4.22
   3  -1 -16   -0.41    4.18
   3   1 -16   -1.70    3.00
   3   1 -15   75.17    4.89
   3   1 -15   81.45    5.07
   3   1 -15   68.97    8.99
   3  -1 -15   70.68    4.87
   3  -1 -15   82.02    5.59
   3  -1 -15   69.98    5.58
   3  -1 -15   74.69    9.34
   3   1 -14  235.89   11.19
   3   1 -14  260.47   11.19
   3  -1 -14  262.61   14.88
   3  -1 -14  243.77   11.15
   3  -1 -14  252.25   11.55
   3  -1 -14  248.77   11.45
   3   1 -14  262.11   14.57
   3   1 -13  598.07   24.69
   3  -1 -13  576.38   27.69
   3  -1 -13  585.31   24.64
   3  -1 -13  590.29   24.80
   3  -1 -13  594.70   24.87
   3   1 -13  592.39   27.40
   3   1 -12  301.85   13.00
   3  -1 -12  314.92   15.80
   3  -1 -12  281.07   13.08
   3  -1 -12  307.17   13.14
   3   1 -12  303.63   15.67
   3   1 -11  250.95   11.06
   3   1 -11  249.14   13.46
   3   1 -11  238.68   13.23
   3  -1 -11  270.65   13.61
   3   1 -10  500.75   20.22
   3   1 -10  446.81   20.66
   3   1 -10  503.50   22.22
   3   1 -10  506.95   22.24
   3  -1 -10  489.09   22.32
   3   1  -9  891.45   36.72
   3   1  -9  882.15   38.24
   3   1  -9  928.27   38.43
   3  -1  -9  931.32   38.47
   3   1  -8   53.19    3.45
   3   1  -8   57.57    5.18
   3   1  -8   57.84    5.38
  -3  -1   8   52.18    3.51
   3  -1  -8   56.37    4.90
   3   1  -7   15.76    4.01
   3   1  -7    8.90    3.72
   3  -1  -7   13.89    3.61
  -3  -1   7    9.72    2.43
   3   1  -6  783.88   31.51
   3   1  -6  729.81   31.18
   3  -1  -6  728.28   31.08
   3   1  -5 2160.48   87.70
   3  -1  -5 2153.91   87.65
   3   1  -4 1665.54   67.81
   3  -1  -3   27.70    3.06
   3  -1  -2 2055.04   82.90
  -3  -1   2 2043.13   82.54
  -3   1   1 2463.32  100.05
  -3  -1   1 2479.62   99.79
   3  -1  -1 2477.10   99.99
  -3  -1   0 1437.75   57.05
  -3   1   0 1394.10   57.05
   3  -1   0 1383.01   56.83
  -3  -1  -1  140.97    6.84
  -3  -1  -1  140.65    6.51
   3  -1   1  133.96    6.14
  -3   1  -1  132.34    6.79
  -3  -1  -2  788.83   31.33
   3  -1   2  743.08   30.59
  -3  -1  -2  749.26   30.93
  -3  -1  -3  178.50    8.07
  -3   1  -3  169.61    7.90
   3  -1   3  149.37    6.38
  -3  -1  -3  154.76    7.97
  -3   1  -4  705.26   29.56
  -3   1  -4  703.40   28.58
  -3  -1  -4  676.51   29.65
  -3   1  -5  364.45   16.42
  -3  -1  -5  359.38   16.56
  -3  -1  -6  189.17    8.67
  -3  -1  -6  203.44    8.75
  -3   1  -6  193.24    8.68
  -3   1  -6  204.58   10.38
  -3  -1  -6  196.05   10.52
  -3   1  -6  204.97   10.37
  -3  -1  -7    7.22    2.85
  -3   1  -7    9.54    4.27
  -3  -1  -7    3.02    4.57
  -3   1  -8  898.10   38.54
  -3  -1  -8  836.17   38.83
  -3  -1  -8  912.12   36.77
  -3   1  -9  620.59   25.47
  -3  -1  -9  638.47   25.56
  -3   1  -9  612.06   25.40
  -3  -1  -9  587.34   25.57
  -3  -1  -9  584.42   27.99
  -3   1  -9  625.87   27.65
  -3  -1 -10  624.67   30.01
  -3   1 -10  675.16   29.56
  -3  -1 -10  657.97   27.09
  -3   1 -10  675.21   27.22
  -3  -1 -10  658.82   27.16
  -3  -1 -10  676.96   27.44
  -3   1 -10  650.56   27.52
  -3  -1 -10  666.63   27.75
  -3  -1 -10  646.18   27.29
  -3   1 -10  652.45   27.13
  -3  -1 -10  607.79   27.33
  -3   1 -10  650.50   27.17
  -3  -1 -11  315.02   18.15
  -3   1 -11  312.79   17.46
  -3  -1 -11  358.26   15.33
  -3  -1 -11  328.80   14.62
  -3   1 -11  303.16   14.92
  -3   1 -11  335.94   15.00
  -3  -1 -11  340.00   14.88
  -3  -1 -11  306.44   14.85
  -3   1 -11  357.91   14.58
  -3   1 -11  350.77   14.68
  -3   1 -11  333.68   14.65
  -3   1 -11  347.80   14.76
  -3   1 -12   57.33    8.02
  -3   1 -12   61.66    5.42
  -3  -1 -12   58.19    5.87
  -3   1 -12   72.39    5.48
  -3  -1 -12   72.65    5.39
  -3   1 -12   66.88    5.05
  -3  -1 -12   67.01    5.54
  -3   1 -12   76.52    4.94
  -3   1 -12   68.34    4.87
  -3   1 -12   59.79    4.87
  -3  -1 -13    1.59    3.92
  -3   1 -13    4.16    4.14
  -3  -1 -13   -1.35    4.95
  -3   1 -13    1.65    4.07
  -3  -1 -13    7.73    4.44
  -3   1 -13    7.93    3.79
  -3   1 -13    9.38    3.79
  -3   1 -13    4.76    3.56
  -3  -1 -13    2.23    4.02
  -3   1 -14    5.61    3.95
  -3   1 -14   16.84    4.32
  -3  -1 -14    8.51    4.64
  -3  -1 -14   23.71    4.40
  -3  -1 -14   21.15    4.43
  -3   1 -14   13.82    3.77
  -3   1 -14   16.67    3.57
  -3  -1 -14   17.22    3.92
  -3   1 -14   16.17    3.52
  -3   1 -15  170.03    8.16
  -3   1 -15  156.03    7.86
  -3  -1 -15  148.90    8.30
  -3  -1 -15  170.51    8.05
  -3   1 -15  168.47    7.72
  -3   1 -15  148.22    7.47
  -3  -1 -15  160.26    7.77
  -3  -1 -16  119.16    6.16
  -3  -1 -16  128.61    6.63
  -3  -1 -16  131.60    6.68
  -3   1 -16  140.98    6.63
   3   2 -20    8.09    2.04
   3  -2 -20    4.67    2.17
   3  -2 -20    2.94    1.91
   3  -2 -19   23.74    3.06
   3   2 -19   24.78    3.06
   3  -2 -19   22.93    3.42
   3   2 -18   93.91    5.22
   3  -2 -18   82.23    5.13
   3  -2 -18   94.38    5.51
   3   2 -18   94.46    5.41
   3  -2 -18   88.77    6.05
   3   2 -18  101.37    5.61
   3  -2 -18   98.56    5.54
   3   2 -17  427.22   17.37
   3  -2 -17  418.43   17.39
   3   2 -17  415.81   17.57
   3  -2 -17  419.16   17.56
   3   2 -17  366.36   17.38
   3   2 -17  373.60   17.19
   3  -2 -17  433.17   17.59
   3   2 -17  431.17   17.56
   3   2 -16   11.37    3.59
   3  -2 -16   14.92    3.52
   3   2 -16    6.47    4.29
   3  -2 -16   11.16    4.24
   3  -2 -16    6.58    3.41
   3  -2 -16    9.95    4.04
   3   2 -16   13.77    4.08
   3   2 -16   14.23    3.34
   3   2 -15  666.26   29.68
   3   2 -15  743.91   29.68
   3  -2 -15  737.86   29.67
   3  -2 -15  689.99   32.42
   3   2 -15  691.82   32.49
   3  -2 -15  719.21   29.71
   3  -2 -15  727.41   29.80
   3   2 -15  715.43   29.83
   3  -2 -15  691.06   29.86
   3   2 -15  745.59   29.91
   3  -2 -15  657.63   32.74
   3   2 -15  740.07   32.96
   3   2 -14    0.90    3.46
   3  -2 -14   -5.13    3.58
   3  -2 -14    3.30    6.96
   3   2 -14   -6.27    6.90
   3  -2 -14   -1.18    3.50
   3   2 -14    2.35    4.02
   3  -2 -14    2.58    4.18
   3   2 -14    1.47    4.05
   3  -2 -14    0.08    3.80
   3   2 -14    6.52    7.33
   3  -2 -14   -8.78    7.38
   3  -2 -13    4.84    6.42
   3   2 -13    3.98    6.53
   3   2 -13    8.29    3.36
   3  -2 -13   10.41    3.21
   3  -2 -13    7.18    3.78
   3   2 -13   11.86    3.94
   3   2 -13    9.40    3.54
   3  -2 -13    4.46    3.72
   3  -2 -13   10.71    7.04
   3   2 -13   14.42    6.61
   3  -2 -12    7.65    6.08
   3   2 -12    4.21    6.04
   3  -2 -12    2.74    3.10
   3   2 -12    3.34    3.06
   3   2 -12    0.57    3.37
   3  -2 -12    4.87    3.51
   3  -2 -12   -0.28    3.20
   3   2 -12    3.62    3.32
   3  -2 -12    6.44    5.74
   3   2 -12    3.93    6.22
   3   2 -11  260.52   11.20
   3  -2 -11  246.56   11.18
   3   2 -11  260.69   10.88
   3   2 -11  274.88   13.76
   3  -2 -11  252.91   13.88
   3   2 -11  248.44   13.52
   3  -2 -11  270.39   13.64
   3  -2 -11  220.84   13.39
   3   2 -11  246.61   13.59
   3   2 -10  395.75   16.53
   3   2 -10  373.01   17.30
   3  -2 -10  392.19   16.53
   3   2 -10  393.84   16.27
   3  -2 -10  420.30   17.85
   3  -2 -10  378.14   18.64
   3   2 -10  401.75   18.65
   3   2 -10  407.82   18.56
   3  -2 -10  394.05   18.45
   3  -2 -10  387.70   18.55
   3   2 -10  382.33   18.51
   3   2  -9   49.55    5.64
   3  -2  -9   46.43    5.39
   3   2  -9   49.08    5.38
   3  -2  -9   54.81    5.53
   3  -2  -9   41.67    5.27
   3   2  -9   50.55    5.52
   3  -2  -9   45.84    4.93
   3   2  -9   39.97    3.17
   3  -2  -9   48.92    3.25
   3   2  -8  863.01   35.41
   3  -2  -8  845.22   35.35
   3  -2  -8  860.49   35.54
   3   2  -8  858.46   35.61
   3  -2  -8  903.40   35.20
   3   2  -8  824.13   34.02
   3  -2  -8  804.20   34.02
  -3  -2   7  926.74   36.96
   3  -2  -7  912.21   37.68
   3  -2  -7  844.08   37.68
   3  -2  -7  916.48   37.96
   3   2  -7  900.38   37.97
   3   2  -7  883.65   37.75
   3  -2  -6  210.17   10.28
  -3  -2   6  211.27    9.61
   3  -2  -6  212.88   10.33
   3  -2  -6  222.80   10.55
   3   2  -6  222.44   10.47
   3   2  -6  214.65   10.36
  -3  -2   5  592.74   24.33
   3  -2  -5  570.26   24.71
   3  -2  -5  584.27   24.71
   3   2  -5  591.40   24.78
  -3  -2   4  342.64   14.55
   3  -2  -4  335.83   14.80
   3   2  -4  341.16   14.82
  -3  -2   3 1549.65   63.79
   3  -2  -3 1594.96   63.96
  -3  -2   2 7572.86  307.22
  -3   2   2 7692.02  307.25
  -3  -2   1 1563.18   64.13
  -3   2   1 1594.04   64.14
  -3   2   0 2961.56  121.41
  -3  -2   0 3012.88  121.29
  -3   2   0 3027.55  121.30
  -3  -2  -1  631.24   27.22
  -3   2  -1  653.93   27.46
  -3  -2  -1  653.94   27.33
  -3   2  -1  698.73   27.40
  -3   2  -2  257.62   12.23
  -3   2  -2  278.15   12.10
  -3  -2  -2  260.39   12.01
  -3  -2  -2  267.02   12.07
  -3   2  -2  279.32   12.02
  -3  -2  -3 1614.12   65.79
  -3  -2  -3 1576.12   65.83
  -3   2  -3 1646.40   65.85
  -3   2  -3 1597.86   65.74
  -3  -2  -4    8.31    3.45
   3  -2   4    7.62    1.48
  -3   2  -4    4.34    3.78
  -3   2  -4    6.87    3.56
  -3  -2  -4    7.22    3.30
  -3   2  -5  206.11    8.69
  -3   2  -5  197.86   10.60
  -3   2  -5  209.57   10.37
  -3  -2  -5  216.95   10.61
  -3  -2  -5  200.40   10.45
  -3  -2  -6  662.77   26.88
  -3   2  -6  643.55   26.89
  -3   2  -6  669.38   28.31
  -3   2  -6  653.55   28.60
  -3  -2  -6  660.77   28.36
  -3  -2  -6  646.76   28.49
  -3  -2  -7  818.16   33.14
  -3   2  -7  827.34   33.16
  -3  -2  -7  793.55   34.77
  -3   2  -7  819.86   34.73
  -3   2  -7  756.65   34.92
  -3  -2  -7  758.20   34.92
  -3  -2  -8  114.42    5.79
  -3   2  -8  114.50    5.86
  -3   2  -8  108.21    8.38
  -3  -2  -8  102.27    8.08
  -3  -2  -8  102.73    7.92
  -3   2  -8  102.68    7.89
  -3  -2  -9    8.85    6.03
  -3   2  -9    7.14    5.35
  -3   2  -9   13.63    5.30
  -3  -2  -9   16.73    5.75
  -3   2  -9   15.73    3.07
  -3  -2  -9   10.63    3.05
  -3  -2  -9   15.30    4.03
  -3  -2  -9    9.58    3.28
  -3   2  -9   14.49    3.53
  -3  -2  -9   10.56    3.16
  -3  -2  -9   12.77    3.53
  -3   2  -9    7.71    2.96
  -3  -2  -9   12.67    3.05
  -3   2  -9   10.89    3.35
  -3   2  -9   10.13    2.98
  -3  -2  -9   10.41    3.19
  -3  -2 -10   84.72    9.08
  -3   2 -10   84.88    8.83
  -3  -2 -10   81.19    7.88
  -3   2 -10   85.86    8.10
  -3   2 -10   90.84    5.39
  -3  -2 -10   86.32    5.31
  -3   2 -10   87.87    5.54
  -3  -2 -10   90.50    6.41
  -3  -2 -10   87.49    5.31
  -3   2 -10   93.53    5.52
  -3   2 -10  100.08    5.73
  -3  -2 -10   92.32    5.64
  -3  -2 -10   84.78    5.68
  -3   2 -10  103.20    5.60
  -3   2 -10   90.97    5.74
  -3   2 -10   92.65    5.32
  -3  -2 -10   92.53    5.26
  -3  -2 -10   90.18    5.79
  -3   2 -10   93.08    5.38
  -3  -2 -10   96.19    5.43
  -3  -2 -11  377.61   19.47
  -3   2 -11  375.89   19.32
  -3   2 -11  383.05   16.83
  -3  -2 -11  397.20   17.45
  -3  -2 -11  390.39   16.81
  -3   2 -11  380.05   16.66
  -3  -2 -11  379.93   16.54
  -3   2 -11  391.24   16.49
  -3   2 -11  369.16   16.77
  -3  -2 -11  383.61   16.80
  -3  -2 -11  379.25   16.60
  -3   2 -11  390.07   16.57
  -3   2 -11  385.47   16.63
  -3   2 -11  400.76   16.66
  -3  -2 -12   10.75    4.95
  -3   2 -12    0.24    3.83
  -3   2 -12   -1.38    3.79
  -3  -2 -12    0.94    4.05
  -3   2 -12    3.62    4.04
  -3   2 -12    0.51    4.18
  -3  -2 -12    3.32    3.49
  -3   2 -12    5.82    3.66
  -3  -2 -12    2.76    4.27
  -3  -2 -12   -2.25    3.60
  -3   2 -12    1.72    3.64
  -3   2 -12   -2.62    3.85
  -3   2 -12    3.78    3.55
  -3  -2 -13   10.72    5.17
  -3   2 -13    6.42    3.72
  -3  -2 -13   10.36    4.00
  -3   2 -13    9.73    3.90
  -3   2 -13   11.14    4.27
  -3   2 -13   13.61    3.77
  -3  -2 -13    9.88    3.72
  -3  -2 -13    7.63    4.26
  -3   2 -13    6.37    4.10
  -3   2 -13    8.86    3.68
  -3  -2 -13    7.55    3.71
  -3   2 -13    3.82    3.41
  -3   2 -14  301.32   13.38
  -3   2 -14  277.16   13.03
  -3  -2 -14  310.20   13.90
  -3  -2 -14  302.34   13.33
  -3   2 -14  313.28   13.26
  -3  -2 -14  287.83   12.92
  -3   2 -14  306.77   12.98
  -3   2 -14  279.49   12.84
  -3  -2 -14  296.51   13.24
  -3   2 -15  289.03   12.52
  -3  -2 -15  276.10   12.84
  -3  -2 -15  282.63   12.40
  -3   2 -15  265.59   12.35
  -3   2 -15  286.18   12.15
  -3  -2 -15  270.38   12.12
  -3  -2 -15  276.19   12.30
  -3  -2 -16   25.77    3.12
  -3   2 -16   30.08    3.50
  -3  -2 -16   24.44    3.55
  -3  -2 -16   31.83    3.88
  -3   2 -16   32.44    3.43
  -3  -2 -17  217.09    9.53
   3   3 -20   26.44    2.12
   3  -3 -20   22.48    2.07
   3  -3 -20   22.83    2.39
   3  -3 -19   48.78    3.59
   3   3 -19   52.49    3.50
   3  -3 -19   53.68    4.22
   3   3 -18   32.22    3.34
   3  -3 -18   30.89    3.40
   3  -3 -18   35.21    3.63
   3   3 -18   33.51    3.59
   3  -3 -18   32.57    4.62
   3   3 -18   31.78    2.77
   3  -3 -18   35.93    3.78
   3   3 -18   31.32    3.74
   3  -3 -17   75.73    4.82
   3   3 -17   73.95    4.86
   3   3 -17   83.35    5.12
   3  -3 -17   73.10    5.18
   3   3 -17   70.20    4.57
   3  -3 -17   80.95    5.30
   3  -3 -17   79.38    4.81
   3   3 -17   80.79    5.28
   3  -3 -16  101.23    5.76
   3   3 -16   96.79    5.77
   3  -3 -16   98.65    5.87
   3  -3 -16   97.37    6.21
   3   3 -16  103.24    6.15
   3  -3 -16  102.59    6.03
   3   3 -16  111.58    6.17
   3   3 -16   91.38    5.61
   3  -3 -15   69.67    4.73
   3   3 -15   63.82    4.67
   3  -3 -15   61.66    8.74
   3   3 -15   62.70    8.74
   3  -3 -15   62.39    5.02
   3  -3 -15   64.28    5.30
   3   3 -15   60.71    5.03
   3   3 -15   58.45    5.13
   3  -3 -15   64.53    5.07
   3  -3 -15   73.43    8.40
   3   3 -15   60.85    8.44
   3  -3 -14   36.27    4.03
   3   3 -14   39.51    3.97
   3  -3 -14   25.42    7.80
   3   3 -14   46.14    7.91
   3  -3 -14   42.11    4.37
   3  -3 -14   34.21    4.55
   3   3 -14   35.05    4.37
   3  -3 -14   34.62    4.44
   3   3 -14   36.90    4.56
   3  -3 -14   42.98    7.86
   3   3 -14   42.55    7.57
   3  -3 -13  673.11   32.07
   3   3 -13  729.43   32.38
   3   3 -13  740.80   29.75
   3  -3 -13  741.29   29.72
   3   3 -13  710.55   29.48
   3   3 -13  701.82   29.78
   3  -3 -13  697.12   29.83
   3  -3 -13  734.91   29.89
   3   3 -13  717.13   29.91
   3  -3 -13  722.25   32.60
   3   3 -13  712.29   32.65
   3  -3 -12  213.86   12.64
   3   3 -12  220.80   12.32
   3   3 -12  229.85    9.72
   3  -3 -12  213.77    9.74
   3   3 -12  218.13    9.50
   3  -3 -12  200.07    9.82
   3   3 -12  205.85    9.94
   3   3 -12  220.83    9.90
   3  -3 -12  215.91    9.89
   3  -3 -12  228.17   12.76
   3   3 -12  220.74   12.56
   3   3 -11   38.16    6.38
   3  -3 -11   32.86    6.02
   3   3 -11   38.03    3.00
   3   3 -11   42.42    6.49
   3  -3 -11   32.15    6.14
   3  -3 -11   35.94    3.37
   3   3 -11   40.05    3.53
   3   3 -10  387.36   18.21
   3   3 -10  407.38   18.20
   3  -3 -10  386.69   18.24
   3  -3 -10  363.97   18.08
   3   3 -10  385.62   15.99
   3   3 -10  390.06   18.51
   3  -3 -10  403.40   17.57
   3  -3 -10  399.33   18.46
   3   3 -10  361.21   17.27
   3   3 -10  381.72   16.16
   3  -3 -10  382.27   16.17
   3  -3  -9  171.60    9.68
   3   3  -9  177.44    9.78
   3   3  -9  186.14   10.01
   3  -3  -9  159.66    9.86
   3   3  -9  178.45    7.62
   3  -3  -9  174.64    9.85
   3  -3  -9  177.02    9.37
   3   3  -9  180.58    9.98
   3  -3  -9  167.85    7.76
   3   3  -9  165.64    9.11
   3   3  -9  174.50    7.82
   3  -3  -8  301.37   12.97
   3  -3  -8  279.02   13.11
   3   3  -8  281.84   13.32
   3   3  -8  270.96   13.18
   3  -3  -8  279.10   13.39
   3  -3  -8  265.72   13.19
   3   3  -8  272.42   13.33
   3  -3  -8  264.56   11.57
   3   3  -8  265.90   11.55
   3  -3  -7   48.37    4.59
   3  -3  -7   50.48    4.87
   3  -3  -7   47.81    4.90
   3   3  -7   51.19    5.00
   3   3  -7   48.84    4.90
   3  -3  -6   46.01    4.20
   3  -3  -6   37.87    4.27
   3   3  -6   39.49    4.53
   3  -3  -6   43.15    4.62
   3   3  -6   36.89    4.37
   3  -3  -5  963.57   39.31
  -3   3   5  953.92   38.93
   3  -3  -5  949.94   39.41
   3   3  -5  957.47   39.39
   3   3  -5  948.34   39.19
   3  -3  -5  911.33   39.11
  -3   3   4  353.51   15.65
   3   3  -4  370.26   15.78
   3  -3  -4  370.32   15.76
  -3  -3   3   89.95    5.15
  -3   3   3   91.46    5.19
  -3   3   2 1450.16   59.13
  -3   3   1  250.18   11.30
  -3   3   1  247.71   10.97
  -3  -3   1  259.29   11.04
  -3   3   0  677.05   30.10
  -3  -3   0  726.13   29.87
  -3   3   0  757.92   29.88
  -3   3  -1  687.72   29.16
  -3   3  -1  687.06   29.38
  -3  -3  -1  716.11   29.18
  -3   3  -1  715.85   29.14
  -3   3  -2  495.61   20.74
  -3   3  -2  485.06   20.92
  -3  -3  -2  502.01   20.95
  -3  -3  -2  479.12   20.82
  -3   3  -2  493.25   20.82
  -3   3  -3   12.58    2.94
  -3   3  -3   11.98    3.29
  -3  -3  -3   16.40    3.50
  -3   3  -4  139.50    7.22
  -3  -3  -4  133.77    7.27
   3   3   4  120.54    5.98
  -3   3  -5  222.67    9.52
  -3  -3  -5  223.52   11.11
  -3   3  -5  221.47   10.89
  -3   3  -5  213.53   10.99
  -3  -3  -5  214.55   10.94
  -3   3  -6  353.95   14.59
  -3  -3  -6  348.53   16.05
  -3  -3  -6  344.88   16.38
  -3   3  -6  338.72   16.30
  -3   3  -6  343.78   16.08
  -3   3  -6  356.90   14.58
  -3  -3  -6  330.46   14.56
  -3   3  -7   20.26    3.02
  -3  -3  -7   21.29    3.03
  -3  -3  -7   19.00    4.90
  -3   3  -7   19.14    5.24
  -3   3  -7   30.37    4.77
  -3  -3  -7   28.15    5.14
  -3   3  -8   94.88    5.35
  -3  -3  -8   95.80    5.33
  -3  -3  -8  100.74    7.68
  -3   3  -8  104.02    7.37
  -3   3  -8   94.00    7.92
  -3  -3  -8   89.27    7.66
  -3  -3  -9  466.37   22.67
  -3   3  -9  489.69   22.43
  -3  -3  -9  483.23   22.37
  -3   3  -9  477.52   22.83
  -3   3  -9  496.28   20.35
  -3  -3  -9  494.39   20.44
  -3   3  -9  474.46   20.39
  -3   3  -9  502.87   20.33
  -3  -3  -9  475.81   20.38
  -3  -3  -9  479.28   20.19
  -3   3  -9  458.22   20.37
  -3  -3  -9  462.42   20.37
  -3   3  -9  492.11   20.17
  -3   3  -9  487.05   20.27
  -3  -3  -9  490.10   20.25
  -3   3 -10   -0.59    6.53
  -3   3 -10   17.15    6.37
  -3  -3 -10    9.21    6.25
  -3   3 -10   16.12    3.64
  -3   3 -10   11.85    3.25
  -3  -3 -10    7.23    3.41
  -3  -3 -10    9.81    2.98
  -3   3 -10    8.45    3.51
  -3  -3 -10   12.43    3.70
  -3   3 -10    8.70    3.77
  -3  -3 -10   10.17    3.76
  -3  -3 -10   13.47    3.66
  -3   3 -10    9.21    3.77
  -3  -3 -10   10.71    3.37
  -3   3 -10   16.22    3.31
  -3  -3 -10   10.88    3.45
  -3   3 -10   11.06    3.27
  -3  -3 -11   26.43    7.03
  -3   3 -11   38.36    7.36
  -3  -3 -11   35.47    5.65
  -3  -3 -11   37.39    3.55
  -3   3 -11   34.73    4.33
  -3  -3 -11   37.93    4.50
  -3   3 -11   36.71    4.54
  -3  -3 -11   41.86    3.97
  -3  -3 -11   44.24    4.54
  -3   3 -11   46.26    3.98
  -3   3 -11   43.00    4.19
  -3  -3 -11   41.86    4.16
  -3   3 -11   44.20    4.27
  -3  -3 -11   33.48    4.14
  -3   3 -11   36.18    3.94
  -3  -3 -12  299.72   13.74
  -3   3 -12  288.42   12.79
  -3  -3 -12  283.33   12.98
  -3  -3 -12  288.79   12.59
  -3   3 -12  290.24   12.88
  -3   3 -12  274.62   12.54
  -3  -3 -12  288.41   12.80
  -3  -3 -12  294.14   12.65
  -3   3 -12  290.57   12.57
  -3  -3 -12  243.04   12.58
  -3   3 -12  284.06   12.55
  -3   3 -12  284.35   12.86
  -3  -3 -13   -6.88    5.12
  -3   3 -13    0.10    4.21
  -3   3 -13    0.08    3.71
  -3  -3 -13   -1.64    3.48
  -3   3 -13    0.06    3.60
  -3  -3 -13    4.08    4.08
  -3   3 -13    1.04    4.16
  -3   3 -13   -2.08    3.44
  -3  -3 -13   -1.42    3.39
  -3   3 -13   -0.38    3.02
  -3   3 -13    2.77    3.99
  -3  -3 -14   34.48    5.55
  -3   3 -14   36.87    4.19
  -3   3 -14   28.60    4.42
  -3  -3 -14   29.96    4.44
  -3   3 -14   33.80    4.35
  -3  -3 -14   33.06    3.90
  -3   3 -14   34.61    3.87
  -3  -3 -14   34.12    4.47
  -3   3 -15   22.61    3.93
  -3  -3 -15   19.22    4.66
  -3   3 -15   22.59    3.76
  -3  -3 -15   22.23    3.76
  -3   3 -15   17.51    3.23
  -3  -3 -15   16.25    3.20
  -3  -3 -15   20.58    3.72
  -3  -3 -16    4.62    3.63
  -3   3 -16    1.76    2.93
  -3  -3 -16    1.26    2.90
  -3  -3 -17   32.93    3.16
  -3  -3 -17   29.00    2.35
   3  -4 -20   15.00    2.08
   3   4 -19   56.10    3.42
   3  -4 -19   53.87    3.46
   3  -4 -19   60.16    4.33
   3  -4 -18    6.29    2.94
   3   4 -18    3.52    2.89
   3   4 -18    1.37    2.16
   3  -4 -18    3.64    4.08
   3   4 -17  114.91    5.88
   3  -4 -17  109.86    5.92
   3  -4 -17  117.80    6.12
   3   4 -17  119.22    6.12
   3   4 -17  103.45    5.72
   3  -4 -17  107.41    6.01
   3  -4 -17  109.38    6.18
   3   4 -17  116.15    6.11
   3  -4 -16  101.40    5.77
   3   4 -16  108.96    5.85
   3  -4 -16  104.69    6.22
   3   4 -16  109.30    6.17
   3  -4 -16  105.36    6.21
   3   4 -16  107.99    6.08
   3  -4 -16  114.91    6.12
   3   4 -16   91.89    5.79
   3   4 -15    0.83    3.33
   3  -4 -15   -1.62    3.20
   3  -4 -15    2.75    6.98
   3   4 -15    7.34    7.06
   3  -4 -15    1.94    3.89
   3  -4 -15   -1.00    3.90
   3   4 -15    2.48    3.89
   3   4 -15    0.84    3.65
   3  -4 -15    3.74    3.64
   3   4 -15    0.56    7.07
   3  -4 -15   -0.84    7.01
   3   4 -14    4.93    3.38
   3  -4 -14   -1.30    3.41
   3  -4 -14   -4.92    7.60
   3   4 -14    7.07    7.05
   3  -4 -14    0.25    4.01
   3  -4 -14    0.66    3.10
   3  -4 -14   -1.54    3.87
   3   4 -14   -3.61    3.82
   3  -4 -14   -2.94    4.05
   3   4 -14    2.57    3.87
   3  -4 -14   -2.82    6.69
   3   4 -14   -5.04    6.69
   3  -4 -13  172.96   11.49
   3   4 -13  188.42   11.79
   3   4 -13  186.47    8.50
   3  -4 -13  177.51    8.34
   3   4 -13  184.50    8.19
   3   4 -13  174.91    8.66
   3  -4 -13  167.28    8.31
   3  -4 -13  172.76    8.69
   3   4 -13  176.98    8.63
   3  -4 -13  181.47    8.71
   3  -4 -13  190.23   11.95
   3   4 -13  189.53   11.92
   3  -4 -12  412.32   20.65
   3   4 -12  442.41   20.72
   3  -4 -12  439.83   18.22
   3   4 -12  452.84   18.21
   3   4 -12  443.64   18.08
   3   4 -12  415.34   18.31
   3  -4 -12  405.93   18.11
   3  -4 -12  421.81   18.29
   3  -4 -12  424.68   18.30
   3   4 -12  443.84   18.32
   3  -4 -12  444.31   20.89
   3   4 -12  441.33   20.89
   3   4 -11  310.48   12.89
   3  -4 -11  291.45   15.21
   3   4 -11  290.40   15.13
   3   4 -11  324.62   15.71
   3  -4 -11  293.59   14.43
   3  -4 -11  294.73   15.47
   3   4 -11  280.99   14.13
   3   4 -11  309.55   12.96
   3  -4 -11  300.35   13.02
   3   4 -10   99.62    5.13
   3   4 -10  107.69    7.84
   3  -4 -10  109.91    7.90
   3   4 -10  110.57    7.72
   3  -4 -10   93.29    7.66
   3  -4 -10  105.12    7.86
   3   4 -10  111.15    7.72
   3  -4 -10   96.46    6.97
   3  -4 -10   98.57    5.23
   3   4 -10  110.51    5.33
   3   4 -10   97.09    6.97
   3   4  -9 1354.48   54.68
   3  -4  -9 1332.48   56.25
   3   4  -9 1401.10   56.30
   3  -4  -9 1380.77   56.39
   3   4  -9 1389.29   56.32
   3   4  -9 1385.59   56.51
   3  -4  -9 1386.06   56.08
   3  -4  -9 1369.18   56.52
   3   4  -9 1336.53   54.69
   3   4  -9 1289.30   56.08
   3  -4  -9 1327.38   54.70
   3   4  -8    2.91    2.13
   3   4  -8    3.44    4.36
   3   4  -8    2.66    4.46
   3  -4  -8    7.43    4.49
   3  -4  -8    4.63    4.13
   3  -4  -8   -0.17    4.06
   3   4  -8    3.04    4.30
   3  -4  -8   -1.36    3.87
   3   4  -8    4.83    4.22
   3  -4  -8    0.23    2.12
   3   4  -8    1.48    2.24
   3   4  -7   38.76    4.74
   3  -4  -7   31.18    4.63
   3  -4  -7   35.15    4.67
   3   4  -7   35.83    4.66
   3  -4  -7   35.72    4.33
   3  -4  -6 1522.67   59.76
   3   4  -6 1446.86   59.53
   3   4  -6 1449.29   59.68
   3  -4  -6 1394.01   59.47
   3  -4  -6 1474.39   59.70
  -3   4   6 1429.79   59.19
   3   4  -5  185.29    9.17
   3  -4  -5  183.30    9.17
   3  -4  -5  181.86    8.92
   3   4  -5  182.67    8.91
  -3   4   5  171.99    8.69
   3   4  -4   38.26    3.89
   3  -4  -4   47.88    3.93
  -3   4   4   39.41    3.86
   3   4  -3 4127.73  166.35
   3  -4  -3 4133.41  166.33
  -3   4   3 4100.33  166.61
  -3   4   2   15.43    3.33
  -3  -4   1 1702.98   68.22
  -3   4   1 1674.40   68.21
  -3   4   1 1662.22   68.64
  -3  -4   0   25.03    3.11
  -3   4   0   24.68    2.91
  -3   4  -1   10.07    3.02
  -3  -4  -1   10.93    2.94
  -3   4  -1    8.20    3.32
  -3  -4  -2  167.86    8.18
  -3  -4  -2  163.09    8.39
  -3   4  -2  169.06    8.30
  -3   4  -2  165.59    8.12
  -3   4  -2  169.92    8.27
  -3  -4  -3  208.63   10.16
  -3   4  -3  217.42   10.16
  -3   4  -3  231.34   10.10
   3   4   3  199.29    9.77
  -3   4  -4   42.21    2.89
  -3   4  -4   37.72    4.39
  -3  -4  -4   43.83    4.48
  -3   4  -4   40.27    3.82
   3   4   4   39.96    3.30
  -3  -4  -5    9.32    4.14
  -3   4  -5    4.63    3.93
  -3   4  -5    2.11    2.33
  -3  -4  -5    4.76    2.29
  -3   4  -5    4.73    2.22
  -3   4  -6  526.42   21.97
  -3   4  -6  551.30   23.43
  -3  -4  -6  544.97   23.45
  -3   4  -6  535.61   21.95
  -3  -4  -6  520.66   21.94
  -3   4  -7   15.88    2.91
  -3  -4  -7   11.72    2.91
  -3   4  -7   15.93    2.91
  -3  -4  -7   19.39    4.95
  -3   4  -7   16.11    4.55
  -3  -4  -7   12.68    4.80
  -3   4  -7   15.83    4.78
  -3   4  -8  369.75   15.58
  -3  -4  -8  357.39   15.52
  -3   4  -8  368.01   17.54
  -3   4  -8  359.50   17.71
  -3  -4  -8  379.89   17.47
  -3  -4  -9  312.41   15.41
  -3   4  -9  323.02   15.42
  -3  -4  -9  310.07   13.95
  -3   4  -9  287.23   13.16
  -3  -4  -9  288.27   13.24
  -3   4  -9  303.59   13.28
  -3  -4  -9  304.23   13.43
  -3   4  -9  286.70   13.15
  -3  -4  -9  287.05   13.14
  -3  -4  -9  294.73   13.29
  -3  -4  -9  295.31   13.18
  -3   4  -9  308.52   12.90
  -3  -4  -9  303.55   12.96
  -3   4  -9  291.93   13.13
  -3  -4  -9  313.16   13.05
  -3   4  -9  306.77   12.98
  -3   4 -10   21.25    6.20
  -3  -4 -10    6.43    6.33
  -3   4 -10   11.22    3.55
  -3  -4 -10   15.29    3.26
  -3  -4 -10   13.97    3.45
  -3  -4 -10   17.63    4.80
  -3  -4 -10   17.13    3.35
  -3   4 -10   12.84    3.73
  -3  -4 -10    6.81    3.74
  -3   4 -10   13.58    3.35
  -3  -4 -10   10.68    3.45
  -3   4 -10   16.06    3.28
  -3  -4 -10   12.31    3.85
  -3   4 -10   13.76    3.66
  -3   4 -11  282.16   12.46
  -3  -4 -11  272.53   12.16
  -3   4 -11  275.87   12.46
  -3  -4 -11  282.94   12.46
  -3   4 -11  273.42   12.19
  -3  -4 -11  277.16   12.16
  -3   4 -11  285.64   12.28
  -3  -4 -11  269.96   12.29
  -3  -4 -11  265.45   12.58
  -3   4 -11  272.29   12.62
  -3  -4 -12   16.66    3.07
  -3   4 -12   12.97    4.01
  -3  -4 -12   21.90    4.08
  -3  -4 -12   16.47    3.65
  -3   4 -12   13.64    4.06
  -3   4 -12   19.47    3.68
  -3   4 -12   20.37    3.57
  -3  -4 -12   16.04    3.54
  -3   4 -12   21.22    4.21
  -3  -4 -12   18.72    3.97
  -3   4 -13   12.35    3.89
  -3   4 -13   17.22    3.52
  -3  -4 -13   20.17    3.37
  -3   4 -13   22.51    4.01
  -3  -4 -13   17.36    4.10
  -3  -4 -13   15.33    3.49
  -3   4 -13   18.94    3.59
  -3   4 -13   12.22    4.03
  -3   4 -14   48.64    4.57
  -3   4 -14   47.23    4.74
  -3  -4 -14   48.62    4.50
  -3   4 -14   52.84    4.48
  -3  -4 -14   47.90    4.07
  -3   4 -14   49.95    4.05
  -3  -4 -15   11.41    3.67
  -3   4 -15   10.80    3.58
  -3  -4 -15    7.31    4.29
  -3  -4 -15   14.20    3.38
  -3   4 -15    8.05    3.26
  -3   4 -16   65.19    4.13
  -3  -4 -16   62.36    4.84
  -3  -4 -16   60.81    4.10
  -3  -4 -17    2.99    2.48
  -3   4 -17   -1.02    1.99
  -3  -4 -17    0.68    1.82
   3  -5 -20    1.67    1.69
   3  -5 -19   25.72    2.18
   3  -5 -18  108.84    5.27
   3   5 -18  121.71    5.26
   3   5 -17   79.31    4.80
   3  -5 -17   79.47    4.86
   3   5 -17   89.95    4.97
   3  -5 -17   88.67    5.01
   3   5 -17   80.42    4.82
   3  -5 -17   92.22    5.22
   3   5 -17   88.54    5.06
   3  -5 -17   85.78    5.06
   3  -5 -16   24.24    4.03
   3  -5 -16   22.42    3.87
   3   5 -16   22.03    3.83
   3  -5 -16   22.27    3.36
   3   5 -16   20.89    3.32
   3   5 -16   27.38    3.68
   3  -5 -16   23.12    3.63
   3  -5 -15    5.87    4.13
   3   5 -15    4.34    3.78
   3  -5 -15    4.30    3.75
   3   5 -15    0.42    3.64
   3  -5 -15    6.01    3.59
   3   5 -15    9.38    3.32
   3  -5 -15   -0.12    3.26
   3   5 -14  121.16    9.57
   3  -5 -14  102.64    9.42
   3   5 -14  114.87    6.16
   3  -5 -14  118.75    6.15
   3   5 -14  115.16    5.93
   3  -5 -14  111.80    6.80
   3  -5 -14  114.99    6.48
   3   5 -14  119.53    6.51
   3  -5 -14   94.16    6.20
   3   5 -14  126.40    6.45
   3  -5 -14  115.79    6.40
   3  -5 -14  113.68    9.75
   3   5 -14  127.72    9.88
   3   5 -13  171.44   10.99
   3  -5 -13  151.04   10.79
   3  -5 -13  167.35    7.94
   3   5 -13  178.06    7.93
   3   5 -13  160.57    7.79
   3  -5 -13  153.19    7.99
   3  -5 -13  164.25    8.08
   3   5 -13  162.36    8.13
   3  -5 -13  169.42    8.06
   3   5 -13  166.42    8.18
   3  -5 -13  166.52   11.31
   3   5 -13  169.21   11.31
   3   5 -12  427.98   20.28
   3  -5 -12  415.13   20.14
   3   5 -12  429.49   17.75
   3   5 -12  442.25   17.79
   3  -5 -12  435.95   17.79
   3   5 -12  409.44   17.90
   3  -5 -12  403.89   17.84
   3  -5 -12  411.82   17.87
   3  -5 -12  420.16   17.89
   3   5 -12  411.99   17.95
   3  -5 -12  418.18   20.46
   3   5 -12  427.76   20.57
   3   5 -11  518.10   23.28
   3  -5 -11  512.67   23.20
   3   5 -11  512.12   21.00
   3   5 -11  520.78   21.09
   3   5 -11  502.93   21.11
   3  -5 -11  474.97   21.05
   3  -5 -11  485.66   21.10
   3  -5 -11  511.48   21.14
   3   5 -11  523.40   21.16
   3  -5 -11  482.48   22.48
   3  -5 -11  515.71   23.41
   3   5 -11  524.08   23.57
   3  -5 -11  503.77   21.01
   3   5 -11  488.62   22.46
   3   5 -11  509.75   21.02
   3   5 -10    6.85    2.63
   3  -5 -10    6.07    5.14
   3  -5 -10    8.50    4.66
   3   5 -10    3.05    4.60
   3   5 -10   10.23    5.21
   3  -5 -10   12.99    5.23
   3   5 -10    0.82    5.09
   3   5 -10    5.96    2.63
   3  -5 -10    7.90    2.58
   3   5  -9   50.11    3.44
   3  -5  -9   48.11    5.29
   3   5  -9   45.01    5.58
   3  -5  -9   52.06    5.75
   3   5  -9   48.22    5.90
   3   5  -9   54.43    5.76
   3  -5  -9   53.05    5.90
   3  -5  -9   42.05    5.50
   3   5  -9   59.97    6.08
   3  -5  -9   48.63    3.32
   3   5  -9   47.75    3.36
   3   5  -8   37.13    2.99
   3  -5  -8   29.77    4.80
   3   5  -8   41.29    5.50
   3  -5  -8   40.90    5.18
   3   5  -8   42.86    5.19
   3   5  -8   41.55    5.15
   3  -5  -8   39.49    5.22
   3  -5  -8   43.90    4.95
   3   5  -8   42.84    5.12
   3  -5  -8   35.33    2.78
   3   5  -8   34.43    2.81
   3   5  -7  788.59   32.58
   3   5  -7  791.97   33.88
  -3   5   7  810.90   33.33
   3  -5  -7  823.96   33.86
   3  -5  -7  813.43   33.95
   3   5  -7  820.34   33.79
   3  -5  -7  768.83   33.62
   3   5  -7  792.71   33.73
   3  -5  -7  806.94   33.79
   3   5  -7  793.92   34.26
   3   5  -6   77.91    4.14
  -3   5   6   77.18    5.38
   3  -5  -6   75.69    5.68
   3   5  -6   74.38    5.61
   3   5  -6   83.17    5.60
   3  -5  -6   78.40    5.53
   3   5  -6   78.12    6.46
  -3   5   5   49.65    4.54
   3  -5  -5   44.39    4.42
   3   5  -5   48.93    4.48
   3  -5  -5   50.46    4.24
   3   5  -5   47.77    4.49
  -3   5   4  714.89   29.63
   3  -5  -4  661.67   29.34
   3   5  -4  708.00   29.26
   3   5  -4  732.91   29.40
   3  -5  -4  701.22   29.19
  -3   5   3   40.00    4.30
   3  -5  -3   43.50    3.42
   3   5  -3   41.50    3.61
  -3   5   2  334.10   15.21
  -3   5   2  341.92   14.29
  -3  -5   2  335.55   14.35
  -3   5   1  691.10   28.84
  -3  -5   1  681.97   28.06
  -3   5   1  675.47   28.03
  -3  -5   0  842.70   34.74
  -3   5   0  847.77   34.74
  -3   5  -1  604.70   25.33
  -3   5  -1  650.80   25.40
  -3  -5  -1  620.03   24.73
  -3   5  -1  582.92   24.74
  -3   5  -1  577.49   24.73
  -3  -5  -1  566.52   24.80
   3   5   1  564.28   25.19
  -3   5  -2   54.00    4.78
  -3   5  -2   61.61    4.91
  -3  -5  -2   55.67    4.23
  -3   5  -2   45.91    4.17
   3   5   2   54.17    4.69
  -3   5  -3  562.80   23.42
  -3   5  -3  558.52   23.77
  -3  -5  -3  543.20   23.23
  -3   5  -3  537.38   23.29
   3   5   3  534.60   23.16
   3   5   4   38.42    3.57
  -3   5  -4   42.26    3.10
  -3  -5  -4   45.06    4.37
  -3   5  -4   45.64    4.43
  -3   5  -4   40.83    4.46
  -3   5  -5  421.68   17.45
  -3  -5  -5  410.67   17.44
  -3   5  -5  438.73   17.56
  -3   5  -5  422.22   18.74
  -3   5  -5  410.46   18.30
  -3  -5  -5  410.92   18.73
  -3   5  -6  152.52    6.98
  -3  -5  -6  149.50    6.99
  -3   5  -6  149.71    7.05
  -3  -5  -6  157.70    8.69
  -3   5  -6  150.32    8.65
  -3  -5  -7   75.56    4.72
  -3   5  -7   85.26    4.84
  -3  -5  -7   95.39    6.90
  -3   5  -7   96.54    7.00
  -3   5  -7   91.96    4.91
  -3   5  -8   41.25    3.64
  -3  -5  -8   42.23    4.85
  -3  -5  -8   44.17    4.33
  -3   5  -8   39.48    3.67
  -3  -5  -8   40.21    3.71
  -3  -5  -8   34.60    3.93
  -3   5  -8   41.13    3.75
  -3   5  -8   54.84    6.13
  -3  -5  -8   32.73    5.87
  -3  -5  -9   18.35    5.89
  -3   5  -9   13.63    5.70
  -3  -5  -9   16.52    4.64
  -3   5  -9   14.74    3.54
  -3  -5  -9   16.51    4.12
  -3  -5  -9   17.22    3.50
  -3   5  -9   17.92    3.55
  -3  -5  -9   16.52    3.74
  -3  -5  -9   16.02    3.44
  -3   5  -9   21.12    2.99
  -3  -5  -9   16.20    2.99
  -3   5  -9   18.29    3.32
  -3  -5  -9   20.34    3.13
  -3   5  -9   17.54    3.08
  -3   5 -10   26.22    6.60
  -3  -5 -10   17.34    6.36
  -3   5 -10   20.43    3.93
  -3  -5 -10   21.57    5.29
  -3  -5 -10   18.91    3.61
  -3  -5 -10   21.33    4.43
  -3  -5 -10   18.98    4.32
  -3   5 -10   25.34    3.25
  -3  -5 -10   23.14    3.60
  -3  -5 -10   21.84    3.37
  -3   5 -10   23.09    3.61
  -3  -5 -10   29.44    3.40
  -3   5 -10   23.18    3.44
  -3  -5 -11  406.08   17.21
  -3  -5 -11  437.92   18.41
  -3   5 -11  410.22   17.36
  -3  -5 -11  418.11   17.63
  -3   5 -11  404.59   17.04
  -3  -5 -11  399.97   17.08
  -3  -5 -11  387.19   17.33
  -3   5 -11  394.75   17.23
  -3   5 -11  403.19   17.08
  -3  -5 -11  400.11   17.12
  -3  -5 -11  374.08   17.59
  -3  -5 -12   10.82    5.29
  -3   5 -12   10.95    3.80
  -3  -5 -12   11.95    3.33
  -3   5 -12   11.83    3.74
  -3  -5 -12   10.78    3.22
  -3  -5 -12   12.13    4.00
  -3   5 -12   11.72    3.42
  -3  -5 -12   13.72    3.48
  -3   5 -12   17.00    3.54
  -3  -5 -12   15.90    4.26
  -3  -5 -13   36.33    3.34
  -3   5 -13   43.12    4.35
  -3  -5 -13   49.08    5.76
  -3   5 -13   39.55    4.15
  -3  -5 -13   35.75    4.22
  -3   5 -13   39.06    3.87
  -3  -5 -13   40.91    3.82
  -3  -5 -13   35.78    4.34
  -3   5 -13   35.31    4.52
  -3   5 -14   15.45    3.47
  -3   5 -14   11.25    4.00
  -3   5 -14   17.94    3.54
  -3  -5 -14   18.81    3.55
  -3   5 -14   12.49    3.09
  -3  -5 -14   15.23    3.09
  -3   5 -15   52.12    4.28
  -3  -5 -15   49.37    4.33
  -3   5 -16   65.34    3.96
  -3  -5 -16   57.85    3.97
  -3   5 -17    2.51    1.75
  -3  -5 -17    1.74    1.77
   3  -6 -19  156.68    7.31
   3  -6 -18    4.43    2.00
   3  -6 -18    6.48    3.78
   3   6 -18    4.67    1.86
   3  -6 -17    1.63    2.67
   3   6 -17   -2.13    2.57
   3   6 -17    1.46    2.62
   3  -6 -17   -0.38    4.53
   3  -6 -17   -2.56    3.29
   3  -6 -16    4.57    3.18
   3   6 -16    3.70    3.18
   3  -6 -16   -4.12    3.73
   3  -6 -16    2.96    2.87
   3   6 -16    4.22    2.87
   3   6 -16   -3.95    3.16
   3  -6 -16    2.21    3.06
   3  -6 -15  161.67    8.11
   3   6 -15  168.26    8.12
   3  -6 -15  174.52    8.64
   3  -6 -15  170.19    8.07
   3   6 -15  177.30    8.11
   3  -6 -15  160.19    7.90
   3   6 -15  167.28    7.96
   3  -6 -14   11.47    6.53
   3   6 -14    0.06    3.10
   3  -6 -14   -0.34    2.99
   3   6 -14   -0.88    3.08
   3  -6 -14    3.99    3.53
   3  -6 -14   -3.02    4.08
   3  -6 -14   -4.75    3.72
   3   6 -14    0.38    3.46
   3  -6 -14    2.46    3.37
   3   6 -14   -2.08    3.39
   3   6 -14    6.20    6.64
   3   6 -13   40.67    7.18
   3  -6 -13   47.01    7.15
   3   6 -13   44.64    3.93
   3   6 -13   45.72    3.71
   3  -6 -13   39.78    3.66
   3  -6 -13   39.77    4.23
   3  -6 -13   41.37    4.02
   3   6 -13   37.82    4.05
   3   6 -13   41.56    3.95
   3  -6 -13   35.97    3.94
   3   6 -13   35.00    7.24
   3   6 -12    4.45    5.90
   3  -6 -12   11.67    6.13
   3   6 -12    5.88    3.15
   3   6 -12   -0.40    3.17
   3   6 -12    1.53    2.97
   3  -6 -12    0.71    2.91
   3  -6 -12    2.25    3.55
   3  -6 -12    1.22    3.17
   3   6 -12    8.73    3.22
   3  -6 -12    0.42    3.26
   3   6 -12    1.88    3.12
   3  -6 -12    1.77    6.18
   3   6 -12    5.39    6.20
   3   6 -11    7.39    5.65
   3  -6 -11   -1.30    5.46
   3   6 -11   -3.79    2.96
   3   6 -11    1.05    2.98
   3  -6 -11   -0.50    2.75
   3   6 -11    2.03    2.65
   3  -6 -11   -0.77    3.41
   3   6 -11   -0.72    2.87
   3   6 -11    8.79    3.07
   3  -6 -11    0.78    4.91
   3   6 -11    4.55    5.08
   3  -6 -11    0.70    5.49
   3   6 -11    0.47    5.62
   3   6 -10  637.63   25.85
   3   6 -10  625.47   25.81
   3  -6 -10  601.78   25.91
   3  -6 -10  604.23   27.49
   3  -6 -10  634.04   27.70
   3   6 -10  651.86   27.82
   3   6 -10  627.66   27.58
   3  -6 -10  637.05   27.56
   3   6 -10  639.50   25.72
   3  -6 -10  607.26   25.68
   3   6 -10  640.92   27.78
   3   6  -9  241.52   10.46
   3   6  -9  237.74   12.27
   3  -6  -9  233.97   12.26
   3  -6  -9  238.17   12.32
   3  -6  -9  237.29   12.13
   3   6  -9  255.64   12.20
   3  -6  -9  226.34   10.18
   3   6  -9  242.96   10.20
   3   6  -9  232.33   12.68
   3   6  -8   34.44    3.18
   3  -6  -8   25.68    4.79
   3   6  -8   37.58    5.75
   3  -6  -8   35.47    5.19
   3   6  -8   35.59    5.09
   3   6  -8   32.97    4.87
   3  -6  -8   31.91    5.04
   3   6  -8   45.93    5.39
   3  -6  -8   35.95    4.86
   3  -6  -8   34.08    2.64
   3   6  -7  133.70    6.26
   3   6  -7  132.81    7.72
   3  -6  -7  136.77    7.74
  -3   6   7  123.92    7.39
   3   6  -7  126.10    7.62
   3   6  -7  143.32    7.74
   3  -6  -7  121.83    7.45
   3  -6  -7  112.82    7.42
   3   6  -7  144.91    8.95
   3   6  -6  344.59   14.47
   3   6  -6  352.65   15.55
  -3   6   6  356.39   15.69
   3  -6  -6  347.04   15.49
   3   6  -6  329.79   15.43
   3  -6  -6  337.05   15.34
   3   6  -6  358.81   15.54
   3  -6  -6  314.76   15.42
   3   6  -6  380.40   16.78
   3   6  -5   54.76    3.43
   3   6  -5   53.90    5.89
  -3   6   5   57.38    5.02
   3  -6  -5   54.42    4.17
   3   6  -5   58.49    4.60
   3  -6  -5   47.36    4.33
   3   6  -5   52.76    4.46
  -3   6   4  513.32   21.32
   3   6  -4  510.32   20.57
   3  -6  -4  446.31   20.51
   3   6  -4  465.61   20.52
   3  -6  -4  500.02   20.41
  -3   6   3   74.10    5.68
   3  -6  -3   58.05    4.17
   3   6  -3   70.23    4.43
   3  -6  -3   69.57    4.05
   3   6  -3   67.35    4.33
   3   6  -3   68.43    6.07
  -3   6   2 1422.96   57.84
  -3  -6   2 1363.15   56.71
  -3   6   2 1389.13   56.70
   3  -6  -2 1432.15   56.75
   3   6  -2 1391.68   56.76
   3   6  -2 1423.60   58.00
  -3   6   1   49.26    4.83
   3   6  -1   44.19    2.32
  -3  -6   1   46.85    3.25
  -3   6   1   44.26    3.04
   3   6  -1   53.66    5.26
   3   6   0   11.03    4.06
  -3   6   0    5.81    3.95
  -3   6   0    6.17    2.46
  -3  -6   0    8.09    2.69
  -3  -6   0    7.25    2.08
  -3   6   0   10.81    2.37
  -3   6  -1  266.40   12.33
  -3   6  -1  264.41   12.35
  -3   6  -1  243.14   11.17
  -3  -6  -1  247.62   11.05
   3   6   1  260.05   12.12
  -3   6  -2    0.45    4.11
  -3   6  -2    6.38    3.92
   3   6   2   -4.17    3.74
  -3  -6  -2    2.00    2.84
  -3   6  -2    1.62    2.91
  -3   6  -3 1187.08   48.32
  -3  -6  -3 1142.36   47.77
  -3   6  -3 1163.64   48.54
  -3   6  -3 1135.43   47.78
  -3   6  -3 1170.63   47.10
   3   6   3 1164.01   47.99
  -3   6  -4  501.11   21.46
  -3   6  -4  494.58   21.71
  -3  -6  -4  501.32   21.42
  -3   6  -4  493.23   20.51
   3   6   4  493.65   21.16
  -3   6  -5   12.34    2.76
  -3   6  -5   11.77    3.94
  -3   6  -5   15.76    4.02
  -3  -6  -5   11.42    3.94
  -3   6  -5   10.61    2.25
  -3   6  -6  102.20    5.21
  -3  -6  -6   99.39    6.92
  -3   6  -6  106.41    7.09
  -3   6  -6  107.69    5.50
  -3   6  -7  154.31    7.60
  -3  -6  -7  180.86    8.20
  -3   6  -7  166.03    7.56
  -3   6  -7  152.28    7.42
  -3  -6  -7  146.92    7.39
  -3  -6  -7  155.12    7.81
  -3   6  -7  171.92    7.64
  -3  -6  -7  165.09    9.28
  -3   6  -7  168.65    9.32
  -3   6  -8   13.19    5.28
  -3  -6  -8   13.38    5.24
  -3   6  -8   11.14    3.22
  -3  -6  -8   16.27    4.61
  -3   6  -8   15.97    3.42
  -3  -6  -8   17.73    3.91
  -3  -6  -8   14.07    3.12
  -3  -6  -8   14.35    3.84
  -3   6  -8    9.69    2.92
  -3  -6  -8   11.73    2.61
  -3   6  -8   13.41    3.48
  -3  -6  -8   11.91    2.63
  -3  -6  -9   35.05    6.12
  -3   6  -9   24.29    6.11
  -3  -6  -9   30.13    5.19
  -3   6  -9   33.73    3.98
  -3  -6  -9   36.21    4.57
  -3  -6  -9   30.47    4.45
  -3   6  -9   31.29    3.61
  -3  -6  -9   30.73    3.10
  -3  -6  -9   27.80    3.31
  -3  -6 -10    7.99    4.94
  -3   6 -10    6.80    3.77
  -3  -6 -10    5.11    4.21
  -3   6 -10    1.31    3.86
  -3  -6 -10    4.35    4.23
  -3   6 -10    4.15    3.26
  -3  -6 -10    3.61    2.94
  -3  -6 -10    0.61    3.37
  -3   6 -10    3.74    3.08
  -3  -6 -10    3.49    2.94
  -3   6 -10    5.93    3.08
  -3  -6 -11   31.25    3.99
  -3   6 -11   32.00    4.20
  -3  -6 -11   35.31    5.84
  -3  -6 -11   36.60    5.03
  -3   6 -11   34.64    3.64
  -3  -6 -11   34.11    3.99
  -3  -6 -11   34.17    3.52
  -3   6 -11   30.52    3.89
  -3   6 -11   37.46    3.72
  -3  -6 -11   32.70    3.45
  -3   6 -11   31.00    4.60
  -3  -6 -11   36.69    4.83
  -3   6 -12    0.88    3.59
  -3  -6 -12    2.49    3.34
  -3  -6 -12   -2.44    5.44
  -3   6 -12    0.86    3.47
  -3  -6 -12    1.81    3.52
  -3   6 -12    0.84    3.05
  -3  -6 -12    2.98    3.04
  -3  -6 -12    4.67    4.38
  -3   6 -13  106.02    6.18
  -3  -6 -13  101.68    5.71
  -3   6 -13  108.45    5.93
  -3  -6 -13  115.68    5.99
  -3  -6 -13   93.10    6.35
  -3  -6 -13  107.62    5.63
  -3   6 -13  111.93    5.70
  -3   6 -14   58.05    4.29
  -3  -6 -14   64.03    5.82
  -3  -6 -15   12.05    4.10
  -3   6 -15   13.02    3.18
  -3  -6 -16    3.63    2.63
  -3   6 -16    3.67    2.39
  -3  -6 -16    2.13    3.25
  -3  -6 -17    3.46    1.43
  -3   6 -17    2.83    1.43
   3  -7 -19   20.36    1.60
   3  -7 -19   29.21    2.58
   3  -7 -18   49.14    3.77
   3   7 -18   24.22    1.99
   3  -7 -17   43.74    3.43
   3   7 -17   39.36    3.25
   3  -7 -17   52.52    4.88
   3  -7 -17   48.68    3.91
   3  -7 -16   -1.66    4.69
   3  -7 -16   -4.62    3.91
   3   7 -15   82.86    4.69
   3  -7 -15   76.65    5.69
   3   7 -15   72.96    4.68
   3  -7 -14  520.93   21.18
   3   7 -14  526.13   21.31
   3   7 -14  511.51   21.33
   3   7 -14  515.18   21.27
   3  -7 -14  461.50   21.45
   3  -7 -13    6.32    2.85
   3   7 -13    6.36    3.25
   3  -7 -13    5.70    3.90
   3   7 -13    2.38    3.06
   3   7 -13   12.57    3.44
   3  -7 -12    5.25    3.94
   3  -7 -12    5.80    2.67
   3   7 -12    9.18    3.45
   3   7 -12    8.08    3.34
   3   7 -11  800.39   32.46
   3   7 -11  804.53   32.52
   3   7 -11  761.51   34.26
   3  -7 -11  793.76   32.22
   3  -7 -11  766.70   32.54
   3  -7 -11  715.64   34.01
   3   7 -11  875.98   34.61
   3  -7 -11  754.51   34.07
   3   7 -10   15.19    3.26
   3  -7 -10   16.72    3.60
   3   7 -10   16.39    3.00
   3   7 -10   13.02    3.08
   3   7 -10   12.38    5.36
   3   7 -10   16.77    5.88
   3  -7 -10   14.01    5.32
   3  -7 -10   19.23    5.17
   3   7  -9   11.61    3.20
   3   7  -9   10.12    2.83
   3  -7  -9   11.50    3.30
   3  -7  -9    6.51    5.02
   3   7  -9    5.03    5.64
   3   7  -9   21.03    4.97
   3  -7  -9    9.57    4.49
   3   7  -8  155.60    7.30
   3  -7  -8  147.16    9.26
  -3   7   8  144.07    8.47
   3   7  -8  148.70    8.57
   3  -7  -8  163.87    8.36
   3   7  -8  146.46    9.94
   3   7  -7    0.67    2.59
  -3   7   7    0.31    4.29
   3   7  -7    6.46    5.34
   3   7  -7    6.74    3.56
   3  -7  -7    1.10    3.19
   3   7  -6    5.17    3.04
  -3   7   6    8.05    4.49
   3   7  -6    9.17    5.54
   3  -7  -6    6.51    2.97
   3  -7  -6    4.21    2.90
  -3   7   5  172.42    9.32
   3   7  -5  172.40    8.00
   3  -7  -5  158.67    7.86
   3  -7  -5  165.49    7.89
   3   7  -4 2406.06   89.88
  -3   7   4 2352.89   91.35
   3   7  -4 2090.52   90.07
   3  -7  -4 2018.67   90.01
   3   7  -4 2502.97   92.01
  -3   7   3  217.00   11.55
   3   7  -3  233.15   12.03
   3   7  -2   12.00    4.98
  -3   7   2   15.20    4.41
  -3   7   1  101.43    7.14
  -3   7   1  107.00    7.16
   3   7  -1  107.44    7.45
  -3   7   0   95.49    7.04
   3   7   0  114.69    7.27
  -3   7  -1   28.17    5.00
   3   7   1   26.98    4.62
  -3   7  -1   18.97    4.75
  -3   7  -2  767.86   32.20
  -3  -7  -2  708.97   30.77
  -3   7  -2  819.77   32.26
  -3   7  -2  740.28   30.52
   3   7   2  802.21   31.94
   3   7   3    9.12    3.84
  -3   7  -3    5.41    4.52
  -3   7  -3   13.44    4.65
  -3   7  -3    9.01    2.37
  -3  -7  -3   13.73    2.70
  -3   7  -4  226.26    9.74
  -3   7  -4  225.67   11.42
  -3  -7  -4  212.02   10.35
  -3   7  -5  182.09    8.21
  -3   7  -5  176.29    9.72
  -3  -7  -5  173.06    9.03
  -3  -7  -6  413.09   17.33
  -3  -7  -6  362.48   17.71
  -3   7  -6  376.97   17.88
  -3   7  -6  410.35   16.83
  -3   7  -7   13.14    3.17
  -3   7  -7   12.41    3.11
  -3  -7  -7   13.55    4.82
  -3  -7  -7   14.84    3.52
  -3  -7  -7   19.16    4.24
  -3   7  -7   14.28    3.28
  -3   7  -7   11.99    3.36
  -3  -7  -8   97.06    5.98
  -3   7  -8   97.59    5.64
  -3  -7  -8  100.36    6.65
  -3   7  -8   80.01    5.53
  -3   7  -8  105.18    5.68
  -3   7  -8   95.15    5.64
  -3  -7  -9   14.12    4.25
  -3  -7  -9   16.42    4.89
  -3   7  -9   17.70    3.62
  -3   7  -9   11.68    3.81
  -3   7  -9   13.63    3.96
  -3  -7  -9   16.45    4.66
  -3  -7 -10   57.01    5.63
  -3   7 -10   49.33    5.04
  -3   7 -10   59.11    4.65
  -3  -7 -10   54.15    5.67
  -3  -7 -10   51.33    5.11
  -3  -7 -10   47.61    3.60
  -3   7 -10   43.19    4.00
  -3  -7 -10   54.09    3.73
  -3   7 -11    1.74    4.10
  -3  -7 -11    1.26    4.62
  -3  -7 -11    7.76    4.87
  -3  -7 -11    2.91    3.77
  -3   7 -11    2.93    3.71
  -3  -7 -11    2.00    4.50
  -3   7 -11    1.45    3.19
  -3  -7 -11   -1.60    2.77
  -3   7 -12   27.31    4.24
  -3  -7 -12   19.21    4.82
  -3  -7 -12   21.59    2.96
  -3  -7 -12   19.01    3.69
  -3   7 -12   19.86    3.92
  -3  -7 -12   23.64    5.21
  -3  -7 -13   32.51    5.22
  -3  -7 -13   32.37    3.45
  -3   7 -13   28.50    3.82
  -3   7 -13   34.92    4.25
  -3  -7 -13   32.25    4.32
  -3   7 -14  165.89    7.87
  -3  -7 -14  175.99    8.89
  -3  -7 -15    7.73    3.68
  -3  -7 -15    1.76    3.07
  -3   7 -16   37.54    2.82
  -3  -7 -16   42.54    3.44
   3  -8 -18   33.66    3.31
   3  -8 -17    7.87    3.75
   3   8 -17    6.34    2.12
   3  -8 -17   11.40    3.01
   3  -8 -17    4.59    2.60
   3  -8 -16   37.68    4.17
   3  -8 -16   45.23    4.90
   3  -8 -15   -3.00    4.72
   3   8 -14    7.70    3.26
   3  -8 -14    6.69    3.98
   3   8 -13   29.71    3.86
   3  -8 -13   31.63    4.41
   3   8 -12   16.65    3.64
   3   8 -12    8.50    3.50
   3  -8 -12   13.49    4.20
   3   8 -11   12.78    3.34
   3  -8 -11    5.98    4.13
   3  -8 -11   11.99    5.33
   3   8 -11    2.90    3.44
   3   8 -10  140.81    7.14
   3   8 -10  129.20    9.88
   3  -8 -10  140.29    7.44
   3  -8 -10  130.13    9.36
   3   8 -10  146.28    7.12
   3   8  -9  105.24    5.47
  -3   8   9   87.39    5.07
   3   8  -9  104.37    8.62
   3  -8  -9   91.13    7.92
   3   8  -9  108.14    5.70
  -3   8   8   27.56    5.01
   3   8  -8   13.34    6.17
   3  -8  -8   17.00    5.49
   3   8  -8   30.01    3.48
   3  -8  -8   23.55    3.51
   3   8  -7    2.65    5.92
  -3   8   7    4.52    4.82
  -3   8   6  480.66   21.93
   3   8  -6  490.47   22.91
  -3   8   5  113.65    7.81
   3   8  -5  111.37    5.77
  -3   8   4  170.03   10.44
   3   8  -4  189.91    8.50
   3   8  -4  195.85   11.31
  -3   8   3  375.16   18.72
   3   8  -3  432.90   19.36
  -3   8   2  201.51   11.05
   3   8  -2  188.72   11.26
   3   8  -1   41.59    5.59
  -3   8   1   41.27    5.79
  -3   8   1   45.89    5.46
   3   8   0    6.57    4.78
  -3   8   0    8.36    4.93
  -3   8   0   10.26    2.07
  -3   8  -1  193.34   10.52
  -3   8  -1  193.13   10.17
  -3   8  -1  178.58    8.08
   3   8   1  189.96   10.28
  -3   8  -2  163.87    9.57
  -3   8  -2  164.31    9.10
  -3   8  -2  144.21    6.91
   3   8   2  156.70    8.85
  -3   8  -3  157.93    9.79
  -3   8  -3  163.14    9.95
  -3   8  -3  171.31    7.72
   3   8   3  174.80    9.32
  -3   8  -4  698.43   28.33
  -3   8  -4  652.28   29.93
  -3   8  -5   73.00    4.63
  -3  -8  -5   87.35    5.53
  -3   8  -5   88.23    6.91
  -3   8  -5   77.66    4.80
  -3  -8  -6    9.55    3.83
  -3  -8  -6    1.32    3.22
  -3   8  -6    7.97    3.18
  -3   8  -6    7.36    3.20
  -3  -8  -6    3.31    3.83
  -3   8  -6    0.70    4.76
  -3   8  -6    5.20    3.31
  -3  -8  -7  193.87    8.90
  -3   8  -7  162.38    8.64
  -3  -8  -7  190.58    9.44
  -3   8  -7  169.01    8.64
  -3  -8  -7  190.63    9.20
  -3   8  -7  177.52    8.57
  -3   8  -7  190.19    8.65
  -3  -8  -8    8.59    4.07
  -3   8  -8    4.53    3.66
  -3   8  -8    5.87    3.72
  -3  -8  -8    9.67    4.54
  -3   8  -8    7.95    3.28
  -3   8  -8    7.31    3.64
  -3  -8  -9   59.65    5.41
  -3   8  -9   64.12    5.17
  -3  -8  -9   72.24    6.14
  -3   8  -9   58.56    4.84
  -3   8  -9   67.77    4.97
  -3  -8 -10   12.71    5.06
  -3   8 -10    5.93    3.68
  -3  -8 -10    8.91    4.27
  -3   8 -10   10.17    4.27
  -3  -8 -10    9.12    4.89
  -3  -8 -11   20.75    4.07
  -3   8 -11   14.27    3.54
  -3  -8 -11   15.27    5.11
  -3   8 -11   13.22    4.00
  -3  -8 -11   15.45    4.74
  -3  -8 -12   40.43    4.02
  -3   8 -12   38.69    3.94
  -3  -8 -12   41.17    5.31
  -3   8 -12   37.52    4.57
  -3  -8 -12   31.25    4.94
  -3  -8 -13    6.01    4.46
  -3  -8 -13    6.98    2.94
  -3   8 -13    7.16    3.02
  -3  -8 -13    5.48    3.87
  -3   8 -13    7.20    3.62
  -3  -8 -14   57.97    4.95
  -3  -8 -14   59.77    4.42
  -3  -8 -15    1.67    3.07
  -3  -8 -15   -0.21    2.63
  -3  -8 -16    9.64    1.86
   3  -9 -18    3.68    1.73
   3  -9 -17   26.92    3.33
   3  -9 -17   27.49    2.62
   3  -9 -16   -2.72    3.61
   3  -9 -16   -0.52    3.21
   3  -9 -15  195.89    9.05
   3  -9 -15  174.77    9.33
   3  -9 -14   71.87    5.55
   3  -9 -14   62.21    4.97
   3   9 -14   64.83    4.41
   3  -9 -14   61.95    5.69
   3   9 -13  277.14   12.52
   3  -9 -13  289.72   12.78
   3   9 -12   39.93    4.10
   3   9 -12   34.51    4.08
   3  -9 -12   42.95    4.81
   3   9 -11   98.68    5.75
   3   9 -11   93.50    5.71
   3  -9 -11  101.14    6.30
   3   9 -10  350.18   15.26
   3  -9 -10  313.64   17.27
   3   9 -10  363.29   15.23
   3   9  -9   -1.33    3.54
  -3   9   9    1.37    2.87
   3   9  -9    3.64    6.34
   3  -9  -9   -1.75    5.64
   3   9  -9    2.09    3.46
   3  -9  -9    2.72    3.86
   3   9  -8   58.03    8.00
   3  -9  -8   49.61    6.99
  -3   9   8   58.09    6.51
  -3   9   8   48.92    3.79
   3  -9  -8   52.19    4.49
   3   9  -8   50.36    3.52
   3   9  -7   72.30    8.26
  -3   9   7   72.07    6.92
  -3   9   7   60.75    4.17
   3   9  -7   55.13    5.25
   3  -9  -7   68.81    4.76
   3   9  -7   67.16    3.97
   3   9  -6   13.35    3.98
  -3   9   6   16.27    5.76
   3   9  -6   16.58    6.48
   3   9  -6   17.36    3.38
   3  -9  -6   11.89    3.45
  -3   9   5  283.57   15.23
   3   9  -5  306.31   13.10
  -3   9   4   17.31    5.94
   3   9  -4   24.68    6.18
   3   9  -4   13.30    3.17
   3   9  -3   46.60    6.88
  -3   9   3   45.55    6.45
   3   9  -3   35.57    3.60
  -3   9   2   79.66    7.51
  -3   9   2   74.50    7.19
   3   9  -2   69.90    7.32
  -3   9   1  370.11   18.68
  -3   9   1  387.98   18.35
   3   9  -1  409.44   18.83
  -3   9   0   69.83    6.74
   3   9   0   77.65    6.90
  -3   9  -1  201.77   11.79
  -3   9  -1  207.22   11.32
  -3   9  -1  205.08    9.02
   3   9   1  208.65   11.31
  -3   9  -2   26.44    2.92
   3   9   2   32.96    5.29
  -3   9  -2   22.37    5.43
  -3   9  -2   17.67    5.81
  -3   9  -3   14.07    2.88
  -3   9  -3   10.67    5.29
  -3   9  -3    3.38    5.46
  -3  -9  -4    7.00    3.63
  -3   9  -4    8.43    3.00
  -3   9  -4    5.92    5.49
  -3   9  -5  196.10    9.28
  -3   9  -5  204.58    9.46
  -3  -9  -5  199.42    9.91
  -3   9  -5  189.16   11.22
  -3   9  -5  204.89    9.30
  -3  -9  -6    9.49    3.78
  -3  -9  -6    2.30    3.36
  -3   9  -6    1.39    3.42
  -3  -9  -6    4.63    4.30
  -3   9  -6   -0.07    3.64
  -3   9  -6   -5.88    5.48
  -3   9  -6    5.50    3.59
  -3  -9  -7   47.19    4.59
  -3  -9  -7   52.49    5.51
  -3   9  -7   50.36    4.71
  -3   9  -7   52.72    4.60
  -3  -9  -7   54.68    5.08
  -3   9  -7   53.12    4.36
  -3   9  -7   55.34    4.61
  -3  -9  -8  108.69    6.25
  -3   9  -8  101.35    6.07
  -3  -9  -8  115.54    7.27
  -3   9  -8   99.12    5.81
  -3  -9  -8  105.94    6.60
  -3   9  -8  104.74    6.06
  -3  -9  -9  177.48    9.57
  -3   9  -9  192.49    9.62
  -3   9  -9  195.92    9.46
  -3  -9  -9  204.87   10.09
  -3   9  -9  199.29    9.19
  -3   9  -9  200.06    9.41
  -3   9 -10    6.16    3.47
  -3  -9 -10    4.61    4.64
  -3  -9 -10    5.28    4.41
  -3   9 -10    5.25    4.18
  -3  -9 -11   51.67    4.76
  -3   9 -11   45.99    4.03
  -3  -9 -11   52.59    5.32
  -3   9 -11   51.90    4.68
  -3  -9 -11   54.03    5.44
  -3  -9 -12   23.66    4.60
  -3  -9 -12   16.60    3.53
  -3   9 -12   17.49    3.16
  -3   9 -12   17.51    3.71
  -3  -9 -12   22.07    4.59
  -3  -9 -13    3.33    2.72
  -3  -9 -13    7.08    3.95
  -3   9 -13    1.59    2.51
  -3   9 -13    2.26    3.15
  -3  -9 -13   -0.14    3.59
  -3  -9 -14    1.69    3.18
  -3  -9 -14   -4.23    2.87
  -3  -9 -15   30.92    2.65
   3 -10 -17   29.68    2.27
   3 -10 -17   30.42    2.34
   3 -10 -16    8.23    2.85
   3 -10 -16    6.84    2.89
   3 -10 -16    8.25    2.90
   3 -10 -15    3.46    3.45
   3 -10 -15   -2.30    3.52
   3  10 -14   66.91    4.47
   3 -10 -14   67.33    5.37
   3 -10 -13   69.72    5.22
   3 -10 -13   55.05    5.27
   3 -10 -13   54.37    5.24
   3  10 -13   66.77    4.59
   3 -10 -12   44.46    4.92
   3  10 -12   45.78    4.36
   3  10 -12   38.75    4.15
   3 -10 -12   38.35    4.85
   3  10 -11   16.63    3.84
   3  10 -11   13.40    3.78
   3  10 -10   59.17    4.86
   3 -10 -10   48.81    7.24
   3  10 -10   67.27    4.83
   3 -10 -10   64.14    5.43
   3 -10  -9  189.47    8.93
   3 -10  -9  170.40   11.20
   3  10  -9  191.24    8.72
  -3  10   9  159.71    8.18
   3  10  -8   83.62    4.66
   3 -10  -8   92.00    5.79
   3 -10  -8   80.94    8.41
  -3  10   8   75.00    4.92
  -3  10   7   96.13    5.56
   3  10  -7  120.67    9.91
  -3  10   7   96.59    8.44
   3  10  -7  109.35    6.08
   3  10  -7  104.82    5.47
   3 -10  -7  106.44    6.18
   3  10  -6   11.27    4.31
  -3  10   6   13.26    3.24
  -3  10   6    7.59    6.31
   3  10  -6   22.96    7.21
   3  10  -6   11.63    3.61
   3  10  -6   13.35    2.93
   3 -10  -6   13.01    3.66
   3  10  -5   16.30    4.13
  -3  10   5   12.92    3.09
  -3  10   5   11.18    6.34
   3  10  -5   13.35    3.63
   3 -10  -5    9.94    3.50
   3  10  -5   14.43    2.86
   3  10  -4    3.07    3.46
  -3  10   4    1.26    3.14
   3  10  -4    3.25    6.47
  -3  10   4    1.57    5.96
   3  10  -4    2.99    3.32
   3  10  -4    4.17    2.70
   3 -10  -4    2.29    3.19
   3  10  -3   18.38    3.60
  -3  10   3   15.45    3.37
   3  10  -3   24.08    6.87
  -3  10   3   26.73    6.35
   3  10  -3   18.82    3.34
  -3  10   2  465.89   20.22
  -3  10   2  493.98   22.89
  -3  10   2  495.57   22.53
   3  10  -2  484.90   20.32
   3  10  -2  531.72   23.02
  -3  10   1    4.39    3.16
  -3  10   1   -1.06    6.12
   3  10  -1   13.46    6.02
  -3  10   1   12.06    6.15
   3  10  -1    6.21    3.34
  -3  10   0  238.47   12.91
   3  10   0  238.07   13.15
  -3  10  -1   17.64    2.83
   3  10   1   19.05    5.75
  -3  10  -1   13.86    5.79
  -3  10  -1   13.78    6.07
  -3 -10  -2   17.06    3.50
  -3  10  -2   11.06    2.84
  -3  10  -2    6.91    5.90
  -3  10  -2    4.88    6.13
  -3 -10  -3    6.95    3.79
  -3  10  -3    2.31    2.93
  -3  10  -3    0.25    5.84
  -3 -10  -4  177.28    8.76
  -3  10  -4  164.45    8.07
  -3  10  -4  177.97   10.94
  -3  10  -5  123.57    6.94
  -3  10  -5  117.96    6.53
  -3 -10  -5  130.34    7.36
  -3  10  -5  114.61    8.99
  -3  10  -5  124.92    6.55
  -3  10  -6   42.66    3.92
  -3 -10  -6   44.19    4.18
  -3  10  -6   39.76    4.33
  -3  10  -6   47.41    4.80
  -3 -10  -6   46.19    5.43
  -3  10  -6   44.52    6.65
  -3  10  -6   42.28    4.25
  -3 -10  -7  271.50   12.30
  -3  10  -7  267.97   12.45
  -3  10  -7  266.92   12.25
  -3 -10  -7  288.28   13.00
  -3  10  -7  264.61   12.05
  -3  10  -7  277.77   12.21
  -3 -10  -8    7.16    3.90
  -3  10  -8    2.59    3.67
  -3 -10  -8   -2.44    4.75
  -3  10  -8   -2.55    3.91
  -3  10  -8   -1.26    4.18
  -3  10  -8    1.02    3.27
  -3 -10  -8   -0.68    4.08
  -3  10  -8   -3.57    3.79
  -3  10  -9    2.89    3.31
  -3 -10  -9    3.50    4.33
  -3 -10  -9    4.71    3.99
  -3  10  -9    2.94    3.60
  -3  10  -9    4.51    3.96
  -3 -10  -9    0.22    4.94
  -3  10 -10   68.68    4.49
  -3 -10 -10   55.81    5.33
  -3  10 -10   68.47    5.13
  -3  10 -11    2.73    2.92
  -3 -10 -11    1.02    3.79
  -3 -10 -11    5.01    4.04
  -3  10 -11    0.28    3.51
  -3  10 -12   63.31    4.16
  -3 -10 -12   72.66    4.68
  -3 -10 -12   84.15    5.16
  -3 -10 -12   72.09    5.30
  -3  10 -12   74.02    4.77
  -3 -10 -13    0.23    2.38
  -3 -10 -13    4.63    3.14
  -3 -10 -13    6.25    2.85
  -3  10 -14   17.38    2.44
  -3 -10 -14   16.38    2.51
  -3  10 -15    7.34    1.33
   3 -11 -16    2.15    2.45
   3 -11 -16    1.56    2.49
   3 -11 -15    6.17    2.36
   3 -11 -15    7.78    3.07
   3 -11 -15    9.95    3.22
   3 -11 -14  221.73    9.89
   3  11 -14  207.16    9.42
   3 -11 -14  214.21    9.61
   3 -11 -13    9.47    4.01
   3 -11 -13   13.71    4.05
   3 -11 -13    2.96    3.34
   3  11 -13    8.48    3.13
   3 -11 -12    8.84    4.12
   3  11 -12    9.93    3.40
   3 -11 -12    9.11    3.60
   3  11 -12   11.91    3.44
   3  11 -11    6.10    3.58
   3  11 -11    8.25    3.59
   3 -11 -11    7.47    4.41
   3  11 -10   19.43    3.91
   3 -11 -10   15.18    4.60
   3 -11  -9    3.25    6.26
   3  11  -9    1.86    3.89
  -3  11   9   -1.16    3.10
   3 -11  -9   -2.99    4.46
   3  11  -9    0.05    2.46
  -3  11   8  153.23    7.88
   3 -11  -8  174.03   11.49
   3  11  -8  184.81    8.40
   3  11  -8  163.10    7.74
   3 -11  -8  172.68    8.59
  -3  11   7   13.38    3.41
  -3  11   7   12.37    6.45
   3  11  -7   13.30    3.85
   3 -11  -7   14.65    4.28
   3  11  -7   12.68    3.06
   3  11  -6   -1.54    4.47
  -3  11   6    6.69    3.35
   3  11  -6   -9.26    7.61
  -3  11   6   -0.78    6.44
   3  11  -6    0.37    3.69
   3 -11  -6    1.00    3.96
   3  11  -6   -0.89    3.00
  -3  11   5   10.39    3.44
   3  11  -5   12.16    4.33
   3 -11  -5    9.45    3.76
   3  11  -5    7.74    3.13
   3  11  -5   10.74    7.28
  -3  11   5   12.88    6.87
   3  11  -5   11.02    3.88
   3  11  -4  260.01   12.89
  -3  11   4  284.53   12.56
   3  11  -4  316.49   16.30
  -3  11   4  283.61   15.62
   3  11  -4  309.06   12.80
   3  11  -4  283.39   12.52
   3 -11  -4  283.21   12.62
  -3  11   3   15.39    3.53
   3  11  -3   17.69    4.10
   3 -11  -3   13.84    3.39
   3  11  -3   23.43    7.18
  -3  11   3    9.47    6.75
  -3  11   3   11.04    6.68
   3  11  -3   17.63    3.86
   3  11  -2  103.75    6.49
  -3  11   2  121.08    6.44
  -3  11   2  118.96    9.73
  -3  11   2  133.51    9.74
   3  11  -2  127.32    6.60
   3  11  -2  139.96   10.03
   3  11  -1   24.02    3.83
  -3  11   1   17.20    6.55
   3  11  -1   20.52    6.42
  -3  11   1   24.63    6.90
   3  11   0    3.68    3.58
  -3  11   0    4.69    6.17
  -3  11  -1   78.58    4.65
  -3  11  -1   92.83    8.57
  -3  11  -1   88.22    8.32
  -3  11  -2  150.59    7.14
  -3 -11  -2  155.07    7.73
  -3  11  -2  144.97   10.54
  -3  11  -2  126.61   10.03
  -3  11  -3  202.11    9.49
  -3  11  -3  196.89   12.54
  -3 -11  -3  221.74   10.12
  -3  11  -4    2.13    4.23
  -3  11  -4    6.71    6.37
  -3  11  -4    4.51    3.66
  -3 -11  -4    1.57    4.17
  -3  11  -4    1.75    3.25
  -3  11  -5    2.42    6.19
  -3  11  -5    8.74    3.63
  -3  11  -5    4.58    3.57
  -3 -11  -5    2.38    4.55
  -3  11  -5    2.71    4.16
  -3  11  -6   74.80    5.22
  -3  11  -6   79.47    5.54
  -3  11  -6   91.32    6.06
  -3  11  -6   82.57    5.37
  -3 -11  -7    0.28    3.40
  -3  11  -7    1.30    3.32
  -3  11  -7    3.92    3.67
  -3  11  -7    2.27    3.74
  -3  11  -7    3.44    4.37
  -3 -11  -7    5.65    4.88
  -3  11  -8  204.61    9.83
  -3  11  -8  221.24   10.05
  -3  11  -8  226.21   10.27
  -3  11  -8  228.29   10.13
  -3 -11  -8  238.52   10.96
  -3  11  -9   -2.81    3.75
  -3 -11  -9    9.69    4.88
  -3  11  -9    3.20    3.06
  -3 -11  -9    1.11    3.68
  -3  11 -10   24.13    3.81
  -3 -11 -10   23.29    4.83
  -3 -11 -10   22.16    3.79
  -3  11 -10   15.97    3.00
  -3  11 -11   88.82    5.12
  -3 -11 -11   88.43    5.21
  -3 -11 -11   93.45    5.18
  -3 -11 -12   17.96    2.94
  -3  11 -12   17.21    2.87
  -3 -11 -12   21.20    3.07
  -3  11 -12   13.92    2.10
  -3 -11 -13   10.24    2.18
  -3 -11 -13    8.84    2.08
  -3  11 -14    2.38    1.55
   3 -12 -16    1.90    1.53
   3 -12 -15    4.29    2.40
   3 -12 -14   80.92    4.59
   3  12 -14   66.73    4.11
   3 -12 -14   80.60    4.97
   3 -12 -13  136.63    6.94
   3  12 -13  133.87    6.49
   3 -12 -12   17.53    4.21
   3 -12 -12   20.86    3.76
   3  12 -12   14.44    3.21
   3  12 -12   14.54    3.35
   3 -12 -11    3.35    4.47
   3 -12 -11   -0.37    3.72
   3  12 -11    2.48    3.51
   3 -12 -10   89.24    5.98
   3  12 -10   75.70    5.37
   3 -12  -9   31.39    4.73
   3  12  -9   23.75    2.67
   3  12  -9   22.44    3.98
  -3  12   9   18.78    3.22
   3  12  -9   24.04    4.11
   3  12  -8   25.62    3.12
   3 -12  -8   34.84    4.70
   3  12  -8   34.90    4.21
  -3  12   8   26.37    3.49
   3  12  -7   -0.34    2.97
   3 -12  -7   -1.20    4.19
   3  12  -7   -2.30    3.96
  -3  12   7    0.90    3.31
   3  12  -6   48.43    4.17
   3 -12  -6   57.02    5.00
   3  12  -6   52.22    4.81
  -3  12   6   56.36    7.89
  -3  12   6   57.48    4.43
   3 -12  -5  154.20    7.63
   3  12  -5  150.31    7.30
   3  12  -5  156.71    7.65
  -3  12   5  161.98   10.99
  -3  12   5  151.22   11.65
  -3  12   5  139.78    7.31
   3  12  -4   35.74    3.76
   3 -12  -4   29.68    4.02
   3  12  -4   29.89    4.30
  -3  12   4   25.99    7.45
  -3  12   4   42.79    8.28
   3  12  -4   22.84    4.77
  -3  12   4   28.42    4.01
   3  12  -3  193.12    8.90
   3 -12  -3  183.18    8.83
  -3  12   3  179.42   12.32
  -3  12   3  169.32   12.48
   3  12  -3  165.37    9.18
  -3  12   2  400.18   20.08
  -3  12   2  370.46   19.55
   3  12  -2  358.71   16.78
   3  12  -2  419.84   16.85
  -3  12   1   36.91    7.22
  -3  12   1   42.52    8.03
   3  12  -1   29.61    4.17
   3  12  -1   41.41    4.29
  -3  12   0   10.80    6.60
   3  12   0    6.10    3.77
  -3  12  -1    1.51    6.62
  -3  12  -1    2.09    6.97
   3  12   1   13.31    3.84
  -3  12  -2   44.35    7.69
  -3 -12  -2   35.16    4.25
  -3  12  -2   34.76    3.57
   3  12   2   37.51    4.14
  -3  12  -3  243.70   13.95
  -3 -12  -3  244.14   11.09
  -3  12  -3  238.55   10.49
   3  12   3  218.51   10.62
  -3  12  -4  363.48   18.42
  -3  12  -4  365.79   15.76
  -3 -12  -4  383.37   16.22
  -3  12  -4  423.73   16.33
  -3  12  -4  363.41   15.62
   3  12   4  318.46   15.53
  -3  12  -5   16.48    3.82
  -3 -12  -5   19.40    4.71
  -3  12  -5   13.15    4.54
  -3  12  -5   20.83    6.51
  -3  12  -5   16.06    3.60
  -3  12  -5   17.17    3.35
  -3  12  -6  117.45    6.63
  -3  12  -6  147.45    7.61
  -3 -12  -6  133.90    7.83
  -3  12  -6  131.39    7.09
  -3  12  -6  137.78    6.91
   3  12   7  173.08    8.18
  -3  12  -7  166.69    8.30
  -3  12  -7  179.69    8.62
  -3  12  -7  184.09    8.68
  -3  12  -7  185.39    8.67
  -3 -12  -7  193.06    9.44
  -3  12  -7  173.77    9.08
  -3  12  -8    6.11    3.66
  -3  12  -8   -1.44    3.53
  -3 -12  -8   10.11    4.73
  -3  12  -8   -0.63    2.89
  -3  12  -9   20.25    3.53
  -3 -12  -9   23.08    4.72
  -3  12  -9   15.79    2.79
  -3  12 -10   19.60    3.17
  -3  12 -10   14.45    2.39
  -3  12 -11    8.71    2.72
  -3 -12 -11   16.14    3.74
  -3 -12 -11    9.86    2.49
  -3 -12 -11   16.01    3.11
  -3 -12 -12   12.14    1.98
  -3 -12 -12    8.51    2.37
  -3 -12 -13   21.21    1.72
  -3  12 -13   29.24    2.03
   3 -13 -14   20.36    2.36
   3 -13 -14   26.01    2.94
   3 -13 -13   91.91    5.09
   3  13 -13   96.20    4.90
   3 -13 -13  106.30    5.55
   3 -13 -12   50.55    3.89
   3  13 -12   48.43    3.67
   3 -13 -11  179.32    8.59
   3 -13 -11  180.52    8.84
   3  13 -11  185.45    8.50
   3 -13 -10   12.29    4.16
   3 -13 -10    2.44    3.47
   3  13 -10    9.86    3.45
   3  13 -10    4.17    3.44
   3 -13  -9    3.47    4.31
   3  13  -9   -3.72    3.63
   3  13  -9    4.33    3.85
   3 -13  -8  185.76    8.67
   3  13  -8  169.46    8.33
   3  13  -8  180.94    8.60
   3  13  -7   46.52    4.58
   3  13  -7   43.22    3.78
   3 -13  -7   52.43    4.87
   3  13  -6  124.87    6.96
   3  13  -6  118.94    6.37
   3 -13  -6  129.23    6.96
   3  13  -5   35.90    3.89
   3 -13  -5   39.49    4.40
  -3  13   5   26.57    7.34
   3  13  -5   35.28    4.47
   3 -13  -4   77.89    5.13
   3  13  -4   81.81    5.04
   3  13  -4   77.36    5.50
  -3  13   4   68.76    8.83
  -3  13   4   66.13    8.97
   3  13  -4   59.33    5.74
   3  13  -3    4.43    3.50
  -3  13   3   11.94    7.28
  -3  13   3    8.41    7.34
   3  13  -3    7.55    4.31
   3  13  -3    5.82    3.92
  -3  13   2   41.30    8.18
   3  13  -2   21.53    4.39
   3  13  -2   33.68    4.44
  -3  13   1  170.57   11.81
   3  13  -1  175.75    8.16
   3  13   0    3.59    3.77
  -3  13  -1   12.63    7.37
   3  13   1    4.26    3.66
  -3  13  -2  386.86   19.89
   3  13   2  386.58   16.61
  -3 -13  -3   87.91    5.65
  -3  13  -3   78.47    4.90
   3  13   3   80.87    5.09
  -3 -13  -4   78.22    5.60
  -3  13  -4   78.29    5.03
  -3  13  -4   65.79    4.57
  -3  13  -4   73.86    4.70
   3  13   5   53.09    4.32
  -3  13  -5   55.76    4.56
  -3  13  -5   69.61    5.75
  -3 -13  -5   57.71    5.20
  -3  13  -5   49.44    3.96
  -3  13  -5   61.05    4.23
  -3  13  -6   19.42    3.44
   3  13   6   16.49    3.20
  -3  13  -6   16.61    3.39
  -3 -13  -6   21.72    4.47
  -3  13  -6   13.89    3.59
  -3  13  -6   18.51    4.87
  -3  13  -7   24.15    3.35
   3  13   7   20.63    2.96
  -3  13  -7   23.63    4.54
  -3  13  -7   24.47    3.39
  -3  13  -7   23.84    3.63
  -3 -13  -7   26.74    4.52
  -3  13  -8    3.82    2.87
  -3  13  -8    4.00    3.19
  -3 -13  -8    0.17    4.10
  -3 -13  -9   50.95    4.25
  -3 -13  -9   48.86    4.64
  -3  13  -9   43.47    3.56
  -3  13 -10   67.24    3.86
  -3 -13 -11   95.81    4.87
  -3 -13 -12   34.36    2.26
   3 -14 -13    3.07    2.45
   3 -14 -12   13.42    2.22
   3 -14 -12   17.17    3.13
   3  14 -11   45.55    3.61
   3 -14 -11   43.60    3.33
   3  14 -11   45.59    3.59
   3  14 -10  250.89   10.71
   3 -14 -10  231.70   10.50
   3  14 -10  244.04   10.71
   3  14  -9    5.80    3.22
   3 -14  -9    5.47    2.86
   3 -14  -9    0.81    3.68
   3  14  -9   -3.15    3.41
   3  14  -8  210.88    9.17
   3  14  -8  183.28    8.48
   3 -14  -8  167.17    8.73
   3 -14  -8  216.69    9.33
   3  14  -8  221.32    9.33
   3  14  -7    4.26    3.48
   3 -14  -7    2.12    3.74
   3  14  -7    4.37    2.76
   3  14  -6   44.56    4.45
   3 -14  -6   57.31    4.53
   3  14  -6   47.65    3.96
   3  14  -5   21.03    4.07
   3  14  -5   19.43    3.59
   3 -14  -5   23.43    3.86
   3  14  -4   28.74    4.17
   3 -14  -4   22.80    3.74
   3  14  -4   28.53    3.88
   3  14  -3   10.83    3.98
   3  14  -3   11.89    3.71
   3  14  -2   -0.64    3.73
   3  14  -2   -2.15    3.73
   3  14  -1    1.65    3.71
   3  14   0  487.04   20.68
   3  14   0  492.04   20.75
   3  14   1  199.96    9.79
   3  14   1  210.85    9.98
   3  14   2   -2.97    3.23
   3  14   2    1.25    3.75
  -3  14  -2    3.33    4.86
   3  14   3   33.84    4.10
  -3  14  -3   33.42    3.88
  -3  14  -4  186.81    8.83
   3  14   4  201.46    9.18
  -3  14  -4  209.52    9.16
  -3 -14  -4  183.72    9.36
  -3  14  -5   33.46    3.41
   3  14   5   37.90    3.72
  -3  14  -5   37.17    3.77
  -3 -14  -5   32.15    4.21
  -3  14  -5   46.01    5.18
   3  14   6   52.61    3.77
  -3  14  -6   51.98    4.04
  -3  14  -6   51.03    5.13
  -3 -14  -6   49.36    4.65
   3  14   7   95.23    5.02
  -3  14  -7  111.63    5.53
  -3 -14  -7  107.72    6.06
  -3 -14  -8   -1.67    3.16
  -3 -14  -9   59.17    4.07
  -3 -14 -10   27.64    2.86
   3 -15 -12   43.29    2.60
   3 -15 -11   31.43    2.73
   3  15 -10   61.76    3.90
   3  15 -10   59.58    3.86
   3 -15 -10   64.01    3.89
   3  15  -9    5.30    2.82
   3  15  -9    8.25    2.92
   3 -15  -9    2.28    2.72
   3  15  -8   79.72    4.86
   3  15  -8   85.91    5.03
   3 -15  -8   83.97    4.77
   3  15  -7  252.74   11.29
   3  15  -7  238.25   10.87
   3  15  -7  279.60   11.47
   3 -15  -7  262.36   11.16
   3  15  -6    4.27    3.21
   3  15  -6   -1.16    2.74
   3  15  -5   31.23    3.80
   3  15  -5   30.08    3.38
   3  15  -4    4.35    3.49
   3  15  -4    5.95    3.22
   3  15  -3   33.78    3.87
   3  15  -3   32.85    3.86
   3  15  -2  226.16   10.61
   3  15  -2  246.10   10.74
   3  15  -1   19.72    3.47
  -3  15   1   16.10    4.51
   3  15   0   55.87    4.23
   3  15   0   63.34    4.68
  -3  15   0   62.13    5.42
   3  15   1  222.05   10.61
  -3  15  -1  251.26   11.26
   3  15   2  119.51    6.41
  -3  15  -2  111.14    6.07
  -3  15  -2  128.48    7.24
   3  15   3  539.69   22.67
  -3  15  -3  520.40   22.57
  -3  15  -3  591.78   23.18
   3  15   4  110.43    5.87
  -3  15  -4  112.78    5.81
   3  15   5   40.02    3.37
  -3  15  -5   35.80    3.39
  -3 -15  -6    3.78    3.06
   3  15   6    6.29    2.35
  -3  15  -6    3.90    2.57
  -3 -15  -7    8.43    2.81
   3  15   7    5.35    1.71
  -3 -15  -8   15.23    2.60
  -3 -15  -9   64.81    3.61
  -3 -15 -10    6.32    1.32
  -3  16  10   14.02    1.48
   3  16  -9  253.03   10.79
   3  16  -8   24.99    2.64
   3  16  -8   22.05    2.91
   3  16  -7    5.63    2.61
   3  16  -7   11.19    2.96
   3  16  -6    1.53    2.74
   3  16  -6   -0.67    2.11
   3  16  -6    0.20    3.10
  -3  16   6   -0.41    2.35
   3  16  -5   47.92    3.69
   3  16  -5   50.72    3.46
  -3  16   5   48.47    3.65
   3  16  -4    1.76    2.71
   3  16  -4    2.68    2.80
  -3  16   4    6.31    3.07
   3  16  -3   11.86    2.86
   3  16  -3   10.96    3.01
  -3  16   3    7.52    3.27
   3  16  -2   -0.04    2.69
   3  16  -2   -3.27    3.13
  -3  16   2   -4.17    3.57
   3  16  -1  250.17   11.81
  -3  16   1  330.78   12.47
  -3  16   0    4.05    2.57
  -3  16   0    5.14    3.92
   3  16   0    6.55    3.12
  -3  16  -1   95.21    5.75
  -3  16  -1   76.69    4.63
  -3  16  -1   85.57    4.50
   3  16   1  100.09    5.07
  -3  16  -2   -0.16    2.44
  -3  16  -2   -3.40    4.11
   3  16   2    0.70    2.87
  -3  16  -3   48.95    4.50
  -3  16  -3   37.74    3.13
  -3 -16  -3   31.46    2.95
   3  16   3   44.76    3.36
  -3  16  -4    4.66    2.32
  -3 -16  -4    6.21    2.38
   3  16   4   12.18    2.63
  -3  16  -5  103.56    5.17
  -3 -16  -5  103.62    5.28
  -3 -16  -6    0.12    2.15
   3  16   6    1.21    1.58
  -3 -16  -7   23.92    2.19
  -3 -16  -8    5.95    1.31
   3  17  -8    7.04    1.71
  -3  17   8    6.72    1.45
   3  17  -7   93.10    4.53
   3  17  -6    0.23    2.32
   3  17  -5   11.76    2.71
   3  17  -5    9.42    1.78
  -3  17   4   -0.22    2.22
   3  17  -4    2.01    2.05
  -3  17   3   37.92    3.26
   3  17  -3   42.65    3.02
  -3  17   2   79.81    4.58
   3  17  -2   80.97    4.31
  -3  17   1    6.69    2.95
  -3  17   1   -1.28    2.12
  -3  17   0   37.69    3.71
   3  17   0   34.50    2.98
  -3  17   0   35.01    2.52
  -3  17  -1   70.58    4.71
   3  17   1   79.54    4.13
  -3  17  -2   40.54    4.00
   3  17   2   51.87    3.20
   3  17   3   67.15    3.60
   3  17   4    0.05    1.67
   3  18  -5    7.54    1.45
   3  18  -4    3.36    1.65
  -3  18   4    6.45    1.33
   3  18  -3   69.84    3.30
  -3  18   3   65.46    2.98
   3  18  -2   -1.72    1.85
  -3  18   2   -0.19    1.19
   3  18  -2    2.58    1.42
   3  18  -1   37.04    2.34
   3  18   1   -0.07    1.42
   3  18   2    2.34    1.23
   4   0 -21    2.13    1.35
   4   0 -20    6.48    2.42
   4   0 -19    0.67    2.68
   4   0 -19    1.49    3.00
   4   0 -19   -0.87    2.75
   4   0 -19   -1.33    3.18
   4   0 -18  196.75    8.82
   4   0 -18  199.42    9.10
   4   0 -18  204.40    9.10
   4   0 -17    0.92    4.26
   4   0 -17    2.38    3.26
   4   0 -17    0.83    3.86
   4   0 -16   48.50    5.06
   4   0 -16   44.22    4.96
   4   0 -16   55.13    4.44
   4   0 -15   -0.14    3.47
   4   0 -15   -1.58    4.47
   4   0 -15   -0.34    3.98
   4   0 -15  -10.08    7.44
   4   0 -14  220.60   10.12
   4   0 -14  230.00   13.79
   4   0 -14  221.60   10.54
   4   0 -14  219.65   10.43
   4   0 -14  224.86   13.65
   4   0 -13    3.86    6.74
   4   0 -13    3.00    3.29
   4   0 -13    2.19    3.60
   4   0 -13    2.76    3.74
   4   0 -13    1.56    6.38
   4   0 -12  233.59   13.82
   4   0 -12  242.88   10.80
   4   0 -12  238.21   10.91
   4   0 -12  232.19   10.77
   4   0 -12  247.24   13.62
   4   0 -12  248.22   13.69
   4   0 -11    0.80    2.84
   4   0 -11   -2.34    5.55
   4   0 -11    4.78    5.77
   4   0 -11   -2.00    5.16
   4   0 -10  617.04   25.64
   4   0 -10  623.55   27.78
   4   0 -10  631.55   27.75
   4   0 -10  620.13   27.50
   4   0  -9    3.57    2.64
   4   0  -9   -2.76    4.22
   4   0  -9    2.84    4.52
   4   0  -8  554.06   23.02
   4   0  -8  576.41   24.76
   4   0  -8  558.29   24.35
   4   0  -7   -3.82    3.87
   4   0  -7    4.57    3.74
   4   0  -7    1.95    4.03
   4   0  -6  184.57    9.33
   4   0  -6  193.49    9.54
   4   0  -5   -2.38    3.23
   4   0  -4 3228.03  130.69
   4   0  -3    0.75    2.77
   4   0  -2    2.90    2.65
  -4   0   2    3.88    2.55
  -4   0   1    0.71    2.57
   4   0  -1    0.67    2.48
  -4   0   1    2.80    2.81
   4   0   0 1985.79   80.60
  -4   0   0 1972.57   80.76
  -4   0   0 2017.19   80.89
  -4   0  -1    1.35    3.19
  -4   0  -2  616.41   25.58
  -4   0  -2  611.80   26.06
  -4   0  -3   -1.07    2.43
  -4   0  -3    1.15    3.26
  -4   0  -3    2.25    3.85
  -4   0  -4    5.84    2.42
  -4   0  -4    9.13    2.31
  -4   0  -4    5.91    3.77
  -4   0  -5   -0.04    2.46
  -4   0  -5   -1.20    3.78
  -4   0  -6 1491.31   62.41
  -4   0  -6 1500.14   60.80
  -4   0  -7    2.76    3.06
  -4   0  -7   -0.44    4.97
  -4   0  -8  309.86   13.24
  -4   0  -8  281.17   15.29
  -4   0  -9    2.14    5.77
  -4   0  -9   -3.65    2.95
  -4   0  -9    0.26    3.49
  -4   0  -9   -5.75    4.11
  -4   0  -9   -1.34    3.18
  -4   0  -9   -1.37    3.64
  -4   0  -9   -1.83    3.66
  -4   0  -9   -0.51    3.18
  -4   0  -9   -0.76    3.35
  -4   0 -10   17.87    6.30
  -4   0 -10   23.10    3.37
  -4   0 -10   24.08    4.03
  -4   0 -10   29.03    4.05
  -4   0 -10   27.05    4.49
  -4   0 -10   24.82    3.86
  -4   0 -10   23.12    4.04
  -4   0 -10   24.61    3.73
  -4   0 -10   22.63    4.38
  -4   0 -10   20.03    3.72
  -4   0 -11   -4.82    7.10
  -4   0 -11    2.15    3.20
  -4   0 -11    4.83    3.81
  -4   0 -11    0.11    4.56
  -4   0 -11    6.95    4.01
  -4   0 -11    4.56    3.94
  -4   0 -11    5.34    3.74
  -4   0 -11    0.80    4.46
  -4   0 -11   11.18    3.81
  -4   0 -12   16.06    7.46
  -4   0 -12   18.04    4.81
  -4   0 -12   22.99    4.07
  -4   0 -12   19.62    4.43
  -4   0 -12   27.27    3.86
  -4   0 -12   16.39    4.01
  -4   0 -12   13.69    4.19
  -4   0 -13    1.29    4.32
  -4   0 -13   -0.42    4.19
  -4   0 -13    2.33    3.78
  -4   0 -13   -2.35    3.66
  -4   0 -13   -0.08    3.73
  -4   0 -14    3.46    3.97
  -4   0 -14   -2.97    3.94
  -4   0 -14    4.95    4.08
  -4   0 -14    3.19    3.50
  -4   0 -14   -3.89    3.35
  -4   0 -14    2.58    3.42
  -4   0 -15   -0.95    3.21
  -4   0 -15    0.10    2.99
  -4   0 -15    3.03    2.89
   4  -1 -21    7.00    1.29
   4  -1 -20   -0.49    2.34
   4  -1 -19    4.27    3.15
   4  -1 -19    4.52    3.19
   4  -1 -19    0.61    2.96
   4   1 -19   -0.40    2.60
   4  -1 -18    5.92    3.74
   4   1 -18    2.90    3.31
   4  -1 -18    7.12    3.94
   4  -1 -18    0.71    3.66
   4   1 -18    9.75    3.21
   4  -1 -17    8.26    3.93
   4  -1 -17    6.81    4.28
   4   1 -17    7.25    3.28
   4  -1 -16   75.88    5.47
   4  -1 -16   73.00    5.63
   4  -1 -16   61.07    4.37
   4   1 -16   72.75    4.92
   4  -1 -15  674.56   31.67
   4  -1 -15  672.58   28.31
   4  -1 -15  683.60   28.59
   4   1 -15  697.86   28.42
   4  -1 -15  694.67   28.64
   4   1 -15  654.53   31.30
   4  -1 -14  155.55   12.04
   4  -1 -14  179.84    8.61
   4  -1 -14  162.18    8.20
   4  -1 -14  168.33    8.75
   4   1 -14  175.43   11.88
   4   1 -14  188.39    8.44
   4  -1 -13   18.63    7.18
   4   1 -13   23.93    3.68
   4  -1 -13   22.01    3.91
   4  -1 -13   16.40    3.80
   4   1 -13   20.87    7.04
   4  -1 -12  541.63   24.67
   4  -1 -12  494.80   21.87
   4  -1 -12  524.75   21.93
   4   1 -12  527.23   21.81
   4   1 -12  522.47   24.42
   4   1 -12  545.17   24.28
   4   1 -11  253.94   11.31
   4  -1 -11  282.09   14.17
   4   1 -11  256.67   13.82
   4   1 -11  244.97   13.66
   4   1 -10  165.58    7.84
   4  -1 -10  170.88   10.25
   4   1 -10  175.94   10.01
   4   1 -10  173.67   10.22
   4   1  -9  154.92    7.52
  -4  -1   9  169.42    7.82
   4  -1  -9  180.18    9.28
   4   1  -9  158.90    9.36
   4   1  -9  169.97    9.78
   4   1  -8   27.76    2.93
  -4  -1   8   28.51    3.23
   4  -1  -8   26.59    4.38
   4   1  -8   21.80    4.52
   4   1  -8   31.80    4.99
   4  -1  -7  165.78    9.06
   4   1  -7  184.84    9.68
   4   1  -7  179.27    9.21
   4  -1  -6  692.79   29.68
   4   1  -6  715.65   29.78
   4   1  -5   89.71    5.79
   4  -1  -4   11.68    3.17
   4  -1  -3  197.06    9.20
   4  -1  -2  626.05   26.11
  -4  -1   2  626.84   25.75
   4  -1  -1  933.24   39.04
  -4   1   1  985.06   39.23
  -4  -1   1  934.52   38.88
  -4  -1   1  972.07   39.20
  -4  -1   0  183.86    8.54
   4  -1   0  185.38    8.39
  -4   1   0  183.96    8.79
  -4  -1   0  184.99    8.84
  -4   1  -1   20.76    3.42
  -4  -1  -1   23.10    3.00
   4  -1   1   22.80    2.61
  -4  -1  -1   25.41    3.47
   4  -1   2  269.49   11.31
  -4  -1  -2  259.42   11.78
  -4  -1  -2  265.90   12.33
  -4   1  -3   43.55    3.29
  -4  -1  -3   36.77    3.45
  -4   1  -3   40.38    4.28
  -4  -1  -3   47.86    4.58
  -4  -1  -4  128.60    6.07
  -4   1  -4  132.03    6.18
  -4   1  -4  124.79    7.54
  -4  -1  -5    9.44    2.54
  -4   1  -5    9.09    3.92
  -4  -1  -6  179.53    8.23
  -4   1  -6  180.82   10.13
  -4  -1  -7  675.33   27.53
  -4   1  -7  634.93   29.30
  -4  -1  -8  848.91   34.57
  -4   1  -8  807.49   36.44
  -4   1  -9    5.92    3.66
  -4  -1  -9    5.92    4.14
  -4  -1  -9    5.43    3.23
  -4   1  -9    3.89    3.22
  -4  -1  -9    5.20    2.91
  -4   1  -9    4.15    3.05
  -4  -1  -9    4.98    2.61
  -4   1  -9    5.65    3.15
  -4   1  -9    1.33    5.98
  -4  -1  -9    8.66    3.60
  -4   1  -9    4.95    3.10
  -4  -1  -9    1.82    3.75
  -4   1  -9    5.81    3.36
  -4   1 -10  148.60   10.50
  -4   1 -10  131.22    7.42
  -4  -1 -10  138.07    6.90
  -4   1 -10  141.76    7.25
  -4   1 -10  141.61    7.78
  -4  -1 -10  152.29    8.33
  -4   1 -10  151.26    7.27
  -4   1 -10  137.77    7.52
  -4  -1 -10  138.03    7.26
  -4  -1 -10  147.72    7.61
  -4   1 -10  152.54    7.24
  -4  -1 -10  131.08    7.66
  -4   1 -10  144.64    7.39
  -4   1 -11 1180.80   53.38
  -4   1 -11 1273.42   51.07
  -4  -1 -11 1245.32   51.07
  -4   1 -11 1221.48   50.94
  -4  -1 -11 1272.27   50.96
  -4  -1 -11 1274.14   51.51
  -4   1 -11 1218.79   51.23
  -4   1 -11 1288.85   51.01
  -4  -1 -11 1204.89   51.04
  -4   1 -11 1252.32   50.90
  -4  -1 -11 1203.26   51.12
  -4   1 -11 1262.44   50.97
  -4   1 -12   78.65    8.60
  -4   1 -12   68.77    5.54
  -4   1 -12   72.12    5.25
  -4  -1 -12   70.83    6.04
  -4   1 -12   77.95    5.18
  -4  -1 -12   66.92    5.63
  -4   1 -12   75.97    5.07
  -4   1 -12   69.76    5.26
  -4  -1 -12   69.91    5.61
  -4   1 -12   71.40    4.98
  -4  -1 -13    8.47    4.73
  -4   1 -13    7.86    4.07
  -4  -1 -13    5.45    4.27
  -4   1 -13    5.06    3.45
  -4  -1 -13    7.00    4.40
  -4   1 -13    4.37    3.69
  -4   1 -13   11.36    3.75
  -4  -1 -13    5.19    3.87
  -4   1 -14    3.74    3.51
  -4  -1 -14    2.28    4.21
  -4  -1 -14    0.08    3.92
  -4  -1 -14    5.12    4.03
  -4   1 -14   10.59    3.37
  -4   1 -14    3.95    3.46
  -4   1 -14    2.39    3.19
  -4  -1 -14    2.91    3.54
  -4   1 -15   60.28    4.48
  -4  -1 -15   64.30    4.81
  -4   1 -15   60.60    4.10
  -4  -1 -15   58.65    4.18
   4  -2 -20    9.97    2.25
   4   2 -20   10.28    2.34
   4  -2 -20    8.13    2.17
   4   2 -19    5.30    2.61
   4  -2 -19    0.76    2.62
   4  -2 -19    4.17    2.84
   4   2 -19    1.72    2.76
   4  -2 -19    3.58    3.37
   4  -2 -19    2.09    3.02
   4   2 -19    0.26    3.03
   4   2 -18    2.52    3.40
   4  -2 -18   10.05    3.46
   4  -2 -18    4.36    2.93
   4   2 -18    2.16    3.06
   4  -2 -18    1.90    3.59
   4   2 -18    1.60    3.61
   4   2 -17  254.24   10.76
   4  -2 -17  254.19   10.80
   4   2 -17  238.48   11.07
   4  -2 -17  246.85   11.02
   4  -2 -17  226.56   10.54
   4  -2 -17  260.08   11.17
   4   2 -17  255.42   11.07
   4  -2 -16  136.40    7.45
   4  -2 -16  153.76    8.06
   4   2 -16  147.59    8.01
   4  -2 -16  165.45    8.02
   4   2 -16  149.89    7.98
   4  -2 -16  148.62    7.60
   4   2 -16  164.12    7.63
   4  -2 -15   -2.61    3.48
   4   2 -15    4.29    3.22
   4   2 -15   -1.83    7.18
   4  -2 -15   -3.99    7.24
   4  -2 -15    0.07    3.37
   4  -2 -15    2.54    4.23
   4   2 -15    4.54    4.07
   4   2 -15    4.05    4.12
   4  -2 -15    5.45    3.79
   4  -2 -15    3.66    7.40
   4   2 -15    3.00    7.64
   4  -2 -14   25.50    3.68
   4   2 -14   24.87    3.61
   4   2 -14   23.29    7.15
   4  -2 -14   29.58    7.21
   4   2 -14   21.08    4.22
   4  -2 -14   19.32    4.00
   4   2 -14   24.97    4.26
   4  -2 -14   22.29    4.12
   4  -2 -14   14.35    7.56
   4   2 -14   18.30    7.64
   4   2 -13  712.85   29.22
   4  -2 -13  734.88   29.22
   4  -2 -13  682.86   31.77
   4   2 -13  704.94   31.97
   4  -2 -13  679.10   29.28
   4   2 -13  690.74   29.33
   4   2 -13  715.74   29.40
   4  -2 -13  701.08   29.39
   4  -2 -13  705.13   32.17
   4   2 -13  720.05   32.28
   4   2 -12  191.03    8.77
   4  -2 -12  190.60    8.73
   4  -2 -12  202.64   11.86
   4   2 -12  188.82   11.62
   4  -2 -12  183.87   11.50
   4   2 -12  190.48   11.52
   4   2 -12  176.02    8.90
   4  -2 -12  174.82    8.86
   4   2 -12  191.05    8.84
   4  -2 -12  188.45    8.93
   4  -2 -12  185.60   11.95
   4   2 -12  204.76   11.68
   4  -2 -11  168.04    7.94
   4   2 -11  171.19    7.93
   4   2 -11  161.80    8.93
   4  -2 -11  188.41   10.69
   4   2 -11  167.92   10.89
   4  -2 -11  163.18   10.65
   4   2 -11  182.85   10.82
   4  -2 -11  181.17   10.49
   4   2 -11  176.21   10.48
   4  -2 -10  158.42    7.41
   4   2 -10  156.35    7.37
   4   2 -10  151.84    9.88
   4  -2 -10  166.13    9.17
   4  -2 -10  169.80    9.87
   4   2 -10  165.76    9.95
   4  -2 -10  159.46    9.60
   4  -2 -10  159.17    9.70
   4   2 -10  157.29    9.64
   4   2  -9  382.04   16.05
   4  -2  -9  370.39   16.04
   4  -2  -9  401.99   17.65
   4  -2  -9  403.48   17.90
   4   2  -9  372.18   17.75
   4  -2  -9  393.80   17.97
   4   2  -9  383.50   18.00
   4  -2  -8   -0.04    2.50
   4   2  -8    4.84    2.49
  -4  -2   8    4.47    2.87
   4  -2  -8    5.99    4.13
   4   2  -8    4.34    4.39
   4  -2  -8    1.09    4.51
   4   2  -8    5.42    4.49
   4  -2  -8    8.63    4.27
  -4  -2   7  612.16   25.51
   4  -2  -7  622.85   26.16
   4  -2  -7  598.35   26.15
   4  -2  -7  602.63   26.43
   4   2  -7  641.31   26.62
   4   2  -7  581.48   26.16
  -4  -2   6  123.54    6.48
   4  -2  -6  131.55    7.16
   4  -2  -6  125.07    7.15
   4   2  -6  124.44    7.35
  -4  -2   5 1742.09   71.16
   4   2  -5 1783.80   71.45
   4  -2  -5 1721.62   71.40
  -4  -2   4  409.29   17.86
   4  -2  -4  430.84   18.16
  -4  -2   3   29.31    3.18
   4  -2  -3   26.67    3.47
  -4  -2   3   27.32    1.94
  -4  -2   2  321.87   14.03
   4  -2  -2  321.53   14.07
   4  -2  -1   73.80    4.60
  -4   2   1   75.67    4.85
  -4   2   1   70.11    4.58
  -4  -2   1   77.77    4.66
   4  -2   0  604.16   25.70
  -4  -2   0  608.08   25.89
  -4   2   0  600.00   26.07
  -4   2   0  647.72   25.96
  -4  -2   0  639.04   25.94
  -4  -2  -1  386.92   16.63
   4  -2   1  374.99   16.35
  -4   2  -1  378.47   16.90
  -4   2  -1  401.47   16.88
  -4  -2  -1  397.06   16.84
   4  -2   2  165.79    7.69
  -4  -2  -2  171.55    8.73
  -4   2  -2  179.82    8.74
   4  -2   3  282.71   11.98
  -4   2  -3  289.94   13.35
  -4   2  -3  275.07   13.16
  -4  -2  -3  277.40   13.28
  -4  -2  -3  297.02   13.22
  -4   2  -4  707.06   28.43
  -4  -2  -4  686.24   28.43
  -4   2  -4  708.16   29.74
  -4  -2  -4  669.43   29.71
  -4  -2  -5  516.23   21.44
  -4   2  -5  548.10   21.44
  -4   2  -5  499.88   21.39
  -4  -2  -5  510.54   22.99
  -4   2  -5  498.54   22.98
  -4   2  -6   29.80    3.12
  -4  -2  -6   30.36    3.27
  -4  -2  -6   34.20    5.02
  -4   2  -6   36.35    5.20
  -4   2  -7   46.35    3.88
  -4  -2  -7   50.70    3.86
  -4  -2  -7   44.09    6.07
  -4   2  -7   40.30    5.87
  -4   2  -8   18.36    3.14
  -4  -2  -8   22.65    3.37
  -4  -2  -8   16.44    4.13
  -4   2  -8   39.08    5.66
  -4  -2  -8   24.14    5.69
  -4  -2  -8   19.33    3.55
  -4   2  -8   23.56    3.54
  -4   2  -8   19.66    3.26
  -4  -2  -8   22.65    3.17
  -4  -2  -8   19.59    3.63
  -4   2  -8   18.27    3.63
  -4  -2  -8   20.24    3.24
  -4   2  -8   20.73    3.28
  -4  -2  -9  557.54   26.97
  -4   2  -9  605.77   27.17
  -4  -2  -9  575.81   24.33
  -4   2  -9  611.82   24.78
  -4  -2  -9  527.84   24.68
  -4   2  -9  584.99   24.71
  -4  -2  -9  608.94   24.60
  -4   2  -9  583.81   24.85
  -4  -2  -9  629.19   25.38
  -4  -2  -9  576.05   24.84
  -4  -2  -9  591.70   24.56
  -4   2  -9  610.82   24.78
  -4  -2  -9  618.33   24.75
  -4  -2  -9  595.20   24.62
  -4   2  -9  614.28   24.59
  -4  -2  -9  572.48   24.83
  -4   2  -9  569.75   24.80
  -4   2  -9  601.98   24.69
  -4  -2  -9  595.45   24.71
  -4   2 -10  152.64   10.93
  -4  -2 -10  142.23   10.75
  -4   2 -10  153.04    7.84
  -4  -2 -10  132.97    7.64
  -4   2 -10  157.87    7.76
  -4  -2 -10  141.28    7.41
  -4  -2 -10  163.25    7.71
  -4   2 -10  143.80    7.96
  -4  -2 -10  162.16    8.67
  -4   2 -10  158.80    7.96
  -4  -2 -10  167.01    7.96
  -4  -2 -10  155.02    7.72
  -4   2 -10  168.43    7.63
  -4  -2 -10  152.92    8.11
  -4   2 -10  153.17    7.95
  -4  -2 -10  155.34    7.85
  -4   2 -10  164.01    7.81
  -4  -2 -11  130.87   10.14
  -4   2 -11  116.33   10.00
  -4   2 -11  118.42    6.67
  -4   2 -11  121.46    6.59
  -4  -2 -11  131.14    7.89
  -4   2 -11  118.59    7.04
  -4  -2 -11  113.40    6.09
  -4   2 -11  113.98    6.88
  -4   2 -11  117.30    6.79
  -4  -2 -11  112.44    6.84
  -4   2 -11  125.40    6.45
  -4  -2 -11  112.38    6.93
  -4  -2 -11  120.76    6.56
  -4   2 -11  106.90    6.85
  -4   2 -11  123.75    6.69
  -4  -2 -11  120.86    6.66
  -4   2 -12  258.89   15.46
  -4  -2 -12  286.30   13.45
  -4   2 -12  259.17   12.65
  -4   2 -12  296.81   12.52
  -4   2 -12  267.38   12.76
  -4  -2 -12  285.05   12.44
  -4  -2 -12  273.41   12.76
  -4  -2 -12  276.54   12.44
  -4   2 -12  290.18   12.51
  -4   2 -12  264.92   12.50
  -4  -2 -12  284.96   12.75
  -4   2 -12  287.13   12.52
  -4   2 -13   39.28    4.24
  -4  -2 -13   40.10    5.64
  -4  -2 -13   43.99    4.24
  -4   2 -13   40.27    4.06
  -4   2 -13   39.71    4.82
  -4  -2 -13   43.46    4.82
  -4  -2 -13   37.76    4.23
  -4   2 -13   38.71    4.22
  -4  -2 -13   45.79    4.73
  -4   2 -13   45.35    4.18
  -4  -2 -14    6.00    4.48
  -4   2 -14    1.41    3.77
  -4  -2 -14   -2.07    3.90
  -4   2 -14    6.80    3.26
  -4  -2 -14    1.05    3.36
  -4  -2 -14    1.98    3.77
  -4  -2 -15    6.00    3.91
  -4  -2 -15    7.34    2.93
  -4   2 -15    6.70    2.86
  -4  -2 -15    2.67    3.14
  -4  -2 -16    5.76    2.42
   4  -3 -20   19.01    2.19
   4   3 -20   23.91    2.18
   4  -3 -20   19.83    2.64
   4  -3 -19   18.75    2.94
   4   3 -19   19.51    2.86
   4  -3 -19   18.15    3.71
   4   3 -18   85.44    4.81
   4  -3 -18   84.74    4.84
   4  -3 -18   86.50    5.10
   4   3 -18   88.32    5.11
   4  -3 -18   67.91    5.91
   4   3 -18   84.75    5.17
   4  -3 -18   89.16    5.20
   4  -3 -17   -0.23    3.02
   4  -3 -17    0.97    3.86
   4   3 -17    3.13    3.90
   4   3 -17   -1.63    3.28
   4  -3 -17   -1.71    3.20
   4  -3 -17   -1.65    3.70
   4   3 -17    1.10    3.52
   4  -3 -16   23.51    3.83
   4   3 -16   24.35    4.42
   4  -3 -16   22.67    4.24
   4   3 -16   18.98    3.84
   4  -3 -16   21.62    4.22
   4  -3 -16   24.71    3.64
   4   3 -16   24.90    3.61
   4  -3 -15  316.11   13.96
   4   3 -15  328.57   14.01
   4  -3 -15  322.13   17.25
   4   3 -15  317.88   17.34
   4   3 -15  327.29   14.19
   4  -3 -15  317.36   14.23
   4  -3 -15  299.03   14.06
   4   3 -15  323.14   14.26
   4  -3 -15  320.94   14.24
   4  -3 -15  330.35   17.67
   4   3 -15  334.82   17.74
   4   3 -14    8.00    3.44
   4  -3 -14   10.59    3.49
   4   3 -14    1.47    7.10
   4  -3 -14   14.55    6.92
   4   3 -14   10.65    3.99
   4  -3 -14    3.89    3.87
   4   3 -14    6.45    3.94
   4  -3 -14    7.27    4.14
   4  -3 -14   13.39    7.55
   4   3 -14    4.79    7.33
   4   3 -13   58.20    4.39
   4  -3 -13   60.17    4.38
   4  -3 -13   50.63    7.42
   4   3 -13   43.00    7.63
   4  -3 -13   52.51    4.75
   4   3 -13   54.57    4.53
   4   3 -13   60.58    4.74
   4  -3 -13   53.55    4.66
   4  -3 -13   62.85    8.02
   4   3 -13   52.95    8.15
   4   3 -12  164.90    7.28
   4  -3 -12  158.08    7.69
   4   3 -12  159.57    7.69
   4   3 -12  172.43   10.85
   4   3 -12  167.63   10.92
   4  -3 -12  160.21   10.50
   4  -3 -12  177.61   11.06
   4  -3 -12  146.79    7.84
   4   3 -12  152.02    7.72
   4   3 -12  160.37    7.89
   4  -3 -12  163.70    7.89
   4   3 -12  173.59   11.10
   4  -3 -12  155.96   10.67
   4  -3 -11   30.34    3.34
   4   3 -11   30.70    3.17
   4   3 -11   33.75    2.72
   4   3 -11   32.90    6.40
   4  -3 -11   33.83    6.17
   4  -3 -11   34.95    6.34
   4   3 -11   26.93    5.75
   4   3 -11   37.39    6.01
   4  -3 -11   33.93    6.09
   4   3 -11   27.30    4.73
   4  -3 -11   33.66    5.39
   4  -3 -10    1.90    2.66
   4   3 -10    6.98    2.69
   4   3 -10    4.48    2.06
   4   3 -10    2.89    5.09
   4  -3 -10    5.05    4.80
   4  -3 -10    6.27    5.13
   4   3 -10   -1.27    5.32
   4  -3 -10    2.52    4.69
   4   3 -10    1.38    5.04
   4  -3 -10    0.74    4.53
   4  -3  -9  119.53    5.87
   4   3  -9  121.98    5.85
   4   3  -9  114.49    5.53
   4  -3  -9  125.75    7.81
   4   3  -9  128.19    8.11
   4   3  -9  134.72    8.27
   4  -3  -9  120.63    8.06
   4  -3  -9  121.03    7.97
   4   3  -8   88.42    4.68
   4  -3  -8   83.50    4.65
   4  -3  -8   96.67    6.49
   4   3  -8   96.40    6.55
   4  -3  -8   85.35    6.80
   4   3  -8  102.70    7.04
   4  -3  -8   89.36    6.60
   4  -3  -7  627.56   26.49
   4  -3  -7  593.62   26.80
   4   3  -7  625.83   26.71
   4  -3  -7  620.54   26.47
   4   3  -7  602.37   26.48
  -4  -3   6  864.03   34.47
   4  -3  -6  818.90   34.86
   4   3  -6  836.21   35.12
   4   3  -6  819.73   34.79
   4  -3  -6  798.04   34.69
  -4  -3   5   33.68    3.60
   4   3  -5   29.11    4.01
   4  -3  -5   30.88    3.97
   4  -3  -4  811.81   33.98
  -4  -3   4  813.62   33.73
  -4  -3   3  114.02    6.23
  -4  -3   2   62.25    4.44
  -4   3   1  404.81   16.84
  -4  -3   1  366.48   16.68
  -4  -3   1  389.53   16.56
  -4   3   1  380.85   16.50
  -4   3   0  518.57   22.68
  -4  -3   0  542.96   22.48
  -4   3   0  528.46   22.43
  -4   3  -1    1.89    3.57
  -4  -3  -1    8.62    3.17
  -4   3  -1    3.81    3.22
  -4   3  -2 3681.77  155.74
  -4  -3  -2 3861.12  155.62
  -4  -3  -2 3782.62  155.62
  -4   3  -2 4020.78  155.69
  -4   3  -2 3865.20  155.63
  -4  -3  -3  715.57   30.79
  -4   3  -3  730.51   30.74
  -4  -3  -3  712.49   30.81
  -4   3  -3  749.49   30.86
  -4  -3  -4   79.39    4.34
  -4   3  -4   80.34    4.36
  -4  -3  -4   84.37    6.04
  -4   3  -4   86.25    6.15
  -4  -3  -5   11.30    2.77
  -4   3  -5   12.32    2.67
  -4   3  -5    6.75    4.31
  -4  -3  -5   10.66    4.57
  -4   3  -6  111.81    5.60
  -4  -3  -6  103.21    5.63
  -4  -3  -6  106.56    7.53
  -4   3  -6  110.06    7.57
  -4  -3  -7  186.40    8.77
  -4   3  -7  189.44    8.81
  -4  -3  -7  189.79   10.96
  -4   3  -7  196.52   10.72
  -4  -3  -8   78.47    7.25
  -4  -3  -8   74.57    4.94
  -4   3  -8   69.13    7.45
  -4   3  -8   95.19    5.00
  -4  -3  -8   82.85    4.98
  -4   3  -8   74.61    4.91
  -4  -3  -8   74.90    4.60
  -4   3  -8   82.33    4.64
  -4  -3  -8   65.18    4.98
  -4  -3  -8   77.02    4.78
  -4   3  -8   78.29    4.86
  -4  -3  -9  104.04    8.56
  -4   3  -9   86.92    8.37
  -4   3  -9   96.09    5.80
  -4  -3  -9   88.18    5.01
  -4   3  -9   94.57    5.66
  -4  -3  -9   91.18    5.83
  -4  -3  -9  102.99    5.48
  -4   3  -9   97.97    5.71
  -4  -3  -9   98.15    5.89
  -4  -3  -9   99.95    5.81
  -4  -3  -9   98.31    5.45
  -4   3  -9   98.15    5.89
  -4   3  -9  102.16    5.43
  -4   3  -9   99.67    5.69
  -4  -3  -9  101.40    5.56
  -4  -3 -10  522.56   24.68
  -4   3 -10  497.39   24.50
  -4   3 -10  517.50   22.08
  -4  -3 -10  478.43   21.62
  -4  -3 -10  469.94   22.12
  -4   3 -10  551.79   22.21
  -4   3 -10  542.78   22.15
  -4  -3 -10  513.05   21.91
  -4   3 -10  551.49   22.14
  -4  -3 -10  514.80   22.15
  -4   3 -10  551.54   21.95
  -4  -3 -10  540.45   21.94
  -4  -3 -10  508.82   22.20
  -4   3 -10  514.14   22.18
  -4  -3 -10  552.85   22.01
  -4   3 -10  547.38   22.03
  -4  -3 -11   67.86    8.59
  -4   3 -11   71.06    8.65
  -4  -3 -11   88.01    6.96
  -4   3 -11   83.81    5.76
  -4  -3 -11   79.76    5.10
  -4   3 -11   84.46    5.74
  -4  -3 -11   93.69    5.41
  -4  -3 -11   87.04    5.98
  -4   3 -11   96.28    5.47
  -4   3 -11   90.86    5.46
  -4  -3 -11   88.37    5.43
  -4   3 -11   85.60    5.51
  -4   3 -11   88.21    5.65
  -4  -3 -12  269.09   12.83
  -4   3 -12  276.87   11.91
  -4  -3 -12  234.73   11.32
  -4   3 -12  245.93   12.04
  -4   3 -12  265.99   11.72
  -4  -3 -12  262.35   11.71
  -4  -3 -12  259.04   12.08
  -4   3 -12  261.80   11.97
  -4   3 -12  281.13   11.73
  -4  -3 -12  267.14   11.76
  -4   3 -12  245.52   11.73
  -4   3 -12  275.29   11.92
  -4  -3 -13   -2.36    5.14
  -4   3 -13   -3.01    3.63
  -4  -3 -13    3.39    3.81
  -4   3 -13    8.09    4.01
  -4  -3 -13    3.19    3.34
  -4   3 -13    4.51    3.45
  -4   3 -13    2.08    3.47
  -4  -3 -13   -0.76    3.48
  -4  -3 -13    5.30    4.32
  -4   3 -13    7.52    3.49
  -4  -3 -14   59.76    5.59
  -4   3 -14   63.56    4.75
  -4  -3 -14   60.90    4.26
  -4   3 -14   61.63    4.24
  -4  -3 -14   61.85    4.99
  -4  -3 -15   -0.38    3.87
  -4  -3 -15    0.95    2.65
  -4   3 -15    0.81    2.69
  -4  -3 -15    3.19    3.13
  -4  -3 -16   -0.41    2.95
  -4  -3 -16    0.78    2.33
   4  -4 -20   12.69    1.55
   4   4 -20   13.89    1.58
   4  -4 -20   15.81    2.36
   4   4 -19  120.73    5.76
   4  -4 -19  117.83    5.78
   4  -4 -19  128.36    6.49
   4  -4 -18    8.14    2.82
   4   4 -18    7.29    2.78
   4  -4 -18    9.81    3.03
   4   4 -18   13.99    3.03
   4  -4 -18    5.37    4.28
   4  -4 -18    3.73    2.63
   4   4 -18   15.37    3.20
   4  -4 -18    7.46    3.16
   4  -4 -17    0.35    3.64
   4   4 -17   -1.82    3.64
   4  -4 -17    4.90    3.19
   4   4 -17    7.44    3.04
   4  -4 -17    0.76    3.01
   4  -4 -17    3.67    3.37
   4   4 -17    1.64    3.35
   4   4 -16   10.27    4.00
   4  -4 -16   13.25    3.67
   4  -4 -16   -1.21    3.91
   4   4 -16   12.10    3.67
   4  -4 -16   10.14    3.78
   4   4 -16    9.56    3.30
   4  -4 -16   12.49    3.43
   4   4 -15    3.87    3.48
   4  -4 -15    5.73    3.30
   4  -4 -15    3.70    7.23
   4   4 -15    1.54    7.31
   4  -4 -15    3.90    3.80
   4  -4 -15    2.07    4.00
   4  -4 -15    1.38    3.84
   4   4 -15    4.81    3.81
   4   4 -15    5.32    3.82
   4  -4 -15    6.79    6.88
   4   4 -15  -10.10    7.23
   4   4 -14  344.77   15.26
   4  -4 -14  361.96   15.21
   4  -4 -14  368.05   18.63
   4   4 -14  362.67   18.62
   4  -4 -14  364.89   15.45
   4   4 -14  371.96   15.44
   4  -4 -14  316.65   15.04
   4   4 -14  362.76   15.45
   4  -4 -14  365.62   15.50
   4  -4 -14  369.57   18.46
   4   4 -14  345.32   18.24
   4  -4 -13    4.17    6.24
   4   4 -13    0.83    6.71
   4  -4 -13    2.18    3.03
   4   4 -13    0.95    3.34
   4   4 -13   -0.80    2.67
   4  -4 -13   -0.79    3.09
   4   4 -13    3.34    3.52
   4  -4 -13    4.30    3.67
   4   4 -13   -2.56    3.64
   4  -4 -13    0.90    3.80
   4  -4 -13    5.04    7.00
   4   4 -13    3.86    6.93
   4   4 -12  172.13   11.13
   4  -4 -12  162.59   11.08
   4   4 -12  180.28    8.23
   4  -4 -12  177.66    8.09
   4   4 -12  173.79    7.90
   4  -4 -12  176.97    8.08
   4  -4 -12  161.20    8.38
   4   4 -12  168.83    8.24
   4  -4 -12  178.10    8.44
   4   4 -12  170.33    8.37
   4  -4 -12  175.68   11.30
   4   4 -12  180.28   11.34
   4  -4 -12  182.62   10.13
   4   4 -11  724.22   30.04
   4  -4 -11  714.30   32.42
   4   4 -11  740.04   32.42
   4   4 -11  725.25   32.45
   4  -4 -11  713.97   32.35
   4  -4 -11  760.38   32.72
   4   4 -11  721.57   32.50
   4  -4 -11  730.34   31.89
   4   4 -11  764.56   30.22
   4  -4 -11  735.00   30.19
   4   4 -11  697.12   31.73
   4   4 -10  597.58   24.74
   4   4 -10  629.40   26.97
   4  -4 -10  580.76   26.83
   4   4 -10  621.81   26.93
   4  -4 -10  593.51   26.85
   4  -4 -10  619.69   27.02
   4   4 -10  631.02   27.15
   4  -4 -10  613.52   26.61
   4   4 -10  602.02   24.82
   4  -4 -10  592.41   24.84
   4   4 -10  590.25   26.60
   4   4  -9  443.62   18.17
   4   4  -9  432.73   20.08
   4   4  -9  436.17   20.14
   4  -4  -9  464.36   20.16
   4  -4  -9  447.28   20.18
   4  -4  -9  426.86   20.18
   4   4  -9  442.98   20.39
   4  -4  -9  443.92   19.98
   4  -4  -9  424.90   18.23
   4   4  -9  441.48   18.24
   4   4  -8  317.93   13.83
   4  -4  -8  332.61   15.53
   4   4  -8  353.49   15.72
   4  -4  -8  342.11   15.91
   4   4  -8  337.38   15.80
   4  -4  -8  346.39   15.60
   4  -4  -8  330.42   13.90
   4   4  -8  332.12   13.91
   4   4  -7   88.94    4.42
   4  -4  -7   95.09    6.49
   4  -4  -7   85.76    6.61
   4   4  -7   95.48    6.73
   4  -4  -7   88.77    6.44
   4   4  -7   88.92    6.39
   4  -4  -6  263.30   12.66
   4  -4  -6  258.45   12.76
   4   4  -6  273.83   12.88
   4  -4  -6  260.18   12.44
   4   4  -6  263.79   12.51
   4  -4  -5  697.46   29.02
   4   4  -5  680.03   29.07
  -4   4   4  524.22   22.38
   4  -4  -4  533.68   22.30
   4   4  -4  512.24   22.27
  -4   4   3  936.20   38.86
  -4   4   2  136.09    7.18
  -4   4   2  129.52    6.59
  -4   4   1  859.34   36.54
  -4  -4   1  906.41   36.15
  -4   4   1  856.54   36.11
  -4   4   0  780.63   33.56
  -4   4   0  775.04   33.73
  -4  -4   0  808.87   33.38
  -4   4   0  843.20   33.43
  -4   4  -1  324.26   14.92
  -4   4  -1  319.25   15.15
  -4   4  -1  346.79   14.93
  -4  -4  -1  344.17   14.89
  -4   4  -2  120.35    6.87
  -4   4  -2  116.52    6.99
  -4  -4  -2  132.92    7.22
  -4   4  -2  125.53    7.15
  -4  -4  -2  130.59    7.03
  -4   4  -3   89.40    6.04
  -4  -4  -3   91.45    6.03
  -4   4  -3   89.23    4.51
  -4  -4  -4    4.89    4.04
  -4   4  -4    4.75    4.14
  -4   4  -4    2.26    2.31
  -4  -4  -4    2.69    2.21
  -4   4  -4   -0.36    2.40
  -4   4  -5    3.84    4.27
  -4  -4  -5    0.87    4.31
  -4   4  -5    1.66    2.44
  -4  -4  -5    1.65    2.58
  -4   4  -5    3.12    2.36
  -4  -4  -6  288.68   12.73
  -4   4  -6  302.00   12.81
  -4  -4  -6  306.57   14.64
  -4   4  -6  297.67   14.67
  -4  -4  -7    4.50    2.88
  -4   4  -7    8.05    3.04
  -4  -4  -7    4.75    4.89
  -4   4  -7    7.56    5.05
  -4  -4  -8  209.87   11.95
  -4   4  -8  187.67   11.86
  -4  -4  -8  205.16   10.53
  -4   4  -8  205.77    9.69
  -4  -4  -8  214.97    9.59
  -4  -4  -8  202.55   10.01
  -4  -4  -8  209.75    9.67
  -4   4  -8  215.58    9.65
  -4  -4  -8  212.34    9.87
  -4   4  -8  221.62    9.43
  -4   4  -8  200.24    9.57
  -4  -4  -8  194.75    9.66
  -4  -4  -8  199.05    9.45
  -4   4  -8  214.50    9.57
  -4  -4  -8  223.87    9.52
  -4  -4  -9    7.04    3.28
  -4   4  -9    4.14    3.57
  -4  -4  -9    0.12    4.63
  -4   4  -9    4.80    3.42
  -4  -4  -9   11.67    4.07
  -4   4  -9    8.10    3.19
  -4  -4  -9    5.41    5.85
  -4   4  -9    3.61    6.26
  -4  -4  -9    3.98    3.63
  -4   4  -9    4.74    3.69
  -4   4  -9    7.19    2.98
  -4  -4  -9    8.15    3.61
  -4   4  -9    6.85    3.65
  -4  -4  -9   10.29    3.30
  -4  -4  -9    5.89    3.21
  -4   4  -9    4.37    3.35
  -4  -4 -10  185.55   11.97
  -4   4 -10  175.18   11.99
  -4  -4 -10  171.79    8.63
  -4   4 -10  180.42    9.16
  -4  -4 -10  182.50    9.52
  -4   4 -10  203.60    9.50
  -4  -4 -10  195.95   10.47
  -4   4 -10  203.98    9.40
  -4  -4 -10  201.01    9.14
  -4   4 -10  207.27    9.34
  -4  -4 -10  193.72    9.28
  -4   4 -10  191.60    9.32
  -4  -4 -10  200.04    9.08
  -4   4 -10  196.93    8.98
  -4  -4 -10  196.26    9.46
  -4   4 -10  199.62    9.22
  -4  -4 -10  204.32    9.08
  -4   4 -11   14.18    7.12
  -4   4 -11   24.52    3.89
  -4  -4 -11   19.46    3.47
  -4  -4 -11   21.89    4.31
  -4   4 -11   22.06    4.01
  -4  -4 -11   19.95    3.57
  -4   4 -11   22.81    3.53
  -4  -4 -11   20.75    3.63
  -4   4 -11   15.81    3.78
  -4  -4 -11   17.30    2.70
  -4   4 -11   17.66    4.19
  -4  -4 -11   15.15    4.09
  -4   4 -12   49.96    4.61
  -4  -4 -12   43.98    3.88
  -4  -4 -12   49.42    4.67
  -4  -4 -12   53.07    4.25
  -4   4 -12   49.32    4.70
  -4   4 -12   49.54    4.23
  -4  -4 -12   47.35    4.21
  -4   4 -12   48.35    4.16
  -4   4 -12   49.01    4.75
  -4   4 -13  241.29   10.96
  -4  -4 -13  239.39   10.65
  -4   4 -13  243.97   10.68
  -4   4 -13  232.89   11.01
  -4  -4 -13  241.66   10.98
  -4   4 -13  240.36   10.75
  -4  -4 -13  240.15   10.73
  -4   4 -13  234.90   11.01
  -4  -4 -14   10.04    4.69
  -4   4 -14    8.31    3.42
  -4   4 -14    8.59    2.97
  -4  -4 -14    6.57    2.97
  -4  -4 -14    9.32    3.90
  -4  -4 -15    1.85    3.90
  -4  -4 -15    3.48    3.10
  -4  -4 -16    3.63    2.97
  -4  -4 -16    4.19    2.44
   4  -5 -20   13.69    2.21
   4  -5 -19    3.98    1.90
   4  -5 -18    3.51    2.66
   4  -5 -18    4.84    2.58
   4   5 -18    5.04    2.67
   4  -5 -17   32.00    3.77
   4  -5 -17   33.23    3.65
   4   5 -17   32.77    3.63
   4   5 -17   32.26    3.29
   4  -5 -17   33.02    3.32
   4   5 -17   31.74    3.54
   4  -5 -17   31.78    3.53
   4  -5 -16   35.50    4.11
   4  -5 -16   36.23    4.28
   4   5 -16   36.19    4.07
   4   5 -16   40.12    3.59
   4  -5 -16   31.53    3.57
   4  -5 -16   40.66    3.99
   4   5 -16   42.57    3.97
   4  -5 -15   27.01    3.53
   4  -5 -15   33.94    4.14
   4  -5 -15   32.74    4.50
   4   5 -15   29.51    4.16
   4  -5 -15   32.41    3.98
   4   5 -15   28.91    4.07
   4  -5 -15   31.58    3.75
   4   5 -15   36.67    3.72
   4   5 -14   12.05    6.76
   4  -5 -14    3.51    6.79
   4  -5 -14    0.12    3.26
   4   5 -14    5.31    3.19
   4   5 -14    2.58    2.83
   4  -5 -14    4.06    3.32
   4   5 -14    6.04    3.79
   4  -5 -14    3.40    3.72
   4  -5 -14    2.26    3.53
   4   5 -14    7.38    3.74
   4  -5 -14    4.10    6.94
   4   5 -14    0.29    6.97
   4  -5 -13    4.25    6.52
   4   5 -13   -0.26    6.47
   4  -5 -13    2.63    3.27
   4   5 -13    0.06    3.21
   4   5 -13    2.16    2.94
   4  -5 -13    2.90    3.41
   4   5 -13    3.22    3.57
   4  -5 -13    1.67    3.51
   4   5 -13   -0.40    3.70
   4  -5 -13   -0.21    3.47
   4  -5 -13    7.99    6.65
   4   5 -13    5.74    6.68
   4   5 -12  171.84   10.86
   4  -5 -12  180.66   10.93
   4  -5 -12  177.69    8.04
   4   5 -12  180.10    8.02
   4   5 -12  162.51    7.81
   4  -5 -12  159.63    8.17
   4   5 -12  167.75    8.17
   4  -5 -12  168.16    8.12
   4  -5 -12  167.59    8.21
   4   5 -12  169.17    8.16
   4  -5 -12  160.75   10.04
   4  -5 -12  172.95   11.32
   4   5 -12  184.44   11.36
   4  -5 -11   46.55    7.09
   4  -5 -11   56.65    6.78
   4   5 -11   46.88    6.78
   4   5 -11   50.65    3.68
   4  -5 -11   47.82    3.77
   4   5 -11   51.56    3.70
   4   5 -11   52.06    3.95
   4  -5 -11   50.19    4.04
   4  -5 -11   47.43    3.94
   4   5 -11   49.95    3.79
   4  -5 -11   49.22    3.98
   4   5 -11   41.00    6.13
   4  -5 -11   56.60    6.93
   4   5 -11   47.50    6.74
   4  -5 -11   49.87    6.26
   4   5 -10  313.48   12.93
   4  -5 -10  327.89   15.44
   4   5 -10  317.68   15.40
   4  -5 -10  325.39   15.13
   4   5 -10  299.30   15.11
   4  -5 -10  289.47   15.13
   4   5 -10  312.77   15.25
   4  -5 -10  298.63   15.17
   4   5 -10  291.24   15.19
   4  -5 -10  292.74   12.97
   4   5 -10  292.99   12.89
   4   5  -9  217.59    9.53
   4  -5  -9  224.06   11.65
   4  -5  -9  210.92   11.70
   4   5  -9  233.73   11.91
   4   5  -9  211.66   11.69
   4  -5  -9  228.75   11.76
   4  -5  -9  215.15   11.74
   4   5  -9  236.41   11.81
   4   5  -9  211.04   11.99
   4  -5  -9  206.29    9.53
   4   5  -9  224.69    9.58
   4   5  -8   28.27    2.86
   4  -5  -8   37.86    5.14
   4  -5  -8   29.18    5.04
   4  -5  -8   35.38    5.32
   4   5  -8   36.81    5.33
   4  -5  -8   31.28    5.14
   4   5  -8   43.25    5.50
   4  -5  -8   29.31    2.79
   4   5  -8   30.81    2.75
   4   5  -8   30.76    5.57
   4   5  -7  353.48   15.20
   4  -5  -7  382.78   17.01
   4  -5  -7  360.19   16.63
   4   5  -7  353.65   16.57
   4  -5  -7  383.83   16.91
   4   5  -7  405.60   16.87
   4  -5  -7  357.76   15.15
   4   5  -6   83.52    4.34
   4  -5  -6   83.99    6.22
  -4   5   6   92.86    5.79
   4  -5  -6   79.05    6.15
   4   5  -6   81.22    6.15
   4  -5  -6   84.18    6.00
   4   5  -6   90.71    6.12
  -4   5   5  628.66   27.21
   4   5  -5  640.88   27.37
   4  -5  -5  646.96   27.08
   4   5  -5  641.43   27.10
  -4   5   4  257.33   12.24
   4   5  -4  257.60   11.98
   4  -5  -4  260.20   11.81
  -4   5   3   91.86    5.95
  -4   5   2 3278.35  133.30
  -4   5   2 3322.92  132.75
  -4  -5   2 3247.07  132.74
  -4  -5   1  475.72   20.58
  -4   5   1  495.33   20.60
  -4  -5   0  961.09   39.72
  -4   5   0  962.94   39.75
  -4   5  -1  722.02   31.15
  -4   5  -1  765.24   30.97
  -4  -5  -1  727.40   30.90
  -4   5  -1  726.24   30.91
  -4  -5  -1  748.40   30.90
  -4   5  -2   51.98    4.76
  -4   5  -2   49.37    4.64
  -4  -5  -2   51.05    4.95
  -4  -5  -2   49.82    4.46
   4   5   2   48.42    4.61
  -4   5  -3  121.96    5.68
  -4   5  -3  117.99    7.02
  -4  -5  -3  119.41    7.05
  -4   5  -3  115.84    7.14
   4   5   3  115.97    6.77
  -4   5  -4    9.95    2.60
  -4   5  -4    5.56    4.12
  -4  -5  -4    6.54    4.07
  -4  -5  -4    9.17    2.35
  -4   5  -4    8.76    2.33
  -4   5  -5  256.39   11.63
  -4  -5  -5  272.46   11.62
  -4   5  -5  281.52   11.70
  -4  -5  -5  278.21   13.27
  -4   5  -5  264.96   13.27
  -4  -5  -6  311.80   14.15
  -4   5  -6  336.06   14.22
  -4   5  -6  335.73   15.99
  -4  -5  -6  338.23   16.02
  -4   5  -6  351.19   14.31
  -4  -5  -7   69.24    4.98
  -4  -5  -7   59.64    4.23
  -4   5  -7   58.68    4.35
  -4  -5  -7   63.67    4.82
  -4  -5  -7   70.19    5.47
  -4   5  -7   60.92    4.37
  -4  -5  -7   67.79    6.68
  -4   5  -7   62.25    6.76
  -4   5  -8  155.79   10.05
  -4  -5  -8  149.81    9.89
  -4  -5  -8  159.97    8.47
  -4   5  -8  151.64    7.61
  -4  -5  -8  155.86    8.08
  -4  -5  -8  158.09    7.47
  -4   5  -8  158.10    7.60
  -4  -5  -8  148.59    7.92
  -4   5  -8  144.12    7.44
  -4  -5  -8  145.61    7.57
  -4  -5  -8  149.68    7.30
  -4   5  -8  149.89    7.32
  -4   5  -8  159.36    7.44
  -4  -5  -8  156.68    7.31
  -4  -5  -9  112.45    8.99
  -4   5  -9   98.30    8.85
  -4  -5  -9  114.28    6.84
  -4   5  -9  106.18    6.32
  -4  -5  -9  125.80    7.45
  -4   5  -9  117.60    6.37
  -4  -5  -9  104.97    6.14
  -4   5  -9  108.51    6.20
  -4  -5  -9  103.70    6.14
  -4   5  -9  103.07    6.10
  -4  -5  -9  106.30    6.14
  -4   5  -9  112.74    5.90
  -4  -5  -9  111.59    5.79
  -4  -5  -9  111.79    5.91
  -4   5  -9  108.52    5.98
  -4  -5 -10    7.53    6.39
  -4   5 -10   -4.47    6.70
  -4  -5 -10    4.37    3.61
  -4   5 -10    9.13    4.02
  -4  -5 -10   -4.21    5.43
  -4   5 -10   -2.58    3.66
  -4  -5 -10    3.31    3.75
  -4  -5 -10    4.54    3.13
  -4   5 -10    1.10    3.24
  -4  -5 -10    6.23    3.44
  -4   5 -10   -0.06    3.37
  -4   5 -10    1.90    3.88
  -4  -5 -10   -0.42    2.69
  -4  -5 -10    1.54    4.36
  -4  -5 -11  385.92   16.61
  -4   5 -11  402.14   16.82
  -4  -5 -11  417.71   17.77
  -4   5 -11  388.33   16.47
  -4  -5 -11  402.44   16.46
  -4  -5 -11  391.83   16.70
  -4   5 -11  387.88   16.68
  -4  -5 -11  387.88   16.51
  -4   5 -11  406.02   16.49
  -4  -5 -11  342.43   16.12
  -4  -5 -11  367.62   17.01
  -4   5 -11  391.37   16.91
  -4   5 -12   21.90    4.18
  -4  -5 -12   29.53    5.74
  -4  -5 -12   25.27    3.59
  -4  -5 -12   34.59    4.18
  -4   5 -12   26.83    3.99
  -4  -5 -12   32.83    3.47
  -4   5 -12   25.05    3.56
  -4   5 -12   31.07    4.35
  -4  -5 -12   27.96    3.55
  -4   5 -12   23.65    3.61
  -4   5 -13   15.06    3.86
  -4  -5 -13   15.27    3.11
  -4   5 -13   16.55    3.17
  -4  -5 -13   12.90    5.08
  -4   5 -13   16.58    4.04
  -4  -5 -13   16.27    2.62
  -4   5 -13    8.30    3.78
  -4   5 -14    9.46    3.31
  -4  -5 -15   53.79    4.04
  -4  -5 -16   42.69    3.04
   4  -6 -19   60.32    4.14
   4  -6 -18   12.98    2.22
   4  -6 -18   15.66    4.07
   4  -6 -18   13.23    2.83
   4  -6 -17    8.70    2.83
   4   6 -17    7.88    2.86
   4  -6 -17    8.91    3.37
   4   6 -17    9.66    2.79
   4  -6 -17    9.47    2.71
   4   6 -16   65.64    4.40
   4  -6 -16   61.37    4.92
   4  -6 -16   59.32    4.41
   4  -6 -16   53.61    4.07
   4   6 -16   61.65    4.08
   4  -6 -16   60.94    4.31
   4   6 -16   64.08    4.30
   4  -6 -15   73.13    5.07
   4   6 -15   81.58    5.06
   4  -6 -15   78.71    5.56
   4  -6 -15   62.95    4.90
   4   6 -15   83.67    5.00
   4  -6 -15   80.82    5.01
   4   6 -15   81.78    4.74
   4  -6 -15   78.52    4.73
   4  -6 -14    7.92    6.52
   4   6 -14    2.73    3.10
   4  -6 -14    0.63    2.98
   4   6 -14    1.23    2.93
   4  -6 -14    1.31    3.47
   4  -6 -14    1.52    3.55
   4  -6 -14    3.80    3.30
   4   6 -14    3.58    3.40
   4   6 -14   -1.88    3.53
   4   6 -14   -1.37    6.80
   4  -6 -13  226.32   13.92
   4   6 -13  259.66   14.06
   4   6 -13  256.20   11.20
   4   6 -13  269.54   11.20
   4  -6 -13  251.89   11.17
   4  -6 -13  257.84   11.45
   4  -6 -13  242.16   11.35
   4   6 -13  257.26   11.39
   4   6 -13  248.95   11.35
   4  -6 -13  247.97   11.34
   4   6 -13  261.01   14.45
   4  -6 -12  331.02   16.85
   4   6 -12  333.86   16.86
   4   6 -12  329.32   14.24
   4   6 -12  335.16   14.31
   4   6 -12  340.37   14.22
   4  -6 -12  332.45   14.20
   4   6 -12  335.70   14.35
   4  -6 -12  330.52   14.35
   4  -6 -12  312.66   14.41
   4   6 -12  352.64   14.41
   4  -6 -12  325.47   14.34
   4  -6 -12  298.22   16.16
   4  -6 -12  328.20   16.97
   4   6 -12  346.13   17.10
   4   6 -11   -0.45    5.62
   4  -6 -11   10.38    5.58
   4   6 -11    9.99    3.04
   4   6 -11    3.45    2.82
   4  -6 -11    8.31    3.44
   4   6 -11    3.88    5.84
   4   6 -11    8.13    5.66
   4  -6 -11   15.60    5.61
   4  -6 -11    4.76    5.86
   4   6 -11    4.95    2.98
   4   6 -11    6.85    2.92
   4  -6 -11    6.93    2.71
   4   6 -11    5.72    2.83
   4   6 -10  603.72   24.34
   4  -6 -10  568.45   24.43
   4   6 -10  601.50   26.29
   4  -6 -10  603.37   26.33
   4  -6 -10  600.94   26.32
   4  -6 -10  591.53   26.31
   4  -6 -10  590.32   26.33
   4   6 -10  615.79   26.47
   4   6 -10  599.97   24.24
   4   6 -10  606.04   26.80
   4  -6 -10  555.37   24.21
   4   6  -9  690.20   27.59
   4   6  -9  715.71   29.30
   4   6  -9  681.49   29.34
   4  -6  -9  665.49   29.24
   4  -6  -9  666.73   29.22
   4  -6  -9  655.69   29.45
   4  -6  -9  690.94   29.39
   4   6  -9  728.81   29.57
   4   6  -9  672.29   27.46
   4  -6  -9  624.17   27.44
   4   6  -9  690.92   30.03
   4   6  -8   17.37    2.87
   4   6  -8   26.80    5.14
   4  -6  -8   14.56    4.88
   4  -6  -8   13.83    4.87
   4   6  -8   31.11    5.11
   4   6  -8   13.93    5.76
   4  -6  -8   21.69    4.70
   4  -6  -8   22.18    5.09
   4   6  -8   19.65    5.12
   4  -6  -8   16.32    2.40
   4   6  -7   27.56    2.84
   4   6  -7   24.27    4.69
   4   6  -7   33.32    4.92
   4  -6  -7   32.21    4.73
   4  -6  -7   15.81    4.51
   4  -6  -7   24.80    4.56
   4  -6  -7   28.51    4.96
   4   6  -7   32.37    6.02
   4  -6  -7   24.28    2.41
   4   6  -6  112.17    5.46
   4  -6  -6  114.95    6.85
   4   6  -6  114.83    7.00
   4  -6  -6   94.17    6.91
   4   6  -6  107.75    7.19
  -4   6   6  116.27    7.08
   4   6  -6  127.68    8.48
   4   6  -5  108.78    5.36
   4   6  -5   94.96    6.73
   4  -6  -5  103.81    6.74
   4  -6  -5  106.94    6.36
   4   6  -5  122.41    6.63
  -4   6   5  121.15    7.05
   4  -6  -4   16.18    3.53
   4   6  -4   15.86    3.74
   4   6  -4   16.44    4.01
  -4   6   4   12.33    4.28
   4   6  -3   11.35    3.54
  -4  -6   3    7.43    3.09
  -4   6   3   12.49    2.72
   4  -6  -3    8.13    3.08
  -4   6   3    3.41    3.91
  -4  -6   2   17.01    3.12
  -4   6   2   15.84    2.82
  -4   6   2   21.86    4.17
  -4  -6   1  775.93   32.37
  -4   6   1  786.61   32.37
  -4  -6   0   25.85    3.23
  -4   6   0   24.62    3.59
  -4  -6   0   28.48    3.77
  -4   6   0   24.57    3.43
   4   6   0   32.08    4.90
  -4  -6  -1  128.84    6.92
  -4   6  -1  122.34    7.02
  -4  -6  -1  127.41    7.16
  -4   6  -1  146.14    8.05
  -4   6  -1  130.47    7.91
   4   6   1  139.38    7.86
  -4   6  -2  667.99   27.57
  -4  -6  -2  680.35   28.45
  -4   6  -2  647.95   28.45
  -4   6  -2  690.47   29.00
  -4   6  -2  739.21   29.33
   4   6   2  658.76   28.83
  -4   6  -3  995.78   40.28
  -4   6  -3 1010.95   41.54
  -4  -6  -3  980.27   41.23
  -4   6  -3 1000.55   41.32
  -4   6  -3  962.18   41.88
   4   6   3  968.48   41.23
  -4   6  -4   25.79    2.98
  -4  -6  -4   31.31    4.41
  -4   6  -4   20.57    4.52
  -4   6  -4   34.41    4.71
  -4   6  -4   27.55    2.65
  -4   6  -5  154.60    6.93
  -4   6  -5  134.59    8.44
  -4  -6  -5  147.85    8.53
  -4   6  -5  136.89    6.70
  -4   6  -6   14.92    2.89
  -4  -6  -6   14.04    2.89
  -4   6  -6   15.19    3.31
  -4  -6  -6   13.39    5.02
  -4   6  -6   19.56    5.05
  -4   6  -7   18.13    3.39
  -4  -6  -7   24.85    4.72
  -4   6  -7   17.75    3.24
  -4  -6  -7   18.70    4.41
  -4   6  -7   15.35    3.18
  -4  -6  -7   18.59    3.19
  -4  -6  -7   16.59    3.61
  -4   6  -7   18.49    3.10
  -4   6  -7    8.12    5.48
  -4  -6  -7   18.88    5.43
  -4  -6  -8    5.07    5.62
  -4   6  -8    1.81    5.70
  -4   6  -8    4.75    3.47
  -4  -6  -8    0.82    4.81
  -4  -6  -8    4.07    4.22
  -4  -6  -8    4.98    3.10
  -4   6  -8    8.41    3.41
  -4  -6  -8    3.37    3.96
  -4   6  -8    8.16    3.03
  -4  -6  -8    7.10    2.66
  -4  -6  -8    6.47    2.86
  -4  -6  -9  261.45   15.48
  -4   6  -9  309.77   15.82
  -4  -6  -9  349.33   14.60
  -4   6  -9  305.41   13.60
  -4  -6  -9  314.27   13.61
  -4  -6  -9  293.98   13.37
  -4  -6  -9  298.42   13.11
  -4   6  -9  311.87   13.13
  -4   6  -9  293.30   13.31
  -4  -6  -9  303.32   13.19
  -4   6  -9  308.27   13.17
  -4  -6  -9  298.80   13.96
  -4   6 -10    3.88    3.68
  -4  -6 -10    3.07    3.83
  -4  -6 -10    1.26    5.25
  -4  -6 -10   -2.30    3.65
  -4   6 -10    2.88    3.47
  -4  -6 -10    3.57    3.00
  -4   6 -10    2.98    3.02
  -4   6 -10    1.32    3.17
  -4  -6 -10    3.74    3.08
  -4  -6 -10    4.30    4.44
  -4  -6 -11   29.75    5.66
  -4   6 -11   29.52    4.17
  -4  -6 -11   23.81    4.00
  -4  -6 -11   20.89    3.32
  -4   6 -11   28.27    3.42
  -4  -6 -11   26.74    3.00
  -4  -6 -11   26.44    4.80
  -4  -6 -11   26.75    3.36
  -4   6 -11   24.03    3.46
  -4  -6 -12   28.16    3.28
  -4   6 -12   29.89    3.39
  -4  -6 -12   30.89    3.68
  -4   6 -12   22.87    3.99
  -4  -6 -12   24.16    5.33
  -4  -6 -13  286.08   12.19
  -4   6 -13  272.53   11.94
  -4   6 -13  258.88   11.42
  -4  -6 -13  265.27   11.41
  -4  -6 -13  304.78   12.78
  -4   6 -13  271.79   11.80
  -4  -6 -13  242.06   11.42
  -4   6 -13  256.93   12.03
  -4  -6 -14   10.38    3.58
  -4  -6 -14   14.41    4.34
  -4   6 -14   16.66    3.10
  -4   6 -14   18.46    3.36
  -4  -6 -15    3.55    3.48
  -4  -6 -16   77.16    3.97
   4  -7 -19   21.17    2.81
   4  -7 -18   29.94    2.97
   4  -7 -18   33.35    3.95
   4  -7 -17    5.26    3.14
   4  -7 -17   -0.21    2.84
   4   7 -17   -1.99    2.18
   4  -7 -17    2.52    4.22
   4  -7 -16   41.51    4.42
   4   7 -15  100.55    5.41
   4   7 -15  100.26    5.30
   4   7 -15   98.43    5.41
   4  -7 -15  100.87    6.35
   4  -7 -15  100.38    5.73
   4  -7 -14    2.36    2.78
   4   7 -14    8.93    3.16
   4   7 -14    8.71    3.14
   4  -7 -14   11.23    3.80
   4   7 -14    4.56    3.23
   4  -7 -13  108.08    5.71
   4   7 -13  118.38    5.98
   4  -7 -13  112.14    6.45
   4   7 -13  104.94    5.95
   4   7 -13  119.88    6.06
   4   7 -12  145.60    7.35
   4  -7 -12  152.79    7.07
   4  -7 -12  147.85    7.71
   4  -7 -12  131.88    9.60
   4   7 -12  161.11    7.47
   4   7 -11  246.61   10.85
   4   7 -11  239.26   10.80
   4  -7 -11  243.72   10.51
   4   7 -11  241.43   13.54
   4  -7 -11  248.66   11.10
   4  -7 -11  232.37   13.12
   4   7 -11  238.87   13.21
   4  -7 -11  226.96   12.79
   4   7 -10  115.17    6.05
   4   7 -10  107.70    5.91
   4  -7 -10  115.51    6.27
   4  -7 -10  111.64    5.52
   4   7 -10  116.40    9.25
   4  -7 -10  112.35    8.62
   4   7 -10  138.74    8.74
   4  -7 -10  111.94    8.13
   4   7  -9  200.83    9.15
   4  -7  -9  191.53    9.26
   4   7  -9  218.78   11.06
   4  -7  -9  199.46   11.58
   4  -7  -9  200.03   10.75
   4   7  -9  203.33   12.22
   4   7  -8  545.69   22.49
   4   7  -8  549.09   23.92
   4  -7  -8  547.69   24.55
   4  -7  -8  525.41   23.66
   4  -7  -8  529.16   23.61
   4   7  -8  550.67   25.39
   4   7  -7   68.19    4.17
   4  -7  -7   58.48    5.24
   4  -7  -7   62.38    5.26
   4  -7  -7   58.05    6.33
   4   7  -7   69.30    7.61
   4   7  -7   65.58    5.42
  -4   7   7   64.39    5.90
   4   7  -6   32.91    3.15
   4   7  -6   28.63    6.38
   4   7  -6   32.09    4.21
  -4   7   6   29.32    5.18
   4  -7  -6   30.54    3.87
   4  -7  -6   30.89    3.80
  -4   7   5   40.12    5.11
   4  -7  -5   32.18    3.63
  -4   7   4  346.32   15.35
  -4   7   4  321.90   13.63
   4  -7  -4  320.24   13.77
   4   7  -4  360.48   16.06
  -4   7   3 1583.61   62.00
  -4   7   3 1423.05   60.54
   4  -7  -3 1478.30   60.63
   4   7  -3 1671.22   62.58
  -4   7   2 1025.43   41.54
   4  -7  -2  990.82   40.12
  -4   7   2  925.64   40.04
   4   7  -2 1081.79   41.99
  -4   7   1  357.66   15.94
  -4   7   1  371.47   16.00
  -4  -7   1  331.08   14.27
   4   7  -1  372.45   16.39
  -4   7   0  154.10    9.04
  -4  -7   0  151.99    7.39
   4   7   0  176.03    9.47
  -4   7  -1  101.40    4.94
  -4   7  -1  108.78    7.41
  -4   7  -1   96.06    7.33
  -4  -7  -1   99.43    5.45
   4   7   1  100.34    7.27
  -4  -7  -2  545.32   23.39
  -4   7  -2  557.89   24.48
  -4   7  -2  547.88   24.68
  -4   7  -2  550.22   22.77
   4   7   2  571.67   24.34
  -4  -7  -3  254.05   12.33
  -4   7  -3  258.37   13.28
  -4   7  -3  262.61   13.71
  -4   7  -3  277.47   11.56
   4   7   3  271.26   12.89
  -4   7  -4  317.64   13.40
  -4   7  -4  311.39   14.96
  -4  -7  -4  300.48   14.31
  -4   7  -5  577.42   24.03
  -4  -7  -5  554.28   25.03
  -4  -7  -5  594.42   24.53
  -4  -7  -6    0.30    3.70
  -4   7  -6   -0.53    2.89
  -4   7  -6   -0.69    2.99
  -4  -7  -6    0.10    4.14
  -4  -7  -6   -0.76    3.30
  -4  -7  -6    4.44    4.65
  -4   7  -6    0.85    3.20
  -4  -7  -7   57.77    5.34
  -4   7  -7   44.64    4.14
  -4   7  -7   51.91    4.17
  -4   7  -7   47.28    3.95
  -4   7  -7   47.87    3.71
  -4  -7  -7   48.72    4.61
  -4   7  -7   52.83    4.42
  -4  -7  -7   50.20    5.99
  -4  -7  -8   40.67    5.33
  -4   7  -8   37.88    4.30
  -4  -7  -8   45.70    5.56
  -4  -7  -8   38.50    4.86
  -4   7  -9    5.44    3.85
  -4  -7  -9    8.93    4.94
  -4  -7  -9   -0.77    2.71
  -4   7  -9    6.75    3.70
  -4  -7  -9    7.97    5.15
  -4  -7 -10   77.98    6.26
  -4   7 -10   78.31    5.62
  -4  -7 -10   69.86    4.44
  -4  -7 -10   75.43    4.55
  -4  -7 -10   84.63    5.50
  -4   7 -10   84.71    5.48
  -4  -7 -10   84.52    6.83
  -4  -7 -11   82.56    6.42
  -4  -7 -11   85.71    4.80
  -4   7 -11   92.86    5.87
  -4  -7 -11   82.42    4.84
  -4   7 -11   94.50    5.67
  -4  -7 -11   97.98    6.99
  -4  -7 -11   95.76    5.69
  -4  -7 -12    7.90    4.11
  -4  -7 -12    4.79    2.45
  -4   7 -12    3.28    3.44
  -4  -7 -12    2.97    3.30
  -4  -7 -12    4.66    5.20
  -4   7 -13    2.30    3.24
  -4  -7 -13   -5.27    4.57
  -4  -7 -13   -2.18    2.62
  -4   7 -13    2.94    3.13
  -4  -7 -13   -2.55    3.85
  -4   7 -14  216.91   10.16
  -4  -7 -14  242.28   10.67
  -4  -7 -14  228.68   10.24
  -4  -7 -15    4.99    3.17
  -4   7 -15    7.52    2.20
  -4  -7 -15    8.01    2.51
  -4   7 -16    3.39    1.18
   4  -8 -18   11.16    2.93
   4  -8 -18    8.95    2.22
   4  -8 -17   15.93    3.94
   4  -8 -17   21.64    3.31
   4  -8 -17   23.58    2.99
   4  -8 -16   -0.97    3.66
   4  -8 -16    4.44    4.25
   4   8 -15    3.56    2.83
   4  -8 -15   -0.28    3.34
   4   8 -14   52.99    4.08
   4  -8 -14   51.63    4.76
   4   8 -13  145.50    7.29
   4  -8 -13  149.77    7.73
  -4   8  12   25.79    3.33
   4   8 -12   25.35    3.67
   4   8 -12   28.85    3.67
   4  -8 -12   31.34    4.33
  -4   8  11   47.36    4.01
   4   8 -11   57.08    4.34
   4  -8 -11   61.79    5.01
   4   8 -11   59.45    7.69
   4  -8 -11   51.30    7.12
   4   8 -11   61.70    4.47
   4   8 -10  133.47    6.93
   4   8 -10  145.62   10.54
   4  -8 -10  144.08    9.78
   4   8 -10  141.91    7.04
   4  -8 -10  132.04    7.27
   4  -8  -9    8.81    6.00
   4   8  -9   12.64    6.67
   4   8  -9    8.22    3.35
   4   8  -9    5.21    2.42
   4  -8  -8    4.95    5.43
   4   8  -8    9.51    6.52
   4   8  -8    5.50    3.20
   4   8  -8   -0.05    2.47
   4  -8  -8    1.61    3.51
   4   8  -7  385.62   19.09
  -4   8   7  372.94   17.63
   4   8  -7  385.69   15.87
   4  -8  -7  355.19   15.96
  -4   8   6  130.65    8.68
  -4   8   5   44.79    6.05
  -4   8   4   94.26    7.86
   4   8  -4  100.53    5.40
   4   8  -4  102.51    8.71
  -4   8   3  161.65    9.82
   4   8  -3  157.73   10.46
  -4   8   2  195.83   11.44
  -4   8   2  212.50   11.55
   4   8  -2  214.53   11.95
  -4   8   1  335.35   16.81
  -4   8   1  355.80   16.87
   4   8  -1  354.56   17.16
  -4   8   0  422.87   19.86
   4   8   0  430.90   19.90
  -4   8  -1  269.56   13.36
  -4   8  -1  251.16   13.27
  -4   8  -1  251.37   10.93
   4   8   1  265.28   13.23
  -4   8  -2  173.86   10.48
  -4   8  -2  184.68   10.72
  -4   8  -2  183.90    8.22
   4   8   2  183.71   10.19
  -4   8  -3   42.12    3.57
   4   8   3   40.26    5.20
  -4   8  -3   40.88    6.33
  -4   8  -3   48.50    6.01
  -4  -8  -4  444.91   18.92
  -4   8  -4  405.71   20.06
  -4   8  -4  440.12   18.38
  -4  -8  -5  200.01    9.78
  -4   8  -5  221.98    9.78
  -4   8  -5  210.03    9.67
  -4  -8  -5  216.74   10.43
  -4  -8  -5  213.21   10.08
  -4   8  -5  216.89    9.73
  -4  -8  -6   44.28    4.25
  -4   8  -6   31.66    3.88
  -4   8  -6   35.41    3.72
  -4  -8  -6   45.32    5.08
  -4  -8  -6   34.40    4.62
  -4   8  -6   41.45    4.07
  -4  -8  -7  479.60   20.09
  -4   8  -7  422.68   19.82
  -4   8  -7  481.54   19.90
  -4  -8  -7  504.92   20.63
  -4   8  -7  451.75   19.95
  -4  -8  -7  495.04   20.48
  -4   8  -7  481.04   19.99
  -4   8  -8   25.46    4.06
  -4  -8  -8   32.54    5.19
  -4  -8  -8   25.85    4.44
  -4   8  -8   23.12    3.63
  -4   8  -9    7.36    3.64
  -4  -8  -9    7.52    4.99
  -4   8  -9    7.78    3.94
  -4  -8  -9    5.24    4.89
  -4  -8 -10   63.74    6.00
  -4   8 -10   45.65    4.68
  -4  -8 -10   50.83    4.93
  -4  -8 -10   62.21    5.83
  -4   8 -10   53.58    5.19
  -4  -8 -11   39.06    5.48
  -4   8 -11   40.14    4.21
  -4  -8 -11   41.80    4.29
  -4  -8 -11   29.52    3.17
  -4  -8 -11   30.75    5.25
  -4   8 -11   47.68    4.59
  -4  -8 -12  186.82    8.88
  -4  -8 -12  205.15    9.88
  -4   8 -12  182.38    8.83
  -4   8 -12  200.29    9.22
  -4  -8 -13    3.36    4.11
  -4   8 -13   -1.70    2.96
  -4  -8 -13    5.07    2.54
  -4   8 -13    3.43    2.78
  -4   8 -13    5.53    3.28
  -4  -8 -13   -3.13    3.43
  -4  -8 -14   12.10    3.50
  -4   8 -14   12.09    2.65
  -4  -8 -14   14.53    2.97
  -4   8 -15  119.24    5.05
  -4  -8 -15   99.93    5.20
   4  -9 -18    0.68    1.91
   4  -9 -17    5.00    3.02
   4  -9 -17    2.44    2.65
   4  -9 -17    4.52    2.52
   4  -9 -16   -0.22    3.66
   4   9 -15  219.88    9.59
   4  -9 -15  210.58   10.46
   4   9 -14   84.28    4.97
   4  -9 -14   81.47    5.52
   4   9 -13    5.87    3.34
   4  -9 -13    6.86    4.17
   4   9 -12   46.95    4.14
   4   9 -12   42.34    4.19
   4  -9 -12   48.81    4.87
  -4   9  11   59.17    4.45
   4   9 -11   66.84    4.71
   4   9 -11   68.10    7.91
   4  -9 -11   59.27    7.28
   4   9 -11   66.04    4.75
   4  -9 -11   66.43    5.36
   4   9 -10   25.88    3.66
  -4   9  10   27.51    3.52
   4   9 -10   30.04    7.41
   4  -9 -10   16.26    6.58
   4   9 -10   27.84    3.93
  -4   9   9   87.18    5.20
   4   9  -9  108.07    9.58
   4  -9  -9   98.30    8.60
   4   9  -9   97.11    5.54
   4  -9  -9   94.66    5.90
   4   9  -9   84.25    4.88
  -4   9   8    6.11    3.12
   4   9  -8    8.93    7.14
   4  -9  -8   10.61    6.07
   4   9  -8   12.43    3.48
   4   9  -8   12.48    2.80
   4  -9  -8   11.13    3.88
   4   9  -7   16.26    2.91
   4  -9  -7   14.81    3.69
  -4   9   7   16.86    3.02
   4   9  -7    8.31    7.18
  -4   9   7   13.21    5.73
   4   9  -6  109.50    5.65
   4  -9  -6  109.73    6.08
  -4   9   6  118.25    8.62
  -4   9   6  107.79    5.83
  -4   9   5  515.04   21.80
   4   9  -5  570.57   25.19
  -4   9   5  505.34   23.95
   4   9  -5  530.64   21.92
   4   9  -5  517.74   21.77
   4  -9  -5  526.50   21.93
  -4   9   4  286.38   15.50
   4   9  -4  306.52   13.18
   4   9  -4  309.06   16.41
  -4   9   3  476.10   23.62
   4   9  -3  551.45   24.33
   4   9  -2   39.23    6.62
  -4   9   2   46.33    6.50
  -4   9   2   40.97    6.72
  -4   9   1  264.18   14.53
  -4   9   1  280.97   14.60
   4   9  -1  294.56   14.87
  -4   9   0   12.23    5.96
   4   9   0   12.40    5.76
   4   9   1    9.66    5.31
  -4   9  -1   14.69    5.75
  -4   9  -1   10.63    5.97
  -4   9  -1   14.25    2.67
  -4  -9  -2  240.64   11.05
  -4   9  -2  243.98   13.24
  -4   9  -2  227.65   13.11
  -4   9  -2  240.25   10.54
   4   9   2  241.38   12.68
  -4   9  -3  289.11   12.98
  -4  -9  -3  308.26   13.66
  -4   9  -3  316.33   13.10
  -4   9  -3  288.52   15.40
  -4   9  -4   35.31    3.73
  -4  -9  -4   45.02    4.80
  -4   9  -4   32.68    6.30
  -4   9  -4   41.05    3.74
  -4   9  -5  224.32   10.23
  -4  -9  -5  218.66   10.24
  -4   9  -5  220.90   10.21
  -4  -9  -5  223.93   10.87
  -4   9  -5  235.50   10.43
  -4  -9  -6   11.27    3.66
  -4   9  -6   10.48    3.78
  -4   9  -6    4.46    3.45
  -4  -9  -6   10.98    4.86
  -4   9  -6    9.73    3.57
  -4  -9  -6   13.54    4.21
  -4   9  -6    2.34    3.36
  -4   9  -7  343.68   14.73
  -4   9  -7  294.96   14.68
  -4  -9  -7  363.70   15.58
  -4   9  -7  341.40   14.76
  -4   9  -7  337.64   14.77
  -4  -9  -7  357.90   15.26
  -4  -9  -8  368.92   15.20
  -4   9  -8  353.45   14.57
  -4  -9  -8  364.18   15.36
  -4   9  -9  135.79    7.31
  -4   9  -9  131.52    7.64
  -4  -9 -10   70.23    5.95
  -4   9 -10   75.95    4.99
  -4  -9 -10   74.11    5.46
  -4   9 -10   74.09    5.39
  -4  -9 -11   18.06    3.75
  -4   9 -11   15.08    3.42
  -4  -9 -11   15.00    4.51
  -4  -9 -11   17.72    2.63
  -4  -9 -11   21.14    4.65
  -4   9 -11   18.88    3.97
  -4  -9 -12   54.02    4.70
  -4   9 -12   40.39    3.54
  -4  -9 -12   45.13    3.73
  -4  -9 -12   39.68    4.03
  -4   9 -12   42.55    4.09
  -4   9 -13   33.85    2.89
  -4   9 -13   36.87    3.34
  -4  -9 -13   35.68    2.91
  -4  -9 -13   39.37    3.50
  -4   9 -13   35.30    3.40
  -4   9 -14   -1.06    2.14
  -4  -9 -14   -0.35    2.32
   4 -10 -17    3.53    1.84
   4 -10 -17    5.06    2.04
   4 -10 -16   77.84    4.78
   4 -10 -16   85.16    4.76
   4 -10 -16   82.03    4.86
   4 -10 -15    5.54    3.64
   4  10 -15   -0.60    2.48
   4 -10 -15    3.24    3.41
   4 -10 -14   26.89    4.09
   4 -10 -14   33.30    4.39
   4  10 -14   28.96    3.28
   4 -10 -14   24.41    4.15
   4  10 -13  231.70   10.61
   4 -10 -13  243.34   11.05
   4  10 -12    0.58    3.36
   4  10 -12    0.78    3.42
   4  10 -11    6.63    3.53
  -4  10  11    6.39    3.18
   4  10 -11    8.04    3.54
   4  10 -10    6.72    3.62
  -4  10  10    7.81    3.33
   4  10 -10   15.94    7.51
   4 -10 -10    2.19    6.27
   4  10 -10    1.73    3.75
   4 -10 -10   14.24    4.46
  -4  10   9    7.70    3.32
   4 -10  -9    5.01    4.30
   4  10  -9    4.22    2.82
   4  10  -9    9.57    7.34
   4 -10  -9    4.28    6.69
   4  10  -9    9.81    3.68
   4  10  -8  111.11    5.76
   4 -10  -8  119.33    6.60
   4  10  -8  118.05   10.44
   4 -10  -8  112.41    9.53
  -4  10   8   98.70    5.92
  -4  10   7   -0.72    6.30
   4  10  -7    4.72    7.32
  -4  10   7   11.24    3.39
   4  10  -7    7.57    2.97
   4 -10  -7    0.22    3.87
  -4  10   6  300.64   13.96
   4  10  -6  318.90   13.92
   4 -10  -6  334.87   14.19
  -4  10   6  321.97   16.69
   4  10  -6  345.67   14.20
  -4  10   5  135.74    7.04
   4  10  -5  141.58    6.89
   4 -10  -5  141.85    7.22
  -4  10   5  138.95   10.26
   4  10  -5  156.00    7.30
  -4  10   4  952.93   38.69
   4  10  -4 1084.40   42.08
  -4  10   4  965.30   41.19
   4  10  -4 1038.47   38.79
   4  10  -4  957.80   38.62
   4 -10  -4  958.62   38.68
   4  10  -3   34.54    4.33
  -4  10   3   47.28    4.23
   4 -10  -3   48.63    3.94
   4  10  -3   59.06    7.79
  -4  10   3   46.35    7.26
  -4  10   3   50.15    7.52
   4  10  -3   46.02    4.34
   4  10  -2  160.28    7.85
  -4  10   2  171.78   11.04
  -4  10   2  176.84   10.92
  -4  10   2  167.03    8.08
   4  10  -2  172.48   11.33
  -4  10   1  107.89    9.39
  -4  10   1  124.57    9.24
  -4  10   1  119.97    6.41
   4  10  -1  134.79    9.63
   4  10   0   35.13    6.78
  -4  10   0   37.72    6.95
  -4 -10  -1  120.89    6.67
  -4  10  -1  126.22    9.51
  -4  10  -1  126.04    9.69
  -4  10  -1  122.61    6.09
   4  10   1  123.98    9.02
  -4 -10  -2  369.88   16.44
  -4  10  -2  382.92   15.96
  -4  10  -2  379.41   18.71
  -4  10  -2  358.53   18.53
  -4 -10  -3    6.39    4.16
  -4  10  -3    7.82    3.12
  -4  10  -3    4.55    3.13
  -4  10  -3    9.31    6.34
  -4  10  -4   83.62    5.24
  -4 -10  -4   89.52    6.30
  -4  10  -4   87.52    8.13
  -4  10  -4   86.11    5.20
  -4  10  -5    7.03    3.52
   4  10   5    3.09    2.99
  -4  10  -5    8.62    3.44
  -4 -10  -5    5.55    4.78
  -4  10  -5    4.54    3.93
  -4  10  -6  301.27   13.34
  -4  10  -6  314.23   13.59
  -4 -10  -6  329.54   14.29
  -4  10  -6  296.74   13.42
  -4  10  -6  288.90   13.43
  -4  10  -7    2.09    3.70
  -4  10  -7    4.30    3.94
  -4 -10  -7    3.85    4.80
  -4  10  -7    3.41    3.67
  -4 -10  -7    5.47    4.15
  -4  10  -7   -2.70    3.54
  -4  10  -8   17.36    3.60
  -4 -10  -8   21.31    4.41
  -4  10  -8   10.44    3.86
  -4 -10  -8   17.42    5.15
  -4 -10  -9  124.07    7.16
  -4  10  -9  122.31    6.50
  -4 -10  -9  117.91    7.65
  -4  10  -9  121.66    7.01
  -4 -10 -10    8.89    3.86
  -4 -10 -10   11.86    4.18
  -4  10 -10    5.36    3.22
  -4  10 -10   11.94    3.90
  -4 -10 -11    4.30    3.46
  -4 -10 -11    1.20    3.79
  -4  10 -11    4.17    2.82
  -4 -10 -11    4.29    2.22
  -4  10 -11    5.86    3.45
  -4 -10 -12   87.15    5.20
  -4 -10 -12   88.57    4.68
  -4  10 -12   71.27    4.36
  -4 -10 -12   83.93    4.79
  -4  10 -12   86.11    4.83
  -4 -10 -13    5.42    1.95
  -4  10 -13    8.16    2.25
  -4 -10 -13    7.27    2.33
  -4  10 -14  107.38    4.71
  -4 -10 -14  103.49    4.71
   4 -11 -16   27.40    2.89
   4 -11 -16   23.86    2.85
   4 -11 -15    6.87    3.10
   4 -11 -15   12.34    2.43
   4 -11 -14  167.51    8.02
   4  11 -14  163.62    7.50
   4 -11 -14  156.04    7.70
   4 -11 -13   56.16    4.91
   4 -11 -13   55.97    4.87
   4  11 -13   59.89    4.18
   4 -11 -13   50.76    4.22
   4  11 -12    8.35    3.26
   4  11 -12    6.70    3.23
   4  11 -11   40.58    4.08
  -4  11  11   36.61    3.60
   4  11 -11   43.91    4.18
   4 -11 -11   47.23    5.00
   4  11 -10  120.45    6.57
  -4  11  10  110.79    6.15
   4  11 -10  113.76    6.53
   4 -11 -10  132.95    7.15
   4 -11  -9  125.91   10.22
   4  11  -9  149.90    7.31
  -4  11   9  124.02    6.88
   4 -11  -9  145.34    7.64
   4  11  -9  131.29    6.56
   4 -11  -8   23.88    7.33
   4  11  -8   27.47    8.23
  -4  11   8   15.91    3.65
   4 -11  -8   24.84    4.51
   4  11  -8   24.13    3.31
  -4  11   7    6.05    3.54
   4  11  -7   14.88    8.12
  -4  11   7    8.59    6.64
   4 -11  -7   18.70    7.14
   4  11  -7    9.67    3.89
   4 -11  -7   11.39    4.13
   4  11  -7   12.93    3.19
  -4  11   6  295.08   13.71
   4  11  -6  315.30   13.57
   4 -11  -6  318.12   13.86
  -4  11   6  312.11   16.60
   4  11  -6  321.43   13.92
  -4  11   5  117.22    6.58
   4  11  -5  140.25   10.92
  -4  11   5  121.35   10.11
   4  11  -5  125.44    6.85
   4 -11  -5  117.59    6.72
   4  11  -5  124.85    6.45
   4  11  -4   28.75    4.53
  -4  11   4   40.31    4.37
   4  11  -4   51.69    8.37
  -4  11   4   39.66    7.59
  -4  11   4   49.29    8.48
   4  11  -4   49.64    4.49
   4  11  -4   46.26    4.09
   4 -11  -4   47.18    4.25
   4  11  -3    2.99    3.84
  -4  11   3   11.37    3.74
   4 -11  -3    5.64    3.34
   4  11  -3    5.09    7.14
  -4  11   3   17.14    7.12
  -4  11   3    0.29    7.67
   4  11  -3   11.94    3.96
  -4  11   2  414.03   17.79
   4  11  -2  429.72   20.80
   4  11  -2  401.04   17.68
   4  11  -2  436.64   17.87
  -4  11   2  380.95   20.49
  -4  11   2  418.23   20.55
   4  11  -1    9.23    3.22
   4  11  -1    9.57    3.79
  -4  11   1   15.40    7.27
   4  11  -1   14.31    6.71
  -4  11   1    8.89    6.99
   4  11   0    4.87    6.42
  -4  11   0    5.41    6.99
  -4 -11  -1   23.68    3.81
  -4  11  -1   26.09    6.89
  -4  11  -1   33.72    7.48
  -4 -11  -2  125.47    7.05
  -4  11  -2  122.76    6.33
  -4  11  -2  131.40   10.00
  -4  11  -3  167.39    8.32
  -4 -11  -3  185.96    9.01
  -4  11  -3  173.42   11.56
  -4  11  -3  172.54    8.22
   4  11   4  373.43   16.69
  -4  11  -4  388.50   16.78
  -4 -11  -4  394.35   17.38
  -4  11  -4  432.09   17.13
  -4  11  -4  365.62   19.18
  -4  11  -4  388.44   16.71
  -4  11  -5  127.73    6.67
   4  11   5  125.40    6.54
  -4 -11  -5  128.06    7.63
  -4  11  -5  121.02    6.81
  -4  11  -5  137.97    7.33
   4  11   6   58.33    4.09
  -4  11  -6   53.90    4.59
  -4  11  -6   61.37    5.10
  -4 -11  -6   63.11    5.81
  -4  11  -6   68.02    4.71
  -4  11  -6   50.08    4.58
  -4  11  -7    4.18    3.50
  -4  11  -7    5.29    4.05
  -4  11  -7    2.05    3.60
  -4 -11  -7   -7.63    5.06
  -4  11  -8  248.87   11.51
  -4  11  -8  255.93   11.87
  -4 -11  -8  281.29   12.48
  -4  11  -9    9.04    3.12
  -4 -11  -9    7.62    3.61
  -4  11  -9    4.07    3.55
  -4 -11  -9    5.74    4.62
  -4  11 -10   18.32    2.94
  -4 -11 -10   19.21    3.69
  -4  11 -10   16.79    3.52
  -4 -11 -10   22.01    4.37
  -4 -11 -10   21.98    3.26
  -4 -11 -11   24.52    3.26
  -4  11 -11   15.76    2.42
  -4  11 -11   16.38    3.10
  -4 -11 -11   16.62    2.81
  -4  11 -12   17.87    1.96
  -4 -11 -12   22.05    2.40
  -4 -11 -13    5.40    1.28
  -4 -11 -13    7.36    1.42
   4 -12 -16   11.27    1.84
   4 -12 -15    2.14    2.52
   4  12 -14    0.33    2.31
   4 -12 -14    0.82    2.97
   4  12 -13   19.11    2.97
   4 -12 -13   17.55    3.48
   4  12 -12    8.00    3.08
   4  12 -12    7.74    3.13
   4 -12 -12    3.58    3.64
   4 -12 -12    8.18    3.98
   4  12 -11   39.83    3.84
   4  12 -11   34.10    3.87
   4 -12 -11   37.83    4.73
  -4  12  10    1.93    3.02
   4  12 -10    4.94    3.62
   4 -12 -10    4.27    4.39
  -4  12   9   11.61    3.25
   4  12  -9   11.88    3.80
   4  12  -9   11.21    2.84
   4 -12  -9    7.47    4.38
  -4  12   8   28.37    3.79
   4  12  -8   33.02    4.33
   4  12  -8   32.02    3.42
   4 -12  -8   33.73    4.71
  -4  12   7  333.65   14.82
   4 -12  -7  319.61   18.21
   4  12  -7  357.82   15.17
   4 -12  -7  359.06   15.17
   4  12  -7  334.59   14.73
  -4  12   6   11.88    3.74
  -4  12   6   -3.53    6.98
  -4  12   6   12.02    8.27
   4  12  -6    5.56    4.01
   4  12  -6    8.56    3.34
   4 -12  -6    7.09    4.06
  -4  12   5   51.56    4.65
   4  12  -5   47.58    4.31
   4 -12  -5   56.71    4.78
  -4  12   5   43.37    8.06
  -4  12   5   47.43    8.93
   4  12  -5   60.24    5.00
  -4  12   4  122.73    6.83
   4  12  -4  143.76   11.16
   4  12  -4  128.71    6.69
   4 -12  -4  127.10    6.79
  -4  12   4  114.31   10.22
  -4  12   4  107.71   10.80
   4  12  -4  122.17    7.05
  -4  12   3   98.91    6.00
   4  12  -3  105.36    9.95
   4 -12  -3   90.98    5.64
   4  12  -3  100.81    6.13
  -4  12   3  106.83    9.71
  -4  12   3  101.64    9.93
   4  12  -2   17.34    4.19
  -4  12   2   18.40    7.45
  -4  12   2   20.33    7.35
   4  12  -1   68.26    5.06
   4  12  -1   74.26    5.34
  -4  12   1   55.30    8.43
  -4  12   1   76.71    8.81
   4  12   0  236.47   10.58
   4  12   0  232.60   10.71
   4  12   1  260.83   11.59
  -4  12  -1  246.46   14.80
   4  12   1  268.76   11.79
   4  12   2   82.90    5.38
   4  12   2   80.83    5.54
  -4  12  -2   82.50    8.77
  -4  12  -2   87.57    5.23
  -4 -12  -2   83.66    5.63
   4  12   3  218.16    9.77
  -4  12  -3  199.83    9.42
  -4  12  -3  204.28   12.83
  -4 -12  -3  214.20   10.26
  -4  12  -3  206.31    9.63
  -4  12  -4    5.47    4.52
  -4 -12  -4   -0.81    4.42
  -4  12  -4    5.70    3.41
  -4  12  -4    2.12    3.19
   4  12   4   -1.43    3.42
   4  12   5   54.67    4.35
  -4  12  -5   59.99    4.57
  -4  12  -5   64.62    4.60
  -4 -12  -5   55.62    5.52
  -4  12  -5   64.65    5.39
  -4  12  -5   58.48    4.43
  -4  12  -6   75.60    4.86
  -4  12  -6   64.13    5.56
  -4 -12  -6   75.85    6.02
  -4  12  -6   66.46    4.81
   4  12   6   70.09    4.39
  -4  12  -7   85.51    5.45
  -4  12  -7   66.65    5.47
  -4  12  -7   84.77    5.02
  -4 -12  -7   77.48    6.18
  -4  12  -7   77.48    4.92
  -4  12  -8    8.56    3.56
  -4 -12  -8    7.06    4.41
  -4 -12  -8    4.31    4.12
  -4  12  -8    9.83    2.97
  -4  12  -9    6.01    3.22
  -4 -12  -9   15.21    4.26
  -4 -12  -9    6.80    2.56
  -4  12  -9    6.51    2.57
  -4  12 -10   13.17    2.88
  -4 -12 -10   15.03    2.38
  -4  12 -10   10.21    2.18
  -4  12 -11   22.36    2.66
  -4 -12 -11   20.11    2.06
  -4 -12 -11   27.78    2.83
  -4  12 -11   19.82    1.76
  -4  12 -12   34.34    2.39
  -4 -12 -12   44.54    2.54
   4 -13 -15   39.77    2.57
   4 -13 -14   73.86    4.13
   4 -13 -14   90.82    4.57
   4 -13 -13   -1.53    2.76
   4  13 -13    2.47    2.37
   4 -13 -12   48.82    4.10
   4 -13 -12   53.64    4.34
   4  13 -12   54.69    3.80
   4  13 -12   55.21    3.66
   4 -13 -11    6.05    3.40
   4 -13 -11    5.04    3.70
   4  13 -11    3.69    3.02
   4 -13 -10   16.08    4.14
   4  13 -10   19.46    3.53
   4 -13  -9  192.06    9.26
   4  13  -9  185.19    9.02
   4  13  -9  191.94    9.01
   4  13  -8  114.74    6.64
   4  13  -8  116.40    6.00
   4 -13  -8  132.52    6.96
   4  13  -7   -1.71    3.91
   4  13  -7    3.40    3.14
   4 -13  -7    0.21    4.01
   4  13  -6    5.97    4.09
   4  13  -6    6.21    3.36
   4 -13  -6    9.47    3.99
   4  13  -5  378.71   16.35
   4 -13  -5  373.18   16.16
   4  13  -5  370.32   16.09
   4 -13  -4    2.51    3.56
   4  13  -4    1.22    3.58
   4  13  -4   -4.64    4.02
  -4  13   4    9.25    7.05
   4  13  -3   51.78    4.54
   4  13  -3   50.87    4.91
  -4  13   3   44.92    8.44
  -4  13   3   41.54    8.36
   4  13  -2    4.12    3.93
  -4  13   2   12.01    7.46
   4  13  -1   50.71    4.58
   4  13  -1   49.58    4.84
  -4  13   1   38.65    8.18
  -4  13   1   60.77    8.43
   4  13   0   32.17    4.24
   4  13   0   35.76    4.35
  -4  13   0   39.93    7.89
   4  13   1  124.44    6.97
   4  13   1  132.07    6.98
   4  13   2  104.36    6.00
   4  13   2  111.00    6.14
  -4  13  -2   96.75    5.75
   4  13   3  180.11    9.13
   4  13   3  205.89    9.32
  -4  13  -3  192.99    9.12
  -4  13  -3  220.61   10.06
   4  13   4   23.69    3.59
  -4 -13  -4   29.55    4.35
  -4  13  -4   21.53    4.77
  -4  13  -4   19.63    3.41
  -4  13  -4   13.75    3.35
  -4  13  -4   18.48    3.10
   4  13   4   16.56    3.31
  -4  13  -5  156.30    8.22
   4  13   5  184.69    8.27
  -4  13  -5  179.96    8.31
  -4 -13  -5  170.79    9.04
  -4  13  -5  195.93    9.10
  -4  13  -6    9.02    2.95
   4  13   6    6.40    2.71
  -4  13  -6    5.30    3.26
  -4  13  -6    6.98    3.20
  -4  13  -6    4.62    4.12
  -4 -13  -6    3.48    4.11
  -4  13  -7   45.57    3.50
  -4 -13  -7   51.45    4.51
  -4  13  -7   46.64    3.98
  -4  13  -8   11.43    2.35
  -4 -13  -8    9.07    3.49
  -4  13  -8   13.70    2.89
  -4 -13  -9   15.68    3.11
  -4  13  -9    7.52    2.62
  -4  13 -10   -0.03    1.94
  -4  13 -11    4.74    1.40
  -4 -13 -11    8.19    1.92
   4 -14 -13    2.06    1.55
   4 -14 -13    2.88    2.42
   4  14 -12   28.71    2.77
   4 -14 -12   29.36    2.65
   4 -14 -11    1.07    2.55
   4  14 -11    1.71    2.56
   4  14 -10  196.48    8.74
   4 -14 -10  204.60    8.95
   4 -14 -10  170.95    8.56
   4  14 -10  199.78    8.72
   4  14  -9   21.64    3.37
   4 -14  -9   11.72    3.00
   4 -14  -9   24.77    3.78
   4  14  -9   20.47    3.50
   4  14  -8   45.41    4.26
   4 -14  -8   51.56    4.43
   4  14  -8   43.38    3.36
   4  14  -8   46.17    4.33
   4  14  -7   51.29    4.43
   4 -14  -7   46.69    4.41
   4  14  -7   43.02    3.69
   4  14  -6  154.71    7.70
   4 -14  -6  147.37    7.48
   4  14  -6  144.52    7.24
   4  14  -5   30.27    4.17
   4 -14  -5   20.47    3.69
   4  14  -5   22.38    3.61
   4  14  -4   25.65    4.19
   4  14  -4   27.02    3.89
   4 -14  -4   17.04    3.52
   4  14  -3   64.80    5.11
   4  14  -3   66.35    4.90
   4  14  -2   66.38    5.12
   4  14  -1   -1.60    3.81
   4  14  -1    0.80    3.80
   4  14   0   19.44    3.88
   4  14   0   21.33    4.10
   4  14   1   69.77    4.82
   4  14   1   76.22    5.04
  -4  14  -1   86.83    6.12
  -4  14  -1   57.79    4.42
   4  14   2  292.14   13.40
  -4  14  -2  302.74   13.33
  -4  14  -3    8.12    2.97
   4  14   3   12.60    3.46
  -4  14  -3    8.83    2.98
  -4  14  -4  238.62   11.88
   4  14   4  297.97   12.14
  -4  14  -4  274.06   12.00
  -4  14  -4  333.24   12.86
  -4  14  -5   57.52    3.80
   4  14   5   61.78    4.05
  -4  14  -5   71.18    5.21
  -4  14  -5   63.85    4.07
  -4  14  -5   62.21    4.06
  -4 -14  -6  172.34    7.64
   4  14   6  148.28    6.90
  -4  14  -6  146.14    7.75
  -4  14  -6  151.28    7.07
  -4  14  -7   47.65    3.42
  -4 -14  -7   66.48    4.14
  -4  14  -8   13.35    2.08
  -4 -14  -8   18.44    3.01
  -4 -14  -9    2.27    2.53
  -4 -14 -10    4.37    1.87
   4 -15 -12   27.58    2.00
   4 -15 -11   13.09    2.21
   4  15 -10  117.67    5.74
   4 -15 -10  116.23    5.72
   4  15 -10  122.15    5.67
   4  15  -9  182.70    8.11
   4  15  -9  181.44    8.08
   4 -15  -9  170.00    7.99
   4  15  -8  123.87    6.58
   4 -15  -8  136.51    6.39
   4  15  -8  139.01    6.64
   4  15  -7  109.42    5.79
   4 -15  -7   98.70    5.60
   4  15  -7  100.94    5.28
   4  15  -6    1.75    3.27
   4 -15  -6    6.01    2.93
   4  15  -6    2.38    2.78
   4  15  -5   18.17    3.61
   4  15  -5   13.29    3.20
   4 -15  -5   11.45    2.94
   4  15  -4    1.35    3.45
   4  15  -4   -0.27    3.25
   4  15  -3    4.22    3.46
   4  15  -3    7.41    3.40
   4  15  -2   79.84    5.07
   4  15  -1   24.41    3.58
   4  15  -1   26.98    3.89
   4  15   0   75.40    4.83
   4  15   0   89.05    5.12
  -4  15   0   72.43    4.30
  -4  15   0   88.14    5.96
   4  15   1   96.79    5.48
   4  15   1  107.89    5.84
  -4  15  -1   99.25    5.30
   4  15   2   43.57    3.71
  -4  15  -2   37.11    3.12
  -4 -15  -3   15.62    3.03
   4  15   3   16.16    3.12
  -4  15  -3   14.47    2.65
  -4 -15  -4   33.26    3.37
   4  15   4   32.06    3.16
  -4  15  -4   30.46    4.42
  -4  15  -4   29.50    2.85
  -4 -15  -5   41.84    3.59
   4  15   5   41.56    3.02
  -4  15  -5   39.09    4.27
  -4 -15  -6   19.63    2.91
   4  15   6   15.09    1.87
  -4 -15  -7   -1.97    2.47
  -4 -15  -8    5.08    2.09
  -4 -15  -9    1.18    1.33
   4  16  -9   51.64    3.05
   4  16  -8    8.01    2.43
   4  16  -8    6.71    2.51
   4  16  -7   94.51    4.92
  -4  16   7   83.99    4.55
   4  16  -6   -1.36    2.58
   4  16  -6   -0.16    2.21
   4  16  -6    5.05    3.01
  -4  16   6    1.63    2.55
   4  16  -5   54.90    3.96
   4  16  -5   63.05    3.85
  -4  16   5   68.52    4.16
   4  16  -4    2.22    2.78
  -4  16   4    2.79    3.13
   4  16  -4    1.58    2.68
   4  16  -3   45.84    3.65
   4  16  -3   53.64    3.77
  -4  16   3   52.06    4.18
   4  16  -2    8.13    2.76
  -4  16   2    8.34    3.65
   4  16  -1   29.09    2.90
  -4  16   1   28.61    4.02
   4  16  -1   26.63    3.33
  -4  16   0   -2.39    3.80
   4  16   0   -0.05    2.98
  -4  16  -1   15.97    3.97
   4  16   1   17.28    3.00
  -4  16  -2   25.38    4.03
   4  16   2   16.99    2.86
  -4 -16  -3  292.36   14.19
   4  16   3  434.38   14.48
  -4  16  -4    9.85    3.47
   4  16   4    4.48    2.09
  -4 -16  -5   26.26    2.28
   4  16   5   24.94    1.96
  -4 -16  -6   -0.22    1.55
   4  17  -8    4.11    1.36
  -4  17   8    8.94    1.39
   4  17  -7   15.40    1.93
   4  17  -6   17.46    2.41
  -4  17   5    8.88    2.03
   4  17  -5    7.45    1.81
  -4  17   4    5.72    2.30
   4  17  -4    5.83    2.03
  -4  17   3    5.18    2.54
   4  17  -3    1.61    2.21
  -4  17   2   19.75    3.03
  -4  17   2   15.52    2.09
  -4  17   1  103.31    5.41
   4  17  -1   98.02    4.93
  -4  17   0    1.59    2.93
   4  17   0   -0.10    2.17
  -4  17  -1  138.62    7.00
   4  17   1  148.74    6.49
  -4  17  -2   72.45    4.55
   4  17   2   81.04    3.93
   4  17   3   17.12    1.79
   4  18  -4    7.01    1.30
   4  18  -3   11.10    1.56
   4  18  -2    2.12    1.54
   4  18  -2    0.44    1.23
   4  18   0   10.20    1.30
   5   0 -21    0.65    1.53
   5   0 -20   21.69    2.74
   5   0 -19   -3.17    2.74
   5   0 -19   -1.09    3.06
   5   0 -19    3.08    2.95
   5   0 -19   -0.88    3.25
   5   0 -18  109.78    6.21
   5   0 -18  104.22    6.13
   5   0 -18  107.24    5.75
   5   0 -17    2.62    4.20
   5   0 -17    1.06    3.72
   5   0 -17    1.61    3.28
   5   0 -16   30.82    4.68
   5   0 -16   28.69    4.32
   5   0 -16   35.61    3.97
   5   0 -15   -1.24    3.47
   5   0 -15    3.42    7.45
   5   0 -15   -4.02    4.43
   5   0 -15   -3.72    4.02
   5   0 -15    1.59    7.06
   5   0 -14  134.57    7.18
   5   0 -14  130.39   11.22
   5   0 -14  144.22    7.32
   5   0 -14  131.58    7.43
   5   0 -14  124.48   10.87
   5   0 -13   -1.52    6.64
   5   0 -13   -3.54    7.13
   5   0 -13    2.71    3.27
   5   0 -13    2.93    3.53
   5   0 -13   -2.64    3.85
   5   0 -13   -0.32    6.38
   5   0 -12  194.30   11.76
   5   0 -12  172.68    8.86
   5   0 -12  189.61    8.88
   5   0 -12  185.67    8.70
   5   0 -12  207.27   11.78
   5   0 -12  193.07   11.66
   5   0 -11    0.72    3.07
   5   0 -11    9.05    5.57
   5   0 -11    3.18    5.86
   5   0 -11   -1.84    5.67
   5   0 -10  142.43    6.95
  -5   0  10  145.41    7.49
   5   0 -10  139.57    9.32
   5   0 -10  159.32    9.76
   5   0  -9   -2.44    2.57
   5   0  -9   -0.66    5.00
   5   0  -9   -1.73    4.47
   5   0  -8  179.73    8.12
   5   0  -8  185.66   10.19
   5   0  -8  170.77    9.65
   5   0  -7    4.55    4.04
   5   0  -6 1130.78   46.95
   5   0  -5    2.33    3.44
   5   0  -4 3636.22  147.26
   5   0  -3    1.72    3.12
  -5   0   3    2.08    2.95
   5   0  -2 1201.91   51.25
  -5   0   2 1291.10   51.12
  -5   0   1    0.86    2.99
   5   0  -1    1.38    2.90
  -5   0   1   -0.10    3.20
  -5   0   0  703.89   29.62
  -5   0  -1    0.12    3.47
  -5   0  -2  425.96   18.19
  -5   0  -2  418.18   18.75
  -5   0  -3    0.04    2.39
  -5   0  -3    4.03    2.91
  -5   0  -3    1.88    3.75
  -5   0  -3   -1.30    3.97
  -5   0  -4   24.27    2.82
  -5   0  -4   21.46    3.19
  -5   0  -4   17.83    4.37
  -5   0  -5    2.68    2.74
  -5   0  -5    3.25    4.32
  -5   0  -6   12.02    3.20
  -5   0  -6   11.42    5.35
  -5   0  -7    5.05    3.22
  -5   0  -7    4.04    5.26
  -5   0  -8   62.74    4.52
  -5   0  -8   54.74    4.20
  -5   0  -8   67.23    5.26
  -5   0  -8   51.74    3.97
  -5   0  -8   54.51    3.77
  -5   0  -8   54.69    4.57
  -5   0  -8   55.85    3.80
  -5   0  -8   60.27    7.26
  -5   0  -8   66.07    4.56
  -5   0  -8   51.32    4.80
  -5   0  -8   56.81    4.29
  -5   0  -8   53.57    4.36
  -5   0  -9    2.70    4.11
  -5   0  -9   -0.36    3.37
  -5   0  -9   -0.71    3.44
  -5   0  -9    2.01    2.70
  -5   0  -9    2.81    2.94
  -5   0  -9   -1.68    3.75
  -5   0  -9    4.08    6.16
  -5   0  -9    8.58    3.79
  -5   0  -9    2.42    3.47
  -5   0  -9    3.72    4.24
  -5   0  -9    1.42    3.57
  -5   0 -10  220.16   13.61
  -5   0 -10  225.27   10.47
  -5   0 -10  211.74    9.97
  -5   0 -10  238.14   10.20
  -5   0 -10  226.69   11.00
  -5   0 -10  234.12   10.62
  -5   0 -10  202.21    9.66
  -5   0 -10  215.99   10.45
  -5   0 -10  229.35   10.29
  -5   0 -10  215.04   10.56
  -5   0 -10  222.33   10.38
  -5   0 -11  -11.88    7.33
  -5   0 -11   -2.18    4.35
  -5   0 -11    7.44    3.83
  -5   0 -11   -0.56    4.11
  -5   0 -11    4.18    3.96
  -5   0 -11    4.14    4.41
  -5   0 -11   -1.97    3.63
  -5   0 -11   -2.11    3.83
  -5   0 -11    3.91    4.20
  -5   0 -12  272.48   12.93
  -5   0 -12  291.77   12.74
  -5   0 -12  278.91   12.41
  -5   0 -12  262.60   12.79
  -5   0 -12  273.36   12.40
  -5   0 -12  286.35   12.66
  -5   0 -13    3.53    4.11
  -5   0 -13    1.81    3.93
  -5   0 -13   -0.29    3.62
  -5   0 -13   -4.14    3.60
  -5   0 -13   -3.98    3.41
  -5   0 -14   39.98    3.86
  -5   0 -14   46.33    3.67
  -5   0 -14   46.28    3.82
  -5   0 -15    3.96    2.58
   5  -1 -21   18.79    1.68
   5  -1 -20    0.07    2.36
   5   1 -19  106.39    5.26
   5  -1 -19   98.71    5.50
   5  -1 -19   89.54    5.71
   5  -1 -19  109.84    5.57
   5  -1 -18    6.52    3.93
   5   1 -18    4.12    3.08
   5  -1 -18    6.46    3.63
   5   1 -17   12.10    3.52
   5  -1 -17   18.33    4.16
   5  -1 -17   14.91    4.25
   5  -1 -16   93.99    5.97
   5  -1 -16   94.97    6.00
   5   1 -16   86.06    5.55
   5   1 -15    8.56    3.47
   5  -1 -15   -6.80    7.83
   5  -1 -15    2.90    2.95
   5  -1 -15    7.69    4.32
   5  -1 -15    6.22    3.90
   5   1 -15   -1.27    7.30
   5   1 -14   28.60    3.95
   5  -1 -14   30.29    7.96
   5  -1 -14   27.06    4.41
   5  -1 -14   30.45    4.52
   5   1 -14   37.75    7.76
   5   1 -13   73.34    4.92
   5  -1 -13   88.30    8.92
   5  -1 -13   67.00    5.01
   5  -1 -13   70.98    5.16
   5   1 -13   80.69    8.75
   5   1 -13   77.72    8.60
   5   1 -12  110.30    5.82
   5  -1 -12  111.57    8.91
   5  -1 -12   98.14    5.88
   5  -1 -12  101.56    5.92
   5   1 -12  111.78    9.20
   5   1 -12  110.96    9.11
   5   1 -11    1.32    3.03
   5   1 -11    5.16    5.67
   5   1 -11   -0.79    5.85
   5  -1 -11   -5.32    5.85
   5   1 -10   28.55    3.18
   5   1 -10   23.19    5.55
   5   1 -10   20.43    5.68
   5   1  -9  179.35    8.22
   5   1  -9  186.57   10.55
   5   1  -9  178.49   10.16
   5  -1  -9  200.89   10.32
  -5  -1   9  177.32    8.82
   5   1  -8   21.70    2.94
   5   1  -8   18.95    4.60
   5   1  -8   24.91    5.20
  -5  -1   8   29.74    3.68
   5  -1  -8   25.19    4.66
   5   1  -7   36.01    4.72
   5   1  -6  153.95    8.40
   5  -1  -5 1169.26   48.37
   5  -1  -4  174.28    8.77
   5  -1  -3  190.74    9.28
  -5  -1   3  193.72    8.72
   5  -1  -2  278.93   12.51
  -5   1   2  284.92   12.59
  -5  -1   2  273.20   12.08
  -5  -1   1    4.06    3.27
  -5   1   1    0.20    3.38
   5  -1  -1    5.45    2.88
  -5  -1   0   51.42    4.48
  -5  -1   0   53.18    4.09
   5  -1   0   53.67    4.02
  -5   1   0   45.85    4.57
  -5  -1  -1  455.96   19.62
  -5  -1  -1  442.79   19.18
   5  -1   1  444.02   18.81
  -5  -1  -2    7.21    3.91
  -5  -1  -2    2.52    3.09
  -5  -1  -3   12.14    2.45
  -5   1  -3   13.31    3.91
  -5  -1  -3   11.11    4.30
  -5   1  -3   12.91    3.00
  -5  -1  -3   12.16    3.26
  -5  -1  -4    7.67    2.73
[truncated: 561,825 more chars]
