# Supplementary material for: Effective Alkyl‐Alkyl Cross‐Coupling with an Iron‐Xantphos Catalyst: Mechanistic and Structural Insights
Source: Angew Chem Int Ed Engl. 2024 Nov 2;64(1):e202413566. doi: 10.1002/anie.202413566 (PMC11701360; doi:10.1002/anie.202413566)
Supplement: Supplementary file 5 — Supporting Information [file ANIE-64-e202413566-s003.cif]

data_neimg03
_audit_creation_date               2022-08-22
_audit_creation_method
;
Olex2 1.5
(compiled 2022.04.07 svn.rca3783a0 for OlexSys, GUI svn.r6498)
;
_shelx_SHELXL_version_number       '2019/2'
_audit_contact_author_address      ?
_audit_contact_author_email        ?
_audit_contact_author_name         ''
_audit_contact_author_phone        ?
_publ_contact_author_id_orcid      ?
_publ_section_references
;
Dolomanov, O.V., Bourhis, L.J., Gildea, R.J, Howard, J.A.K. & Puschmann, H.
 (2009), J. Appl. Cryst. 42, 339-341.

#CrysAlisPro, version 171.42.64a
Rigaku Oxford Diffraction (2022). <i>CrysAlisPro Software system,
version 171.42.64a</i>. Rigaku Corporation, Oxford, UK.

#SHELXT-2018/2
Sheldrick, G. M. (2015a). <i>Acta Cryst.</i> A<b>71</b>, 3--8.

#SHELXL-2019/2
Sheldrick, G. M. (2015b). <i>Acta Cryst.</i> C<b>71</b>, 3--8.
;
_chemical_name_common              ?
_chemical_name_systematic          ?
_chemical_formula_moiety           'C47 H54 Fe O P2 Si2'
_chemical_formula_sum              'C47 H54 Fe O P2 Si2'
_chemical_formula_weight           808.87
_chemical_melting_point            ?
_chemical_oxdiff_formula           ?
loop_
  _atom_type_symbol
  _atom_type_description
  _atom_type_scat_dispersion_real
  _atom_type_scat_dispersion_imag
  _atom_type_scat_source
 'C' 'C' 0.0181 0.0091 'International Tables Vol C Tables 4.2.6.8 and 6.1.1.4'
 'H' 'H' 0.0000 0.0000 'International Tables Vol C Tables 4.2.6.8 and 6.1.1.4'
 'Fe' 'Fe' -1.1336 3.1974
 'International Tables Vol C Tables 4.2.6.8 and 6.1.1.4'
 'O' 'O' 0.0492 0.0322 'International Tables Vol C Tables 4.2.6.8 and 6.1.1.4'
 'P' 'P' 0.2955 0.4335 'International Tables Vol C Tables 4.2.6.8 and 6.1.1.4'
 'Si' 'Si' 0.2541 0.3302 'International Tables Vol C Tables 4.2.6.8 and 6.1.1.4'

_shelx_space_group_comment
;
The symmetry employed for this shelxl refinement is uniquely defined
by the following loop, which should always be used as a source of
symmetry information in preference to the above space-group names.
They are only intended as comments.
;
_space_group_crystal_system        'monoclinic'
_space_group_IT_number             14
_space_group_name_H-M_alt          'P 1 21/n 1'
_space_group_name_Hall             '-P 2yn'
loop_
  _space_group_symop_operation_xyz
 'x, y, z'
 '-x+1/2, y+1/2, -z+1/2'
 '-x, -y, -z'
 'x-1/2, -y-1/2, z-1/2'

_cell_length_a                     12.56580(10)
_cell_length_b                     19.11120(10)
_cell_length_c                     19.21520(10)
_cell_angle_alpha                  90
_cell_angle_beta                   105.9190(10)
_cell_angle_gamma                  90
_cell_volume                       4437.52(5)
_cell_formula_units_Z              4
_cell_measurement_reflns_used      38964
_cell_measurement_temperature      99.99(10)
_cell_measurement_theta_max        80.1120
_cell_measurement_theta_min        3.3390
_shelx_estimated_absorpt_T_max     0.875
_shelx_estimated_absorpt_T_min     0.469
_exptl_absorpt_coefficient_mu      4.170
_exptl_absorpt_correction_T_max    1.00000
_exptl_absorpt_correction_T_min    0.62830
_exptl_absorpt_correction_type     multi-scan
_exptl_absorpt_process_details
;
CrysAlisPro 1.171.42.64a (Rigaku Oxford Diffraction, 2022)
Empirical absorption correction using spherical harmonics,
implemented in SCALE3 ABSPACK scaling algorithm.
;
_exptl_absorpt_special_details     ?
_exptl_crystal_colour              yellow
_exptl_crystal_colour_primary      yellow
_exptl_crystal_density_diffrn      1.211
_exptl_crystal_density_meas        ?
_exptl_crystal_density_method      ?
_exptl_crystal_description         plate
_exptl_crystal_F_000               1712
_exptl_crystal_size_max            0.214
_exptl_crystal_size_mid            0.162
_exptl_crystal_size_min            0.033
_exptl_transmission_factor_max     ?
_exptl_transmission_factor_min     ?
_diffrn_reflns_av_R_equivalents    0.0469
_diffrn_reflns_av_unetI/netI       0.0248
_diffrn_reflns_Laue_measured_fraction_full  1.000
_diffrn_reflns_Laue_measured_fraction_max  0.984
_diffrn_reflns_limit_h_max         16
_diffrn_reflns_limit_h_min         -15
_diffrn_reflns_limit_k_max         23
_diffrn_reflns_limit_k_min         -19
_diffrn_reflns_limit_l_max         24
_diffrn_reflns_limit_l_min         -24
_diffrn_reflns_number              75912
_diffrn_reflns_point_group_measured_fraction_full  1.000
_diffrn_reflns_point_group_measured_fraction_max  0.984
_diffrn_reflns_theta_full          74.504
_diffrn_reflns_theta_max           80.305
_diffrn_reflns_theta_min           3.327
_diffrn_ambient_environment        N~2~
_diffrn_ambient_temperature        99.99(10)
_diffrn_detector                   'Hybrid Pixel Array Detector'
_diffrn_detector_area_resol_mean   10.0000
_diffrn_detector_type              HyPix
_diffrn_measured_fraction_theta_full  1.000
_diffrn_measured_fraction_theta_max  0.984
_diffrn_measurement_details
;
List of Runs (angles in degrees, time in seconds):

  # Type    Start    End  Width  t~exp~   \w     \q     \k     \f   Frames
--------------------------------------------------------------------------
  1  \w     -4.00  27.00   0.50    0.47    --  -47.30  12.00 -85.00   62
  2  \w   -121.00 -32.00   0.50    0.47    --  -47.30 -12.00 102.00  178
  3  \w    -27.00   8.00   0.50    0.47    --   47.30 -12.00 102.00   70
  4  \w     31.00 122.00   0.50    0.47    --   47.30  12.00 -85.00  182
  5  \w   -166.00 -77.00   0.50    1.89    --  -91.75 -12.00 102.00  178
  6  \w     97.00 178.00   0.50    1.89    --  113.25  12.00 -85.00  162
  7  \w    -14.00  28.00   0.50    0.47    --  -47.30  19.00 -60.00   84
  8  \w    -14.00  28.00   0.50    0.47    --  -47.30  19.00-120.00   84
  9  \w    -37.00  26.00   0.50    0.47    --  -47.30  37.00  60.00  126
 10  \w     34.00  93.00   0.50    0.47    --   47.30-125.00 -60.00  118
 11  \w    -47.00 -20.00   0.50    1.89    --  -91.75  45.00-150.00   54
 12  \w    -47.00 -20.00   0.50    1.89    --  -91.75  45.00  60.00   54
 13  \w     42.00  76.00   0.50    1.89    --  113.25 -61.00-120.00   68
 14  \w    101.00 178.00   0.50    1.89    --  113.25  45.00 -60.00  154
 15  \w     42.00  76.00   0.50    1.89    --  113.25 -61.00-150.00   68
 16  \w     42.00 106.00   0.50    1.89    --  113.25 -94.00 -30.00  128
 17  \w     42.00  76.00   0.50    1.89    --  113.25 -61.00  90.00   68
 18  \w    101.00 178.00   0.50    1.89    --  113.25  30.00 -60.00  154
 19  \w     44.00 111.00   0.50    1.89    --  113.25-125.00  30.00  134
 20  \w     44.00 111.00   0.50    1.89    --  113.25-125.00   0.00  134
 21  \w    101.00 178.00   0.50    1.89    --  113.25  45.00   0.00  154
 22  \w     42.00 106.00   0.50    1.89    --  113.25 -94.00  30.00  128
 23  \w     44.00 111.00   0.50    1.89    --  113.25-125.00 120.00  134
 24  \w     42.00  76.00   0.50    1.89    --  113.25 -61.00-180.00   68
 25  \w    101.00 178.00   0.50    1.89    --  113.25  45.00 -30.00  154
 26  \w    101.00 178.00   0.50    1.89    --  113.25  30.00-180.00  154
 27  \w     42.00  76.00   0.50    1.89    --  113.25 -61.00  30.00   68
 28  \w    101.00 178.00   0.50    1.89    --  113.25  45.00-150.00  154
 29  \w     42.00  76.00   0.50    1.89    --  113.25 -61.00 -90.00   68
 30  \w     42.00 106.00   0.50    1.89    --  113.25 -94.00-150.00  128
 31  \w   -119.00 -25.00   0.50    0.47    --  -47.30 -77.00  90.00  188
 32  \w   -119.00 -25.00   0.50    0.47    --  -47.30 -77.00 -90.00  188
 33  \w   -119.00 -25.00   0.50    0.47    --  -47.30 -77.00   0.00  188
 34  \w   -119.00 -25.00   0.50    0.47    --  -47.30 -77.00-180.00  188
 35  \w   -119.00 -25.00   0.50    0.47    --  -47.30 -77.00 -60.00  188
 36  \w     34.00  93.00   0.50    0.47    --   47.30-125.00-150.00  118
 37  \w   -163.00 -69.00   0.50    1.89    --  -91.75 -77.00  90.00  188
 38  \w    101.00 178.00   0.50    1.89    --  113.25  30.00  60.00  154
 39  \w     44.00  69.00   0.50    1.89    --  113.25-125.00-180.00   50
 40  \w    101.00 178.00   0.50    1.89    --  113.25  45.00 120.00  154
 41  \w     42.00  76.00   0.50    1.89    --  113.25 -61.00 120.00   68
;
_diffrn_measurement_device         'four-circle diffractometer'
_diffrn_measurement_device_type    'XtaLAB Synergy, Dualflex, HyPix'
_diffrn_measurement_method         '\w scans'
_diffrn_orient_matrix_type        
 'CrysAlisPro convention (1999,Acta A55,543-557)'
_diffrn_orient_matrix_UB_11        0.0862096000
_diffrn_orient_matrix_UB_12        0.0126188000
_diffrn_orient_matrix_UB_13        0.0731637000
_diffrn_orient_matrix_UB_21        0.0925388000
_diffrn_orient_matrix_UB_22        0.0019453000
_diffrn_orient_matrix_UB_23        -0.0385107000
_diffrn_orient_matrix_UB_31        -0.0159923000
_diffrn_orient_matrix_UB_32        0.0795956000
_diffrn_orient_matrix_UB_33        -0.0107371000
_diffrn_radiation_monochromator    mirror
_diffrn_radiation_probe            x-ray
_diffrn_radiation_type             'Cu K\a'
_diffrn_radiation_wavelength       1.54184
_diffrn_source                     'micro-focus sealed X-ray tube'
_diffrn_source_type                'PhotonJet (Cu) X-ray Source'
_reflns_Friedel_coverage           0.000
_reflns_Friedel_fraction_full      .
_reflns_Friedel_fraction_max       .
_reflns_number_gt                  8861
_reflns_number_total               9558
_reflns_special_details
;
 Reflections were merged by SHELXL according to the crystal
 class for the calculation of statistics and refinement.
 
 _reflns_Friedel_fraction is defined as the number of unique
 Friedel pairs measured divided by the number that would be
 possible theoretically, ignoring centric projections and
 systematic absences.
;
_reflns_threshold_expression       'I > 2\s(I)'
_computing_cell_refinement         'CrysAlisPro 1.171.42.64a (Rigaku OD, 2022)'
_computing_data_collection         'CrysAlisPro 1.171.42.64a (Rigaku OD, 2022)'
_computing_data_reduction          'CrysAlisPro 1.171.42.64a (Rigaku OD, 2022)'
_computing_molecular_graphics      'Olex2 1.5 (Dolomanov et al., 2009)'
_computing_publication_material    'Olex2 1.5 (Dolomanov et al., 2009)'
_computing_structure_refinement    'SHELXL 2019/2 (Sheldrick, 2015b)'
_computing_structure_solution      'SHELXT 2018/2 (Sheldrick, 2015a)'
_refine_diff_density_max           0.730
_refine_diff_density_min           -0.408
_refine_diff_density_rms           0.055
_refine_ls_extinction_coef         .
_refine_ls_extinction_method       none
_refine_ls_goodness_of_fit_ref     1.084
_refine_ls_hydrogen_treatment      constr
_refine_ls_matrix_type             full
_refine_ls_number_parameters       486
_refine_ls_number_reflns           9558
_refine_ls_number_restraints       0
_refine_ls_R_factor_all            0.0385
_refine_ls_R_factor_gt             0.0358
_refine_ls_restrained_S_all        1.084
_refine_ls_shift/su_max            0.001
_refine_ls_shift/su_mean           0.000
_refine_ls_structure_factor_coef   Fsqd
_refine_ls_weighting_details      
 'w=1/[\s^2^(Fo^2^)+(0.0489P)^2^+2.5261P] where P=(Fo^2^+2Fc^2^)/3'
_refine_ls_weighting_scheme        calc
_refine_ls_wR_factor_gt            0.0953
_refine_ls_wR_factor_ref           0.0970
_refine_special_details            ?
_olex2_refinement_description
;
1. Fixed Uiso
 At 1.2 times of:
  All C(H) groups, All C(H,H) groups
 At 1.5 times of:
  All C(H,H,H) groups
2.a Secondary CH2 refined with riding coordinates:
 C1(H1A,H1B), C5(H5A,H5B)
2.b Aromatic/amide H refined with riding coordinates:
 C10(H10), C11(H11), C12(H12), C13(H13), C14(H14), C16(H16), C17(H17),
 C18(H18), C19(H19), C20(H20), C22(H22), C23(H23), C24(H24), C29(H29), C30(H30),
  C31(H31), C37(H37), C38(H38), C39(H39), C40(H40), C41(H41), C43(H43),
 C44(H44), C45(H45), C46(H46), C47(H47)
2.c Idealised Me refined as rotating group:
 C2(H2A,H2B,H2C), C3(H3A,H3B,H3C), C4(H4A,H4B,H4C), C6(H6A,H6B,H6C), C7(H7A,
 H7B,H7C), C8(H8A,H8B,H8C), C34(H34A,H34B,H34C), C35(H35A,H35B,H35C)
;
_atom_sites_solution_hydrogens     geom
_atom_sites_solution_primary       dual
_atom_sites_solution_secondary     difmap
loop_
  _atom_site_label
  _atom_site_type_symbol
  _atom_site_fract_x
  _atom_site_fract_y
  _atom_site_fract_z
  _atom_site_U_iso_or_equiv
  _atom_site_adp_type
  _atom_site_occupancy
  _atom_site_site_symmetry_order
  _atom_site_calc_flag
  _atom_site_refinement_flags_posn
  _atom_site_refinement_flags_adp
  _atom_site_refinement_flags_occupancy
  _atom_site_disorder_assembly
  _atom_site_disorder_group
 Fe1 Fe 0.45394(2) 0.63446(2) 0.22538(2) 0.01650(7) Uani 1 1 d . . . . .
 P1 P 0.58319(3) 0.53872(2) 0.20874(2) 0.01536(9) Uani 1 1 d . . . . .
 P2 P 0.57429(3) 0.73855(2) 0.22563(2) 0.01552(9) Uani 1 1 d . . . . .
 Si1 Si 0.18127(4) 0.63055(3) 0.13811(3) 0.02539(12) Uani 1 1 d . . . . .
 Si2 Si 0.41823(4) 0.66125(3) 0.39972(2) 0.02337(11) Uani 1 1 d . . . . .
 O1 O 0.73602(9) 0.63870(6) 0.29764(6) 0.0160(2) Uani 1 1 d . . . . .
 C1 C 0.32473(14) 0.63543(9) 0.13016(9) 0.0219(3) Uani 1 1 d . . . . .
 H1A H 0.331314 0.678798 0.103471 0.026 Uiso 1 1 calc R U . . .
 H1B H 0.335833 0.595591 0.099971 0.026 Uiso 1 1 calc R U . . .
 C2 C 0.16143(17) 0.55042(14) 0.18878(14) 0.0458(6) Uani 1 1 d . . . . .
 H2A H 0.165753 0.508823 0.159858 0.069 Uiso 1 1 calc R U . . .
 H2B H 0.088740 0.552195 0.198293 0.069 Uiso 1 1 calc R U . . .
 H2C H 0.219383 0.548196 0.234787 0.069 Uiso 1 1 calc R U . . .
 C3 C 0.07245(16) 0.63015(12) 0.04841(11) 0.0336(5) Uani 1 1 d . . . . .
 H3A H 0.078455 0.673056 0.021812 0.050 Uiso 1 1 calc R U . . .
 H3B H -0.001096 0.627769 0.056583 0.050 Uiso 1 1 calc R U . . .
 H3C H 0.083363 0.589414 0.020156 0.050 Uiso 1 1 calc R U . . .
 C4 C 0.14770(17) 0.70715(14) 0.19011(13) 0.0445(6) Uani 1 1 d . . . . .
 H4A H 0.202970 0.710369 0.237208 0.067 Uiso 1 1 calc R U . . .
 H4B H 0.074152 0.700582 0.197399 0.067 Uiso 1 1 calc R U . . .
 H4C H 0.148500 0.750343 0.162767 0.067 Uiso 1 1 calc R U . . .
 C5 C 0.46641(18) 0.61118(11) 0.33258(10) 0.0313(4) Uani 1 1 d . . . . .
 H5A H 0.431555 0.564564 0.331332 0.038 Uiso 1 1 calc R U . . .
 H5B H 0.546444 0.603824 0.355158 0.038 Uiso 1 1 calc R U . . .
 C6 C 0.28136(18) 0.62719(12) 0.40669(13) 0.0379(5) Uani 1 1 d . . . . .
 H6A H 0.227769 0.628193 0.358809 0.057 Uiso 1 1 calc R U . . .
 H6B H 0.254620 0.656617 0.440123 0.057 Uiso 1 1 calc R U . . .
 H6C H 0.290271 0.578993 0.424763 0.057 Uiso 1 1 calc R U . . .
 C7 C 0.5205(2) 0.65397(14) 0.49177(12) 0.0449(6) Uani 1 1 d . . . . .
 H7A H 0.526485 0.604977 0.507405 0.067 Uiso 1 1 calc R U . . .
 H7B H 0.495192 0.682447 0.526537 0.067 Uiso 1 1 calc R U . . .
 H7C H 0.593077 0.670716 0.489222 0.067 Uiso 1 1 calc R U . . .
 C8 C 0.39891(16) 0.75721(11) 0.37854(11) 0.0302(4) Uani 1 1 d . . . . .
 H8A H 0.469892 0.777905 0.377662 0.045 Uiso 1 1 calc R U . . .
 H8B H 0.371536 0.780387 0.415738 0.045 Uiso 1 1 calc R U . . .
 H8C H 0.345242 0.763368 0.331169 0.045 Uiso 1 1 calc R U . . .
 C9 C 0.66409(13) 0.53955(9) 0.14271(8) 0.0175(3) Uani 1 1 d . . . . .
 C10 C 0.60555(14) 0.54577(10) 0.06981(9) 0.0225(3) Uani 1 1 d . . . . .
 H10 H 0.527533 0.551778 0.056915 0.027 Uiso 1 1 calc R U . . .
 C11 C 0.65982(16) 0.54328(10) 0.01613(9) 0.0267(4) Uani 1 1 d . . . . .
 H11 H 0.619048 0.547315 -0.033261 0.032 Uiso 1 1 calc R U . . .
 C12 C 0.77402(16) 0.53488(11) 0.03460(10) 0.0310(4) Uani 1 1 d . . . . .
 H12 H 0.811540 0.533053 -0.002082 0.037 Uiso 1 1 calc R U . . .
 C13 C 0.83259(16) 0.52919(13) 0.10646(11) 0.0375(5) Uani 1 1 d . . . . .
 H13 H 0.910667 0.523550 0.119126 0.045 Uiso 1 1 calc R U . . .
 C14 C 0.77817(14) 0.53166(11) 0.16073(10) 0.0290(4) Uani 1 1 d . . . . .
 H14 H 0.819300 0.527933 0.210082 0.035 Uiso 1 1 calc R U . . .
 C15 C 0.51233(13) 0.45447(9) 0.18727(8) 0.0187(3) Uani 1 1 d . . . . .
 C16 C 0.55895(13) 0.39803(9) 0.16018(9) 0.0211(3) Uani 1 1 d . . . . .
 H16 H 0.628820 0.403291 0.150666 0.025 Uiso 1 1 calc R U . . .
 C17 C 0.50433(15) 0.33434(10) 0.14700(9) 0.0243(4) Uani 1 1 d . . . . .
 H17 H 0.537352 0.296031 0.129224 0.029 Uiso 1 1 calc R U . . .
 C18 C 0.40136(16) 0.32642(10) 0.15973(10) 0.0271(4) Uani 1 1 d . . . . .
 H18 H 0.363931 0.282768 0.150789 0.033 Uiso 1 1 calc R U . . .
 C19 C 0.35338(17) 0.38271(11) 0.18563(11) 0.0316(4) Uani 1 1 d . . . . .
 H19 H 0.282561 0.377755 0.193818 0.038 Uiso 1 1 calc R U . . .
 C20 C 0.40891(15) 0.44606(10) 0.19951(10) 0.0258(4) Uani 1 1 d . . . . .
 H20 H 0.375974 0.484212 0.217591 0.031 Uiso 1 1 calc R U . . .
 C21 C 0.68352(13) 0.51974(9) 0.29582(8) 0.0165(3) Uani 1 1 d . . . . .
 C22 C 0.68931(14) 0.45582(9) 0.33191(9) 0.0205(3) Uani 1 1 d . . . . .
 H22 H 0.647000 0.417127 0.308343 0.025 Uiso 1 1 calc R U . . .
 C23 C 0.75691(15) 0.44858(9) 0.40236(9) 0.0229(3) Uani 1 1 d . . . . .
 H23 H 0.759681 0.405088 0.426734 0.027 Uiso 1 1 calc R U . . .
 C24 C 0.82018(14) 0.50437(9) 0.43717(9) 0.0213(3) Uani 1 1 d . . . . .
 H24 H 0.865425 0.498735 0.485325 0.026 Uiso 1 1 calc R U . . .
 C25 C 0.81825(13) 0.56863(9) 0.40240(8) 0.0175(3) Uani 1 1 d . . . . .
 C26 C 0.74742(13) 0.57461(8) 0.33284(8) 0.0159(3) Uani 1 1 d . . . . .
 C27 C 0.74143(13) 0.69624(8) 0.34257(8) 0.0153(3) Uani 1 1 d . . . . .
 C28 C 0.81436(13) 0.69583(9) 0.41184(8) 0.0171(3) Uani 1 1 d . . . . .
 C29 C 0.81443(13) 0.75476(9) 0.45477(8) 0.0194(3) Uani 1 1 d . . . . .
 H29 H 0.861645 0.755933 0.502748 0.023 Uiso 1 1 calc R U . . .
 C30 C 0.74662(14) 0.81170(9) 0.42851(9) 0.0203(3) Uani 1 1 d . . . . .
 H30 H 0.748893 0.851696 0.458234 0.024 Uiso 1 1 calc R U . . .
 C31 C 0.67535(13) 0.81043(9) 0.35882(9) 0.0187(3) Uani 1 1 d . . . . .
 H31 H 0.629412 0.849639 0.341164 0.022 Uiso 1 1 calc R U . . .
 C32 C 0.67104(13) 0.75188(9) 0.31480(8) 0.0166(3) Uani 1 1 d . . . . .
 C33 C 0.88871(14) 0.63198(8) 0.43372(8) 0.0178(3) Uani 1 1 d . . . . .
 C34 C 0.98508(14) 0.63711(9) 0.39842(10) 0.0225(3) Uani 1 1 d . . . . .
 H34A H 1.031047 0.677813 0.417917 0.034 Uiso 1 1 calc R U . . .
 H34B H 0.955221 0.642227 0.345923 0.034 Uiso 1 1 calc R U . . .
 H34C H 1.030110 0.594537 0.409040 0.034 Uiso 1 1 calc R U . . .
 C35 C 0.93656(16) 0.62700(10) 0.51566(9) 0.0246(4) Uani 1 1 d . . . . .
 H35A H 0.982747 0.585010 0.527616 0.037 Uiso 1 1 calc R U . . .
 H35B H 0.876045 0.624255 0.538646 0.037 Uiso 1 1 calc R U . . .
 H35C H 0.981620 0.668534 0.533319 0.037 Uiso 1 1 calc R U . . .
 C36 C 0.50125(14) 0.82210(9) 0.20632(8) 0.0188(3) Uani 1 1 d . . . . .
 C37 C 0.55540(15) 0.88470(9) 0.20073(9) 0.0225(3) Uani 1 1 d . . . . .
 H37 H 0.633304 0.884931 0.208081 0.027 Uiso 1 1 calc R U . . .
 C38 C 0.49618(17) 0.94663(10) 0.18452(9) 0.0276(4) Uani 1 1 d . . . . .
 H38 H 0.533645 0.989163 0.181265 0.033 Uiso 1 1 calc R U . . .
 C39 C 0.38192(17) 0.94645(10) 0.17301(10) 0.0305(4) Uani 1 1 d . . . . .
 H39 H 0.341389 0.988850 0.161719 0.037 Uiso 1 1 calc R U . . .
 C40 C 0.32724(16) 0.88456(11) 0.17800(10) 0.0308(4) Uani 1 1 d . . . . .
 H40 H 0.249225 0.884480 0.170113 0.037 Uiso 1 1 calc R U . . .
 C41 C 0.38669(14) 0.82240(10) 0.19460(9) 0.0233(3) Uani 1 1 d . . . . .
 H41 H 0.348999 0.779977 0.197953 0.028 Uiso 1 1 calc R U . . .
 C42 C 0.66555(13) 0.74133(8) 0.16597(8) 0.0174(3) Uani 1 1 d . . . . .
 C43 C 0.62301(15) 0.71741(9) 0.09514(9) 0.0230(3) Uani 1 1 d . . . . .
 H43 H 0.549345 0.700193 0.079675 0.028 Uiso 1 1 calc R U . . .
 C44 C 0.68777(17) 0.71868(10) 0.04734(10) 0.0299(4) Uani 1 1 d . . . . .
 H44 H 0.657817 0.703285 -0.001105 0.036 Uiso 1 1 calc R U . . .
 C45 C 0.79629(17) 0.74233(10) 0.06987(10) 0.0302(4) Uani 1 1 d . . . . .
 H45 H 0.840952 0.742368 0.037190 0.036 Uiso 1 1 calc R U . . .
 C46 C 0.83926(15) 0.76592(10) 0.14027(11) 0.0271(4) Uani 1 1 d . . . . .
 H46 H 0.913408 0.782298 0.155792 0.032 Uiso 1 1 calc R U . . .
 C47 C 0.77403(14) 0.76564(9) 0.18815(9) 0.0218(3) Uani 1 1 d . . . . .
 H47 H 0.803628 0.782121 0.236230 0.026 Uiso 1 1 calc R U . . .

loop_
  _atom_site_aniso_label
  _atom_site_aniso_U_11
  _atom_site_aniso_U_22
  _atom_site_aniso_U_33
  _atom_site_aniso_U_23
  _atom_site_aniso_U_13
  _atom_site_aniso_U_12
 Fe1 0.01449(13) 0.01893(14) 0.01544(12) 0.00153(9) 0.00304(9) 0.00097(9)
 P1 0.01456(17) 0.01631(19) 0.01392(17) -0.00034(14) 0.00170(14) 0.00013(14)
 P2 0.01493(18) 0.01597(19) 0.01409(17) 0.00078(14) 0.00134(14) 0.00080(14)
 Si1 0.0154(2) 0.0348(3) 0.0244(2) 0.0074(2) 0.00268(18) 0.00005(18)
 Si2 0.0206(2) 0.0309(3) 0.0194(2) -0.00031(19) 0.00683(17) 0.00033(19)
 O1 0.0192(5) 0.0149(5) 0.0123(5) 0.0004(4) 0.0016(4) 0.0005(4)
 C1 0.0151(7) 0.0244(9) 0.0226(8) 0.0039(6) -0.0008(6) -0.0006(6)
 C2 0.0230(9) 0.0590(15) 0.0518(13) 0.0279(12) 0.0044(9) -0.0044(10)
 C3 0.0207(9) 0.0450(12) 0.0308(10) 0.0061(9) -0.0006(7) -0.0021(8)
 C4 0.0239(9) 0.0634(16) 0.0475(13) -0.0105(11) 0.0117(9) 0.0043(10)
 C5 0.0404(11) 0.0345(10) 0.0222(8) 0.0070(8) 0.0140(8) 0.0120(9)
 C6 0.0322(10) 0.0412(12) 0.0469(12) -0.0085(10) 0.0218(9) -0.0076(9)
 C7 0.0454(13) 0.0525(14) 0.0292(10) -0.0038(10) -0.0028(9) 0.0097(11)
 C8 0.0287(9) 0.0334(10) 0.0313(9) -0.0006(8) 0.0131(8) 0.0032(8)
 C9 0.0182(7) 0.0175(8) 0.0161(7) -0.0010(6) 0.0037(6) -0.0019(6)
 C10 0.0200(8) 0.0269(9) 0.0183(8) 0.0008(7) 0.0015(6) -0.0018(7)
 C11 0.0311(9) 0.0304(10) 0.0176(8) -0.0009(7) 0.0048(7) -0.0057(8)
 C12 0.0308(9) 0.0405(11) 0.0257(9) -0.0027(8) 0.0146(8) -0.0053(8)
 C13 0.0196(8) 0.0640(15) 0.0305(10) -0.0015(10) 0.0093(7) -0.0018(9)
 C14 0.0185(8) 0.0476(12) 0.0196(8) 0.0005(8) 0.0031(6) -0.0011(8)
 C15 0.0185(7) 0.0207(8) 0.0147(7) 0.0002(6) 0.0009(6) -0.0013(6)
 C16 0.0177(7) 0.0209(8) 0.0229(8) -0.0005(7) 0.0025(6) 0.0006(6)
 C17 0.0280(9) 0.0199(8) 0.0229(8) -0.0030(7) 0.0034(7) 0.0000(7)
 C18 0.0320(9) 0.0246(9) 0.0245(8) -0.0042(7) 0.0071(7) -0.0108(7)
 C19 0.0298(9) 0.0342(10) 0.0351(10) -0.0089(8) 0.0164(8) -0.0124(8)
 C20 0.0259(9) 0.0262(9) 0.0279(9) -0.0070(7) 0.0118(7) -0.0051(7)
 C21 0.0159(7) 0.0177(8) 0.0150(7) 0.0008(6) 0.0030(6) 0.0022(6)
 C22 0.0220(8) 0.0179(8) 0.0204(8) 0.0004(6) 0.0037(6) 0.0008(6)
 C23 0.0281(8) 0.0173(8) 0.0215(8) 0.0043(6) 0.0039(7) 0.0018(7)
 C24 0.0233(8) 0.0233(9) 0.0151(7) 0.0025(6) 0.0013(6) 0.0034(7)
 C25 0.0173(7) 0.0197(8) 0.0153(7) -0.0005(6) 0.0041(6) 0.0027(6)
 C26 0.0170(7) 0.0162(8) 0.0144(7) 0.0018(6) 0.0037(6) 0.0018(6)
 C27 0.0167(7) 0.0161(8) 0.0130(7) -0.0021(6) 0.0042(6) -0.0018(6)
 C28 0.0162(7) 0.0197(8) 0.0145(7) 0.0004(6) 0.0030(6) -0.0001(6)
 C29 0.0190(7) 0.0233(8) 0.0140(7) -0.0030(6) 0.0015(6) -0.0009(6)
 C30 0.0213(8) 0.0213(8) 0.0181(7) -0.0050(6) 0.0047(6) -0.0002(6)
 C31 0.0176(7) 0.0191(8) 0.0185(7) -0.0007(6) 0.0037(6) 0.0006(6)
 C32 0.0164(7) 0.0182(8) 0.0145(7) 0.0004(6) 0.0030(6) -0.0014(6)
 C33 0.0176(7) 0.0192(8) 0.0139(7) -0.0007(6) 0.0001(6) 0.0009(6)
 C34 0.0178(8) 0.0242(9) 0.0242(8) -0.0010(7) 0.0034(6) 0.0013(6)
 C35 0.0278(9) 0.0256(9) 0.0151(7) -0.0017(6) -0.0029(7) 0.0036(7)
 C36 0.0218(8) 0.0191(8) 0.0142(7) 0.0002(6) 0.0026(6) 0.0028(6)
 C37 0.0251(8) 0.0215(8) 0.0185(7) -0.0001(6) 0.0017(6) 0.0007(7)
 C38 0.0411(10) 0.0189(9) 0.0193(8) 0.0010(7) 0.0024(7) 0.0018(8)
 C39 0.0427(11) 0.0264(10) 0.0209(8) 0.0017(7) 0.0060(8) 0.0177(8)
 C40 0.0277(9) 0.0374(11) 0.0290(9) 0.0045(8) 0.0107(8) 0.0129(8)
 C41 0.0221(8) 0.0262(9) 0.0219(8) 0.0026(7) 0.0065(6) 0.0052(7)
 C42 0.0200(7) 0.0160(8) 0.0156(7) 0.0026(6) 0.0039(6) 0.0035(6)
 C43 0.0258(8) 0.0239(9) 0.0168(7) 0.0001(6) 0.0019(6) 0.0026(7)
 C44 0.0426(11) 0.0293(10) 0.0188(8) 0.0003(7) 0.0104(8) 0.0046(8)
 C45 0.0406(10) 0.0264(9) 0.0304(9) 0.0058(8) 0.0214(8) 0.0081(8)
 C46 0.0234(8) 0.0271(9) 0.0338(9) 0.0054(8) 0.0131(7) 0.0023(7)
 C47 0.0213(8) 0.0231(9) 0.0208(8) 0.0013(7) 0.0055(6) 0.0000(7)

_geom_special_details
;
 All esds (except the esd in the dihedral angle between two l.s. planes)
 are estimated using the full covariance matrix.  The cell esds are taken
 into account individually in the estimation of esds in distances, angles
 and torsion angles; correlations between esds in cell parameters are only
 used when they are defined by crystal symmetry.  An approximate (isotropic)
 treatment of cell esds is used for estimating esds involving l.s. planes.
;
loop_
  _geom_bond_atom_site_label_1
  _geom_bond_atom_site_label_2
  _geom_bond_distance
  _geom_bond_site_symmetry_2
  _geom_bond_publ_flag
 Fe1 P1 2.5246(5) . ?
 Fe1 P2 2.4981(5) . ?
 Fe1 C1 2.0867(17) . ?
 Fe1 C5 2.0708(18) . ?
 P1 C9 1.8305(16) . ?
 P1 C15 1.8314(17) . ?
 P1 C21 1.8340(16) . ?
 P2 C32 1.8264(16) . ?
 P2 C36 1.8282(17) . ?
 P2 C42 1.8312(16) . ?
 Si1 C1 1.8528(18) . ?
 Si1 C2 1.868(2) . ?
 Si1 C3 1.884(2) . ?
 Si1 C4 1.884(2) . ?
 Si2 C5 1.8371(19) . ?
 Si2 C6 1.878(2) . ?
 Si2 C7 1.885(2) . ?
 Si2 C8 1.880(2) . ?
 O1 C26 1.3875(19) . ?
 O1 C27 1.3883(19) . ?
 C1 H1A 0.9900 . ?
 C1 H1B 0.9900 . ?
 C2 H2A 0.9800 . ?
 C2 H2B 0.9800 . ?
 C2 H2C 0.9800 . ?
 C3 H3A 0.9800 . ?
 C3 H3B 0.9800 . ?
 C3 H3C 0.9800 . ?
 C4 H4A 0.9800 . ?
 C4 H4B 0.9800 . ?
 C4 H4C 0.9800 . ?
 C5 H5A 0.9900 . ?
 C5 H5B 0.9900 . ?
 C6 H6A 0.9800 . ?
 C6 H6B 0.9800 . ?
 C6 H6C 0.9800 . ?
 C7 H7A 0.9800 . ?
 C7 H7B 0.9800 . ?
 C7 H7C 0.9800 . ?
 C8 H8A 0.9800 . ?
 C8 H8B 0.9800 . ?
 C8 H8C 0.9800 . ?
 C9 C10 1.397(2) . ?
 C9 C14 1.388(2) . ?
 C10 H10 0.9500 . ?
 C10 C11 1.385(2) . ?
 C11 H11 0.9500 . ?
 C11 C12 1.390(3) . ?
 C12 H12 0.9500 . ?
 C12 C13 1.379(3) . ?
 C13 H13 0.9500 . ?
 C13 C14 1.396(3) . ?
 C14 H14 0.9500 . ?
 C15 C16 1.395(2) . ?
 C15 C20 1.392(2) . ?
 C16 H16 0.9500 . ?
 C16 C17 1.386(3) . ?
 C17 H17 0.9500 . ?
 C17 C18 1.389(3) . ?
 C18 H18 0.9500 . ?
 C18 C19 1.390(3) . ?
 C19 H19 0.9500 . ?
 C19 C20 1.386(3) . ?
 C20 H20 0.9500 . ?
 C21 C22 1.397(2) . ?
 C21 C26 1.392(2) . ?
 C22 H22 0.9500 . ?
 C22 C23 1.394(2) . ?
 C23 H23 0.9500 . ?
 C23 C24 1.387(2) . ?
 C24 H24 0.9500 . ?
 C24 C25 1.395(2) . ?
 C25 C26 1.393(2) . ?
 C25 C33 1.523(2) . ?
 C27 C28 1.394(2) . ?
 C27 C32 1.392(2) . ?
 C28 C29 1.396(2) . ?
 C28 C33 1.524(2) . ?
 C29 H29 0.9500 . ?
 C29 C30 1.389(2) . ?
 C30 H30 0.9500 . ?
 C30 C31 1.392(2) . ?
 C31 H31 0.9500 . ?
 C31 C32 1.395(2) . ?
 C33 C34 1.545(2) . ?
 C33 C35 1.527(2) . ?
 C34 H34A 0.9800 . ?
 C34 H34B 0.9800 . ?
 C34 H34C 0.9800 . ?
 C35 H35A 0.9800 . ?
 C35 H35B 0.9800 . ?
 C35 H35C 0.9800 . ?
 C36 C37 1.395(2) . ?
 C36 C41 1.395(2) . ?
 C37 H37 0.9500 . ?
 C37 C38 1.387(3) . ?
 C38 H38 0.9500 . ?
 C38 C39 1.392(3) . ?
 C39 H39 0.9500 . ?
 C39 C40 1.384(3) . ?
 C40 H40 0.9500 . ?
 C40 C41 1.393(3) . ?
 C41 H41 0.9500 . ?
 C42 C43 1.396(2) . ?
 C42 C47 1.392(2) . ?
 C43 H43 0.9500 . ?
 C43 C44 1.384(3) . ?
 C44 H44 0.9500 . ?
 C44 C45 1.388(3) . ?
 C45 H45 0.9500 . ?
 C45 C46 1.387(3) . ?
 C46 H46 0.9500 . ?
 C46 C47 1.390(2) . ?
 C47 H47 0.9500 . ?

loop_
  _geom_angle_atom_site_label_1
  _geom_angle_atom_site_label_2
  _geom_angle_atom_site_label_3
  _geom_angle
  _geom_angle_site_symmetry_1
  _geom_angle_site_symmetry_3
  _geom_angle_publ_flag
 P2 Fe1 P1 99.628(15) . . ?
 C1 Fe1 P1 105.56(5) . . ?
 C1 Fe1 P2 108.64(5) . . ?
 C5 Fe1 P1 95.42(6) . . ?
 C5 Fe1 P2 106.78(7) . . ?
 C5 Fe1 C1 134.62(8) . . ?
 C9 P1 Fe1 125.48(5) . . ?
 C9 P1 C15 100.35(7) . . ?
 C9 P1 C21 105.11(7) . . ?
 C15 P1 Fe1 112.07(5) . . ?
 C15 P1 C21 101.64(7) . . ?
 C21 P1 Fe1 109.44(5) . . ?
 C32 P2 Fe1 111.08(5) . . ?
 C32 P2 C36 103.69(7) . . ?
 C32 P2 C42 102.31(7) . . ?
 C36 P2 Fe1 115.16(6) . . ?
 C36 P2 C42 102.32(7) . . ?
 C42 P2 Fe1 120.30(5) . . ?
 C1 Si1 C2 110.87(9) . . ?
 C1 Si1 C3 113.79(9) . . ?
 C1 Si1 C4 111.66(9) . . ?
 C2 Si1 C3 107.85(10) . . ?
 C2 Si1 C4 106.21(13) . . ?
 C3 Si1 C4 106.05(10) . . ?
 C5 Si2 C6 110.74(10) . . ?
 C5 Si2 C7 110.44(10) . . ?
 C5 Si2 C8 113.83(9) . . ?
 C6 Si2 C7 108.04(12) . . ?
 C6 Si2 C8 106.69(10) . . ?
 C8 Si2 C7 106.83(11) . . ?
 C26 O1 C27 114.54(12) . . ?
 Fe1 C1 H1A 107.8 . . ?
 Fe1 C1 H1B 107.8 . . ?
 Si1 C1 Fe1 117.90(9) . . ?
 Si1 C1 H1A 107.8 . . ?
 Si1 C1 H1B 107.8 . . ?
 H1A C1 H1B 107.2 . . ?
 Si1 C2 H2A 109.5 . . ?
 Si1 C2 H2B 109.5 . . ?
 Si1 C2 H2C 109.5 . . ?
 H2A C2 H2B 109.5 . . ?
 H2A C2 H2C 109.5 . . ?
 H2B C2 H2C 109.5 . . ?
 Si1 C3 H3A 109.5 . . ?
 Si1 C3 H3B 109.5 . . ?
 Si1 C3 H3C 109.5 . . ?
 H3A C3 H3B 109.5 . . ?
 H3A C3 H3C 109.5 . . ?
 H3B C3 H3C 109.5 . . ?
 Si1 C4 H4A 109.5 . . ?
 Si1 C4 H4B 109.5 . . ?
 Si1 C4 H4C 109.5 . . ?
 H4A C4 H4B 109.5 . . ?
 H4A C4 H4C 109.5 . . ?
 H4B C4 H4C 109.5 . . ?
 Fe1 C5 H5A 104.9 . . ?
 Fe1 C5 H5B 104.9 . . ?
 Si2 C5 Fe1 129.56(11) . . ?
 Si2 C5 H5A 104.9 . . ?
 Si2 C5 H5B 104.9 . . ?
 H5A C5 H5B 105.8 . . ?
 Si2 C6 H6A 109.5 . . ?
 Si2 C6 H6B 109.5 . . ?
 Si2 C6 H6C 109.5 . . ?
 H6A C6 H6B 109.5 . . ?
 H6A C6 H6C 109.5 . . ?
 H6B C6 H6C 109.5 . . ?
 Si2 C7 H7A 109.5 . . ?
 Si2 C7 H7B 109.5 . . ?
 Si2 C7 H7C 109.5 . . ?
 H7A C7 H7B 109.5 . . ?
 H7A C7 H7C 109.5 . . ?
 H7B C7 H7C 109.5 . . ?
 Si2 C8 H8A 109.5 . . ?
 Si2 C8 H8B 109.5 . . ?
 Si2 C8 H8C 109.5 . . ?
 H8A C8 H8B 109.5 . . ?
 H8A C8 H8C 109.5 . . ?
 H8B C8 H8C 109.5 . . ?
 C10 C9 P1 117.12(12) . . ?
 C14 C9 P1 123.93(13) . . ?
 C14 C9 C10 118.90(15) . . ?
 C9 C10 H10 119.6 . . ?
 C11 C10 C9 120.83(16) . . ?
 C11 C10 H10 119.6 . . ?
 C10 C11 H11 120.0 . . ?
 C10 C11 C12 119.92(16) . . ?
 C12 C11 H11 120.0 . . ?
 C11 C12 H12 120.2 . . ?
 C13 C12 C11 119.65(17) . . ?
 C13 C12 H12 120.2 . . ?
 C12 C13 H13 119.7 . . ?
 C12 C13 C14 120.60(18) . . ?
 C14 C13 H13 119.7 . . ?
 C9 C14 C13 120.09(17) . . ?
 C9 C14 H14 120.0 . . ?
 C13 C14 H14 120.0 . . ?
 C16 C15 P1 122.41(13) . . ?
 C20 C15 P1 118.83(13) . . ?
 C20 C15 C16 118.75(16) . . ?
 C15 C16 H16 119.7 . . ?
 C17 C16 C15 120.65(16) . . ?
 C17 C16 H16 119.7 . . ?
 C16 C17 H17 119.9 . . ?
 C16 C17 C18 120.11(17) . . ?
 C18 C17 H17 119.9 . . ?
 C17 C18 H18 120.2 . . ?
 C17 C18 C19 119.67(17) . . ?
 C19 C18 H18 120.2 . . ?
 C18 C19 H19 120.0 . . ?
 C20 C19 C18 119.99(17) . . ?
 C20 C19 H19 120.0 . . ?
 C15 C20 H20 119.6 . . ?
 C19 C20 C15 120.82(17) . . ?
 C19 C20 H20 119.6 . . ?
 C22 C21 P1 123.72(12) . . ?
 C26 C21 P1 118.24(12) . . ?
 C26 C21 C22 117.46(14) . . ?
 C21 C22 H22 119.9 . . ?
 C23 C22 C21 120.26(16) . . ?
 C23 C22 H22 119.9 . . ?
 C22 C23 H23 119.7 . . ?
 C24 C23 C22 120.53(16) . . ?
 C24 C23 H23 119.7 . . ?
 C23 C24 H24 119.6 . . ?
 C23 C24 C25 120.88(15) . . ?
 C25 C24 H24 119.6 . . ?
 C24 C25 C33 125.36(14) . . ?
 C26 C25 C24 117.03(15) . . ?
 C26 C25 C33 117.60(14) . . ?
 O1 C26 C21 116.62(13) . . ?
 O1 C26 C25 119.58(14) . . ?
 C21 C26 C25 123.78(15) . . ?
 O1 C27 C28 119.78(14) . . ?
 O1 C27 C32 116.68(13) . . ?
 C32 C27 C28 123.54(15) . . ?
 C27 C28 C29 116.97(15) . . ?
 C27 C28 C33 117.44(14) . . ?
 C29 C28 C33 125.58(14) . . ?
 C28 C29 H29 119.4 . . ?
 C30 C29 C28 121.10(15) . . ?
 C30 C29 H29 119.4 . . ?
 C29 C30 H30 119.9 . . ?
 C29 C30 C31 120.30(15) . . ?
 C31 C30 H30 119.9 . . ?
 C30 C31 H31 119.8 . . ?
 C30 C31 C32 120.34(15) . . ?
 C32 C31 H31 119.8 . . ?
 C27 C32 P2 116.26(12) . . ?
 C27 C32 C31 117.73(14) . . ?
 C31 C32 P2 125.87(12) . . ?
 C25 C33 C28 106.35(13) . . ?
 C25 C33 C34 108.52(13) . . ?
 C25 C33 C35 112.32(14) . . ?
 C28 C33 C34 108.85(13) . . ?
 C28 C33 C35 111.89(13) . . ?
 C35 C33 C34 108.80(14) . . ?
 C33 C34 H34A 109.5 . . ?
 C33 C34 H34B 109.5 . . ?
 C33 C34 H34C 109.5 . . ?
 H34A C34 H34B 109.5 . . ?
 H34A C34 H34C 109.5 . . ?
 H34B C34 H34C 109.5 . . ?
 C33 C35 H35A 109.5 . . ?
 C33 C35 H35B 109.5 . . ?
 C33 C35 H35C 109.5 . . ?
 H35A C35 H35B 109.5 . . ?
 H35A C35 H35C 109.5 . . ?
 H35B C35 H35C 109.5 . . ?
 C37 C36 P2 122.44(13) . . ?
 C41 C36 P2 118.35(13) . . ?
 C41 C36 C37 119.19(16) . . ?
 C36 C37 H37 119.8 . . ?
 C38 C37 C36 120.41(17) . . ?
 C38 C37 H37 119.8 . . ?
 C37 C38 H38 120.0 . . ?
 C37 C38 C39 120.01(18) . . ?
 C39 C38 H38 120.0 . . ?
 C38 C39 H39 120.0 . . ?
 C40 C39 C38 120.08(17) . . ?
 C40 C39 H39 120.0 . . ?
 C39 C40 H40 120.0 . . ?
 C39 C40 C41 119.95(18) . . ?
 C41 C40 H40 120.0 . . ?
 C36 C41 H41 119.8 . . ?
 C40 C41 C36 120.36(18) . . ?
 C40 C41 H41 119.8 . . ?
 C43 C42 P2 117.57(13) . . ?
 C47 C42 P2 123.15(12) . . ?
 C47 C42 C43 119.27(15) . . ?
 C42 C43 H43 119.9 . . ?
 C44 C43 C42 120.24(17) . . ?
 C44 C43 H43 119.9 . . ?
 C43 C44 H44 119.8 . . ?
 C43 C44 C45 120.31(17) . . ?
 C45 C44 H44 119.8 . . ?
 C44 C45 H45 120.1 . . ?
 C46 C45 C44 119.75(17) . . ?
 C46 C45 H45 120.1 . . ?
 C45 C46 H46 119.9 . . ?
 C45 C46 C47 120.12(17) . . ?
 C47 C46 H46 119.9 . . ?
 C42 C47 H47 119.9 . . ?
 C46 C47 C42 120.30(16) . . ?
 C46 C47 H47 119.9 . . ?

loop_
  _geom_torsion_atom_site_label_1
  _geom_torsion_atom_site_label_2
  _geom_torsion_atom_site_label_3
  _geom_torsion_atom_site_label_4
  _geom_torsion
  _geom_torsion_site_symmetry_1
  _geom_torsion_site_symmetry_2
  _geom_torsion_site_symmetry_3
  _geom_torsion_site_symmetry_4
  _geom_torsion_publ_flag
 Fe1 P1 C9 C10 -58.45(15) . . . . ?
 Fe1 P1 C9 C14 124.19(15) . . . . ?
 Fe1 P1 C15 C16 165.42(12) . . . . ?
 Fe1 P1 C15 C20 -15.62(15) . . . . ?
 Fe1 P1 C21 C22 115.20(13) . . . . ?
 Fe1 P1 C21 C26 -55.78(13) . . . . ?
 Fe1 P2 C32 C27 57.80(13) . . . . ?
 Fe1 P2 C32 C31 -117.75(14) . . . . ?
 Fe1 P2 C36 C37 -176.64(12) . . . . ?
 Fe1 P2 C36 C41 1.32(15) . . . . ?
 Fe1 P2 C42 C43 42.30(15) . . . . ?
 Fe1 P2 C42 C47 -137.40(13) . . . . ?
 P1 C9 C10 C11 -176.72(14) . . . . ?
 P1 C9 C14 C13 176.56(17) . . . . ?
 P1 C15 C16 C17 177.72(13) . . . . ?
 P1 C15 C20 C19 -178.50(15) . . . . ?
 P1 C21 C22 C23 -170.90(13) . . . . ?
 P1 C21 C26 O1 -5.04(19) . . . . ?
 P1 C21 C26 C25 173.34(12) . . . . ?
 P2 C36 C37 C38 178.66(13) . . . . ?
 P2 C36 C41 C40 -178.46(14) . . . . ?
 P2 C42 C43 C44 179.53(14) . . . . ?
 P2 C42 C47 C46 179.56(14) . . . . ?
 O1 C27 C28 C29 -178.90(14) . . . . ?
 O1 C27 C28 C33 2.3(2) . . . . ?
 O1 C27 C32 P2 4.37(18) . . . . ?
 O1 C27 C32 C31 -179.71(14) . . . . ?
 C2 Si1 C1 Fe1 -57.14(14) . . . . ?
 C3 Si1 C1 Fe1 -178.91(10) . . . . ?
 C4 Si1 C1 Fe1 61.08(13) . . . . ?
 C6 Si2 C5 Fe1 97.89(17) . . . . ?
 C7 Si2 C5 Fe1 -142.47(15) . . . . ?
 C8 Si2 C5 Fe1 -22.31(19) . . . . ?
 C9 P1 C15 C16 30.13(15) . . . . ?
 C9 P1 C15 C20 -150.91(14) . . . . ?
 C9 P1 C21 C22 -107.67(14) . . . . ?
 C9 P1 C21 C26 81.35(13) . . . . ?
 C9 C10 C11 C12 -0.3(3) . . . . ?
 C10 C9 C14 C13 -0.8(3) . . . . ?
 C10 C11 C12 C13 -0.1(3) . . . . ?
 C11 C12 C13 C14 0.1(4) . . . . ?
 C12 C13 C14 C9 0.3(4) . . . . ?
 C14 C9 C10 C11 0.8(3) . . . . ?
 C15 P1 C9 C10 68.37(14) . . . . ?
 C15 P1 C9 C14 -108.99(17) . . . . ?
 C15 P1 C21 C22 -3.45(16) . . . . ?
 C15 P1 C21 C26 -174.43(12) . . . . ?
 C15 C16 C17 C18 0.9(3) . . . . ?
 C16 C15 C20 C19 0.5(3) . . . . ?
 C16 C17 C18 C19 0.1(3) . . . . ?
 C17 C18 C19 C20 -0.8(3) . . . . ?
 C18 C19 C20 C15 0.5(3) . . . . ?
 C20 C15 C16 C17 -1.2(2) . . . . ?
 C21 P1 C9 C10 173.54(13) . . . . ?
 C21 P1 C9 C14 -3.82(18) . . . . ?
 C21 P1 C15 C16 -77.82(15) . . . . ?
 C21 P1 C15 C20 101.13(14) . . . . ?
 C21 C22 C23 C24 -0.8(3) . . . . ?
 C22 C21 C26 O1 -176.59(14) . . . . ?
 C22 C21 C26 C25 1.8(2) . . . . ?
 C22 C23 C24 C25 -0.5(3) . . . . ?
 C23 C24 C25 C26 2.2(2) . . . . ?
 C23 C24 C25 C33 -176.49(16) . . . . ?
 C24 C25 C26 O1 175.37(14) . . . . ?
 C24 C25 C26 C21 -3.0(2) . . . . ?
 C24 C25 C33 C28 -140.39(16) . . . . ?
 C24 C25 C33 C34 102.65(18) . . . . ?
 C24 C25 C33 C35 -17.7(2) . . . . ?
 C26 O1 C27 C28 37.10(19) . . . . ?
 C26 O1 C27 C32 -142.43(14) . . . . ?
 C26 C21 C22 C23 0.1(2) . . . . ?
 C26 C25 C33 C28 40.89(18) . . . . ?
 C26 C25 C33 C34 -76.07(17) . . . . ?
 C26 C25 C33 C35 163.60(15) . . . . ?
 C27 O1 C26 C21 143.25(14) . . . . ?
 C27 O1 C26 C25 -35.2(2) . . . . ?
 C27 C28 C29 C30 -1.6(2) . . . . ?
 C27 C28 C33 C25 -39.06(18) . . . . ?
 C27 C28 C33 C34 77.68(17) . . . . ?
 C27 C28 C33 C35 -162.05(15) . . . . ?
 C28 C27 C32 P2 -175.14(12) . . . . ?
 C28 C27 C32 C31 0.8(2) . . . . ?
 C28 C29 C30 C31 1.2(3) . . . . ?
 C29 C28 C33 C25 142.26(16) . . . . ?
 C29 C28 C33 C34 -101.00(18) . . . . ?
 C29 C28 C33 C35 19.3(2) . . . . ?
 C29 C30 C31 C32 0.2(2) . . . . ?
 C30 C31 C32 P2 174.30(13) . . . . ?
 C30 C31 C32 C27 -1.2(2) . . . . ?
 C32 P2 C36 C37 61.80(15) . . . . ?
 C32 P2 C36 C41 -120.24(13) . . . . ?
 C32 P2 C42 C43 165.94(13) . . . . ?
 C32 P2 C42 C47 -13.76(16) . . . . ?
 C32 C27 C28 C29 0.6(2) . . . . ?
 C32 C27 C28 C33 -178.20(15) . . . . ?
 C33 C25 C26 O1 -5.8(2) . . . . ?
 C33 C25 C26 C21 175.87(14) . . . . ?
 C33 C28 C29 C30 177.09(15) . . . . ?
 C36 P2 C32 C27 -177.95(12) . . . . ?
 C36 P2 C32 C31 6.51(16) . . . . ?
 C36 P2 C42 C43 -86.87(14) . . . . ?
 C36 P2 C42 C47 93.43(15) . . . . ?
 C36 C37 C38 C39 -0.6(3) . . . . ?
 C37 C36 C41 C40 -0.4(2) . . . . ?
 C37 C38 C39 C40 0.2(3) . . . . ?
 C38 C39 C40 C41 0.0(3) . . . . ?
 C39 C40 C41 C36 0.1(3) . . . . ?
 C41 C36 C37 C38 0.7(2) . . . . ?
 C42 P2 C32 C27 -71.82(13) . . . . ?
 C42 P2 C32 C31 112.64(15) . . . . ?
 C42 P2 C36 C37 -44.33(15) . . . . ?
 C42 P2 C36 C41 133.63(13) . . . . ?
 C42 C43 C44 C45 1.4(3) . . . . ?
 C43 C42 C47 C46 -0.1(3) . . . . ?
 C43 C44 C45 C46 -1.1(3) . . . . ?
 C44 C45 C46 C47 0.2(3) . . . . ?
 C45 C46 C47 C42 0.4(3) . . . . ?
 C47 C42 C43 C44 -0.7(3) . . . . ?

_shelx_res_file
;
TITL neimg03_a.res in P2(1)/n
    neimg03.res
    created by SHELXL-2019/2 at 18:46:15 on 22-Aug-2022
REM Old TITL NEIMG03_auto in P2(1)/n
REM SHELXT solution in P2(1)/n: R1 0.092, Rweak 0.007, Alpha 0.038
REM <I/s> 0.620 for 292 systematic absences, Orientation as input
REM Formula found by SHELXT: C47 O Si2 P2 Fe
CELL 1.54184 12.5658 19.1112 19.2152 90 105.919 90
ZERR 4 0.0001 0.0001 0.0001 0 0.001 0
LATT 1
SYMM 0.5-X,0.5+Y,0.5-Z
SFAC C H Fe O P Si
UNIT 188 216 4 4 8 8

L.S. 12
PLAN  4
SIZE 0.214 0.162 0.033
TEMP -173
CONF
BOND $H
list 4
MORE -1
fmap 2
acta 149.008
OMIT -11 13 16
REM <olex2.extras>
REM <HklSrc "%.\\NEIMG03.hkl">
REM </olex2.extras>

WGHT    0.048900    2.526100
FVAR       0.27193
FE1   3    0.453940    0.634463    0.225384    11.00000    0.01449    0.01893 =
         0.01544    0.00153    0.00304    0.00097
P1    5    0.583194    0.538717    0.208740    11.00000    0.01456    0.01631 =
         0.01392   -0.00034    0.00170    0.00013
P2    5    0.574292    0.738555    0.225635    11.00000    0.01493    0.01597 =
         0.01409    0.00078    0.00134    0.00080
SI1   6    0.181275    0.630551    0.138112    11.00000    0.01535    0.03478 =
         0.02439    0.00740    0.00268    0.00005
SI2   6    0.418232    0.661254    0.399717    11.00000    0.02057    0.03094 =
         0.01940   -0.00031    0.00683    0.00033
O1    4    0.736018    0.638697    0.297637    11.00000    0.01918    0.01490 =
         0.01227    0.00035    0.00163    0.00051
C1    1    0.324735    0.635430    0.130164    11.00000    0.01510    0.02440 =
         0.02256    0.00394   -0.00080   -0.00059
AFIX  23
H1A   2    0.331314    0.678798    0.103471    11.00000   -1.20000
H1B   2    0.335833    0.595591    0.099971    11.00000   -1.20000
AFIX   0
C2    1    0.161430    0.550419    0.188784    11.00000    0.02305    0.05904 =
         0.05181    0.02785    0.00441   -0.00440
AFIX 137
H2A   2    0.165753    0.508823    0.159858    11.00000   -1.50000
H2B   2    0.088740    0.552195    0.198293    11.00000   -1.50000
H2C   2    0.219383    0.548196    0.234787    11.00000   -1.50000
AFIX   0
C3    1    0.072447    0.630149    0.048407    11.00000    0.02066    0.04496 =
         0.03077    0.00609   -0.00056   -0.00212
AFIX 137
H3A   2    0.078455    0.673056    0.021812    11.00000   -1.50000
H3B   2   -0.001096    0.627769    0.056583    11.00000   -1.50000
H3C   2    0.083363    0.589414    0.020156    11.00000   -1.50000
AFIX   0
C4    1    0.147695    0.707152    0.190111    11.00000    0.02385    0.06335 =
         0.04747   -0.01055    0.01171    0.00431
AFIX 137
H4A   2    0.202970    0.710369    0.237208    11.00000   -1.50000
H4B   2    0.074152    0.700582    0.197399    11.00000   -1.50000
H4C   2    0.148500    0.750343    0.162767    11.00000   -1.50000
AFIX   0
C5    1    0.466407    0.611175    0.332580    11.00000    0.04040    0.03447 =
         0.02221    0.00702    0.01396    0.01196
AFIX  23
H5A   2    0.431555    0.564564    0.331332    11.00000   -1.20000
H5B   2    0.546444    0.603824    0.355158    11.00000   -1.20000
AFIX   0
C6    1    0.281364    0.627193    0.406686    11.00000    0.03215    0.04120 =
         0.04694   -0.00848    0.02181   -0.00765
AFIX 137
H6A   2    0.227769    0.628193    0.358809    11.00000   -1.50000
H6B   2    0.254620    0.656617    0.440123    11.00000   -1.50000
H6C   2    0.290271    0.578993    0.424763    11.00000   -1.50000
AFIX   0
C7    1    0.520524    0.653975    0.491768    11.00000    0.04538    0.05245 =
         0.02921   -0.00382   -0.00283    0.00970
AFIX 137
H7A   2    0.526485    0.604977    0.507405    11.00000   -1.50000
H7B   2    0.495192    0.682447    0.526537    11.00000   -1.50000
H7C   2    0.593077    0.670716    0.489222    11.00000   -1.50000
AFIX   0
C8    1    0.398914    0.757211    0.378537    11.00000    0.02875    0.03344 =
         0.03126   -0.00061    0.01309    0.00319
AFIX 137
H8A   2    0.469892    0.777905    0.377662    11.00000   -1.50000
H8B   2    0.371536    0.780387    0.415738    11.00000   -1.50000
H8C   2    0.345242    0.763368    0.331169    11.00000   -1.50000
AFIX   0
C9    1    0.664087    0.539551    0.142711    11.00000    0.01824    0.01750 =
         0.01611   -0.00101    0.00365   -0.00193
C10   1    0.605553    0.545768    0.069814    11.00000    0.02000    0.02690 =
         0.01834    0.00080    0.00148   -0.00185
AFIX  43
H10   2    0.527533    0.551778    0.056915    11.00000   -1.20000
AFIX   0
C11   1    0.659824    0.543281    0.016132    11.00000    0.03105    0.03044 =
         0.01762   -0.00086    0.00481   -0.00569
AFIX  43
H11   2    0.619048    0.547315   -0.033261    11.00000   -1.20000
AFIX   0
C12   1    0.774018    0.534875    0.034596    11.00000    0.03085    0.04052 =
         0.02571   -0.00265    0.01460   -0.00529
AFIX  43
H12   2    0.811540    0.533053   -0.002082    11.00000   -1.20000
AFIX   0
C13   1    0.832587    0.529194    0.106456    11.00000    0.01965    0.06396 =
         0.03048   -0.00151    0.00934   -0.00179
AFIX  43
H13   2    0.910667    0.523550    0.119126    11.00000   -1.20000
AFIX   0
C14   1    0.778168    0.531661    0.160735    11.00000    0.01847    0.04762 =
         0.01964    0.00055    0.00311   -0.00105
AFIX  43
H14   2    0.819300    0.527933    0.210082    11.00000   -1.20000
AFIX   0
C15   1    0.512326    0.454470    0.187270    11.00000    0.01852    0.02073 =
         0.01474    0.00020    0.00086   -0.00129
C16   1    0.558946    0.398034    0.160180    11.00000    0.01773    0.02087 =
         0.02292   -0.00051    0.00250    0.00061
AFIX  43
H16   2    0.628820    0.403291    0.150666    11.00000   -1.20000
AFIX   0
C17   1    0.504326    0.334336    0.146997    11.00000    0.02797    0.01994 =
         0.02294   -0.00302    0.00336   -0.00002
AFIX  43
H17   2    0.537352    0.296031    0.129224    11.00000   -1.20000
AFIX   0
C18   1    0.401362    0.326424    0.159733    11.00000    0.03198    0.02456 =
         0.02449   -0.00417    0.00710   -0.01080
AFIX  43
H18   2    0.363931    0.282768    0.150789    11.00000   -1.20000
AFIX   0
C19   1    0.353383    0.382708    0.185631    11.00000    0.02982    0.03417 =
         0.03511   -0.00894    0.01636   -0.01236
AFIX  43
H19   2    0.282561    0.377755    0.193818    11.00000   -1.20000
AFIX   0
C20   1    0.408913    0.446063    0.199507    11.00000    0.02594    0.02618 =
         0.02786   -0.00702    0.01178   -0.00507
AFIX  43
H20   2    0.375974    0.484212    0.217591    11.00000   -1.20000
AFIX   0
C21   1    0.683517    0.519742    0.295823    11.00000    0.01595    0.01770 =
         0.01500    0.00076    0.00300    0.00217
C22   1    0.689308    0.455821    0.331911    11.00000    0.02198    0.01792 =
         0.02042    0.00036    0.00370    0.00082
AFIX  43
H22   2    0.647000    0.417127    0.308343    11.00000   -1.20000
AFIX   0
C23   1    0.756907    0.448579    0.402356    11.00000    0.02806    0.01731 =
         0.02149    0.00433    0.00393    0.00182
AFIX  43
H23   2    0.759681    0.405088    0.426734    11.00000   -1.20000
AFIX   0
C24   1    0.820177    0.504367    0.437169    11.00000    0.02335    0.02327 =
         0.01508    0.00252    0.00131    0.00339
AFIX  43
H24   2    0.865425    0.498735    0.485325    11.00000   -1.20000
AFIX   0
C25   1    0.818245    0.568632    0.402402    11.00000    0.01732    0.01970 =
         0.01533   -0.00054    0.00407    0.00273
C26   1    0.747419    0.574607    0.332835    11.00000    0.01696    0.01616 =
         0.01440    0.00178    0.00375    0.00176
C27   1    0.741434    0.696243    0.342568    11.00000    0.01673    0.01610 =
         0.01303   -0.00210    0.00417   -0.00180
C28   1    0.814360    0.695828    0.411836    11.00000    0.01622    0.01974 =
         0.01448    0.00040    0.00299   -0.00008
C29   1    0.814429    0.754756    0.454766    11.00000    0.01902    0.02326 =
         0.01400   -0.00296    0.00154   -0.00092
AFIX  43
H29   2    0.861645    0.755933    0.502748    11.00000   -1.20000
AFIX   0
C30   1    0.746622    0.811699    0.428506    11.00000    0.02128    0.02127 =
         0.01807   -0.00503    0.00470   -0.00022
AFIX  43
H30   2    0.748893    0.851696    0.458234    11.00000   -1.20000
AFIX   0
C31   1    0.675353    0.810428    0.358825    11.00000    0.01759    0.01913 =
         0.01855   -0.00071    0.00369    0.00057
AFIX  43
H31   2    0.629412    0.849639    0.341164    11.00000   -1.20000
AFIX   0
C32   1    0.671044    0.751878    0.314797    11.00000    0.01644    0.01821 =
         0.01450    0.00045    0.00295   -0.00142
C33   1    0.888705    0.631983    0.433720    11.00000    0.01761    0.01924 =
         0.01388   -0.00067    0.00007    0.00093
C34   1    0.985081    0.637109    0.398423    11.00000    0.01781    0.02417 =
         0.02416   -0.00098    0.00338    0.00131
AFIX 137
H34A  2    1.031047    0.677813    0.417917    11.00000   -1.50000
H34B  2    0.955221    0.642227    0.345923    11.00000   -1.50000
H34C  2    1.030110    0.594537    0.409040    11.00000   -1.50000
AFIX   0
C35   1    0.936563    0.626999    0.515659    11.00000    0.02783    0.02561 =
         0.01514   -0.00166   -0.00288    0.00363
AFIX 137
H35A  2    0.982747    0.585010    0.527616    11.00000   -1.50000
H35B  2    0.876045    0.624255    0.538646    11.00000   -1.50000
H35C  2    0.981620    0.668534    0.533319    11.00000   -1.50000
AFIX   0
C36   1    0.501254    0.822100    0.206323    11.00000    0.02182    0.01909 =
         0.01415    0.00018    0.00258    0.00277
C37   1    0.555398    0.884705    0.200734    11.00000    0.02511    0.02155 =
         0.01847   -0.00011    0.00173    0.00071
AFIX  43
H37   2    0.633304    0.884931    0.208081    11.00000   -1.20000
AFIX   0
C38   1    0.496184    0.946625    0.184518    11.00000    0.04114    0.01885 =
         0.01928    0.00095    0.00237    0.00179
AFIX  43
H38   2    0.533645    0.989163    0.181265    11.00000   -1.20000
AFIX   0
C39   1    0.381921    0.946450    0.173012    11.00000    0.04265    0.02644 =
         0.02093    0.00171    0.00603    0.01769
AFIX  43
H39   2    0.341389    0.988850    0.161719    11.00000   -1.20000
AFIX   0
C40   1    0.327240    0.884558    0.178003    11.00000    0.02773    0.03735 =
         0.02902    0.00452    0.01066    0.01294
AFIX  43
H40   2    0.249225    0.884480    0.170113    11.00000   -1.20000
AFIX   0
C41   1    0.386692    0.822398    0.194600    11.00000    0.02209    0.02620 =
         0.02189    0.00265    0.00650    0.00520
AFIX  43
H41   2    0.348999    0.779977    0.197953    11.00000   -1.20000
AFIX   0
C42   1    0.665551    0.741328    0.165971    11.00000    0.01997    0.01603 =
         0.01556    0.00256    0.00387    0.00350
C43   1    0.623010    0.717408    0.095140    11.00000    0.02585    0.02385 =
         0.01683    0.00013    0.00192    0.00258
AFIX  43
H43   2    0.549345    0.700193    0.079675    11.00000   -1.20000
AFIX   0
C44   1    0.687772    0.718675    0.047339    11.00000    0.04265    0.02929 =
         0.01882    0.00030    0.01040    0.00463
AFIX  43
H44   2    0.657817    0.703285   -0.001105    11.00000   -1.20000
AFIX   0
C45   1    0.796292    0.742334    0.069868    11.00000    0.04063    0.02643 =
         0.03038    0.00580    0.02137    0.00809
AFIX  43
H45   2    0.840952    0.742368    0.037190    11.00000   -1.20000
AFIX   0
C46   1    0.839263    0.765923    0.140272    11.00000    0.02344    0.02709 =
         0.03380    0.00536    0.01312    0.00233
AFIX  43
H46   2    0.913408    0.782298    0.155792    11.00000   -1.20000
AFIX   0
C47   1    0.774033    0.765642    0.188152    11.00000    0.02135    0.02306 =
         0.02085    0.00134    0.00549   -0.00004
AFIX  43
H47   2    0.803628    0.782121    0.236230    11.00000   -1.20000
AFIX   0
HKLF 4


REM  neimg03_a.res in P2(1)/n
REM wR2 = 0.0970, GooF = S = 1.084, Restrained GooF = 1.084 for all data
REM R1 = 0.0358 for 8861 Fo > 4sig(Fo) and 0.0385 for all 9558 data
REM 486 parameters refined using 0 restraints

END

WGHT      0.0489      2.5261

REM Highest difference peak  0.730,  deepest hole -0.408,  1-sigma level  0.055
Q1    1   0.4187  0.5986  0.4022  11.00000  0.05    0.73
Q2    1   0.4009  0.5950  0.3136  11.00000  0.05    0.42
Q3    1   0.4121  0.6626  0.3283  11.00000  0.05    0.40
Q4    1   0.3540  0.6238  0.1023  11.00000  0.05    0.37
;
_shelx_res_checksum                7549
_shelx_hkl_file
;
   0   0  -2 4715.62  228.93
   0   0   2 5023.92  229.05
   0   0  -2 4913.75  229.07
   0   0   2 4634.72  229.04
   0   0   2 4853.84  229.01
   0   0  -3    0.43    0.76
   0   0   3   -0.17    0.62
   0   0  -3    0.18    0.57
   0   0   3    0.29    0.64
   0   0   3    0.25    0.58
   0   0  -4 1364.31   64.52
   0   0   4 1300.75   64.43
   0   0  -4 1347.26   64.24
   0   0   4 1333.53   64.47
   0   0   4 1370.29   64.40
   0   0   5   -0.10    0.99
   0   0  -5    0.85    0.93
   0   0  -5    0.97    1.18
   0   0   5    0.66    1.01
   0   0   6 1058.11   49.36
   0   0  -6 1055.92   49.42
   0   0  -6 1063.05   49.43
   0   0  -6  950.71   48.92
   0   0   6 1007.74   49.23
   0   0   7    1.19    1.42
   0   0  -7    1.13    1.44
   0   0  -7    1.29    1.66
   0   0   7    1.78    1.38
   0   0  -7    0.10    1.16
   0   0  -8 1739.74   82.79
   0   0   8 1809.39   82.72
   0   0  -8 1611.28   82.69
   0   0  -8 1599.85   82.05
   0   0   8 1870.02   82.66
   0   0   9   -0.61    1.71
   0   0  -9    0.45    1.95
   0   0   9   -0.19    1.84
   0   0  -9    2.26    2.35
   0   0  -9    0.25    1.37
   0   0  -9    0.45    0.81
   0   0  10  604.51   28.10
   0   0 -10  535.28   28.17
   0   0 -10  555.80   26.49
   0   0  10  535.67   27.77
   0   0 -10  522.58   28.15
   0   0 -10  527.48   27.11
   0   0  11    1.60    2.23
   0   0 -11   -1.21    2.60
   0   0 -11    2.12    1.06
   0   0 -11    0.56    1.55
   0   0  11   -0.49    2.36
   0   0  12   36.91    4.35
   0   0 -12   41.11    4.85
   0   0  12   48.51    4.44
   0   0 -12   38.96    2.69
   0   0 -13    0.30    1.77
   0   0 -13    0.20    1.72
   0   0 -13   -2.72    3.30
   0   0  13   -1.00    2.79
   0   0  13    1.58    2.91
   0   0 -13    1.88    1.89
   0   0 -13   -1.36    1.41
   0   0 -14  193.75   10.39
   0   0 -14  203.71   10.19
   0   0  14  191.89   10.28
   0   0  14  202.24   12.26
   0   0  14  202.94   12.39
   0   0 -14  194.61   12.83
   0   0 -14  187.86   10.46
   0   0 -14  204.16   10.52
   0   0 -14  202.84   10.45
   0   0  15   -0.32    1.75
   0   0  15    5.01    3.63
   0   0  15   -2.00    3.16
   0   0 -15   -0.47    3.96
   0   0 -15    0.47    2.15
   0   0 -15    1.79    2.23
   0   0 -15    1.60    1.91
   0   0 -15    0.09    1.64
   0   0 -16  375.31   18.41
   0   0  16  359.60   18.55
   0   0  16  354.96   20.88
   0   0  16  376.31   21.05
   0   0 -16  369.02   18.73
   0   0 -16  377.78   18.80
   0   0 -16  373.39   18.70
   0   0  17   -1.73    3.34
   0   0 -17    1.26    2.49
   0   0 -17    0.64    2.46
   0   0  17   -0.34    1.99
   0   0 -17   -0.52    2.23
   0   0  17    2.22    3.64
   0   0  18   80.43    4.83
   0   0  18   75.89    4.83
   0   0 -18   72.67    5.06
   0   0 -18   68.96    4.93
   0   0 -18   73.86    5.08
   0   0 -19   -0.58    2.14
   0   0 -19    0.12    2.40
   0   0  19    0.71    2.08
   0   0 -19    2.27    2.14
   0   0  19    0.41    1.98
   0   0 -20   12.24    2.32
   0   0 -20   14.77    2.57
   0   0  20   14.96    2.19
   0   0 -20   10.74    2.19
   0   0  20   15.05    2.14
   0   0 -21    0.51    1.93
   0   0 -21    1.33    1.87
   0   0  21    1.54    1.74
   0   0 -21    1.10    1.52
   0   0  21    0.09    1.59
   0   0  21   -0.94    1.54
   0   0  22   60.92    3.72
   0   0 -22   75.67    4.05
   0   0 -22   73.22    4.01
   0   0  22   70.41    3.96
   0   0  22   64.22    3.93
   0   0 -22   70.01    3.80
   0   0  23    0.08    0.86
   0   0 -23   -0.61    0.99
   0  -1  -1   27.70    1.52
   0   1   1   27.14    1.53
   0  -1  -2    0.97    0.54
   0   1  -2    0.64    0.38
   0  -1   2    1.53    0.47
   0  -1   2    2.14    0.51
   0  -1  -2    1.33    0.53
   0   1   2    2.10    0.54
   0   1  -2    3.13    0.42
   0   1   2    2.94    0.35
   0  -1  -3  208.64    9.71
   0   1  -3  184.35    9.45
   0   1   3  196.81    9.66
   0  -1   3  193.02    9.63
   0  -1   3  180.70    9.62
   0  -1  -3  203.70    9.69
   0   1   3  193.04    9.67
   0   1   3  192.48    9.29
   0   1  -4 1207.58   59.97
   0  -1  -4 1277.74   60.28
   0   1   4 1340.93   60.26
   0  -1  -4 1223.55   60.05
   0  -1   4 1282.54   60.21
   0  -1   4 1234.47   60.23
   0   1   4 1260.77   60.24
   0  -1  -5  427.76   19.53
   0   1   5  354.21   19.30
   0   1  -5  414.18   19.13
   0  -1  -5  432.27   19.25
   0   1  -5  369.94   18.73
   0  -1   5  386.62   19.36
   0   1   5  448.36   19.49
   0  -1   5  400.78   19.44
   0  -1  -6 2388.12  109.39
   0  -1   6 2322.83  109.30
   0  -1  -6 2473.22  109.42
   0  -1  -6 2375.12  109.01
   0   1   6 2458.59  109.29
   0   1  -6 2343.89  108.89
   0  -1   6 2309.11  109.23
   0   1  -6 2163.17  108.43
   0  -1  -7   16.94    2.14
   0  -1   7   13.64    1.92
   0  -1  -7   16.44    1.86
   0  -1   7   20.02    2.10
   0   1   7   18.07    2.09
   0  -1  -7   18.54    2.36
   0   1  -7   18.09    1.69
   0  -1   8  237.79   12.08
   0  -1  -8  210.09   12.06
   0   1   8  226.16   11.94
   0  -1   8  242.27   11.99
   0   1  -8  214.45   11.35
   0  -1  -8  235.98   12.22
   0  -1  -8  205.93   11.53
   0  -1   9  158.10    8.77
   0  -1  -9  160.78    8.98
   0   1   9  152.16    8.61
   0  -1  -9  128.14    8.09
   0  -1  -9  148.14    8.96
   0   1  -9  145.04    7.91
   0  -1   9  154.93    8.64
   0  -1 -10 1051.08   49.86
   0  -1  10 1028.80   49.56
   0  -1 -10 1013.52   48.02
   0   1 -10 1022.24   48.07
   0  -1 -10 1013.53   49.80
   0  -1 -10  937.86   48.81
   0  -1  10 1121.52   49.56
   0   1  10 1033.70   49.47
   0  -1 -10  976.25   48.32
   0   1 -10  916.19   48.48
   0  -1 -11 1701.25   84.58
   0  -1  11 1833.32   84.41
   0   1 -11 1778.60   82.67
   0  -1 -11 1745.03   82.61
   0  -1 -11 1654.09   84.51
   0  -1  11 1750.30   84.13
   0   1  11 1767.98   84.19
   0   1 -11 1607.01   83.04
   0  -1 -11 1694.60   83.43
   0  -1  12  463.08   23.72
   0  -1 -12  442.35   24.02
   0   1  12  415.35   23.40
   0  -1 -12  410.31   23.79
   0  -1  12  420.90   23.37
   0  -1 -12  404.80   22.50
   0   1 -12  468.45   21.86
   0  -1 -12  465.02   21.80
   0  -1 -13   70.93    4.78
   0   1 -13   77.40    4.82
   0  -1 -13   81.48    4.84
   0  -1  13   78.41    6.36
   0  -1 -13   82.71    7.02
   0   1  13   76.50    6.25
   0  -1  13   83.73    6.51
   0  -1 -13   85.05    7.03
   0  -1 -13   84.34    4.54
   0   1 -13   81.89    4.56
   0  -1 -13   74.49    4.83
   0  -1  14    5.11    1.68
   0   1  14    4.63    1.82
   0  -1 -14    2.08    3.69
   0   1  14    3.94    3.38
   0  -1  14    1.39    2.92
   0  -1 -14    3.03    3.46
   0  -1  14    4.45    2.98
   0  -1 -14    3.98    1.99
   0  -1 -14    3.95    2.08
   0   1 -14    1.43    1.93
   0  -1 -14    1.62    1.84
   0   1 -14    6.33    1.86
   0  -1 -14    5.64    1.57
   0  -1 -14    3.85    2.21
   0   1 -14    3.03    1.61
   0   1 -15   89.84    5.18
   0  -1 -15   95.27    5.11
   0  -1  15   77.75    5.19
   0   1  15   86.53    5.29
   0  -1 -15   95.91    7.92
   0  -1  15   91.43    7.25
   0   1  15   79.35    7.14
   0  -1  15   90.16    7.42
   0  -1 -15   91.23    5.50
   0   1 -15   83.63    5.48
   0   1 -15   90.90    5.47
   0  -1 -15   87.91    5.56
   0  -1 -15   91.81    5.56
   0   1  16    1.03    1.96
   0  -1  16    3.03    1.93
   0   1  16    6.32    3.68
   0  -1  16    2.86    3.44
   0  -1 -16    0.46    4.17
   0  -1  16    1.71    3.30
   0   1 -16    3.38    2.21
   0  -1 -16    5.24    2.33
   0  -1 -16    2.95    2.41
   0   1 -16    1.88    2.21
   0  -1 -16    3.70    2.23
   0   1 -16    2.12    1.81
   0  -1 -16    4.24    1.63
   0   1  17   31.04    3.09
   0  -1  17   29.79    2.91
   0  -1  17   37.82    5.08
   0   1  17   33.49    5.14
   0   1 -17   29.01    3.28
   0  -1 -17   33.37    3.26
   0   1 -17   27.99    3.34
   0  -1 -17   34.71    3.42
   0   1 -17   34.21    3.22
   0  -1 -17   33.69    3.30
   0  -1  17   28.44    4.87
   0  -1  18  129.88    6.75
   0   1  18  127.32    6.78
   0  -1  18  113.67    6.60
   0  -1 -18  112.87    6.86
   0   1 -18  105.09    6.81
   0  -1 -18  110.20    6.84
   0   1 -18  111.10    6.75
   0  -1 -18  114.02    6.91
   0   1 -18  118.49    6.93
   0  -1  19   21.63    2.59
   0  -1  19   21.92    2.50
   0   1  19   22.74    2.62
   0  -1 -19   21.51    2.95
   0   1 -19   20.47    2.79
   0   1 -19   21.85    2.83
   0  -1 -19   18.59    2.73
   0  -1 -19   24.45    2.84
   0   1 -19   17.81    2.60
   0  -1 -19   16.02    2.20
   0   1 -20   19.60    2.70
   0  -1 -20   18.79    2.61
   0  -1 -20   20.72    2.81
   0   1 -20   25.13    2.71
   0   1  20   25.70    2.56
   0  -1  20   22.78    2.30
   0   1  20   20.53    2.57
   0   1 -20   21.90    2.44
   0  -1 -20   20.81    2.59
   0  -1  20   24.57    2.56
   0   1 -21    1.08    1.75
   0  -1 -21   -0.66    1.85
   0  -1 -21    3.38    1.92
   0   1 -21    1.10    1.98
   0  -1  21    2.32    1.41
   0   1  21    2.97    1.61
   0   1  21    2.43    1.61
   0   1 -21    1.29    1.44
   0  -1 -21    4.36    1.67
   0  -1  21    4.99    1.74
   0  -1  22   23.58    2.02
   0   1 -22   25.43    2.07
   0  -1 -22   23.15    2.03
   0  -1  22   19.49    1.58
   0   1  22   20.68    1.72
   0   1  22   22.66    1.97
   0  -1 -22   22.58    1.87
   0   1 -22   22.94    1.68
   0  -1 -22   24.90    2.16
   0   1 -22   27.40    2.18
   0   1 -23    3.26    1.04
   0  -1 -23    3.84    0.95
   0  -1  23    2.58    0.94
   0   1  23    3.62    0.87
   0  -1 -23    2.32    0.69
   0   2   0  380.22   18.26
   0  -2  -1 2058.99   97.66
   0  -2   1 2021.38   97.66
   0   2  -1 2119.79   97.67
   0   2   1 1903.68   97.64
   0   2  -1 2226.26   97.89
   0   2   1 2153.38   97.82
   0   2   2   12.63    1.03
   0   2  -2   15.14    1.10
   0  -2  -2   13.44    1.10
   0  -2   2   17.31    1.10
   0  -2   2   17.11    1.19
   0  -2  -2   13.99    1.20
   0   2   2   11.20    1.02
   0   2  -2   16.40    1.17
   0   2   3 1095.24   52.25
   0   2  -3 1067.94   52.27
   0  -2  -3 1094.94   52.28
   0  -2   3 1089.87   52.25
   0   2  -3 1057.36   52.03
   0  -2  -3 1199.57   52.38
   0  -2   3 1104.96   52.29
   0   2   3 1054.69   52.05
   0   2  -3 1093.44   52.15
   0   2   3 1122.64   52.38
   0   2   4   57.46    3.43
   0   2  -4   65.22    3.57
   0  -2  -4   53.66    3.48
   0  -2   4   60.74    3.48
   0  -2   4   65.34    3.56
   0   2  -4   59.87    3.17
   0  -2  -4   54.62    3.53
   0   2  -4   63.59    3.23
   0   2   4   56.44    3.53
   0   2   4   53.90    3.06
   0  -2  -5 1027.03   49.45
   0   2   5 1042.41   49.39
   0  -2   5 1024.84   49.41
   0   2  -5 1021.19   49.45
   0   2  -5  979.16   48.98
   0  -2  -5 1074.02   49.49
   0  -2   5 1079.90   49.41
   0   2   5 1071.12   49.49
   0   2   5 1000.54   48.78
   0   2  -6  339.08   18.48
   0  -2  -6  367.97   18.55
   0  -2   6  383.46   18.50
   0   2   6  362.02   18.42
   0  -2   6  374.99   18.44
   0   2  -6  352.12   17.95
   0  -2  -6  389.88   18.60
   0  -2  -6  372.57   18.26
   0   2   6  378.24   18.54
   0  -2  -7 1832.70   86.98
   0   2  -7 1727.00   86.25
   0  -2  -7 1833.92   86.60
   0  -2   7 1818.29   86.80
   0   2   7 1810.58   86.87
   0  -2  -7 1829.51   86.98
   0  -2   7 1855.95   86.90
   0   2  -7 1790.30   86.98
   0   2  -8  187.63    9.88
   0  -2  -8  185.63   10.28
   0  -2  -8  183.90   10.69
   0  -2   8  192.73   10.53
   0  -2   8  203.17   10.66
   0   2  -8  188.59   10.78
   0  -2  -8  212.91   10.95
   0   2   8  202.21   10.64
   0  -2  -9   21.44    2.89
   0  -2   9   24.18    2.67
   0   2   9   22.51    2.63
   0   2  -9   19.57    2.93
   0  -2   9   19.86    2.72
   0   2   9   21.66    2.85
   0  -2  -9   20.33    2.52
   0   2  -9   18.15    1.89
   0  -2  -9   21.85    3.08
   0   2  -9   21.45    1.61
   0   2 -10  138.28    9.07
   0  -2  10  162.53    9.02
   0   2  10  158.80    8.96
   0  -2 -10  158.55    9.32
   0   2 -10  138.92    7.80
   0  -2 -10  164.98    9.41
   0   2  10  171.47    9.09
   0  -2  10  144.52    8.81
   0  -2 -10  133.93    8.38
   0   2 -10  142.34    7.50
   0  -2  11   77.88    5.67
   0   2  11   75.17    5.59
   0   2 -11   75.83    6.03
   0  -2 -11   66.35    5.93
   0  -2 -11   75.80    4.61
   0  -2 -11   78.39    5.24
   0  -2 -11   83.24    6.32
   0  -2  11   75.89    5.62
   0   2  11   66.16    5.64
   0   2 -11   70.05    4.12
   0  -2 -11   74.02    4.05
   0  -2  12    3.94    2.64
   0  -2 -12    4.18    2.87
   0   2 -12    1.04    2.95
   0   2  12    1.19    2.49
   0  -2 -12    3.86    1.19
   0   2 -12    1.63    1.36
   0  -2 -12    7.92    3.41
   0  -2 -12    2.78    2.15
   0   2  12    4.41    2.53
   0  -2  12    3.37    2.41
   0   2  13   99.41    5.70
   0  -2 -13   95.23    7.97
   0  -2  13  108.75    7.49
   0   2  13  103.63    7.59
   0   2 -13   97.96    7.87
   0  -2  13  115.50    7.62
   0   2  13   98.35    7.35
   0  -2 -13   97.89    7.98
   0  -2 -13  100.90    5.79
   0  -2 -13   97.28    5.78
   0   2 -13   96.20    5.79
   0   2 -13   93.08    5.74
   0  -2 -13  103.22    5.47
   0  -2 -13   97.60    5.83
   0   2 -13  112.68    5.66
   0  -2  14    6.88    1.70
   0   2  14    8.56    1.90
   0  -2 -14    8.85    4.04
   0  -2  14    7.99    3.25
   0   2  14    7.00    3.27
   0   2 -14    8.61    4.17
   0   2  14    7.99    3.25
   0  -2  14   12.64    3.45
   0  -2 -14   18.25    4.47
   0  -2 -14    6.66    2.18
   0  -2 -14    7.34    2.19
   0  -2 -14    5.17    1.96
   0   2 -14    8.27    1.95
   0  -2 -14    5.42    2.36
   0  -2 -14    6.07    1.44
   0   2 -14    7.31    2.31
   0   2 -14    9.10    1.78
   0   2 -15  232.59   11.90
   0  -2 -15  240.76   11.74
   0   2  15  225.87   11.96
   0  -2  15  225.71   11.89
   0  -2  15  209.72   13.82
   0   2 -15  232.80   14.62
   0  -2 -15  242.34   14.74
   0   2  15  252.47   14.49
   0   2  15  238.40   14.16
   0  -2  15  253.96   14.42
   0  -2 -15  239.40   12.13
   0  -2 -15  223.64   12.24
   0   2 -15  220.44   12.07
   0  -2 -15  230.24   12.10
   0  -2  16   13.81    2.21
   0   2  16   11.18    2.30
   0  -2 -16   10.84    4.09
   0   2  16   12.98    4.10
   0   2 -16   13.58    4.54
   0  -2  16   11.31    3.80
   0  -2  16   15.37    4.18
   0   2  16   13.79    3.84
   0  -2 -16    8.81    2.47
   0  -2 -16   14.15    2.75
   0   2 -16    9.47    2.32
   0  -2 -16   10.06    2.59
   0   2 -16   11.85    2.19
   0  -2 -16   13.57    1.90
   0   2 -17  264.91   14.09
   0  -2  17  277.97   14.15
   0   2  17  284.55   14.32
   0  -2 -17  302.40   17.37
   0  -2  17  308.55   16.85
   0   2  17  262.75   16.75
   0  -2 -17  274.07   14.37
   0   2  17  290.15   16.76
   0  -2  17  275.24   16.73
   0   2 -17  269.90   14.29
   0  -2 -17  288.27   14.54
   0  -2 -17  275.88   14.35
   0  -2 -18   13.58    2.60
   0  -2 -18   10.23    2.68
   0  -2  18   14.43    2.47
   0   2  18   10.79    2.34
   0   2 -18   12.37    2.40
   0  -2 -18   13.56    2.76
   0  -2  18   17.22    2.24
   0   2  18   16.13    2.56
   0  -2 -19   12.98    2.57
   0  -2 -19   14.51    2.56
   0  -2  19   13.60    2.42
   0   2  19   16.87    2.46
   0  -2 -19   14.60    2.67
   0   2 -19   14.35    2.25
   0   2  19   17.56    2.48
   0  -2  19   16.47    2.15
   0  -2 -20   13.56    2.48
   0  -2 -20   11.93    2.30
   0  -2  20   15.18    2.26
   0   2  20   18.19    2.30
   0   2 -20   13.14    1.98
   0   2  20   13.14    2.25
   0  -2 -20   10.95    2.37
   0   2  20   16.50    2.28
   0  -2  20   10.27    1.82
   0   2 -20   12.16    1.72
   0  -2  21   21.06    1.88
   0   2  21   23.31    2.22
   0   2 -21   19.85    1.81
   0  -2 -21   21.96    2.31
   0   2 -21   21.70    2.34
   0   2  21   24.86    2.25
   0  -2  21   26.60    2.29
   0   2 -21   21.55    1.97
   0   2  21   19.30    2.13
   0  -2 -21   20.16    2.22
   0  -2 -21   29.77    2.50
   0   2  22  167.54    8.35
   0   2 -22  174.80    8.44
   0  -2 -22  186.79    8.44
   0  -2  22  176.46    8.42
   0   2  22  176.59    8.42
   0   2  22  175.45    8.40
   0  -2 -22  180.61    8.40
   0  -2 -22  196.22    8.50
   0  -2 -23   68.15    3.32
   0   2  23   59.18    3.20
   0  -2 -23   64.92    3.24
   0   2  23   56.52    3.15
   0   3   0    0.06    0.68
   0   3   0    0.07    0.46
   0  -3  -1  305.83   14.44
   0  -3   1  296.23   14.43
   0   3  -1  289.91   14.44
   0   3   1  319.00   14.43
   0   3  -1  279.83   14.42
   0   3   1  325.84   14.73
   0   3   1  317.11   14.78
   0   3  -2  101.14    5.44
   0  -3   2  100.97    5.40
   0   3   2  110.95    5.42
   0  -3  -2  111.10    5.47
   0  -3  -2  115.40    5.69
   0   3   2  114.54    5.77
   0   3   2  111.08    5.60
   0   3  -2  100.70    5.64
   0   3  -3  127.57    6.57
   0  -3  -3  127.64    6.56
   0   3   3  123.89    6.49
   0  -3   3  123.65    6.52
   0  -3   3  122.52    6.61
   0  -3  -3  143.39    6.77
   0   3   3  121.90    6.48
   0   3  -3  130.68    6.62
   0  -3   4   11.38    1.29
   0  -3  -4    9.15    1.35
   0   3  -4    8.64    1.39
   0   3   4    8.37    1.20
   0  -3   4    8.39    1.22
   0  -3  -4    7.61    1.40
   0   3  -4   11.28    1.22
   0   3   4    9.26    1.41
   0   3   4    8.45    1.00
   0  -3  -5   95.81    5.63
   0  -3   5  103.12    5.56
   0   3   5  104.09    5.57
   0   3  -5   90.55    5.58
   0  -3  -5   97.60    5.64
   0   3  -5   98.13    5.13
   0  -3   5  108.13    5.67
   0   3   5   98.66    5.13
   0   3  -5   94.55    5.28
   0   3   5   98.39    5.71
   0   3   6    3.33    1.25
   0  -3   6    1.63    1.16
   0   3  -6    3.26    1.45
   0  -3  -6    2.72    1.43
   0  -3   6    1.00    1.27
   0  -3  -6    0.97    1.52
   0   3  -6    2.15    0.83
   0   3   6    0.29    1.31
   0   3   6    1.63    0.66
   0  -3  -7   91.16    5.59
   0  -3  -7   89.71    5.83
   0  -3   7   96.17    5.76
   0   3  -7   90.20    5.08
   0   3  -7   88.37    5.83
   0  -3   7  105.55    5.83
   0   3   7  106.55    5.85
   0  -3  -7   96.19    5.89
   0  -3  -8  119.73    6.67
   0  -3   8  103.04    6.70
   0  -3  -8  121.01    7.08
   0   3  -8  107.22    5.99
   0   3  -8  107.58    6.95
   0  -3   8  121.88    6.87
   0   3   8  116.79    6.82
   0  -3  -8  113.25    7.06
   0   3  -9  178.36    9.87
   0   3   9  166.59    9.49
   0  -3  -9  169.17    9.75
   0  -3   9  164.36    9.52
   0  -3  -9  170.34    9.32
   0   3  -9  160.03    8.50
   0  -3   9  156.68    9.37
   0  -3  -9  158.72    9.73
   0   3  -9  166.60    8.30
   0   3 -10  330.60   17.31
   0  -3 -10  315.36   17.19
   0   3  10  319.46   16.93
   0  -3  10  336.95   17.09
   0  -3  10  324.41   16.92
   0   3 -10  313.11   17.36
   0  -3 -10  316.45   16.64
   0  -3 -10  321.91   17.30
   0   3 -10  307.30   15.57
   0  -3 -11 1217.71   59.00
   0  -3  11 1274.40   58.79
   0   3  11 1225.96   58.65
   0   3 -11 1134.95   58.84
   0  -3 -11 1097.08   58.06
   0  -3  11 1183.87   58.48
   0  -3 -11 1134.73   58.90
   0   3 -11 1180.95   59.03
   0   3 -11 1211.29   57.03
   0  -3 -12   16.06    3.65
   0   3 -12   22.86    3.88
   0  -3  12   15.50    3.04
   0   3  12   13.59    2.92
   0   3 -12   16.70    1.85
   0  -3  12    9.12    3.02
   0   3 -12   15.93    3.79
   0  -3 -12   13.84    2.75
   0  -3 -12   17.78    3.76
   0   3  13  423.56   20.70
   0  -3 -13  418.41   23.06
   0  -3  13  409.50   22.38
   0  -3 -13  402.70   21.68
   0   3 -13  446.09   23.19
   0  -3 -13  427.16   23.08
   0   3  13  426.66   22.53
   0  -3  13  428.83   22.61
   0   3 -13  418.29   22.97
   0  -3 -13  403.62   20.67
   0   3 -13  413.12   20.74
   0  -3 -13  427.49   20.73
   0   3 -13  415.46   20.70
   0   3 -13  409.50   20.65
   0   3 -13  437.93   20.62
   0  -3 -13  404.65   20.67
   0   3 -14   33.29    2.85
   0  -3  14   34.76    2.78
   0   3  14   37.97    3.01
   0   3 -14   34.65    4.98
   0  -3  14   38.42    4.52
   0  -3 -14   32.57    5.14
   0  -3 -14   35.66    5.27
   0   3 -14   36.45    5.04
   0   3  14   30.62    4.36
   0  -3  14   30.79    4.40
   0  -3 -14   31.87    3.05
   0   3 -14   35.81    2.84
   0   3 -14   34.35    3.16
   0   3 -14   41.74    2.98
   0  -3 -14   33.11    3.17
   0   3 -14   34.66    3.05
   0  -3  15   16.18    2.14
   0   3  15   19.16    2.44
   0  -3 -15   17.47    4.41
   0  -3  15   24.59    4.11
   0  -3  15   13.62    3.73
   0   3  15   17.51    3.77
   0   3 -15   14.15    2.68
   0  -3 -15   16.19    2.59
   0   3 -15   15.85    2.70
   0  -3 -15   17.55    2.63
   0   3 -15   15.82    2.27
   0   3 -15   18.45    2.37
   0   3 -15   19.22    2.34
   0   3 -16   55.70    3.88
   0   3  16   57.89    4.10
   0  -3  16   54.83    3.76
   0  -3 -16   50.19    6.34
   0  -3  16   50.42    5.71
   0   3  16   49.82    5.67
   0  -3  16   48.66    5.80
   0  -3 -16   59.78    4.22
   0   3 -16   54.91    3.80
   0   3 -16   56.76    4.01
   0  -3 -16   56.44    4.20
   0   3 -16   53.29    4.18
   0  -3  17  221.26   10.93
   0   3  17  220.51   10.90
   0   3  17  207.80   11.06
   0  -3  17  203.48   10.79
   0  -3  17  228.71   13.42
   0  -3 -17  212.01   13.85
   0   3 -17  197.18   10.78
   0  -3 -17  201.24   11.05
   0  -3 -17  195.75   11.02
   0   3 -17  209.07   11.10
   0   3 -17  207.14   10.96
   0  -3  17  219.15   13.59
   0   3  17  210.34   13.37
   0   3 -18    3.94    2.50
   0  -3 -18    4.54    2.37
   0  -3 -18    3.46    2.46
   0  -3  18    7.44    1.94
   0   3  18    3.91    2.32
   0   3 -18    5.85    2.10
   0  -3  18    3.58    2.19
   0   3  18    5.81    2.23
   0   3  19  166.43    8.28
   0  -3  19  164.18    8.31
   0  -3  19  145.87    8.07
   0   3  19  159.59    8.41
   0  -3 -19  141.79    8.35
   0   3 -19  154.80    8.19
   0  -3 -19  138.36    8.50
   0   3  19  158.32    8.37
   0   3 -19  154.77    8.45
   0  -3 -19  143.17    8.38
   0  -3  20    1.85    1.92
   0   3  20    2.78    1.95
   0   3  20    1.46    1.88
   0  -3  20    1.18    1.41
   0   3 -20   -0.64    1.54
   0   3 -20   -1.25    2.26
   0  -3 -20   -1.84    2.12
   0  -3 -20   -0.66    1.92
   0  -3 -20   -0.31    2.05
   0   3 -20   -1.24    1.51
   0   3  20    0.19    1.71
   0  -3 -20    2.07    1.59
   0   3 -21    4.84    1.86
   0  -3 -21    1.01    1.79
   0  -3 -21    2.35    1.68
   0  -3  21    3.38    1.59
   0   3  21    5.57    1.61
   0  -3  21    5.50    1.71
   0   3  21    3.35    1.39
   0  -3 -21    1.38    1.74
   0   3 -21    4.80    1.24
   0   3 -21    3.61    1.23
   0  -3  21    5.36    1.16
   0   3  21    4.13    1.65
   0   3 -22   11.18    1.58
   0  -3 -22    8.49    1.48
   0  -3 -22   10.59    1.57
   0  -3  22    8.38    1.41
   0   3  22    8.84    1.39
   0   3  22   10.48    1.26
   0  -3  22    9.51    1.47
   0  -3 -22   10.55    1.51
   0   3  22    9.34    1.36
   0  -3 -23   46.33    2.60
   0   3  23   43.47    2.54
   0  -3 -23   49.35    2.59
   0   4   0  116.29    5.91
   0   4   1    4.76    0.41
   0  -4   1    6.17    0.45
   0   4   1    5.67    1.08
   0   4   1    3.36    0.80
   0   4  -1    3.13    0.53
   0  -4  -2   12.12    1.02
   0   4   2    9.07    0.86
   0   4  -2   14.80    1.04
   0  -4   2   10.87    0.92
   0   4  -2   11.58    1.39
   0   4   2    8.01    1.23
   0   4   2   10.41    1.31
   0  -4   3    0.06    0.70
   0  -4  -3    0.32    0.84
   0   4   3    0.29    0.65
   0   4  -3    1.02    0.84
   0   4   3    2.15    1.20
   0  -4  -3    1.01    1.06
   0   4   3    1.31    0.91
   0   4  -3    0.80    0.95
   0  -4   4   27.24    1.99
   0   4  -4   29.90    2.10
   0   4   4   24.32    1.94
   0  -4  -4   26.86    2.08
   0  -4  -4   25.55    2.25
   0  -4   4   22.50    2.03
   0   4   4   24.59    2.36
   0   4  -4   27.67    2.15
   0   4   4   28.89    1.98
   0  -4  -5   36.12    2.64
   0   4   5   36.04    2.51
   0   4  -5   35.75    2.72
   0  -4   5   35.69    2.56
   0  -4   5   33.42    2.62
   0   4   5   37.84    2.88
   0  -4  -5   35.91    2.81
   0   4   5   35.15    2.35
   0   4  -5   31.15    2.48
   0   4   5   35.61    2.84
   0   4   6    6.18    1.40
   0  -4  -6    6.59    1.63
   0   4  -6    7.70    1.72
   0  -4   6    9.45    1.44
   0  -4   6    8.81    1.52
   0   4   6    6.95    1.67
   0  -4  -6    8.60    1.81
   0   4  -6    7.96    2.00
   0   4   6    8.50    1.80
   0   4   6    5.89    1.06
   0   4   7   95.65    6.55
   0  -4  -7  115.67    6.73
   0  -4   7  110.00    6.48
   0   4  -7  105.09    6.84
   0   4  -7  107.86    6.54
   0  -4   7  108.18    6.42
   0   4   7  114.70    6.44
   0  -4  -7  113.99    6.58
   0   4   8  357.03   18.23
   0   4  -8  364.82   18.45
   0  -4   8  390.30   18.36
   0  -4  -8  333.18   18.29
   0   4  -8  363.31   18.73
   0  -4  -8  353.59   18.43
   0  -4   8  374.37   18.32
   0  -4  -8  338.82   18.08
   0   4  -8  342.43   17.17
   0   4   9  131.76    8.40
   0   4  -9  156.14    8.86
   0  -4   9  161.71    8.68
   0  -4  -9  137.77    8.69
   0  -4   9  149.68    8.62
   0  -4  -9  132.79    8.33
   0  -4  -9  135.96    8.71
   0   4  -9  145.71    9.00
   0   4  -9  146.74    7.36
   0   4 -10   12.83    3.11
   0  -4 -10   17.98    2.96
   0   4  10   16.95    2.68
   0  -4  10   14.79    2.48
   0  -4 -10   14.93    3.06
   0  -4  10   17.33    2.66
   0   4 -10   12.57    2.94
   0  -4 -10   12.37    2.63
   0   4 -10   13.02    1.46
   0  -4 -11   -0.31    2.73
   0   4  11   -0.79    2.10
   0   4 -11    3.06    2.83
   0  -4  11    8.39    2.50
   0  -4 -11    0.46    2.49
   0  -4  11   -1.04    2.14
   0  -4 -11    1.87    2.65
   0   4 -11    3.12    2.93
   0   4 -11    0.50    1.25
   0   4 -12    4.51    3.04
   0   4  12    5.01    2.53
   0  -4 -12    3.85    3.20
   0  -4  12    2.43    2.43
   0   4 -12    3.51    1.42
   0  -4 -12    4.28    2.66
   0  -4  12    0.29    2.50
   0  -4 -12    2.13    3.08
   0   4 -12    4.15    2.95
   0   4  13  325.96   16.04
   0  -4  13  352.15   17.97
   0  -4 -13  297.06   17.19
   0  -4 -13  313.00   18.40
   0   4 -13  342.08   18.51
   0   4  13  323.35   17.85
   0  -4 -13  322.47   18.38
   0  -4  13  340.78   17.99
   0  -4 -13  320.60   16.02
   0   4 -13  309.05   15.95
   0   4 -13  312.85   16.05
   0  -4 -13  328.94   16.06
   0   4 -13  324.89   16.04
   0  -4 -13  317.29   16.01
   0   4 -13  319.72   15.93
   0   4 -13  299.01   15.94
   0   4 -14   29.79    2.61
   0   4  14   27.92    2.66
   0  -4  14   22.57    2.34
   0  -4 -14   27.09    4.94
   0  -4  14   27.15    4.11
   0   4  14   23.96    3.98
   0  -4  14   31.38    4.38
   0   4 -14   24.94    2.56
   0  -4 -14   25.29    2.69
   0   4 -14   30.80    2.79
   0   4 -14   28.58    2.58
   0  -4 -14   33.29    2.86
   0   4 -14   29.02    2.84
   0   4 -15   65.68    4.46
   0  -4  15   75.98    4.38
   0   4  15   75.55    4.60
   0  -4 -15   67.80    6.95
   0  -4  15   75.71    6.62
   0   4  15   65.77    6.38
   0  -4  15   76.19    6.66
   0  -4 -15   68.05    4.61
   0   4 -15   73.67    4.56
   0   4 -15   69.11    4.63
   0   4 -15   74.59    4.53
   0  -4 -15   65.59    4.83
   0  -4 -15   64.97    4.69
   0   4 -15   68.27    4.64
   0   4 -16   32.15    2.84
   0   4  16   31.97    3.07
   0  -4  16   27.48    2.58
   0  -4  16   24.69    4.51
   0  -4 -16   37.33    5.48
   0   4  16   28.36    4.48
   0  -4  16   34.22    4.91
   0   4 -16   30.82    2.90
   0   4 -16   28.62    3.07
   0   4 -16   29.81    3.19
   0  -4 -16   31.75    3.06
   0  -4 -16   31.58    3.31
   0   4 -16   31.81    2.83
   0  -4 -16   29.57    3.18
   0  -4  17   70.29    4.44
   0   4  17   73.02    4.45
   0  -4  17   67.63    4.26
   0   4  17   71.33    4.64
   0  -4 -17   61.56    6.92
   0  -4  17   60.33    6.24
   0   4 -17   73.69    4.74
   0  -4 -17   58.80    4.64
   0   4 -17   64.34    4.41
   0   4 -17   70.90    4.71
   0  -4 -17   73.02    4.74
   0   4 -17   67.48    4.42
   0   4  17   59.88    6.39
   0  -4  17   67.48    6.67
   0  -4 -18    6.47    2.46
   0   4 -18    3.18    2.31
   0   4 -18    1.73    2.38
   0  -4 -18    3.35    2.28
   0   4 -18    4.05    1.98
   0  -4  18    5.96    1.74
   0   4  18    2.87    2.33
   0   4 -18    3.87    1.86
   0   4  18    3.51    2.10
   0   4  18    5.05    2.07
   0  -4  18    4.96    2.15
   0  -4 -19    2.54    2.17
   0   4 -19    0.11    2.26
   0  -4 -19    2.73    2.11
   0   4 -19    1.61    2.16
   0   4  19    3.66    2.19
   0  -4  19    0.68    1.45
   0   4 -19    4.66    1.63
   0   4  19    1.05    1.91
   0   4  19    5.04    2.03
   0  -4  19    4.95    2.00
   0  -4 -20    3.81    2.00
   0   4 -20    5.43    2.00
   0   4 -20    6.03    2.07
   0  -4 -20    4.01    1.85
   0  -4  20    4.04    1.31
   0   4  20    5.16    2.04
   0   4 -20    6.13    1.65
   0   4 -20    3.39    1.66
   0   4  20    3.75    1.62
   0  -4  20    8.47    1.92
   0   4  20    9.67    1.92
   0  -4  21   55.24    3.43
   0   4  21   55.87    3.42
   0  -4 -21   53.70    3.46
   0   4 -21   60.10    3.58
   0   4 -21   48.70    3.24
   0   4  21   62.11    3.59
   0   4 -21   50.22    3.18
   0   4  21   47.56    3.30
   0  -4  21   54.80    3.56
   0  -4 -21   63.53    3.57
   0   4 -21   60.85    3.59
   0  -4 -22   23.50    1.78
   0   4 -22   23.96    1.95
   0   4  22   22.04    1.85
   0  -4  22   19.06    1.89
   0  -4 -22   22.42    1.93
   0   4 -22   26.14    1.95
   0  -4 -22   26.31    1.88
   0  -4  23   93.78    4.80
   0  -4 -23   90.47    4.74
   0   4  23   90.30    4.71
   0   4 -23  102.97    4.76
   0   5   0    0.97    0.70
   0   5   1  512.18   25.19
   0   5  -1  521.47   24.70
   0   5   1  497.61   24.95
   0  -5   2 2841.71  129.31
   0   5  -2 2640.28  129.30
   0  -5  -2 2590.66  129.29
   0   5   2 2736.48  129.28
   0   5   2 2807.24  129.78
   0   5   2 2784.12  129.84
   0  -5  -3    4.30    1.21
   0   5  -3    4.04    0.89
   0  -5  -3    2.40    0.87
   0   5   3    4.71    0.80
   0  -5   3    4.95    0.86
   0   5  -3    4.13    1.31
   0   5   3    4.75    1.18
   0   5   3    4.08    1.28
   0  -5  -3    3.15    0.53
   0  -5   4   12.43    1.29
   0   5  -4    9.34    1.33
   0  -5  -4    8.07    1.33
   0   5   4   12.12    1.24
   0  -5  -4   10.27    1.65
   0  -5   4   10.10    1.50
   0   5   4   10.64    1.79
   0   5   4   10.41    1.48
   0   5  -4   11.47    1.62
   0   5   5    1.39    0.97
   0  -5  -5    1.11    1.26
   0  -5   5    2.64    1.11
   0   5  -5    2.01    1.27
   0  -5   5    2.66    1.30
   0  -5  -5    2.38    1.33
   0   5   5    2.27    1.58
   0   5  -5    2.44    1.23
   0   5   5    3.19    1.11
   0   5  -6    3.32    1.49
   0  -5   6    4.15    1.36
   0   5   6    5.92    1.38
   0  -5  -6    3.44    1.46
   0  -5   6    4.19    1.43
   0  -5  -6    5.15    1.77
   0   5   6    7.23    1.94
   0   5   6    6.22    1.27
   0   5  -6    4.32    1.36
   0   5   6    5.52    1.77
   0  -5  -7    2.00    1.75
   0   5   7    2.23    1.41
   0   5  -7    0.67    1.67
   0  -5   7    0.30    1.35
   0  -5  -7    1.67    1.86
   0  -5   7    1.15    1.51
   0   5   7    0.61    1.92
   0   5   7   -0.17    0.96
   0  -5  -8   15.87    2.65
   0  -5   8   10.91    2.16
   0  -5  -8   20.22    2.55
   0   5   8   12.96    2.61
   0  -5   8   20.35    2.32
   0  -5  -8   15.24    2.44
   0   5  -8   16.45    2.53
   0   5   8   19.21    2.26
   0  -5  -9   47.94    4.13
   0  -5  -9   51.48    4.59
   0   5   9   52.85    4.59
   0  -5   9   44.69    4.02
   0  -5  -9   43.10    4.04
   0   5   9   45.84    3.83
   0   5  -9   45.61    4.01
   0  -5   9   46.97    3.90
   0   5  10  417.27   20.40
   0  -5 -10  396.58   20.63
   0   5 -10  404.54   20.68
   0  -5  10  427.10   20.52
   0   5  10  382.09   20.86
   0  -5  10  364.56   20.22
   0  -5 -10  385.08   20.27
   0  -5 -10  385.76   20.80
   0   5 -10  373.06   18.97
   0  -5 -11   98.88    7.30
   0  -5  11  100.90    6.96
   0   5 -11   93.62    7.24
   0   5  11  103.02    7.02
   0  -5 -11  101.35    7.04
   0  -5  11  113.34    7.27
   0   5  11  103.64    7.53
   0  -5 -11  111.73    7.75
   0   5 -11  100.71    5.58
   0  -5 -12  126.08    8.57
   0   5  12  129.82    8.08
   0  -5  12  121.67    7.98
   0   5 -12  102.95    8.16
   0   5 -12  115.60    6.33
   0  -5  12  124.83    8.08
   0   5  12  109.30    8.32
   0  -5 -12  109.17    8.53
   0  -5 -12  107.86    7.80
   0   5  13    9.81    3.75
   0  -5  13    4.93    3.00
   0  -5 -13    5.55    3.09
   0  -5 -13    5.30    3.71
   0  -5  13    2.69    2.61
   0   5 -13   11.54    3.79
   0   5  13    0.98    2.81
   0  -5 -13    7.03    3.66
   0   5 -13    4.20    1.98
   0   5 -13    8.72    1.93
   0  -5 -13    4.76    1.99
   0   5 -13    5.99    1.83
   0  -5 -13    2.87    1.74
   0   5  13    2.99    1.73
   0   5 -13    5.05    1.75
   0   5 -14  195.74    9.83
   0   5  14  169.88   11.58
   0  -5  14  197.08   11.91
   0  -5  14  181.67    9.63
   0   5  14  187.42    9.87
   0  -5 -14  191.14   11.31
   0  -5 -14  181.98   12.42
   0  -5  14  189.84   11.85
   0   5  14  182.21   12.37
   0  -5 -14  187.57    9.87
   0   5 -14  179.05    9.87
   0   5 -14  186.03    9.91
   0   5 -14  189.41    9.75
   0  -5 -14  178.43    9.86
   0   5 -14  193.93    9.88
   0   5  15   10.25    3.73
   0  -5  15    7.84    3.41
   0  -5  15    9.61    1.87
   0   5  15    7.24    2.31
   0   5  15   12.36    4.13
   0  -5 -15    7.13    4.05
   0  -5  15   11.42    3.68
   0  -5 -15    9.84    2.30
   0   5 -15    8.80    2.29
   0   5 -15    6.55    2.30
   0  -5 -15   10.34    2.36
   0   5 -15   12.53    2.29
   0  -5  15   10.13    3.21
   0   5 -15    9.70    1.96
   0  -5 -15    6.14    2.48
   0   5 -15    8.89    2.10
   0  -5  16    2.95    1.63
   0   5  16    5.29    2.40
   0  -5  16   -1.98    3.23
   0   5  16   -1.44    3.66
   0  -5 -16    7.80    4.21
   0  -5 -16    0.81    2.12
   0   5 -16    5.09    2.19
   0  -5 -16    0.47    2.26
   0   5 -16    1.64    2.27
   0   5 -16    0.97    2.17
   0   5 -16    4.27    2.05
   0  -5 -16    4.72    2.58
   0   5 -16    2.75    1.76
   0  -5  16    0.78    2.02
   0  -5  16    1.64    3.38
   0   5  16    2.78    3.53
   0   5  16    2.46    1.96
   0   5 -17   -1.32    2.41
   0   5 -17    1.28    2.33
   0   5 -17   -0.33    2.12
   0  -5 -17    0.69    2.28
   0  -5 -17    1.17    2.18
   0   5  17    0.62    2.17
   0  -5  17    0.43    1.58
   0   5 -17    0.67    1.74
   0  -5 -17   -0.14    2.38
   0   5  17   -1.79    1.96
   0  -5  17   -1.08    1.88
   0   5  17    0.96    1.84
   0  -5  18  125.44    6.45
   0   5  18  121.17    6.41
   0   5  18  124.40    6.72
   0  -5  18  105.61    6.12
   0   5 -18  110.33    6.41
   0   5 -18  106.42    6.50
   0  -5 -18  108.68    6.55
   0   5 -18  105.14    6.20
   0   5  18  118.12    6.50
   0  -5 -18  113.11    6.87
   0   5 -18  120.61    6.64
   0  -5 -18  108.35    6.50
   0  -5 -19    3.96    2.14
   0   5 -19    4.39    2.07
   0   5 -19    8.00    2.31
   0  -5 -19    9.46    2.11
   0   5 -19    3.32    1.77
   0   5  19    5.50    2.18
   0   5  19    8.15    1.87
   0  -5 -19    5.22    2.34
   0  -5  19    5.69    1.87
   0   5  19    7.93    1.92
   0  -5  20  126.15    6.33
   0   5  20  126.81    6.31
   0   5  20  129.14    6.54
   0   5 -20  107.06    6.18
   0   5 -20  101.49    6.27
   0  -5 -20  112.59    6.31
   0   5 -20  129.45    6.46
   0  -5 -20  108.87    6.59
   0   5  20  100.29    6.16
   0   5 -20  124.29    6.45
   0  -5 -20  111.50    6.35
   0  -5  21   11.13    1.56
   0   5  21   11.17    1.54
   0   5 -21   12.08    1.85
   0  -5 -21   11.89    1.77
   0   5 -21   10.66    1.75
   0  -5 -21   12.84    1.64
   0   5  21   11.45    1.70
   0   5 -21   10.04    1.34
   0   5 -21    8.94    1.49
   0  -5  21   12.95    1.78
   0  -5 -21    7.51    1.49
   0  -5  22    4.56    1.16
   0  -5 -22    4.53    1.09
   0  -5 -22    5.26    1.03
   0   5 -22    5.78    1.18
   0   5  22    6.36    1.11
   0   5 -22    3.65    0.76
   0  -5  23    1.32    0.59
   0   5  23    0.37    0.64
   0   6   0    2.00    1.31
   0   6   0    3.78    0.86
   0   6  -1  246.52   12.48
   0   6   1  267.16   12.83
   0   6   1  256.94   13.11
   0   6   2  133.97    6.85
   0  -6   2  143.70    6.88
   0   6   2  149.49    7.54
   0   6   2  133.86    7.60
   0  -6  -3    4.38    1.39
   0  -6   3    5.05    0.81
   0   6  -3    5.37    0.88
   0  -6  -3    4.46    0.93
   0   6   3    6.83    0.81
   0   6   3    4.49    1.46
   0   6  -3    5.00    1.49
   0   6   3    7.46    1.48
   0  -6  -3    3.70    0.67
   0  -6   4    8.22    1.53
   0  -6  -4    8.49    1.62
   0   6   4    6.58    1.46
   0   6  -4    9.47    1.80
   0   6   4    6.51    1.53
   0  -6   4    6.41    1.09
   0   6  -4    8.95    1.24
   0  -6  -4    6.79    1.24
   0   6   4    7.83    1.06
   0  -6   5  110.03    6.56
   0   6   5   99.54    6.86
   0  -6  -5  116.67    6.71
   0   6   5  113.86    6.40
   0   6  -5  121.58    6.67
   0   6   5  117.77    6.20
   0  -6  -5  108.68    6.29
   0   6  -5  108.27    6.27
   0  -6   5  117.44    6.22
   0  -6  -6  131.50    7.68
   0  -6   6  130.72    7.52
   0   6   6  115.86    7.85
   0   6   6  136.83    7.19
   0   6  -6  123.64    7.34
   0   6   6  132.48    7.20
   0   6  -6  130.07    7.33
   0  -6   6  134.22    7.26
   0  -6  -6  128.41    7.30
   0  -6  -7  333.38   17.24
   0   6   7  325.38   17.48
   0  -6   7  344.18   17.09
   0   6  -7  324.84   15.95
   0   6   7  326.88   15.99
   0   6   7  314.87   16.40
   0   6  -7  332.70   16.92
   0  -6  -7  321.33   16.86
   0  -6   7  329.96   16.78
   0   6   7  331.14   16.74
   0   6   8  146.83    9.19
   0  -6   8  140.49    8.53
   0  -6  -8  154.89    8.87
   0   6  -8  139.86    7.39
   0   6   8  150.24    8.39
   0  -6  -8  148.30    8.57
   0  -6   8  152.14    8.40
   0   6  -8  144.84    8.57
   0   6   9   56.63    5.32
   0  -6  -9   53.28    4.99
   0  -6  -9   54.11    4.81
   0  -6   9   55.41    4.75
   0  -6  -9   60.28    4.79
   0  -6   9   64.98    4.57
   0   6  -9   63.41    4.89
   0   6   9   68.46    4.62
   0  -6  10   52.64    4.55
   0  -6 -10   52.93    5.11
   0  -6 -10   55.67    4.82
   0   6  10   50.25    5.01
   0  -6  10   60.15    4.60
   0   6 -10   54.61    4.73
   0   6  10   50.44    4.36
   0  -6 -10   55.47    4.82
   0  -6 -11   43.09    4.34
   0  -6 -11   32.51    4.50
   0   6  11   24.91    4.14
   0  -6  11   27.47    3.65
   0   6  11   38.00    3.74
   0  -6 -11   36.96    4.25
   0  -6  11   34.83    3.87
   0   6 -11   35.25    4.08
   0   6 -11   32.74    2.53
   0  -6 -12   19.10    3.74
   0  -6 -12   23.35    4.33
   0  -6  12   30.28    3.93
   0   6  12   22.27    4.42
   0   6 -12   19.52    2.29
   0   6 -12   22.49    2.46
   0   6  12   20.80    3.42
   0  -6 -12   16.59    3.89
   0  -6  12   22.38    3.38
   0   6 -12   19.85    4.01
   0   6 -12   25.04    2.27
   0  -6 -13   56.71    3.79
   0   6 -13   55.61    3.80
   0  -6 -13   59.43    6.31
   0  -6  13   66.40    5.64
   0  -6 -13   52.94    5.32
   0   6  13   54.40    6.08
   0   6 -13   59.52    3.93
   0   6 -13   53.91    3.92
   0  -6 -13   58.87    3.82
   0   6  13   57.02    3.60
   0   6  13   55.89    5.24
   0  -6  13   49.45    5.17
   0   6 -13   55.93    3.73
   0  -6 -14  123.13    6.67
   0   6 -14  116.29    6.64
   0   6  14  103.51    8.99
   0  -6 -14  140.66    9.52
   0  -6 -14   98.81    7.94
   0  -6  14  121.37    8.57
   0  -6  14  118.61    8.49
   0   6  14  118.84    8.51
   0   6 -14  119.23    6.68
   0   6 -14  119.60    6.71
   0  -6 -14  120.90    6.64
   0   6 -14  104.98    6.34
   0   6 -14  118.85    6.58
   0   6 -15   32.33    2.95
   0   6  15   28.19    3.03
   0  -6 -15   36.02    5.43
   0  -6  15   30.11    4.60
   0   6  15   23.19    4.80
   0  -6  15   23.92    4.37
   0   6  15   27.98    4.39
   0  -6 -15   25.03    2.95
   0   6 -15   32.70    3.04
   0   6 -15   33.01    3.10
   0   6 -15   30.24    2.58
   0   6 -15   32.51    3.03
   0  -6 -15   29.26    2.99
   0  -6  16   30.09    2.69
   0   6  16   28.89    2.60
   0   6  16   29.60    3.08
   0  -6  16   27.44    4.48
   0  -6 -16   19.62    4.84
   0   6  16   19.76    4.76
   0   6 -16   28.64    3.00
   0   6 -16   29.97    3.18
   0   6 -16   32.73    3.07
   0  -6 -16   30.70    2.98
   0  -6 -16   29.64    3.01
   0  -6 -16   27.36    3.12
   0   6  16   28.09    2.75
   0   6 -16   28.58    2.53
   0  -6  16   33.22    4.68
   0   6  16   24.42    4.29
   0   6 -17   10.75    2.31
   0  -6 -17    8.90    2.34
   0   6 -17    7.62    2.35
   0   6 -17    8.72    2.49
   0  -6 -17   11.40    2.32
   0   6  17    8.95    2.48
   0   6  17    7.24    2.04
   0   6 -17    8.45    1.78
   0  -6 -17    7.29    2.61
   0  -6  17    6.53    2.10
   0   6  17    9.10    2.11
   0  -6  18   29.86    2.60
   0   6  18   22.35    2.41
   0   6  18   26.83    3.00
   0   6 -18   20.32    2.60
   0  -6 -18   25.93    2.69
   0   6 -18   25.56    2.83
   0   6 -18   23.17    2.69
   0   6  18   23.36    2.47
   0  -6 -18   23.61    3.14
   0  -6 -18   28.70    2.76
   0   6 -18   31.90    2.90
   0   6 -19   13.85    2.09
   0  -6 -19    9.75    2.02
   0   6 -19   15.91    2.35
   0  -6 -19    9.58    2.16
   0   6 -19   14.27    2.24
   0   6  19   13.67    2.33
   0   6 -19   12.92    2.11
   0   6 -19    9.39    1.93
   0  -6 -19   11.83    2.50
   0   6  19    8.72    1.73
   0   6  19   15.52    1.98
   0  -6  19   15.17    2.09
   0  -6  20  133.85    7.00
   0   6  20  129.56    6.96
   0   6 -20  124.37    7.10
   0   6  20  142.30    7.28
   0   6 -20  121.44    6.93
   0  -6 -20  123.22    6.99
   0   6 -20  148.11    7.17
   0  -6 -20  134.03    7.32
   0  -6 -20  132.62    7.05
   0   6 -20  143.09    7.14
   0   6  21  121.68    6.38
   0  -6  21  122.56    6.43
   0  -6 -21  122.32    6.37
   0   6 -21  140.07    6.52
   0   6  21  130.09    6.60
   0   6 -21  114.55    6.29
   0   6 -21  126.30    6.45
   0  -6 -21  133.93    6.70
   0  -6  21  125.85    6.56
   0  -6 -21   98.92    6.37
   0  -6 -21  138.63    6.46
   0  -6  22   39.48    2.46
   0  -6 -22   48.40    2.54
   0   6  22   40.50    2.46
   0   6 -22   47.44    2.37
   0   7   0    0.40    0.81
   0   7   0    0.45    1.51
   0   7   1  321.88   16.04
   0   7  -1  303.87   16.43
   0   7   1  334.84   16.49
   0   7   2    1.48    1.38
   0   7   2    1.67    1.23
   0   7   2    1.03    0.44
   0  -7  -3  535.38   25.95
   0   7  -3  553.62   26.13
   0   7   3  520.73   25.92
   0   7   3  558.18   25.94
   0  -7   3  510.80   25.12
   0   7   3  516.07   25.09
   0  -7  -3  505.79   25.20
   0  -7  -4   44.32    3.70
   0  -7   4   54.03    3.12
   0   7   4   50.94    3.06
   0   7   4   53.65    3.86
   0   7   4   56.76    3.80
   0   7  -4   54.55    3.93
   0  -7  -5    3.15    1.67
   0  -7   5    5.69    1.72
   0   7   5    3.76    1.03
   0  -7  -5    4.80    1.38
   0  -7   5    4.52    1.13
   0   7  -5    4.83    1.32
   0   7   5    6.28    1.57
   0   7   5    6.04    1.84
   0   7  -5    2.02    1.61
   0  -7   6   78.91    4.98
   0  -7  -6   74.58    5.10
   0   7   6   68.22    4.35
   0  -7   6   76.68    4.43
   0   7  -6   69.70    4.52
   0  -7  -6   64.56    4.47
   0   7  -6   73.50    4.84
   0   7   6   65.70    4.54
   0   7  -7  302.41   18.32
   0  -7  -7  349.11   18.29
   0  -7   7  373.96   18.18
   0   7  -7  335.70   17.76
   0   7   7  357.63   17.65
   0  -7  -7  340.20   17.77
   0  -7   7  363.34   17.72
   0   7  -7  345.68   16.92
   0   7   7  343.85   17.58
   0  -7  -8   79.66    6.03
   0   7   8   79.98    6.33
   0   7  -8   85.62    6.34
   0  -7   8   94.06    5.93
   0  -7  -8   88.08    5.72
   0   7  -8   84.24    5.71
   0   7   8   89.65    5.46
   0  -7   8   82.70    5.47
   0   7  -8   82.80    4.61
   0  -7  -9    6.95    2.70
   0  -7   9    8.61    2.33
   0   7   9    9.25    3.21
   0  -7  -9    7.80    2.79
   0   7   9    6.78    1.90
   0  -7  -9   10.18    2.58
   0  -7   9    9.84    2.16
   0   7  -9    7.51    2.45
   0   7  -9    9.54    1.35
   0  -7  10  157.59    9.03
   0  -7 -10  152.69    9.53
   0   7  10  125.61    9.52
   0  -7 -10  145.65    9.09
   0   7 -10  135.27    8.85
   0  -7 -10  132.37    8.85
   0  -7  10  152.59    8.80
   0   7  10  150.54    8.66
   0   7 -10  137.79    7.46
   0  -7  11  380.38   19.87
   0   7  11  377.08   19.83
   0  -7 -11  377.70   20.57
   0   7  11  304.11   20.42
   0  -7  11  383.16   20.05
   0  -7 -11  395.97   20.26
   0   7  12  335.13   16.18
   0  -7 -12  326.90   18.55
   0  -7 -12  323.25   17.97
   0  -7  12  344.39   17.97
   0   7  12  279.88   18.46
   0   7 -12  327.12   16.08
   0  -7 -12  316.67   16.04
   0   7 -12  317.49   16.20
   0   7  12  306.39   15.99
   0  -7  12  336.06   17.80
   0   7  12  314.69   17.61
   0   7 -12  324.91   16.03
   0  -7 -13  160.40    8.60
   0   7 -13  165.06    8.64
   0  -7  13  158.63   10.50
   0  -7 -13  155.47   10.50
   0   7  13  131.72   11.03
   0  -7 -13  169.08   11.36
   0   7 -13  170.60    8.80
   0   7 -13  158.51    8.65
   0  -7 -13  158.50    8.60
   0   7  13  161.04    8.53
   0   7 -13  166.50    8.67
   0   7  13  160.59   10.34
   0  -7  13  166.60   10.40
   0  -7  14  148.65    9.64
   0   7  14  139.75    9.54
   0  -7 -14  135.97    7.62
   0   7 -14  134.69    7.66
   0  -7  14  150.50    9.66
   0  -7 -14  140.10   10.39
   0   7 -14  144.98   10.34
   0  -7 -14  123.38    9.38
   0  -7 -14  141.09    7.67
   0   7 -14  132.88    7.79
   0   7 -14  140.09    7.68
   0   7  14  133.45    7.52
   0   7  14  139.50    7.54
   0  -7  14  150.48    7.51
   0   7 -14  139.69    7.69
   0   7  14  145.08    7.46
   0  -7  15   94.27    7.51
   0   7  15   86.23    7.16
   0   7 -15   94.52    5.49
   0  -7 -15   85.36    5.40
   0   7 -15  103.72    8.08
   0  -7 -15   85.73    8.02
   0  -7  15   80.93    7.07
   0   7 -15   95.99    5.62
   0   7 -15   94.14    5.49
   0  -7 -15   83.22    5.39
   0   7  15   85.69    5.17
   0   7  15   85.65    5.26
   0   7 -15   88.40    5.44
   0   7  15   88.57    5.19
   0  -7  15   95.28    5.29
   0   7 -16    4.03    3.42
   0  -7 -16    7.30    4.28
   0  -7  16   10.77    3.53
   0  -7  16   10.72    3.36
   0   7 -16    3.19    2.20
   0  -7 -16    3.59    2.14
   0  -7 -16    4.52    2.14
   0   7 -16    4.18    2.39
   0   7 -16    2.60    2.32
   0   7  16    7.90    1.93
   0  -7 -16    4.55    2.37
   0  -7  16    9.73    2.04
   0  -7  16   13.62    3.89
   0   7  16   10.11    3.45
   0   7  16    7.52    1.98
   0  -7 -17    8.14    2.19
   0  -7 -17    9.26    2.26
   0   7 -17   10.77    2.45
   0   7 -17   10.69    2.37
   0   7 -17   13.16    2.37
   0   7 -17   10.34    2.25
   0   7  17   13.31    2.63
   0  -7 -17   12.66    2.76
   0   7  17    5.88    1.84
   0  -7  17   12.65    2.16
   0   7  17   11.68    2.08
   0   7  18   34.23    2.71
   0  -7  18   34.33    2.78
   0   7  18   32.63    3.21
   0   7 -18   33.22    2.87
   0  -7 -18   31.62    2.83
   0   7 -18   32.36    3.03
   0   7 -18   36.94    3.07
   0  -7 -18   34.06    3.37
   0   7  18   26.55    2.53
   0  -7 -18   29.22    2.88
   0   7 -18   32.75    2.92
   0  -7  19   68.42    4.21
   0   7  19   73.20    4.22
   0   7  19   78.50    4.66
   0   7 -19   65.23    4.29
   0   7 -19   62.75    4.40
   0   7 -19   81.35    4.48
   0  -7 -19   67.16    4.22
   0   7 -19   76.99    4.44
   0  -7 -19   65.47    4.63
   0  -7 -19   65.90    4.27
   0   7 -19   74.69    4.38
   0  -7  20   43.28    3.02
   0   7  20   48.40    3.00
   0  -7 -20   44.44    3.01
   0   7 -20   52.08    3.24
   0   7 -20   45.55    3.20
   0   7  20   55.97    3.44
   0   7 -20   45.77    3.07
   0  -7 -20   50.39    3.53
   0  -7 -20   48.20    3.08
   0   7 -20   52.33    3.26
   0  -7 -21    2.36    1.01
   0   7 -21    2.75    1.22
   0  -7 -21    3.06    0.95
   0  -7  21    0.66    1.20
   0  -7 -21    5.16    1.46
   0  -7 -21    1.61    1.20
   0   7  21    4.14    1.33
   0   7 -21    3.45    1.18
   0   7 -21    1.82    1.00
   0  -7  22   12.85    1.34
   0  -7 -22   22.58    1.52
   0   7  22   22.22    1.50
   0   7 -22   15.98    1.19
   0   7  22   22.37    1.47
   0   8   0 1377.55   66.87
   0   8   1  687.08   34.18
   0   8  -1  678.52   34.17
   0   8   1  697.70   33.69
   0   8   2  196.74   10.52
   0   8   2  199.13   10.83
   0  -8  -3   10.85    1.94
   0   8   3   15.90    2.14
   0   8   3   11.52    1.79
   0   8  -3   16.97    2.33
   0  -8  -3   12.72    1.23
   0  -8  -4  315.14   15.67
   0  -8   4  295.85   14.67
   0   8   4  286.49   14.62
   0   8   4  311.87   15.58
   0   8  -4  298.92   15.69
   0  -8   5   22.22    2.59
   0  -8  -5   27.50    2.90
   0  -8   5   21.65    1.90
   0   8   5   20.91    1.84
   0   8  -5   26.28    2.84
   0   8   5   25.11    1.74
   0   8   5   21.43    2.56
   0   8  -6  115.88    7.20
   0  -8  -6  117.62    6.89
   0  -8   6  104.46    6.52
   0   8   6  104.85    5.87
   0  -8   6   93.96    5.82
   0   8   6  111.23    6.41
   0   8   6  102.60    5.45
   0   8  -6   98.52    6.52
   0   8  -6  101.67    5.37
   0  -8  -7   37.04    3.96
   0   8  -7   38.43    4.09
   0  -8   7   42.12    3.75
   0  -8   7   41.20    3.16
   0   8   7   43.81    3.15
   0   8   7   40.33    3.34
   0   8  -7   40.63    2.58
   0   8  -8  128.24    8.34
   0  -8   8  125.24    7.70
   0  -8  -8  111.91    7.77
   0  -8   8  117.67    7.05
   0   8   8  111.96    6.94
   0   8  -8  120.27    6.26
   0  -8   9    1.53    2.20
   0  -8  -9   -0.30    2.73
   0  -8  -9   -1.92    2.71
   0   8  -9    1.04    2.54
   0   8   9   -2.15    1.86
   0  -8   9    2.42    1.87
   0   8  -9   -0.07    1.25
   0   8 -10  131.97    9.60
   0  -8 -10  147.00    9.45
   0  -8  10  136.13    8.98
   0  -8 -10  132.06    9.45
   0   8 -10  148.34    7.57
   0  -8  10  141.59    8.72
   0   8  10  148.25    8.69
   0   8  11  289.89   14.99
   0   8 -11  323.82   17.67
   0  -8  11  325.46   16.82
   0  -8 -11  304.78   17.23
   0  -8 -11  297.77   16.84
   0   8 -11  294.06   15.08
   0   8  11  287.02   14.95
   0   8 -11  308.23   14.99
   0   8  11  296.09   16.27
   0  -8  11  300.20   16.37
   0   8  12  225.69   11.49
   0   8 -12  243.37   14.14
   0  -8 -12  241.10   13.97
   0  -8 -12  236.55   13.58
   0  -8  12  266.44   13.61
   0   8 -12  210.14   11.50
   0   8 -12  221.14   11.38
   0   8  12  213.16   11.37
   0   8 -12  211.64   11.29
   0   8  12  216.92   12.86
   0  -8  12  235.78   13.05
   0  -8  13   98.63    7.63
   0   8  13  109.61    7.70
   0   8  13  100.80    6.16
   0  -8 -13   95.20    8.05
   0   8 -13  111.56    8.58
   0  -8  13  112.01    8.01
   0  -8 -13  119.43    8.92
   0   8 -13  108.89    6.30
   0   8 -13  106.95    6.09
   0   8  13   99.38    5.97
   0   8 -13  104.89    6.00
   0   8  13  108.46    5.81
   0  -8  13  107.71    5.85
   0   8  14  109.31    6.18
   0  -8  14  119.06    6.27
   0  -8  14  111.72    8.25
   0   8  14  104.01    7.99
   0   8  14  118.21    6.67
   0   8 -14  142.42    9.47
   0  -8  14  119.76    8.42
   0  -8 -14  104.95    8.36
   0  -8 -14  128.87    9.45
   0   8 -14  116.81    6.74
   0  -8 -14  110.42    6.42
   0   8 -14  110.03    6.49
   0   8  14  107.50    6.36
   0   8  14  109.83    6.25
   0  -8 -14  116.37    6.41
   0   8 -14  114.49    6.42
   0  -8  15   71.43    4.06
   0   8  15   66.19    3.94
   0   8  15   54.66    5.60
   0   8 -15   56.72    4.25
   0  -8 -15   69.98    6.97
   0  -8  15   65.31    5.94
   0   8 -15   68.37    6.79
   0   8 -15   61.83    4.24
   0   8 -15   57.57    4.37
   0  -8 -15   61.69    4.16
   0   8  15   62.54    4.06
   0  -8 -15   54.61    4.50
   0   8  15   57.81    3.91
   0  -8 -15   59.23    4.13
   0   8 -15   64.65    4.25
   0   8 -16    5.56    2.30
   0  -8 -16    5.87    2.03
   0  -8 -16    5.51    2.05
   0   8 -16    6.00    2.17
   0   8 -16    7.58    2.17
   0  -8  16    5.52    1.85
   0   8  16    6.19    1.77
   0   8  16    6.97    1.91
   0   8  16    8.23    1.82
   0  -8 -16    3.51    2.26
   0   8 -16    6.23    2.22
   0   8 -17    1.02    1.95
   0  -8 -17    1.76    1.87
   0  -8 -17    2.64    1.90
   0   8 -17    3.31    2.17
   0   8 -17    5.00    2.08
   0   8 -17    0.86    1.99
   0   8  17    0.86    1.41
   0  -8 -17    3.38    2.46
   0  -8  17    2.88    1.78
   0   8  17    2.67    1.68
   0  -8  18  122.99    6.39
   0   8  18  120.16    6.32
   0  -8 -18  111.13    6.37
   0   8 -18  124.31    6.56
   0   8 -18  117.74    6.66
   0   8 -18  105.83    6.47
   0   8 -18  112.31    6.66
   0  -8 -18  119.34    6.88
   0  -8 -18  115.59    6.40
   0   8 -18  117.60    6.46
   0   8 -19    5.88    1.75
   0   8 -19    8.51    1.79
   0  -8 -19    7.57    1.58
   0  -8 -19    7.48    1.58
   0   8 -19    6.72    1.70
   0   8 -19    6.97    1.90
   0  -8 -19    8.51    2.18
   0   8  19    7.29    1.64
   0  -8 -20  163.97    8.52
   0   8 -20  166.01    8.26
   0   8 -20  157.09    8.23
   0   8 -20  155.99    8.37
   0   8  20  164.82    8.44
   0  -8 -21   56.11    3.04
   0  -8  21   46.23    2.86
   0   8  21   53.71    2.99
   0   8 -21   51.75    2.90
   0  -8 -22  108.13    5.72
   0   8  22  117.64    5.72
   0   8  22  117.37    5.75
   0   9   0    6.59    2.07
   0   9  -1   25.58    3.06
   0   9   1   37.49    3.43
   0   9   2 1333.10   64.98
   0  -9  -3   13.93    1.47
   0   9   3   10.83    2.29
   0   9  -3   14.44    2.49
   0  -9  -4  392.40   19.00
   0   9   4  354.57   17.64
   0   9  -4  354.58   18.96
   0   9   4  371.65   18.90
   0   9   5  188.37   10.19
   0   9  -5  194.20   11.76
   0  -9   5  215.94   11.31
   0  -9  -5  207.31   11.37
   0   9   5  205.08   10.04
   0   9   5  206.17   11.25
   0   9  -5  195.52   11.36
   0   9   6   11.35    1.55
   0  -9  -6   12.07    2.76
   0  -9   6   17.33    2.49
   0   9  -6   11.71    2.71
   0   9   6   15.27    1.54
   0   9   6   11.13    2.34
   0   9  -6    9.65    2.35
   0   9  -6   11.23    1.35
   0   9   7   14.82    1.81
   0  -9  -7   16.37    3.17
   0   9  -7   10.05    3.09
   0  -9   7   15.81    2.60
   0   9  -7   13.12    1.53
   0   9   7   13.67    2.41
   0   9   8   14.98    2.15
   0  -9  -8   14.91    3.26
   0   9  -8   12.97    3.31
   0  -9   8   13.71    2.56
   0   9  -8   13.12    1.57
   0   9   9  163.39    9.27
   0   9  -9  161.40    8.41
   0   9  -9  161.90   10.74
   0  -9  -9  159.13   10.27
   0  -9  -9  165.10   10.38
   0  -9   9  162.04    9.99
   0   9  10  383.40   21.07
   0   9 -10  396.30   20.17
   0   9  10  413.91   20.14
   0   9 -10  420.13   22.62
   0  -9 -10  403.73   22.23
   0  -9 -10  433.34   22.17
   0  -9  10  424.89   21.91
   0   9  10  406.12   20.15
   0   9 -10  416.45   20.12
   0   9 -10  399.52   20.31
   0   9 -11    0.63    1.73
   0   9  11    2.38    1.66
   0   9 -11    3.41    3.30
   0  -9 -11    1.04    3.36
   0  -9  11   -1.27    2.86
   0  -9 -11    2.29    3.30
   0   9 -11    2.36    1.97
   0   9 -11    3.70    1.62
   0   9  11    2.71    1.76
   0   9 -11    2.34    1.61
   0   9  11    3.62    1.27
   0   9  11    3.73    2.15
   0   9  12  984.27   51.03
   0   9 -12  993.13   49.77
   0   9  12 1056.05   49.78
   0   9 -12 1117.17   52.73
   0  -9  12 1152.22   51.95
   0  -9 -12 1034.29   51.92
   0  -9 -12 1082.64   52.38
   0   9 -12 1035.38   49.83
   0   9 -12 1021.58   49.62
   0   9  12 1015.11   49.69
   0   9  12 1002.28   49.40
   0   9 -12 1070.98   49.73
   0   9 -12 1007.06   49.53
   0   9  13    2.52    2.09
   0   9 -13    1.05    2.02
   0   9 -13    4.59    3.66
   0  -9 -13    0.89    3.54
   0  -9 -13   -4.26    3.97
   0  -9  13   -1.06    3.06
   0   9 -13    2.67    1.87
   0   9 -13    3.34    1.79
   0   9 -13    1.81    2.21
   0   9  13    0.31    1.91
   0   9 -13    0.75    1.89
   0   9  13    0.14    1.49
   0   9  13   -0.90    2.59
   0   9 -14  554.54   27.89
   0   9  14  596.31   27.95
   0  -9 -14  540.93   29.93
   0   9 -14  645.43   31.11
   0  -9 -14  560.72   30.65
   0  -9  14  586.25   29.96
   0   9 -14  560.72   27.75
   0   9 -14  578.39   27.96
   0   9  14  551.46   27.75
   0   9 -14  578.58   27.70
   0   9  14  540.77   27.50
   0   9  15  388.75   19.67
   0   9  15  422.41   20.15
   0   9 -15  377.36   20.00
   0  -9  15  414.34   21.98
   0   9 -15  399.60   22.66
   0  -9 -15  394.80   22.79
   0   9 -15  403.54   19.93
   0   9 -15  418.26   20.16
   0  -9  15  398.42   22.32
   0   9  15  398.69   19.88
   0  -9 -15  401.13   20.23
   0   9 -15  396.74   19.83
   0   9 -16    5.37    2.00
   0   9 -16    4.29    2.04
   0   9 -16    0.36    2.26
   0   9  16    4.87    1.65
   0   9  16    3.62    1.95
   0  -9 -16    4.82    2.45
   0   9  16    4.13    2.27
   0   9 -16    2.39    2.11
   0   9 -17   62.30    4.17
   0   9 -17   71.90    4.56
   0   9  17   72.95    4.60
   0   9 -17   62.33    4.31
   0  -9 -17   61.44    4.63
   0   9 -17   65.21    4.15
   0   9 -18    8.38    2.22
   0   9 -18    9.66    1.78
   0   9 -18    5.03    1.77
   0   9 -18    9.44    1.98
   0   9 -18    5.45    2.06
   0  -9 -18    8.85    2.25
   0   9  18    7.48    1.87
   0   9 -19    1.87    1.48
   0  -9 -19    5.30    1.86
   0   9  19    3.98    1.49
   0   9 -19    5.22    1.59
   0   9 -19    4.07    1.81
   0  -9 -20    3.42    1.58
   0  -9  20    5.20    1.26
   0   9 -20    5.81    1.27
   0   9 -20    5.26    1.51
   0  -9 -21   35.65    2.06
   0   9  21   38.67    2.11
   0   9 -21   35.25    2.01
   0  10   0 3963.66  190.24
   0  10   1 1878.90   91.58
   0  10  -1 1893.84   91.63
   0  10   2  417.50   21.77
   0  10  -3   87.25    5.80
   0  10   3   71.51    4.01
   0  10   3   76.60    5.52
   0 -10  -3   76.16    5.40
   0  10  -3   68.45    5.74
   0  10  -4   71.11    5.56
   0  10   4   74.20    5.51
   0  10   4   79.16    4.17
   0 -10  -4   70.32    5.38
   0  10  -4   68.66    5.76
   0  10   5  203.45   10.18
   0  10  -5  199.11   11.70
   0  10   5  192.63   11.47
   0 -10   5  218.07   11.49
   0  10  -5  189.32   12.05
   0 -10  -5  201.88   11.60
   0  10  -6    2.88    2.35
   0  10  -6    5.72    1.21
   0  10   6    5.72    2.31
   0 -10   6    4.83    2.06
   0 -10  -6    4.93    2.44
   0  10  -6    6.45    2.76
   0  10   7    6.90    2.29
   0  10  -7    9.49    1.43
   0 -10   7   14.80    2.72
   0 -10  -7    7.61    2.81
   0  10  -7    8.31    3.08
   0  10  -8   -0.15    1.24
   0 -10   8    3.19    2.20
   0 -10  -8    1.23    2.86
   0  10  -8    2.70    2.85
   0 -10  -9   44.54    4.94
   0 -10  -9   36.70    4.83
   0  10  -9   47.97    5.22
   0 -10   9   37.09    4.24
   0  10  -9   42.81    3.21
   0  10   9   43.52    3.11
   0  10  -9   45.30    3.00
   0  10  -9   36.75    2.95
   0  10 -10  163.41    8.74
   0  10  10  160.68    8.65
   0 -10 -10  166.42   10.75
   0 -10 -10  180.43   10.96
   0 -10  10  178.81   10.52
   0  10 -10  186.26   11.43
   0  10  10  153.08    8.68
   0  10 -10  166.00    8.66
   0  10 -10  163.37    8.96
   0  10 -11    2.26    3.14
   0 -10  11   10.07    3.22
   0 -10 -11    5.14    3.64
   0 -10 -11    7.45    4.00
   0  10 -11    3.66    1.59
   0  10  11    6.10    2.03
   0  10  11    3.98    1.72
   0  10 -11    7.69    1.96
   0  10 -11    4.03    1.87
   0  10  12  116.77    6.44
   0  10 -12  116.47    6.23
   0  10 -12  111.19    6.58
   0 -10 -12  104.13    8.49
   0 -10 -12  112.18    8.85
   0  10 -12  117.26    8.88
   0 -10  12  125.64    8.40
   0  10  12  109.04    6.39
   0  10 -12   98.95    6.36
   0  10  13  700.72   35.28
   0  10 -13  723.34   35.44
   0  10 -13  721.59   35.17
   0 -10  13  759.16   37.30
   0 -10 -13  767.27   38.20
   0  10 -13  734.97   38.22
   0 -10 -13  757.77   37.81
   0  10 -13  698.01   35.37
   0  10  13  738.54   35.37
   0  10  14    5.65    2.14
   0  10 -14    6.26    2.50
   0  10 -14    8.92    2.08
   0  10 -14    9.81    1.86
   0  10 -14    7.49    3.81
   0 -10 -14   -0.46    3.94
   0 -10  14    0.71    2.89
   0 -10 -14    4.47    3.98
   0  10  14    5.36    2.20
   0  10 -14    3.87    2.21
   0  10 -15  258.41   13.09
   0  10 -15  239.80   12.74
   0  10 -15  238.56   12.95
   0  10  15  271.22   13.09
   0  10  15  249.91   12.86
   0 -10 -15  264.43   13.17
   0  10 -15  242.02   12.68
   0  10 -16   43.83    3.12
   0  10 -16   45.28    3.52
   0  10  16   40.95    3.39
   0  10 -16   38.89    3.34
   0  10  16   37.72    3.17
   0 -10 -16   35.96    3.51
   0  10  16   38.91    3.29
   0  10 -16   42.16    3.00
   0  10 -17   54.73    4.07
   0  10  17   55.33    3.57
   0  10 -17   51.95    3.58
   0  10 -17   55.12    3.81
   0  10 -17   48.70    3.95
   0  10  17   60.84    4.03
   0 -10 -17   49.49    4.01
   0  10  17   61.08    3.77
   0  10 -18   38.33    3.01
   0  10 -18   32.10    2.51
   0 -10 -18   35.17    2.95
   0  10  18   35.36    2.67
   0  10 -18   32.92    2.79
   0  10  18   35.38    2.91
   0  10 -18   32.75    2.95
   0 -10 -19   14.12    1.95
   0  10  19   14.80    1.94
   0  10 -19   13.33    1.92
   0  10 -19   13.44    1.76
   0 -10 -20    7.78    1.40
   0 -10  20    7.39    1.09
   0  10  20   10.37    1.58
   0  10  20    7.86    1.38
   0  10 -20    8.22    1.45
   0 -10 -21   12.90    1.10
   0  10  21   16.52    1.27
   0  10 -21   14.99    1.17
   0  10  21   14.10    1.22
   0  11   0    0.55    2.44
   0  11  -1  372.63   19.95
   0  11   1  372.98   19.95
   0 -11  -2  202.56   11.01
   0  11   2  218.71   12.11
   0  11  -2  199.39   12.31
   0  11   3  203.16   11.48
   0  11  -3  188.97   11.45
   0  11  -3  184.67   11.73
   0 -11  -3  196.24   11.19
   0  11  -4   21.67    3.36
   0  11   4   22.89    3.30
   0 -11   4   16.95    2.62
   0  11  -4   17.34    3.27
   0 -11  -4   14.03    2.89
   0  11  -5  441.05   23.64
   0  11   5  418.74   23.34
   0 -11   5  471.82   23.33
   0  11  -5  435.10   24.12
   0 -11  -5  472.36   23.62
   0  11   6   11.48    2.79
   0  11  -6   12.93    3.12
   0 -11  -6   11.64    3.05
   0 -11   6   18.24    2.74
   0 -11   7  657.57   32.05
   0 -11  -7  610.33   32.22
   0  11  -7  601.33   32.87
   0  11  -8    0.42    3.07
   0 -11   8   -2.23    2.34
   0 -11  -8    2.96    2.91
   0  11  -8    1.69    1.72
   0  11   8    1.36    1.63
   0  11  -8    0.29    1.47
   0  11   8    0.09    1.77
   0  11   9  402.20   19.35
   0  11  -9  377.65   19.40
   0 -11   9  410.37   21.09
   0 -11  -9  402.82   21.63
   0 -11  -9  393.49   21.49
   0  11  -9  460.36   22.61
   0  11  -9  391.86   19.48
   0  11   9  397.63   19.46
   0  11  -9  384.60   19.29
   0  11   9  369.06   19.33
   0  11 -10   73.49    7.03
   0 -11 -10   90.65    7.02
   0 -11  10   82.51    6.24
   0 -11 -10   68.46    6.65
   0  11 -10   62.00    4.58
   0  11  10   69.64    4.47
   0  11 -10   78.60    4.67
   0  11  10   75.82    4.58
   0  11 -10   67.98    4.93
   0  11  10   75.11    4.70
   0 -11 -11  726.66   37.24
   0 -11  11  697.28   36.49
   0  11 -11  770.10   38.01
   0 -11 -11  759.53   37.30
   0  11 -11  701.76   34.89
   0  11  11  721.62   34.80
   0  11  11  695.39   34.74
   0  11  11  714.83   34.85
   0 -11 -12  170.13   11.29
   0 -11  12  150.22   10.40
   0 -11 -12  163.47   11.24
   0  11 -12  180.47   11.88
   0  11  12  163.20    8.89
   0  11  12  172.07    8.87
   0  11 -12  158.60    8.93
   0  11  12  159.48    8.79
   0 -11 -13   59.85    6.33
   0 -11 -13   41.37    5.71
   0  11 -13   46.09    5.70
   0  11 -13   42.97    3.37
   0  11 -13   49.35    3.96
   0  11  13   52.04    3.79
   0  11 -13   49.84    3.82
   0  11  13   52.58    3.76
   0  11  13   49.17    3.71
   0  11  14   15.60    2.60
   0  11 -14   14.91    2.51
   0  11 -14   17.75    4.46
   0 -11 -14   14.05    4.42
   0  11  14   16.45    2.62
   0  11  14   23.42    2.75
   0 -11 -14   16.79    2.63
   0  11 -14   18.17    2.19
   0  11 -14   16.53    2.69
   0  11 -15    2.92    2.39
   0  11  15    3.32    2.16
   0  11 -15    3.98    1.78
   0  11 -15    4.87    2.24
   0  11  15    1.27    2.15
   0  11  15    3.00    2.09
   0 -11 -15   -0.48    2.22
   0  11  15    6.85    2.39
   0  11 -16    2.45    1.58
   0  11  16    0.72    1.90
   0  11 -16    0.80    2.36
   0  11 -16    1.49    1.98
   0  11  16   -0.44    2.14
   0 -11 -16    0.11    2.07
   0  11  16    2.19    2.03
   0  11 -17    1.84    2.11
   0  11  17    4.47    1.73
   0  11  17    3.94    1.95
   0  11 -17    3.47    1.84
   0  11 -17   -0.21    2.03
   0 -11 -17    4.72    1.96
   0  11  17    1.33    1.81
   0  11 -18   85.19    4.89
   0 -11 -18   77.55    4.79
   0  11  18   75.50    4.50
   0  11  18   86.15    4.84
   0  11 -18   85.27    4.75
   0  11 -18   80.43    4.90
   0 -11 -19    1.15    1.39
   0 -11  19    0.51    0.97
   0  11  19    0.13    1.68
   0  11 -19   -0.71    1.49
   0  11  19   -0.07    1.38
   0 -11 -20    0.12    0.90
   0  11  20   -1.19    1.33
   0  11  20   -0.35    0.99
   0  11 -20    1.34    1.10
   0 -11 -21    0.78    0.55
   0  11  21    0.18    0.66
   0  11 -21    0.02    0.54
   0  12   0 1388.29   68.50
   0  12   1  490.12   25.24
   0  12  -1  485.85   25.25
   0  12  -1  452.97   25.50
   0  12   2  218.42   12.49
   0  12  -2  194.13   12.66
   0  12  -3   23.49    3.80
   0  12   3   27.69    3.88
   0 -12  -3   25.89    3.64
   0  12  -3   25.17    4.16
   0  12   4   32.02    4.09
   0  12  -4   29.53    4.13
   0  12  -4   27.92    4.32
   0 -12   4   38.06    3.54
   0 -12  -4   31.01    3.83
   0  12   5  151.37    9.61
   0 -12  -5  155.11    9.54
   0 -12   5  144.80    9.12
   0  12  -5  144.83   10.18
   0  12  -6   27.25    2.42
   0  12  -6   26.37    4.31
   0 -12   6   21.67    3.27
   0 -12  -6   31.27    4.07
   0  12   6   29.56    2.62
   0  12   6   34.72    2.68
   0  12   6   35.32    2.88
   0  12  -6   31.46    2.78
   0  12  -6   28.48    2.83
   0  12  -6   29.22    2.88
   0  12   6   29.10    3.95
   0  12  -7   84.85    4.79
   0  12  -7   81.46    4.78
   0  12   7   73.64    4.83
   0 -12  -7   93.69    6.75
   0 -12   7   85.02    6.15
   0  12  -7   81.95    7.13
   0  12  -7   70.71    4.70
   0  12  -7   83.53    5.07
   0  12  -7   76.06    4.91
   0  12   7   84.90    4.83
   0  12  -7   79.00    5.12
   0  12  -8   23.94    2.35
   0  12   8   19.82    2.06
   0  12  -8   20.80    4.29
   0 -12  -8   23.83    4.16
   0 -12   8   18.73    3.32
   0  12  -8   22.83    2.38
   0  12  -8   19.81    2.23
   0  12   8   22.93    2.43
   0  12   9    1.75    1.50
   0  12  -9    2.96    1.89
   0 -12  -9    5.23    3.52
   0 -12  -9    1.95    3.91
   0  12  -9    1.91    3.36
   0 -12   9    3.03    2.46
   0  12  -9    1.38    1.98
   0  12   9    2.28    1.90
   0  12  -9    0.94    1.68
   0  12   9    0.86    1.96
   0  12 -10   24.79    2.74
   0  12  10   26.07    2.54
   0 -12  10   25.72    3.71
   0 -12 -10   26.14    4.37
   0 -12 -10   29.54    4.90
   0  12 -10   30.39    4.99
   0  12 -10   24.22    2.79
   0  12  10   26.04    2.86
   0  12 -10   25.86    2.51
   0  12  10   24.57    2.82
   0 -12 -11    1.67    3.85
   0  12 -11    1.49    3.80
   0 -12 -11    4.98    3.94
   0  12 -11    0.71    2.28
   0  12  11    0.42    1.84
   0  12 -11   -1.33    2.11
   0  12  11    1.83    2.14
   0  12  11    0.69    2.18
   0 -12 -12   86.58    7.89
   0  12 -12   91.75    8.11
   0 -12 -12   72.39    7.43
   0  12  12   88.93    5.48
   0  12 -12   82.61    5.51
   0  12  12   92.17    5.35
   0  12  12   91.41    5.42
   0 -12 -13   34.25    5.31
   0 -12 -13   50.58    5.74
   0  12 -13   46.81    5.84
   0  12  13   43.07    3.49
   0  12  13   41.43    3.47
   0  12 -13   39.33    3.51
   0  12  13   45.09    3.42
   0  12  13   35.51    3.43
   0  12 -14   99.09    6.03
   0  12  14  101.39    5.92
   0  12 -14   99.13    6.06
   0  12  14  100.69    5.98
   0  12 -14  102.19    6.17
   0  12  14  100.20    5.84
   0 -12 -14   93.57    5.89
   0  12  14   98.83    5.86
   0  12 -15   77.43    4.85
   0  12  15   75.85    4.81
   0  12 -15   73.74    4.90
   0  12  15   79.61    4.82
   0 -12 -15   76.06    4.81
   0  12  15   66.26    4.65
   0  12  15   73.55    4.65
   0  12 -15   78.18    5.02
   0  12  16    4.36    2.02
   0  12 -16    0.80    1.93
   0 -12 -16    1.88    1.87
   0  12  16    3.34    1.97
   0  12 -16    2.15    2.18
   0  12  16    2.69    1.89
   0  12 -17   33.30    2.76
   0  12  17   35.62    2.88
   0 -12 -17   34.27    2.78
   0  12  17   39.96    2.70
   0  12 -17   32.25    3.00
   0  12  17   34.13    2.57
   0  12  18   31.12    2.19
   0 -12 -18   28.57    2.37
   0  12 -19   38.30    2.45
   0  12  19   31.88    2.34
   0  12  19   38.73    2.55
   0 -12 -19   32.64    2.25
   0  12  20    5.75    1.09
   0  12 -20    5.38    0.94
   0  13   0    0.42    2.81
   0  13   0   -1.41    3.00
   0  13  -1  152.09   11.34
   0  13  -1  181.48   11.21
   0  13   1  191.45   11.39
   0  13  -2  284.99   17.68
   0 -13  -2  307.12   16.93
   0  13   2  319.96   17.42
   0  13  -3   27.14    4.33
   0 -13  -3   23.50    3.68
   0  13  -3   23.16    4.01
   0  13   3   25.25    4.04
   0  13  -4   21.65    2.48
   0  13  -4   17.08    2.68
   0  13   4   19.47    2.33
   0 -13   4   14.69    2.84
   0  13  -4   13.69    3.86
   0 -13  -4   27.86    3.89
   0  13   4   22.45    2.38
   0  13  -4   21.13    2.15
   0  13   4   23.23    3.98
   0  13  -4   20.81    3.98
   0  13  -5    0.75    2.06
   0  13   5   -0.09    1.83
   0  13  -5    0.77    2.29
   0 -13   5    1.31    2.17
   0 -13  -5    0.32    2.68
   0  13  -5    2.72    3.00
   0  13   5    1.45    1.89
   0  13   5    0.27    1.94
   0  13   5   -0.72    1.89
   0  13   5    0.47    1.68
   0  13  -5    0.28    1.59
   0  13   5    3.69    3.04
   0  13  -6    6.02    1.42
   0  13  -6    6.19    1.82
   0 -13   6    3.25    2.22
   0 -13  -6    6.37    3.00
   0  13  -6    9.82    3.72
   0  13  -6    5.85    1.72
   0  13  -6    6.52    1.91
   0  13   6    7.84    2.04
   0  13   6    5.47    2.14
   0  13   6    5.73    1.91
   0  13   6    5.47    2.05
   0  13  -6    6.16    1.70
   0  13  -6    4.26    1.81
   0  13   6    8.54    2.13
   0  13  -6    5.47    2.32
   0  13  -6    6.44    2.46
   0  13  -6    4.49    2.22
   0  13   7    0.89    1.34
   0  13  -7    2.59    1.48
   0  13  -7    0.53    1.79
   0 -13  -7    3.87    3.10
   0 -13   7   -0.56    2.42
   0  13  -7    0.48    3.30
   0  13  -7   -0.28    1.87
   0  13   7    2.32    2.13
   0  13  -7    1.95    1.84
   0  13   7    0.53    1.97
   0  13  -7    1.39    1.71
   0  13   7    0.95    1.98
   0  13  -7    1.08    2.43
   0  13  -7    1.62    2.36
   0  13  -8   31.74    2.96
   0  13  -8   30.52    2.72
   0  13   8   36.87    2.65
   0 -13  -8   32.61    4.71
   0  13  -8   31.29    5.14
   0  13  -8   31.86    2.92
   0  13   8   31.95    3.03
   0  13  -8   29.47    2.78
   0  13   8   36.51    3.01
   0  13  -8   30.58    3.33
   0  13  -9   15.62    2.40
   0  13  -9   18.15    2.27
   0  13   9   14.46    2.02
   0  13  -9   18.27    4.54
   0 -13  -9   19.28    4.59
   0 -13  -9   19.80    4.09
   0  13  -9   17.41    2.55
   0  13   9   17.71    2.59
   0  13   9   11.17    2.46
   0  13  -9   14.43    2.18
   0  13   9   16.63    2.51
   0  13  10   98.62    5.75
   0  13 -10  103.04    5.94
   0  13 -10  104.63    6.07
   0 -13 -10  106.85    8.48
   0 -13 -10  109.65    8.26
   0  13 -10   96.97    8.54
   0  13  10  103.70    5.97
   0  13 -10  104.03    6.00
   0  13  10  103.67    6.10
   0  13 -10   90.76    5.73
   0  13  10   94.31    5.88
   0  13 -11   10.06    2.35
   0  13 -11    6.62    2.12
   0  13  11    6.68    1.97
   0  13 -11    5.58    4.27
   0 -13 -11    2.93    3.56
   0 -13 -11   15.66    4.66
   0  13  11   10.64    2.50
   0  13 -11    7.86    2.43
   0  13  11   13.27    2.54
   0  13 -11    8.27    1.94
   0  13  11    4.63    2.34
   0  13 -12   67.43    7.05
   0 -13 -12   71.12    7.10
   0 -13 -12   74.16    6.89
   0  13  12   73.54    4.87
   0  13 -12   69.82    4.74
   0  13  12   70.51    4.53
   0  13 -12   72.28    4.73
   0  13  12   64.76    4.62
   0  13  12   75.16    4.69
   0  13 -12   70.58    4.83
   0  13  13   52.02    3.93
   0  13 -13   56.97    4.20
   0  13 -13   57.06    4.12
   0  13 -13   53.99    4.07
   0  13  13   53.45    3.82
   0  13  13   54.10    4.03
   0 -13 -13   50.56    3.76
   0  13  13   51.83    3.89
   0  13  14   26.72    2.80
   0  13  14   24.64    2.72
   0  13 -14   26.38    2.89
   0  13 -14   27.59    2.89
   0  13  14   30.14    3.05
   0 -13 -14   23.85    2.61
   0  13  14   24.05    2.76
   0  13  15  117.08    6.38
   0 -13 -15  108.91    6.37
   0  13  15  115.43    6.39
   0  13 -15  108.35    6.49
   0  13 -15  115.16    6.59
   0  13  15  122.34    6.53
   0  13  16   26.22    2.37
   0  13 -16   19.71    2.54
   0 -13 -16   20.33    2.20
   0  13  16   22.88    2.29
   0  13  16   20.74    2.34
   0  13 -16   25.50    2.50
   0  13 -16   22.31    2.51
   0  13  17   46.82    3.05
   0  13 -17   45.87    3.42
   0  13 -17   56.01    3.44
   0  13  17   53.14    3.28
   0  13  17   48.04    3.05
   0 -13 -17   48.25    3.13
   0  13  18    7.30    1.38
   0 -13 -18    4.64    1.14
   0  13  18    6.65    1.72
   0  13  19    9.09    1.38
   0  14   0  237.03   12.05
   0  14   0  228.08   12.16
   0  14   0  239.97   12.26
   0  14   0  223.77   11.96
   0  14   0  243.20   12.05
   0  14   0  235.22   12.01
   0  14   0  266.23   14.74
   0  14   1   10.82    2.09
   0  14  -1   13.20    2.14
   0  14   1   13.81    2.39
   0  14   1   14.93    2.26
   0  14  -1   16.98    2.53
   0  14  -1   12.79    2.29
   0  14  -1   10.83    3.83
   0  14   1   10.62    2.11
   0  14  -1   17.51    2.13
   0  14   1   13.12    2.09
   0  14  -1   15.11    2.02
   0  14  -1   15.86    2.13
   0  14   1   13.12    2.01
   0  14   1    7.82    3.62
   0  14  -1   15.36    4.21
   0  14   2   68.93    4.66
   0  14   2   72.85    4.83
   0  14  -2   77.41    4.83
   0  14   2   71.89    4.52
   0  14  -2   74.88    4.61
   0  14  -2   71.33    4.72
   0 -14  -2   80.09    6.39
   0  14  -2   70.67    6.94
   0  14  -2   72.99    4.45
   0  14   2   77.79    4.56
   0  14  -2   79.33    4.45
   0  14   2   67.95    4.51
   0  14   2   68.48    4.39
   0  14   2   77.98    6.73
   0  14   3    2.16    2.31
   0  14  -3    4.24    2.21
   0  14   3    6.25    2.00
   0  14  -3    3.62    1.96
   0  14  -3    3.47    2.26
   0  14   3    4.10    1.98
   0  14  -3    2.88    3.07
   0 -14  -3    6.32    3.10
   0  14  -3    5.28    1.84
   0  14  -3    9.39    1.72
   0  14   3    3.32    1.69
   0  14   3    4.26    1.93
   0  14  -3    4.81    1.94
   0  14   3    5.87    1.57
   0  14   3    4.22    3.22
   0 -14  -4    6.11    3.16
   0  14  -4   -1.96    3.24
   0  14  -4    3.19    1.83
   0  14   4    4.02    1.80
   0  14  -4    3.41    1.52
   0  14   4    1.27    1.94
   0  14  -4    5.43    1.96
   0  14   4    1.69    1.49
   0  14   4    1.49    1.97
   0  14  -4    2.78    2.46
   0  14   4    0.28    1.90
   0  14  -4    2.57    2.18
   0  14   4    2.32    2.20
   0  14  -5    9.50    3.89
   0 -14  -5   15.00    3.57
   0  14   5   15.45    2.40
   0  14  -5   13.33    1.91
   0  14  -5   15.60    2.23
   0  14   5   16.30    2.23
   0  14   5   21.46    2.56
   0  14  -5   16.27    2.01
   0  14   5   14.00    1.83
   0  14  -5   16.99    2.35
   0  14  -5   14.31    1.99
   0  14   5   19.25    2.47
   0  14  -5   11.00    2.65
   0  14  -5   10.67    2.54
   0  14   5   13.16    2.33
   0  14  -6  250.22   12.56
   0 -14  -6  259.69   14.89
   0  14  -6  246.36   15.83
   0  14   6  248.07   12.78
   0  14  -6  235.09   12.66
   0  14  -6  261.75   12.68
   0  14   6  254.17   12.81
   0  14   6  262.62   12.99
   0  14  -6  249.47   12.58
   0  14  -6  248.59   12.80
   0  14  -6  254.94   12.98
   0  14   6  229.43   12.77
   0  14  -6  250.62   13.08
   0  14   6  244.14   12.75
   0  14  -7    7.16    1.65
   0  14   7    2.31    1.46
   0 -14  -7    8.59    3.50
   0  14  -7    2.59    3.61
   0  14  -7    7.63    1.86
   0  14  -7    4.62    2.08
   0  14   7    4.79    2.28
   0  14   7    8.45    2.24
   0  14  -7    8.64    1.75
   0  14  -7    4.57    2.07
   0  14   7    9.31    2.34
   0  14  -7   10.57    2.71
   0  14  -7    6.19    2.62
   0  14   8  144.53    7.78
   0  14  -8  151.53    7.91
   0  14   8  145.82    8.08
   0  14  -8  148.93    8.00
   0 -14  -8  133.70    9.96
   0  14  -8  162.03   11.47
   0  14  -8  145.28    8.03
   0  14  -8  145.80    8.33
   0  14   8  145.02    8.03
   0  14  -9  150.63    8.12
   0  14   9  149.40    8.00
   0  14  -9  151.98    8.34
   0 -14  -9  149.14   10.38
   0 -14  -9  166.07   11.10
   0  14  -9  144.76   11.05
   0  14  -9  155.38    8.27
   0  14   9  148.36    8.24
   0  14  -9  143.52    8.12
   0  14   9  148.08    8.22
   0  14 -10   10.21    2.46
   0  14 -10   15.98    2.31
   0  14  10   14.08    2.07
   0 -14 -10   13.09    4.16
   0  14 -10   10.97    4.23
   0 -14 -10   18.41    4.92
   0  14  10   13.81    2.58
   0  14 -10   11.77    2.51
   0  14  10   10.21    2.57
   0  14 -10   12.63    2.24
   0  14  10   13.18    2.55
   0  14  11   29.11    2.60
   0  14 -11   25.29    3.01
   0  14 -11   25.24    2.72
   0 -14 -11   26.58    4.69
   0 -14 -11   31.38    5.43
   0  14 -11   22.42    4.78
   0  14  11   24.19    3.02
   0  14 -11   21.96    3.01
   0  14  11   25.23    2.93
   0  14 -11   21.55    2.45
   0  14  11   23.08    2.89
   0  14  12    3.58    2.44
   0  14  12    0.60    2.35
   0  14 -12    3.41    2.27
   0  14  12    2.81    1.86
   0  14 -12    4.31    2.34
   0  14 -12    0.11    2.07
   0  14  12    4.05    2.26
   0  14 -13  210.92   10.59
   0  14  13  202.16   10.43
   0  14 -13  190.64   10.58
   0  14  13  213.99   10.66
   0  14 -13  208.04   10.67
   0  14  13  195.05   10.40
   0 -14 -13  187.71   10.30
   0  14  13  194.90   10.40
   0  14 -14    0.64    1.97
   0  14  14    1.90    1.78
   0  14  14    2.36    2.26
   0 -14 -14    1.26    1.55
   0  14  14   -0.34    2.02
   0  14 -14    2.51    2.31
   0  14  14    0.94    2.10
   0  14 -15   42.47    3.13
   0  14  15   39.77    2.95
   0 -14 -15   35.04    2.75
   0  14  15   38.90    2.98
   0  14  15   44.56    3.07
   0  14  16    0.54    1.50
   0  14 -16    1.52    1.64
   0 -14 -16    1.82    1.22
   0  14  16    2.13    1.51
   0  14  16    2.59    1.58
   0  14 -17   15.45    1.71
   0 -14 -17   10.91    1.28
   0  14  17   12.71    1.47
   0  14  17   12.52    1.37
   0  14 -18    7.44    1.30
   0  14  18   10.16    1.56
   0  14 -19   12.39    0.95
   0  14  19   11.26    1.08
   0  15   0   -0.90    2.00
   0  15   0    0.78    1.82
   0  15   0    0.60    1.87
   0  15   0    2.65    2.06
   0  15   0   -1.05    2.38
   0  15   0   -0.56    2.17
   0 -15  -1   95.71    7.38
   0  15   1   91.30    5.43
   0  15  -1   84.11    5.34
   0  15  -1   87.37    5.35
   0  15   1   90.12    5.43
   0  15   1   93.66    5.20
   0  15   1   97.52    5.44
   0  15  -1   88.41    5.40
   0  15  -1   86.68    5.46
   0  15   1   89.94    5.58
   0  15  -1   92.88    5.61
   0  15   1   92.61    5.77
   0  15   1   97.47    5.50
   0  15  -1  102.12    5.83
   0 -15  -2   84.77    7.03
   0  15  -2   67.33    7.52
   0  15  -2   81.08    5.13
   0  15   2   84.37    5.22
   0  15   2   88.26    5.05
   0  15   2   90.88    5.26
   0  15  -2   85.03    5.08
   0  15   2   83.23    5.09
   0  15   2   92.23    5.55
   0  15   2   81.27    5.23
   0  15  -2   93.87    5.50
   0  15  -2   85.62    5.57
   0  15   2   88.77    5.36
   0  15  -2   94.16    5.35
   0 -15  -3   -0.36    3.03
   0  15  -3    4.73    3.50
   0  15  -3    2.05    2.03
   0  15  -3    0.36    1.69
   0  15   3    3.89    1.80
   0  15   3    1.40    1.96
   0  15   3    0.27    1.79
   0  15  -3    1.59    2.06
   0  15   3    0.44    2.07
   0  15  -3    2.08    2.25
   0  15  -3    2.80    2.40
   0  15  -3    2.58    2.19
   0  15   3    1.76    2.51
   0  15   3    1.29    2.14
   0  15  -4   61.62    7.24
   0 -15  -4   90.39    7.02
   0  15  -4   70.47    4.81
   0  15   4   82.50    4.88
   0  15   4   79.08    5.05
   0  15  -4   78.88    4.68
   0  15  -4   75.35    4.92
   0  15   4   80.64    4.69
   0  15   4   79.58    5.28
   0  15  -4   87.48    5.24
   0  15   4   84.24    4.99
   0  15   4   75.76    5.02
   0  15  -4   78.13    5.27
   0  15  -5   23.13    4.99
   0 -15  -5   18.26    3.95
   0  15   5   21.01    2.71
   0  15  -5   17.58    2.54
   0  15  -5   22.03    2.15
   0  15  -5   19.38    2.16
   0  15   5   17.11    2.78
   0  15   5   21.72    2.53
   0  15  -5   19.61    2.50
   0  15   5   21.71    2.13
   0  15  -5   20.99    2.93
   0  15  -5   21.34    3.03
   0  15   5   19.39    2.63
   0  15   5   16.61    2.60
   0 -15  -6   76.08    6.76
   0  15  -6   72.63    7.73
   0  15  -6   77.95    4.56
   0  15  -6   70.46    4.72
   0  15   6   79.94    4.89
   0  15  -6   69.59    4.45
   0  15   6   80.35    4.88
   0  15  -6   71.84    4.79
   0  15  -6   70.85    5.15
   0  15   6   74.24    4.86
   0  15  -6   79.36    5.16
   0  15   6   76.54    4.89
   0  15  -7   13.94    1.83
   0  15  -7   10.37    4.34
   0 -15  -7   16.82    4.90
   0 -15  -7   19.87    3.98
   0  15   7    8.32    2.41
   0  15  -7    7.28    2.25
   0  15  -7   10.01    2.11
   0  15  -7    9.51    1.87
   0  15   7   14.74    2.50
   0  15  -7   16.34    2.46
   0  15   7   13.31    2.49
   0  15  -7   14.46    2.94
   0  15   7   11.42    2.33
   0  15  -8   59.76    4.01
   0 -15  -8   66.40    6.38
   0  15  -8   57.56    6.92
   0 -15  -8   75.69    7.53
   0  15   8   66.75    4.50
   0  15  -8   66.21    4.30
   0  15   8   65.05    4.50
   0  15  -8   59.95    4.29
   0  15   8   63.31    4.38
   0  15   8   67.94    4.44
   0  15  -8   59.26    4.68
   0  15  -9   74.54    4.54
   0  15   9   75.70    4.82
   0  15  -9   79.59    4.74
   0 -15  -9   70.61    6.80
   0  15  -9   81.50    7.88
   0  15  -9   68.71    4.66
   0  15   9   69.63    4.76
   0  15   9   67.32    4.67
   0  15  -9   68.09    5.15
   0  15 -10   16.21    2.24
   0  15  10   11.02    2.02
   0  15 -10   15.06    4.54
   0 -15 -10   13.85    4.57
   0  15 -10   15.98    2.50
   0  15  10   19.27    2.74
   0  15 -10   13.22    2.33
   0  15  10   17.28    2.64
   0  15  10   16.95    2.43
   0  15 -11   52.55    3.68
   0  15  11   46.11    3.41
   0  15  11   50.85    3.98
   0  15  11   53.02    3.84
   0  15 -11   52.71    3.90
   0  15 -11   44.99    3.45
   0  15  11   50.51    3.77
   0  15  11   46.77    3.55
   0  15  12   13.04    1.97
   0  15 -12    8.33    2.14
   0  15  12    8.68    2.45
   0  15  12   13.10    2.46
   0  15 -12   13.18    2.39
   0  15 -12    9.74    1.86
   0  15  12   10.64    2.07
   0  15  12   13.39    2.39
   0  15  13   12.35    2.32
   0  15 -13   15.73    2.50
   0  15  13   12.73    2.03
   0  15 -13   16.08    2.25
   0  15  13   15.07    2.32
   0  15  13   11.62    2.57
   0  15  14    2.41    1.97
   0  15 -14    6.27    2.11
   0  15  14    0.08    1.87
   0  15 -14    2.51    1.88
   0  15 -15   12.34    2.13
   0  15  15   11.87    1.89
   0  15  15   11.20    1.84
   0  15 -15   12.50    1.85
   0  15  16   17.04    1.78
   0  15  16   18.52    1.71
   0  15 -16   17.81    1.91
   0  15  17    8.96    1.10
   0  15 -17   11.92    1.41
   0  15 -18    0.59    0.76
   0  15  18    1.61    1.06
   0 -15 -18    0.65    0.78
   0 -16   0  432.96   22.92
   0  16   0  389.30   20.61
   0  16   0  412.82   20.68
   0  16   0  399.11   20.67
   0  16   0  421.52   20.84
   0  16   0  422.95   20.74
   0  16   0  464.41   21.05
   0 -16  -1  500.59   27.96
   0  16   1  520.01   25.83
   0  16  -1  509.01   25.80
   0  16   1  548.00   25.93
   0  16  -1  517.83   25.82
   0  16   1  554.96   25.92
   0  16  -1  532.27   25.93
   0  16  -1  526.97   25.93
   0  16  -1  511.06   26.14
   0  16   1  517.83   25.90
   0  16   1  544.23   26.14
   0  16   1  515.17   26.00
   0  16  -1  520.37   26.01
   0 -16  -2   77.79    6.54
   0  16   2   68.26    4.52
   0  16  -2   57.77    4.37
   0  16  -2   62.61    4.24
   0  16   2   70.11    4.27
   0  16   2   67.86    4.46
   0  16   2   69.66    4.36
   0  16   2   71.55    4.93
   0  16  -2   64.93    4.96
   0  16   2   74.03    4.63
   0  16  -2   67.15    4.62
   0  16   2   68.40    4.63
   0  16  -2   71.88    4.71
   0 -16  -3    7.96    3.47
   0  16  -3    3.37    4.13
   0  16  -3    0.09    2.21
   0  16   3    2.94    2.36
   0 -16   3    1.12    2.78
   0  16  -3    2.79    1.88
   0  16   3    5.07    1.92
   0  16   3    2.92    2.26
   0  16  -3    3.37    2.21
   0  16   3    2.27    1.87
   0  16   3    3.36    2.35
   0  16  -3    3.50    2.41
   0  16  -3    1.95    2.81
   0  16  -3    1.86    2.43
   0  16   3    1.95    2.22
   0  16   3    2.01    2.55
   0  16  -4    1.69    3.63
   0 -16  -4   -0.38    3.44
   0  16  -4    4.11    2.10
   0  16  -4    4.14    1.83
   0  16   4    1.03    1.97
   0 -16   4   10.62    3.35
   0  16   4    3.96    2.31
   0  16  -4    4.10    2.16
   0  16   4    2.14    1.72
   0  16   4   -1.90    2.90
   0  16   4    3.76    2.32
   0  16   4    3.16    2.33
   0  16  -4    3.54    2.52
   0  16  -4    2.37    2.82
   0  16  -5  128.36   10.81
   0 -16  -5  135.53    9.89
   0  16   5  133.57    7.90
   0  16  -5  138.03    7.87
   0  16   5  151.58    7.98
   0 -16   5  160.80   10.39
   0  16  -5  149.09    7.69
   0  16  -5  143.70    8.00
   0  16   5  141.72    7.61
   0  16  -5  144.56    8.34
   0  16   5  148.13    7.99
   0  16  -5  144.70    8.18
   0  16   5  139.34    7.96
   0 -16  -6    5.09    3.16
   0  16  -6    3.93    3.68
   0 -16  -6    1.39    4.38
   0  16  -6    4.39    1.76
   0  16   6    3.82    2.37
   0  16  -6    0.99    2.17
   0  16  -6    3.08    1.66
   0  16   6    1.90    2.13
   0  16  -6    1.85    2.12
   0  16   6    0.11    2.22
   0  16  -6   -0.25    2.70
   0  16   6    1.16    2.35
   0  16  -6   -0.27    2.99
   0 -16  -7   67.95    7.20
   0  16  -7   63.47    7.16
   0 -16  -7   53.09    5.99
   0  16  -7   67.67    4.14
   0  16   7   60.55    4.38
   0 -16   7   67.70    6.52
   0  16   7   66.38    4.45
   0  16  -7   65.72    4.46
   0  16   7   57.63    4.33
   0  16   7   55.48    4.34
   0  16  -7   69.23    4.81
   0  16  -8   12.98    1.91
   0 -16  -8    6.65    4.16
   0 -16  -8    9.15    3.71
   0  16  -8   18.03    4.66
   0 -16   8   12.78    3.96
   0  16   8   11.22    2.56
   0  16  -8   10.94    2.23
   0  16   8   13.27    2.74
   0  16  -8   10.86    2.37
   0  16   8   12.91    2.39
   0  16  -8    8.58    2.90
   0  16   8   10.37    2.55
   0  16  -9   24.89    2.36
   0  16   9   20.54    2.91
   0  16  -9   22.84    2.73
   0  16   9   20.70    2.63
   0  16   9   23.30    2.88
   0  16  -9   23.99    3.43
   0  16  -9   24.41    2.69
   0  16   9   22.40    2.87
   0  16 -10   26.01    2.48
   0  16  10   23.75    2.93
   0  16 -10   30.09    2.81
   0  16 -10   27.51    2.72
   0  16  10   22.90    2.65
   0  16  10   22.44    2.88
   0  16 -11    1.43    1.76
   0  16  11   -3.40    2.47
   0  16  11    2.75    2.25
   0  16 -11   -0.61    2.14
   0  16 -11    1.69    1.85
   0  16  11   -1.85    1.88
   0  16  11    2.86    2.26
   0  16 -12   -0.37    1.69
   0  16  12   -2.71    2.37
   0  16 -12   -2.36    1.58
   0  16 -12    0.20    2.03
   0  16  12   -1.06    2.12
   0  16  12    0.60    1.99
   0  16  13    1.67    1.98
   0  16 -13    3.53    2.02
   0  16  13    0.83    1.87
   0  16 -13    0.77    1.61
   0  16  14   24.03    2.38
   0  16 -14   26.28    2.56
   0  16  14   23.70    2.30
   0  16 -14   29.35    2.31
   0  16  15   16.08    1.79
   0  16  15   13.37    1.66
   0  16 -15   14.89    1.62
   0  16  16   29.23    1.98
   0  16 -16   28.98    2.03
   0  16 -17    3.18    0.75
   0 -16 -17    0.79    0.77
   0  16  17    1.34    1.15
   0 -17   0   -0.37    3.11
   0  17   0    1.49    2.26
   0  17   0    4.02    2.02
   0  17   0    0.65    2.12
   0  17   0    1.97    2.42
   0  17   0    0.40    2.79
   0  17   0   -2.13    2.38
   0 -17  -1   12.11    3.46
   0  17  -1   11.09    2.41
   0  17   1    5.93    2.37
   0  17  -1    8.87    2.06
   0  17   1    5.65    2.24
   0  17  -1   13.29    2.44
   0  17   1    8.74    2.29
   0  17   1    9.61    2.48
   0  17  -1    9.95    3.09
   0  17   1    9.46    3.04
   0  17  -1    9.91    2.68
   0  17   1    9.78    2.63
   0  17  -1    8.75    2.70
   0 -17  -2   35.89    4.64
   0  17  -2   34.02    3.14
   0  17   2   31.01    3.21
   0  17   2   34.88    3.16
   0  17  -2   29.29    2.89
   0  17   2   33.61    3.00
   0  17  -2   33.88    3.36
   0  17   2   33.91    3.34
   0  17  -2   32.88    3.45
   0  17   2   30.16    3.35
   0  17  -2   29.22    3.67
   0  17   2   32.53    3.61
   0 -17  -3   12.71    3.75
   0  17  -3   11.74    2.44
   0  17   3   10.77    2.58
   0  17   3   11.10    2.14
   0  17   3   11.69    2.56
   0  17  -3    9.32    2.05
   0  17   3    8.81    2.06
   0  17  -3   11.10    2.74
   0  17   3    7.24    2.61
   0  17  -3   10.18    2.66
   0  17   3    9.18    3.05
   0  17   3   10.41    2.60
   0  17  -3   12.35    3.17
   0  17  -4   13.34    4.58
   0  17  -4   24.67    2.87
   0  17  -4   26.05    2.49
   0  17   4   27.82    3.05
   0  17   4   23.94    2.61
   0  17   4   21.47    2.45
   0  17  -4   25.66    2.97
   0  17  -4   28.83    3.15
   0  17   4   24.40    3.00
   0  17   4   24.74    2.93
   0  17  -4   26.74    3.50
   0  17   4   22.70    3.45
   0 -17  -5   12.01    4.66
   0  17  -5    9.17    4.10
   0  17  -5   12.24    2.48
   0  17  -5    9.78    1.87
   0 -17   5   12.05    3.41
   0  17   5   13.88    2.39
   0  17  -5   11.94    2.54
   0  17   5   13.53    1.87
   0  17   5    9.58    3.16
   0  17   5    9.61    2.56
   0  17   5    3.74    2.35
   0  17  -5    8.24    2.95
   0  17  -5    9.34    2.86
   0  17  -6   32.67    5.74
   0 -17  -6   45.58    6.18
   0 -17   6   37.25    5.09
   0  17  -6   39.47    2.96
   0  17   6   43.59    3.49
   0  17   6   47.83    3.61
   0  17  -6   40.86    3.52
   0  17  -6   42.29    3.60
   0  17  -6   43.02    4.08
   0  17   6   40.35    3.43
   0  17   6   41.36    3.60
   0  17  -6   42.22    3.87
   0  17   7    0.66    2.24
   0  17   7    0.10    2.36
   0  17  -7    2.70    1.77
   0  17  -7    0.68    2.30
   0  17  -7    1.21    2.73
   0  17   7    2.74    2.22
   0  17   7   -0.41    2.38
   0  17   8    3.86    2.40
   0  17  -8    6.93    1.97
   0  17   8    4.06    2.41
   0  17  -8    5.04    2.32
   0  17  -8    5.23    2.79
   0  17   8    4.20    2.38
   0  17   8    4.38    2.07
   0  17  -9    2.51    1.45
   0  17   9    3.48    2.37
   0  17  -9    0.72    2.07
   0  17   9    4.12    2.26
   0  17   9    1.13    1.93
   0  17  -9    1.49    2.72
   0  17  -9    2.83    1.93
   0  17   9    5.39    2.37
   0  17 -10  191.06    9.72
   0  17 -10  179.12    9.85
   0  17  10  186.38    9.73
   0  17  10  179.78    9.88
   0  17 -10  205.10    9.92
   0  17  10  190.11    9.92
   0  17 -11   26.52    2.31
   0  17 -11   25.18    2.45
   0  17 -11   30.59    2.70
   0  17  11   24.34    2.79
   0  17  11   31.40    2.77
   0  17 -12  108.07    5.69
   0  17  12   99.82    5.65
   0  17  12   93.09    5.55
   0  17 -12   94.96    5.43
   0  17  13   34.15    2.82
   0  17  13   36.41    2.72
   0  17 -13   36.01    2.52
   0  17  14   76.41    4.25
   0  17  14   67.69    4.10
   0  17 -14   78.17    4.11
   0  17  15    3.94    1.27
   0  17 -15    5.43    0.98
   0  17  15    4.95    1.02
   0 -17 -16   18.94    1.46
   0  17  16   41.82    2.06
   0  18   0  129.53    7.50
   0  18   0  140.52    7.57
   0  18   0  136.01    7.70
   0  18   0  135.18    7.71
   0  18   0  130.21    7.94
   0  18   0  134.39    7.45
   0  18  -1   12.06    2.52
   0  18   1   15.80    2.59
   0  18   1    7.79    2.32
   0  18  -1   10.01    2.27
   0  18  -1    9.46    2.52
   0  18   1   10.00    2.32
   0  18  -1   14.51    3.28
   0  18   1   12.69    2.78
   0  18   1   14.28    2.55
   0  18  -1   16.18    2.79
   0  18   1    7.34    3.10
   0  18  -1   12.34    2.76
   0 -18  -2   49.40    6.13
   0  18   2   55.44    4.15
   0  18  -2   47.09    3.88
   0  18   2   60.11    4.24
   0  18   2   67.15    4.38
   0  18  -2   60.13    4.79
   0  18  -2   56.50    4.41
   0  18   2   64.73    4.84
   0  18  -2   66.33    4.46
   0  18   2   61.14    4.07
   0  18  -2   56.31    4.17
   0  18   2   62.82    4.29
   0  18   3   19.95    2.73
   0  18  -3   16.34    2.26
   0  18   3   17.93    3.19
   0  18   3   17.82    2.84
   0  18  -3   18.67    3.22
   0  18   3   16.86    2.74
   0  18  -3   18.82    3.03
   0  18  -3   15.66    2.82
   0  18   3   18.12    2.33
   0  18   3   17.26    2.68
   0  18  -3   16.51    2.64
   0  18  -4   47.70    3.53
   0  18   4   50.06    4.00
   0  18  -4   56.38    4.35
   0  18  -4   49.75    4.50
   0  18  -4   51.02    4.24
   0  18   4   53.81    4.06
   0  18   4   50.28    4.45
   0  18   4   56.42    3.63
   0  18  -4   59.71    4.10
   0  18  -4   55.99    4.01
   0  18  -5    4.96    1.68
   0  18  -5    6.61    3.12
   0  18   5    6.44    2.56
   0  18  -5    5.52    2.70
   0  18   5    6.12    2.26
   0  18   5    5.06    2.99
   0  18  -5    4.21    2.37
   0  18   5    4.02    1.67
   0  18  -5    5.39    2.40
   0  18   6   36.33    3.46
   0  18   6   35.42    3.32
   0  18  -6   45.04    3.70
   0  18   6   41.60    3.55
   0  18  -6   46.85    3.58
   0  18   7   50.53    3.74
   0  18   7   51.01    3.94
   0  18  -7   55.11    4.26
   0  18   7   60.86    4.07
   0  18  -7   51.05    3.95
   0  18   8   46.51    3.79
   0  18   8   53.26    3.58
   0  18  -8   52.52    4.20
   0  18   8   54.19    3.90
   0  18  -8   54.61    3.84
   0  18   9   31.81    2.96
   0  18   9   32.96    3.04
   0  18  -9   31.97    2.90
   0  18  10   29.79    2.91
   0  18 -10   34.64    2.85
   0  18  11  105.97    5.72
   0  18  11  107.17    5.77
   0  18 -11   95.30    5.58
   0  18  12   43.02    3.15
   0  18  12   53.88    3.33
   0  18  13   -0.50    1.39
   0  18  13    0.69    1.52
   0  18  14  107.90    5.93
   0  18  14  134.63    6.14
   0  18  15    1.61    0.80
   0  19   0   -2.03    1.96
   0  19   0    1.44    3.17
   0  19   0    1.62    2.39
   0  19   0   -0.75    2.51
   0  19   0   -1.23    2.12
   0  19   0    1.84    2.39
   0  19   1   58.23    4.10
   0  19  -1   54.74    3.98
   0  19  -1   58.71    4.46
   0  19   1   57.29    4.86
   0  19   1   62.85    4.43
   0  19  -1   65.42    4.83
   0  19  -1   61.04    4.30
   0  19   1   59.07    4.36
   0  19   1   63.07    4.21
   0  19  -1   64.81    4.29
   0  19   1   58.66    4.27
   0  19  -1   66.35    4.31
   0  19  -2   14.81    2.15
   0  19  -2   18.47    3.34
   0  19   2   12.02    2.77
   0  19  -2   14.86    2.78
   0  19  -2   15.14    2.96
   0  19   2   11.34    3.16
   0  19   2   14.53    2.49
   0  19  -2   17.79    2.65
   0  19   2   18.27    2.41
   0  19   2   14.99    2.70
   0  19  -2   18.17    2.66
   0  19  -3   51.87    3.73
   0  19  -3   63.92    4.71
   0  19   3   63.24    4.32
   0  19  -3   54.24    4.28
   0  19   3   64.09    4.67
   0  19   3   59.33    4.11
   0  19  -3   60.71    4.44
   0  19   3   59.25    3.88
   0  19   3   57.99    4.20
   0  19  -3   64.04    4.24
   0  19  -4   16.28    2.04
   0  19   4   21.22    3.45
   0  19  -4   17.01    3.29
   0  19  -4   19.03    3.03
   0  19   4   18.23    2.56
   0  19   4   16.14    2.75
   0  19  -4   14.84    2.83
   0  19  -4   21.57    2.67
   0  19  -4   18.60    2.72
   0  19   4   19.96    2.20
   0  19   5    1.65    2.31
   0  19   5    3.96    2.95
   0  19  -5    3.22    2.39
   0  19   5    2.06    2.02
   0  19  -5    1.65    2.15
   0  19  -5    3.24    2.39
   0  19  -6    6.48    2.47
   0  19   6    7.82    2.05
   0  19   6   11.20    2.50
   0  19   6    7.80    2.37
   0  19  -6    9.09    2.40
   0  19   7   27.65    2.79
   0  19   7   21.83    2.34
   0  19  -7   22.65    2.94
   0  19   7   25.41    2.79
   0  19  -7   23.03    2.69
   0  19   8   16.68    2.52
   0  19   8   18.89    2.55
   0  19   9   98.39    5.64
   0  19   9  101.71    5.68
   0  19  -9   96.90    5.65
   0  19  10   15.31    2.12
   0  19  10   16.83    2.23
   0  19 -10   15.10    1.94
   0  19  11  200.05    9.82
   0  19  11  185.98    9.72
   0  19  12   44.91    2.80
   0  19  12   36.26    2.57
   0  19  13  115.77    5.35
   0  19  13   92.66    5.13
   0  19  14   34.10    2.03
   0  20   0    0.57    2.18
   0  20   0    3.76    2.96
   0  20   0    2.80    2.42
   0  20   0    2.89    2.04
   0  20   0    2.61    2.25
   0  20  -1  365.22   20.24
   0  20   1  423.87   20.57
   0  20   1  399.77   20.45
   0  20  -1  405.76   20.51
   0  20  -1  415.90   20.82
   0  20  -1  429.29   20.61
   0  20   1  428.08   20.84
   0  20  -1  441.47   20.55
   0  20   1  422.06   20.43
   0  20   1  416.47   20.47
   0  20  -1  422.48   20.47
   0  20  -2    3.68    1.63
   0  20  -2    3.76    2.26
   0  20   2    3.39    1.81
   0  20   2    2.67    2.07
   0  20  -2    4.16    2.29
   0  20   2    5.98    2.98
   0  20  -2    2.74    2.57
   0  20   2    8.68    2.52
   0  20  -2    7.43    3.03
   0  20   2    3.78    2.30
   0  20  -2    6.06    2.25
   0  20   3  279.29   14.11
   0  20  -3  281.03   14.36
   0  20   3  286.22   14.67
   0  20  -3  277.57   14.63
   0  20  -3  293.76   14.48
   0  20   3  281.50   14.37
   0  20   3  287.30   14.25
   0  20   3  278.92   14.29
   0  20  -3  276.91   14.27
   0  20  -4    0.60    2.24
   0  20   4    0.12    2.85
   0  20  -4    3.56    2.73
   0  20   4    4.50    1.89
   0  20   4    1.45    2.28
   0  20  -4   -0.57    2.25
   0  20   4    3.59    2.21
   0  20  -4    3.33    2.16
   0  20  -5   41.37    3.33
   0  20  -5   35.99    3.27
   0  20   5   37.57    3.18
   0  20   5   36.02    2.87
   0  20   5   40.58    3.76
   0  20  -6    8.17    2.19
   0  20  -6    4.02    2.19
   0  20   6    3.13    2.12
   0  20  -7    1.56    1.92
   0  20   7    0.31    1.96
   0  20   7    0.08    1.99
   0  20  -8   32.55    2.77
   0  20   8   36.91    2.80
   0  20   8   33.17    2.81
   0  20  -9    6.79    1.70
   0  20   9    6.61    1.81
   0  20   9   11.51    1.87
   0  20  10    4.60    1.51
   0  20  10    4.20    1.61
   0  20  11    3.59    1.23
   0  20  11    3.68    1.48
   0  20  12   18.00    1.46
   0  20  12   28.16    1.82
   0  20  13   89.27    4.53
   0  21   0   -0.24    1.82
   0  21   0    1.51    2.23
   0  21   0   -0.21    2.69
   0  21   0   -1.23    1.84
   0  21   0   -0.24    2.03
   0  21   1   24.88    2.42
   0  21  -1   29.11    2.61
   0  21   1   27.70    2.85
   0  21  -1   23.84    3.19
   0  21   1   22.87    3.16
   0  21  -1   25.75    2.91
   0  21   1   24.84    2.51
   0  21  -1   27.57    2.60
   0  21   1   27.56    2.67
   0  21  -1   27.68    2.67
   0  21  -2  213.46   10.44
   0  21   2  207.47   10.72
   0  21   2  190.90   10.20
   0  21  -2  209.04   10.53
   0  21   2  205.69   10.46
   0  21  -2  205.10   10.71
   0  21  -2  197.67   10.34
   0  21  -2  191.41   10.31
   0  21   2  192.90   10.32
   0  21  -3   27.15    2.61
   0  21   3   23.75    3.15
   0  21   3   22.96    2.65
   0  21   3   23.58    2.63
   0  21  -3   29.85    2.61
   0  21  -4   62.86    4.20
   0  21   4   68.47    4.59
   0  21   4   67.80    4.23
   0  21  -4   67.09    4.18
   0  21   4   61.53    4.16
   0  21  -5   58.73    3.73
   0  21   5   52.15    4.11
   0  21   5   48.05    3.61
   0  21  -5   58.22    3.67
   0  21  -6   54.45    3.64
   0  21   6   54.80    3.61
   0  21  -7   80.39    4.60
   0  21   7   77.20    4.51
   0  21   7   77.83    4.56
   0  21   8   20.77    2.00
   0  21   8   15.63    2.04
   0  21   9   78.21    4.49
   0  21   9   88.87    4.64
   0  21  10  121.86    6.70
   0  21  10  151.63    6.90
   0  21  11   36.41    2.29
   0  22   0  197.77   10.13
   0  22   0  187.77   10.28
   0  22   0  199.96   10.02
   0  22  -1   24.60    2.27
   0  22  -1   26.78    2.88
   0  22   1   28.20    2.95
   0  22   1   33.66    2.67
   0  22   1   30.59    2.54
   0  22  -1   25.80    2.45
   0  22  -2   69.26    4.15
   0  22   2   69.22    4.51
   0  22   2   73.40    4.22
   0  22  -2   63.93    3.98
   0  22  -2   62.35    4.06
   0  22   2   74.63    4.18
   0  22  -3   38.16    2.77
   0  22   3   34.59    3.20
   0  22   3   40.75    2.94
   0  22   3   44.77    2.96
   0  22   4   33.53    3.09
   0  22   4   34.86    2.77
   0  22   4   38.91    2.74
   0  22   5   10.44    1.80
   0  22   5   13.25    1.87
   0  22   6    3.55    1.50
   0  22   7   -1.04    1.29
   0  22   8    2.16    1.12
   0  22   8    1.12    1.28
   0  22   9    0.64    0.76
   0  22   9    0.91    1.11
   0  22  10    2.67    0.83
   0  23   0   -0.76    1.38
   0  23   1   12.23    2.06
   0  23   1   16.09    1.79
   0  23   2   10.59    1.94
   0  23   2   13.22    1.66
   0  23   3   42.37    2.90
   0  23   3   43.38    3.14
   0  23   3   47.43    2.88
   0  23   4   -0.55    1.58
   0  23   4   -0.43    1.28
   0  23   4    0.68    1.34
   0  23   5    5.94    1.33
   0  23   5   11.00    1.49
   0  23   6    8.21    1.17
  -1   0  23   29.39    1.98
   1   0 -23   33.15    2.24
  -1   0  23   31.86    2.16
   1   0 -23   37.75    2.28
  -1   0  22   -0.30    1.56
  -1   0  22   -0.59    1.44
   1   0 -22   -0.70    1.20
  -1   0  22   -0.92    1.22
   1   0 -22   -0.07    1.70
   1   0 -22    0.42    1.58
  -1   0  21    4.17    1.88
   1   0 -21    3.20    1.67
  -1   0  21    3.87    1.69
   1   0 -21    4.30    2.01
   1   0 -21    5.84    2.19
  -1   0  20   -0.10    2.10
   1   0 -20    0.70    1.95
  -1   0  20    0.32    2.07
   1   0 -20    0.66    2.23
   1   0 -20    1.76    2.26
  -1   0  19   -0.32    2.10
   1   0 -19    1.97    2.25
   1   0 -19    2.33    2.42
   1   0 -19    0.12    2.13
  -1   0  19   -0.47    2.16
  -1   0  18   -1.77    3.69
  -1   0  18   -0.46    3.64
  -1   0  18    0.22    2.17
   1   0 -18    1.04    2.41
   1   0 -18   -1.81    2.59
   1   0 -18    0.51    2.23
  -1   0  18   -0.74    2.24
  -1   0  17   70.82    4.50
  -1   0  17   67.54    4.68
   1   0 -17   71.32    7.13
  -1   0  17   71.73    6.82
  -1   0  17   67.78    6.64
   1   0 -17   67.72    4.83
   1   0 -17   66.66    4.68
   1   0 -17   70.99    4.98
  -1   0  16    2.10    3.18
  -1   0  16    1.91    1.88
   1   0 -16    2.57    4.27
  -1   0  16    0.82    3.39
   1   0 -16    0.91    3.81
  -1   0  16   -2.49    2.10
   1   0 -16   -0.77    2.33
   1   0 -16   -0.13    2.42
   1   0 -16   -1.02    2.17
   1   0 -16   -0.85    2.50
   1   0 -15   63.88    6.63
  -1   0  15   51.26    5.50
   1   0 -15   49.81    6.03
  -1   0  15   54.61    5.63
  -1   0  15   52.55    3.78
   1   0 -15   50.69    3.93
   1   0 -15   54.41    4.05
   1   0 -15   50.72    3.87
   1   0 -15   56.37    4.07
   1   0 -15   57.71    3.61
  -1   0  14    0.20    1.71
   1   0 -14    2.77    3.62
  -1   0  14   -0.34    3.02
   1   0 -14    0.41    1.47
   1   0 -14    1.68    2.10
  -1   0  14   -1.77    2.92
   1   0 -14   -1.75    3.84
   1   0 -14    0.22    1.93
   1   0 -14    0.22    1.98
  -1   0  13  214.66   12.88
   1   0 -13  228.28   13.45
   1   0 -13  199.85   11.83
   1   0 -13  226.72   11.09
   1   0 -13  207.38   13.55
  -1   0  13  230.27   13.05
   1   0 -12   -0.65    2.78
  -1   0  12    0.54    2.39
   1   0 -12   -0.89    1.95
   1   0 -12    0.46    1.11
  -1   0  12   -2.56    2.56
   1   0 -12   -0.35    2.80
  -1   0  12    0.62    1.40
   1   0 -11  697.87   36.39
  -1   0  11  799.94   36.17
   1   0 -11  686.46   35.36
   1   0 -11  724.96   34.54
  -1   0  11  729.46   36.13
   1   0 -11  710.98   36.53
  -1   0  11  685.22   35.13
  -1   0  10   -1.42    1.98
   1   0 -10    2.66    1.88
   1   0 -10   -2.00    2.55
   1   0 -10   -0.15    0.85
   1   0 -10    0.52    2.02
  -1   0  10    0.22    1.81
   1   0 -10    0.47    0.86
  -1   0   9   58.86    4.01
   1   0  -9   41.85    3.97
   1   0  -9   45.38    3.57
  -1   0   9   52.81    3.89
   1   0  -9   50.83    4.19
   1   0  -9   46.72    2.99
  -1   0   8    0.65    1.39
   1   0  -8   -0.55    1.66
   1   0  -8   -0.18    1.68
  -1   0   8   -0.45    1.39
   1   0  -8   -0.13    1.45
   1   0  -8   -0.76    0.90
  -1   0   7 1175.09   54.49
   1   0  -7 1182.29   54.65
  -1   0   7 1147.23   54.35
   1   0  -7 1131.81   54.25
   1   0  -7 1054.45   53.86
  -1   0   6    0.46    0.98
   1   0  -6    1.11    1.22
  -1   0   6   -0.10    1.03
   1   0  -6   -0.25    1.31
   1   0  -6    0.45    0.88
  -1   0   5 6404.08  299.08
   1   0  -5 5733.83  298.94
   1   0  -5 6395.81  298.77
  -1   0   5 6494.31  299.01
   1   0  -5 6388.67  299.15
  -1   0   4    1.08    0.76
   1   0  -4    0.08    0.96
   1   0  -4    0.22    0.95
  -1   0   4    0.39    0.70
   1   0  -4    1.82    0.76
  -1   0   3  147.91    7.29
  -1   0   3  149.49    7.23
   1   0  -3  138.80    7.29
  -1   0   3  142.29    7.17
   1   0  -3  139.79    7.18
  -1   0   2    0.38    0.48
  -1   0   2    0.10    0.40
   1   0  -2    0.27    0.47
  -1   0   1 4422.09  213.45
   1   0  -1 4544.90  213.43
  -1   0   0    0.27    0.35
   1   0   0    0.28    0.31
   1   0   0    0.64    0.40
  -1   0   0    0.30    0.33
  -1   0  -1  104.80    5.46
  -1   0  -1  104.83    5.36
  -1   0  -1  118.98    5.48
   1   0   1  106.25    5.38
  -1   0  -2   -0.12    0.65
   1   0   2   -0.30    0.60
   1   0   2    0.72    0.51
   1   0   3 5471.81  265.60
  -1   0  -3 5724.24  265.78
  -1   0  -4    0.10    0.96
   1   0   4   -0.08    0.85
  -1   0  -5 1001.29   46.22
   1   0   5  902.23   45.90
  -1   0  -5  980.50   46.27
  -1   0  -5  947.46   45.57
  -1   0  -6    1.33    1.42
   1   0   6    1.36    1.29
   1   0   6    0.68    1.03
  -1   0  -6    0.15    1.26
  -1   0  -6    1.02    0.89
  -1   0  -7 5058.99  225.42
   1   0   7 4915.88  225.26
   1   0   7 4974.90  225.09
  -1   0  -7 4369.58  224.49
  -1   0  -8    1.23    1.81
   1   0   8    0.76    1.69
   1   0   8    2.30    1.64
  -1   0  -8    1.10    1.12
  -1   0  -9  883.79   44.30
   1   0   9  950.78   44.29
  -1   0  -9  877.41   43.20
   1   0   9  881.17   44.06
   1   0  10    0.76    2.04
  -1   0 -10   -0.27    2.30
  -1   0 -10    1.02    1.24
  -1   0 -10   -0.28    2.74
   1   0  10   -0.70    1.99
  -1   0 -11   75.62    5.90
   1   0  11   72.23    5.51
  -1   0 -11   65.59    5.84
   1   0  11   58.69    5.18
  -1   0 -12   -1.41    3.31
   1   0  12   -1.31    2.53
   1   0  12    2.09    2.44
  -1   0 -12    1.77    3.23
  -1   0 -12   -0.28    1.22
  -1   0 -13  412.08   19.73
   1   0  13  392.46   19.80
   1   0  13  418.75   21.80
  -1   0 -13  387.82   22.20
   1   0  13  427.98   22.09
  -1   0 -13  409.21   19.93
  -1   0 -13  396.73   19.99
  -1   0 -13  383.60   19.87
   1   0  14    0.39    1.65
   1   0  14    0.37    2.82
  -1   0 -14   -2.55    3.79
   1   0  14    1.19    3.19
  -1   0 -14   -0.99    1.92
  -1   0 -14    0.86    2.01
  -1   0 -14   -0.12    1.81
  -1   0 -14   -0.34    1.54
  -1   0 -15  165.89    8.73
   1   0  15  166.27    8.85
  -1   0 -15  170.68   11.66
   1   0  15  161.47   10.99
   1   0  15  192.04   11.64
  -1   0 -15  165.94    9.06
  -1   0 -15  164.55    9.13
  -1   0 -15  160.93    9.03
   1   0  16   -1.58    1.99
   1   0  16   -1.68    3.38
  -1   0 -16    1.39    3.95
   1   0  16    2.65    3.77
  -1   0 -16   -1.10    2.33
  -1   0 -16    2.41    2.38
  -1   0 -16    0.77    2.19
  -1   0 -16    1.01    1.68
  -1   0 -17   45.55    3.30
   1   0  17   42.24    3.38
   1   0  17   35.23    5.05
  -1   0 -17   36.81    5.40
  -1   0 -17   46.10    3.87
   1   0  17   53.96    5.90
  -1   0 -17   48.44    3.81
  -1   0 -17   45.32    3.85
   1   0  18    1.37    1.89
  -1   0 -18    0.23    2.35
  -1   0 -18    2.47    2.47
  -1   0 -18    1.32    2.25
  -1   0 -18   -0.26    1.69
  -1   0 -19    0.96    2.04
  -1   0 -19    2.59    2.32
   1   0  19   -0.48    1.91
  -1   0 -19    0.85    2.11
   1   0  19    2.54    1.78
  -1   0 -20   -0.91    1.96
  -1   0 -20    2.25    2.03
   1   0  20   -2.35    1.78
  -1   0 -20   -0.35    1.77
   1   0  20    1.59    1.50
   1   0  21  217.16   11.04
  -1   0 -21  211.36   11.24
   1   0  21  242.77   11.27
   1   0  21  211.67   11.28
  -1   0 -21  217.55   11.20
  -1   0 -21  240.76   11.35
   1   0  22    0.06    1.07
  -1   0 -22    0.41    0.96
  -1   0 -22    0.15    1.25
   1   0  23   47.00    2.67
  -1   0 -23   54.40    2.69
  -1   1  23   57.16    3.14
   1  -1 -23   63.53    3.28
   1   1 -23   64.09    3.29
   1  -1 -23   53.98    3.05
  -1  -1  23   59.90    3.28
  -1   1  23   61.75    3.22
   1  -1 -23   67.29    3.37
   1   1 -22    6.45    1.68
   1  -1 -22    3.56    1.60
   1  -1 -22    1.99    1.69
  -1  -1  22    3.21    1.62
   1  -1 -22    4.34    1.39
   1   1 -22    5.44    1.20
  -1  -1  22    3.62    1.53
  -1   1  22    5.67    1.46
  -1   1  22    4.07    1.32
  -1  -1  22    3.82    1.23
   1  -1 -21   18.87    2.45
   1  -1 -21   21.69    2.52
   1   1 -21   19.49    2.39
  -1  -1  21   21.88    2.38
   1  -1 -21   16.75    2.22
  -1   1  21   16.92    2.18
   1   1 -21   20.13    2.00
  -1  -1  21   17.76    2.08
  -1   1  21   19.36    2.20
   1   1 -20    6.72    2.28
   1  -1 -20    9.35    2.40
   1  -1 -20   10.19    2.38
  -1  -1  20    7.24    2.15
   1  -1 -20    6.49    2.24
   1   1 -20    4.10    1.95
  -1   1  20    8.00    2.24
  -1  -1  20    8.14    2.04
  -1   1  19   48.69    3.87
  -1  -1  19   55.22    3.86
  -1  -1  19   56.23    3.85
   1   1 -19   44.23    3.92
   1  -1 -19   49.09    4.04
   1  -1 -19   53.35    4.01
   1   1 -19   50.48    3.84
   1  -1 -19   43.83    3.98
  -1   1  18   35.74    5.16
  -1  -1  18   34.31    3.12
   1  -1 -18   32.95    3.42
   1   1 -18   29.56    3.39
   1  -1 -18   32.70    3.34
   1   1 -18   30.74    3.13
   1  -1 -18   30.23    3.38
  -1   1  18   29.90    3.19
  -1  -1  18   31.12    3.12
  -1  -1  17  255.72   12.61
  -1   1  17  245.26   12.73
  -1  -1  17  242.53   12.69
  -1  -1  17  257.08   15.15
   1  -1 -17  252.20   15.40
  -1   1  17  244.32   15.21
  -1  -1  17  238.94   15.23
   1  -1 -17  244.66   12.84
   1  -1 -17  240.00   12.88
   1   1 -17  233.73   12.74
   1  -1 -17  235.68   12.78
   1  -1 -16  199.64   11.14
  -1  -1  16  222.58   10.95
  -1   1  16  207.64   11.05
  -1  -1  16  211.42   11.03
  -1   1  16  215.52   13.35
   1  -1 -16  221.93   13.93
   1   1 -16  222.07   13.77
  -1  -1  16  220.29   13.28
   1  -1 -16  233.71   14.44
  -1  -1  16  217.37   13.45
   1  -1 -16  206.95   11.15
   1   1 -16  204.31   11.10
   1  -1 -16  190.46   11.10
   1  -1 -16  204.94   11.11
   1  -1 -15  445.67   24.57
  -1  -1  15  428.41   23.64
  -1   1  15  422.91   23.63
   1  -1 -15  465.74   24.36
   1   1 -15  449.58   24.23
  -1  -1  15  471.71   23.73
  -1  -1  15  434.70   21.49
  -1   1  15  426.92   21.52
   1  -1 -15  413.42   21.57
   1  -1 -15  397.07   21.50
   1   1 -15  414.03   21.56
   1  -1 -15  417.16   21.55
   1   1 -15  459.06   21.38
   1  -1 -15  456.96   21.29
  -1  -1  14  339.63   18.54
   1  -1 -14  347.26   19.34
  -1  -1  14  309.74   16.48
  -1   1  14  316.27   16.53
  -1  -1  14  319.55   18.23
   1   1 -14  339.97   19.06
  -1   1  14  327.13   18.46
   1  -1 -14  319.80   18.96
   1  -1 -14  321.02   16.59
   1  -1 -14  333.65   16.65
   1   1 -14  305.66   16.56
   1  -1 -14  318.82   16.57
   1   1 -14  351.05   16.43
   1  -1 -14  363.84   16.39
   1  -1 -13   -1.09    3.36
   1  -1 -13   -1.42    2.09
   1   1 -13   -2.87    3.40
  -1  -1  13   -2.39    2.98
  -1   1  13    1.88    2.69
   1  -1 -13    1.40    1.32
   1   1 -13   -0.94    1.46
  -1  -1  13    0.96    2.63
   1  -1 -13    1.97    2.99
  -1  -1  13    0.96    1.63
  -1   1  12    1.66    2.43
   1  -1 -12   -0.65    2.67
   1   1 -12    2.58    3.09
  -1  -1  12    2.11    2.40
   1  -1 -12    1.18    2.02
   1   1 -12    1.50    1.73
   1  -1 -12   -0.37    1.11
   1   1 -12    0.84    1.21
   1  -1 -12    0.35    3.04
  -1  -1  12   -1.72    2.36
  -1  -1  12    0.36    1.59
   1  -1 -11  204.61   11.38
   1   1 -11  200.19   11.12
  -1  -1  11  202.01   11.65
   1  -1 -11  182.70   12.00
  -1   1  11  229.44   11.97
   1   1 -11  215.73   12.34
   1   1 -11  219.03   10.39
   1  -1 -11  207.43   10.31
  -1  -1  11  218.56   11.94
   1  -1 -11  184.15   12.06
  -1   1  11  193.85   10.71
  -1   1  10   50.78    4.16
  -1  -1  10   48.82    4.01
   1  -1 -10   54.87    4.07
   1   1 -10   45.00    3.63
   1  -1 -10   48.56    4.48
   1   1 -10   46.57    4.45
   1   1 -10   48.96    2.88
  -1  -1  10   42.72    3.98
   1  -1 -10   53.83    4.54
   1  -1 -10   50.49    3.33
  -1   1  10   48.06    3.19
   1  -1  -9  200.92   10.60
  -1  -1   9  215.78   10.45
   1   1  -9  196.86    9.85
  -1  -1   9  199.80   10.15
  -1   1   9  182.35   10.14
   1  -1  -9  194.03   10.54
   1   1  -9  215.09   10.69
   1  -1  -9  193.55    9.58
   1  -1  -9  188.33   10.01
  -1   1   9  193.14    9.44
   1   1  -9  158.87    8.86
   1  -1  -8  232.54   12.19
  -1  -1   8  258.80   12.11
   1  -1  -8  202.77   11.69
   1  -1  -8  219.99   12.08
   1  -1  -8  230.15   11.42
  -1  -1   8  219.83   11.80
   1   1  -8  237.66   11.67
   1   1  -8  231.07   12.18
  -1   1   8  228.39   11.89
   1   1  -8  212.43   10.94
  -1   1   8  217.02   11.23
  -1  -1   7   95.32    5.59
   1   1  -7   94.34    5.41
  -1  -1   7   90.93    5.49
   1   1  -7   93.20    5.78
   1  -1  -7  100.45    5.87
  -1   1   7  105.78    5.68
   1  -1  -7   95.18    5.58
   1   1  -7   86.70    4.86
  -1   1   7   97.50    5.06
  -1  -1   6   31.35    2.50
   1   1  -6   33.63    2.70
   1  -1  -6   31.76    2.58
  -1   1   6   29.18    2.45
  -1  -1   6   27.73    2.35
   1   1  -6   35.28    2.47
   1  -1  -6   30.54    2.66
   1   1  -6   33.17    1.99
  -1   1   6   35.13    2.08
  -1  -1   5 1332.96   65.74
   1   1  -5 1315.22   65.86
   1   1  -5 1360.39   65.68
   1  -1  -5 1421.12   65.84
  -1   1   5 1427.15   65.77
   1  -1  -5 1380.28   65.74
  -1  -1   5 1477.39   65.73
   1   1  -5 1357.26   65.36
  -1   1   5 1308.37   65.39
  -1  -1   4 1048.35   50.02
   1  -1  -4 1037.34   50.03
   1   1  -4 1073.07   50.15
   1  -1  -4 1020.27   50.01
  -1   1   4 1073.86   50.04
   1   1  -4 1042.80   50.01
  -1  -1   4 1070.31   49.95
   1   1  -4 1022.26   49.75
  -1   1   4 1012.59   49.75
   1  -1  -3 2038.33   89.65
  -1  -1   3 1880.57   89.54
   1  -1  -3 1980.69   89.55
   1   1  -3 2002.19   89.68
  -1   1   3 1934.41   89.59
  -1  -1   3 1816.44   89.44
   1   1  -3 1817.83   89.57
   1   1  -3 1708.97   89.37
  -1   1   3 1881.41   89.42
   1  -1  -2 1956.68   91.97
  -1  -1   2 1954.39   91.94
   1  -1  -2 1964.43   91.86
  -1  -1   2 1894.29   91.80
   1  -1  -2 1951.60   91.97
  -1   1   2 1975.92   92.01
  -1   1   2 1908.79   91.89
   1   1  -2 1861.48   91.86
   1  -1  -1 2237.98  105.50
  -1  -1   1 2195.27  105.52
   1  -1  -1 2334.72  105.51
   1   1  -1 1995.26  105.30
   1   1  -1 2253.56  105.48
  -1   1   1 2358.01  105.43
   1  -1  -1 2235.79  105.29
   1  -1  -1 2263.52  105.46
  -1  -1   1 2299.55  105.51
  -1   1   0  883.59   41.05
   1  -1   0  887.14   41.03
  -1  -1   0  871.95   41.07
   1  -1   0  855.20   41.08
   1  -1   0  862.82   41.15
  -1  -1   0  727.16   41.15
   1   1   0  894.39   41.15
   1   1   1 1427.11   66.72
  -1   1  -1 1430.87   66.74
   1   1   1 1409.69   66.86
  -1  -1  -1 1382.81   66.80
  -1  -1  -1 1435.48   66.76
   1   1   1 1400.20   66.81
   1  -1   1 1306.19   66.75
   1   1   2  337.50   16.70
   1  -1   2  344.14   16.79
  -1   1  -2  344.34   16.74
   1   1   2  341.35   16.81
   1  -1   2  352.20   16.63
  -1  -1  -2  340.89   16.80
  -1  -1  -2  349.70   16.79
  -1  -1  -2  344.84   16.63
   1  -1   2  337.49   16.52
   1   1   3  419.55   21.34
   1  -1   3  464.04   21.19
  -1  -1  -3  422.40   21.39
  -1   1  -3  435.39   21.00
   1  -1   3  450.28   21.37
  -1   1  -3  436.64   21.36
   1  -1   3  430.92   20.96
   1   1   4   22.41    2.00
   1  -1   4   28.23    1.90
  -1  -1  -4   29.26    2.23
  -1   1  -4   28.86    1.58
   1  -1   4   23.64    2.06
  -1   1  -4   24.05    2.16
  -1   1  -4   28.77    1.58
  -1  -1  -5   77.95    4.92
   1  -1   5   79.84    4.61
  -1  -1  -5   90.00    5.08
  -1   1  -5   82.24    4.09
  -1   1  -5   82.34    5.02
   1   1   5   87.30    4.85
   1  -1   5   81.95    4.86
  -1   1  -5   78.67    4.97
  -1   1  -5   84.64    4.28
  -1  -1  -6    8.14    1.77
   1  -1   6    9.07    1.52
   1  -1   6    9.10    1.35
   1   1   6    7.86    1.47
  -1  -1  -6   12.02    1.77
  -1  -1  -6   12.21    1.32
   1  -1   6    7.39    1.60
  -1   1  -6    9.69    1.04
  -1   1  -6   10.22    1.86
  -1  -1  -7  402.03   19.55
   1  -1   7  389.11   19.40
   1   1   7  391.80   19.29
  -1   1  -7  362.91   18.52
  -1   1  -7  349.38   19.42
  -1  -1  -7  392.60   18.82
   1  -1   7  396.94   19.36
  -1  -1  -8   29.89    3.16
   1  -1   8   28.26    2.95
   1   1   8   33.65    3.04
  -1   1  -8   30.65    2.14
  -1   1  -8   27.28    3.27
  -1  -1  -8   34.71    2.54
   1  -1   8   37.53    3.18
   1  -1   9   -0.22    1.89
  -1  -1  -9   -2.37    2.20
   1  -1   9    1.03    1.91
  -1  -1  -9    0.37    1.33
  -1   1  -9    1.21    0.89
  -1   1  -9    2.18    2.32
   1  -1  10    9.75    2.39
  -1  -1 -10   10.64    2.81
  -1   1 -10   13.65    2.88
  -1  -1 -10    8.28    1.70
   1  -1  10    9.89    2.45
  -1  -1 -11  561.82   30.97
   1  -1  11  620.39   31.01
  -1   1 -11  590.94   31.16
   1  -1  11  632.29   30.88
   1  -1  12   69.33    5.82
  -1  -1 -12   72.05    6.16
  -1   1 -12   69.97    6.32
   1  -1  12   74.77    5.81
  -1   1 -12   63.07    3.96
  -1  -1 -12   69.19    3.90
   1   1  13    1.29    1.57
   1  -1  13    1.40    1.39
  -1   1 -13    3.51    3.53
   1  -1  13    2.33    2.75
   1  -1  13    6.19    3.04
  -1  -1 -13    3.73    2.05
  -1  -1 -13    1.00    1.86
  -1   1 -13    1.42    1.92
  -1   1 -13    0.50    1.90
  -1  -1 -13    1.62    1.72
  -1   1 -13    1.47    1.74
  -1   1 -13    0.33    1.47
  -1  -1 -13    2.77    1.32
  -1   1 -14   37.65    2.72
  -1  -1 -14   34.96    2.56
   1   1  14   31.69    2.79
   1  -1  14   33.54    2.73
  -1   1 -14   29.50    4.89
   1  -1  14   40.91    4.64
   1  -1  14   37.73    4.71
  -1   1 -14   34.79    3.13
  -1  -1 -14   33.27    3.03
  -1   1 -14   32.26    2.99
  -1  -1 -14   30.70    3.00
  -1  -1 -14   30.25    3.05
  -1   1 -14   27.47    2.93
   1   1  15    3.90    1.94
   1  -1  15    2.18    1.76
  -1  -1 -15    7.31    3.81
  -1   1 -15    2.23    4.03
   1  -1  15    3.15    3.20
   1  -1  15   11.02    3.81
  -1  -1 -15    6.55    2.29
  -1   1 -15    2.90    2.28
  -1   1 -15    2.47    2.21
  -1  -1 -15    3.13    2.28
  -1  -1 -15    4.05    2.10
  -1   1 -15    2.55    2.06
  -1  -1 -15    1.79    1.55
  -1   1 -15    2.35    1.76
  -1   1 -16  118.72    6.53
  -1  -1 -16  116.94    6.40
   1  -1  16  111.85    6.54
   1   1  16  109.56    6.59
  -1  -1 -16  121.89    9.43
  -1   1 -16  107.37    9.08
   1  -1  16  102.90    8.63
   1  -1  16  133.31    9.29
  -1  -1 -16  119.88    6.83
  -1   1 -16  115.97    6.81
  -1   1 -16  113.00    6.82
  -1  -1 -16  121.93    6.96
  -1  -1 -16  120.81    6.82
  -1   1 -16  120.01    6.83
  -1  -1 -17   95.49    5.27
  -1   1 -17   84.97    5.31
   1   1  17   96.21    5.51
   1  -1  17   91.48    5.38
  -1   1 -17   89.16    7.98
   1  -1  17   87.92    7.56
  -1  -1 -17  106.02    8.43
   1   1  17   85.58    7.73
  -1  -1 -17   93.72    5.69
  -1   1 -17   89.87    5.72
  -1  -1 -17   97.18    5.83
  -1   1 -17   82.55    5.26
  -1   1 -17   92.03    5.74
  -1  -1 -17   99.97    5.89
  -1   1 -17   83.78    5.63
   1  -1  17   95.77    7.95
   1  -1  18  100.82    5.17
  -1   1 -18   87.52    5.28
  -1  -1 -18   84.00    5.30
  -1   1 -18   73.78    4.80
   1   1  18   90.50    5.12
   1  -1  18   87.77    4.97
  -1  -1 -18   85.13    5.38
  -1   1 -18   80.84    5.21
  -1   1 -18   85.27    5.41
  -1  -1 -18   86.07    5.40
  -1   1 -18   70.60    4.70
  -1  -1 -18   74.61    4.95
   1  -1  19  303.95   14.32
   1  -1  19  285.04   14.15
   1   1  19  295.21   14.28
  -1   1 -19  290.37   14.44
  -1  -1 -19  287.45   14.43
  -1  -1 -19  278.91   14.46
   1   1  19  289.26   14.43
  -1   1 -19  277.17   14.34
  -1  -1 -19  241.70   14.05
  -1   1 -19  287.38   14.42
  -1  -1 -19  285.52   14.44
   1  -1  20   25.91    2.24
   1   1  20   32.35    2.54
  -1  -1 -20   28.67    2.68
  -1   1 -20   29.80    2.77
   1  -1  20   32.05    2.65
   1   1  20   29.76    2.75
  -1  -1 -20   24.67    2.65
  -1   1 -20   26.30    2.55
  -1  -1 -20   34.44    2.84
  -1   1 -20   31.85    2.87
   1  -1  21   57.88    3.46
   1   1  21   65.26    3.64
  -1  -1 -21   63.76    3.86
  -1   1 -21   63.97    3.88
   1  -1  21   72.10    3.86
  -1  -1 -21   61.91    3.81
   1   1  21   57.41    3.81
  -1   1 -21   60.41    3.68
  -1   1 -21   64.52    3.96
  -1  -1 -21   68.29    3.95
  -1   1 -22    3.25    0.92
   1   1  22    2.10    1.12
  -1  -1 -22    2.64    1.08
   1   1  22    1.30    0.70
  -1  -1 -22    3.26    1.16
  -1   1 -22    3.10    1.24
  -1   1 -23   36.75    2.05
  -1   2  23   65.51    3.53
   1  -2 -23   72.50    3.62
  -1   2  23   60.94    3.44
   1  -2 -23   57.38    3.47
   1  -2 -23   74.64    3.66
   1  -2 -22    6.35    1.63
   1  -2 -22    4.46    1.68
  -1   2  22    3.49    1.48
  -1  -2  22    6.55    1.54
  -1   2  22    4.63    1.36
   1  -2 -22    4.57    1.45
  -1   2  22    4.99    1.41
   1   2 -22    1.47    1.11
  -1  -2  22    3.78    1.14
  -1   2  21   67.34    4.33
   1   2 -21   59.44    3.99
  -1  -2  21   72.52    4.18
   1  -2 -21   66.33    4.40
  -1   2  21   76.47    4.39
  -1  -2  21   88.89    4.51
   1   2 -21   72.84    4.05
  -1   2  21   60.09    4.21
   1  -2 -21   70.49    4.41
   1  -2 -21   76.47    4.50
  -1  -2  20   -1.09    2.03
  -1   2  20    1.76    2.06
   1   2 -20    1.61    1.73
   1  -2 -20    2.26    2.17
  -1   2  20    0.11    2.11
  -1  -2  20    2.17    1.84
   1  -2 -20    0.54    2.02
   1  -2 -20   -0.76    2.32
  -1   2  19   -2.49    2.18
  -1  -2  19    1.16    2.24
   1  -2 -19    1.74    2.29
   1   2 -19    0.10    1.91
  -1   2  19    1.10    2.20
  -1  -2  19    1.93    2.05
   1  -2 -19   -1.70    2.39
   1  -2 -19   -2.44    2.41
  -1   2  18    9.90    2.34
  -1  -2  18    8.83    2.26
   1  -2 -18    6.50    2.51
   1  -2 -18    7.33    2.55
   1  -2 -18    7.92    2.63
   1   2 -18    8.83    2.25
  -1  -2  18   16.31    2.42
  -1   2  18    9.91    2.38
  -1   2  17   42.52    3.45
  -1  -2  17   45.61    3.54
  -1   2  17   44.15    3.64
  -1  -2  17   43.68    3.49
   1  -2 -17   44.48    5.90
  -1  -2  17   31.78    5.08
  -1   2  17   56.47    6.12
  -1  -2  17   50.24    5.83
  -1   2  17   37.80    5.45
   1  -2 -17   42.32    3.76
   1   2 -17   42.32    3.54
   1  -2 -17   44.12    3.76
   1  -2 -17   39.28    3.78
  -1  -2  16   37.26    3.05
   1   2 -16   37.43    3.54
   1  -2 -16   25.08    3.31
  -1   2  16   30.70    2.94
  -1   2  16   33.83    3.24
  -1  -2  16   31.06    2.98
  -1   2  16   20.37    4.76
  -1  -2  16   26.64    4.43
   1  -2 -16   38.25    5.29
  -1   2  16   32.17    4.72
  -1  -2  16   34.18    5.06
   1  -2 -16   34.01    6.03
   1   2 -16   43.08    6.17
   1  -2 -16   32.09    3.29
   1   2 -16   32.58    3.30
   1   2 -16   34.95    3.09
   1  -2 -16   32.78    3.21
   1  -2 -16   33.88    3.24
   1   2 -15  352.29   16.41
   1  -2 -15  315.45   16.53
   1   2 -15  309.89   16.49
   1   2 -15  364.48   19.78
  -1  -2  15  331.48   18.66
   1  -2 -15  343.94   19.56
  -1   2  15  340.62   18.72
  -1   2  15  326.34   16.50
  -1  -2  15  321.27   16.42
   1  -2 -15  358.40   19.41
  -1   2  15  318.60   18.71
  -1  -2  15  293.40   18.22
   1   2 -15  317.42   18.97
   1  -2 -15  340.23   16.59
   1  -2 -15  327.76   16.58
   1   2 -15  312.90   16.53
   1   2 -15  315.92   16.54
  -1  -2  14  216.54   12.94
  -1   2  14  240.02   13.18
   1  -2 -14  238.60   13.83
   1   2 -14  220.21   13.60
  -1   2  14  211.65   11.02
  -1  -2  14  210.83   10.98
   1   2 -14  212.09   13.46
  -1   2  14  221.81   13.10
  -1  -2  14  209.81   12.64
   1  -2 -14  205.07   11.92
   1  -2 -14  220.06   13.38
   1   2 -14  205.42   11.07
   1  -2 -14  212.20   11.06
   1  -2 -14  207.73   11.08
   1   2 -14  201.62   10.85
   1   2 -14  199.65   11.04
  -1  -2  14  192.01   11.74
   1   2 -14  204.71   11.00
   1  -2 -14  225.99   10.73
   1  -2 -14  212.68   11.04
   1   2 -14  226.49   10.93
   1   2 -14  202.69   11.01
   1  -2 -13   88.70    6.68
   1   2 -13  104.43    7.94
   1  -2 -13   98.84    7.95
  -1  -2  13  100.05    7.14
  -1   2  13  112.89    7.61
   1   2 -13  104.50    5.65
   1  -2 -13  102.33    5.49
   1  -2 -13  113.91    8.38
  -1   2  13  103.42    7.36
  -1  -2  13  104.52    7.48
   1   2 -13  108.69    8.18
  -1  -2  13   93.86    6.48
   1  -2 -12 1036.72   52.49
   1   2 -12 1089.12   52.57
  -1  -2  12 1048.97   51.88
   1   2 -12  950.64   50.97
  -1   2  12 1006.78   52.06
   1  -2 -12 1043.45   51.58
  -1  -2  12 1034.54   52.07
   1  -2 -12 1074.59   52.70
  -1   2  12 1027.20   52.01
   1   2 -12 1048.47   52.59
   1   2 -12 1067.58   50.39
   1  -2 -12 1077.49   50.27
   1   2 -11  673.86   32.76
  -1  -2  11  647.20   32.07
   1  -2 -11  619.59   32.54
  -1   2  11  604.93   32.17
   1   2 -11  611.14   31.38
   1  -2 -11  582.16   31.24
   1  -2 -11  599.95   31.80
   1  -2 -11  641.80   30.60
   1   2 -11  664.76   30.74
   1   2 -11  655.43   32.73
  -1  -2  11  642.88   32.26
  -1   2  11  649.82   32.24
   1  -2 -11  645.40   32.73
   1   2 -10  106.69    6.38
  -1  -2  10  100.95    6.78
   1   2 -10  109.74    7.33
   1  -2 -10  112.14    6.38
   1  -2 -10   94.08    6.67
  -1   2  10  107.38    6.98
   1  -2 -10  113.56    7.32
   1   2 -10  115.69    5.70
   1   2 -10  104.26    7.29
   1  -2 -10   99.23    7.22
  -1  -2  10  112.81    7.02
  -1   2  10  114.64    6.99
  -1   2  10  105.99    5.85
   1  -2  -9   33.32    3.50
  -1   2   9   28.27    2.95
  -1  -2   9   36.35    3.16
   1   2  -9   30.49    3.31
   1   2  -9   32.33    2.69
  -1   2   9   33.12    3.18
  -1  -2   9   33.15    3.05
   1   2  -9   34.53    3.51
   1  -2  -9   26.96    3.27
   1  -2  -9   30.96    3.09
  -1   2   9   30.81    2.15
  -1   2   8  142.28    7.60
   1   2  -8  118.15    7.65
  -1  -2   8  142.55    7.63
   1  -2  -8  141.69    7.85
   1   2  -8  132.18    7.81
   1  -2  -8  136.49    7.53
   1  -2  -8  134.06    7.77
  -1  -2   8  128.16    7.37
  -1   2   8  115.80    7.43
   1   2  -8  120.44    7.13
  -1   2   8  129.03    6.73
  -1  -2   7   32.08    2.52
  -1   2   7   28.89    2.62
   1  -2  -7   35.74    2.88
   1   2  -7   32.68    2.86
   1  -2  -7   27.37    2.62
   1   2  -7   32.46    2.45
  -1   2   7   28.86    1.79
  -1   2   7   30.96    2.56
   1  -2  -7   26.24    2.70
  -1  -2   7   29.36    2.52
   1   2  -7   29.42    2.76
  -1   2   7   28.69    1.89
   1   2  -7   28.21    1.54
   1  -2  -6  392.60   17.64
  -1  -2   6  344.71   17.37
   1   2  -6  310.13   17.24
  -1   2   6  376.67   17.58
   1  -2  -6  353.91   17.47
   1   2  -6  352.74   17.70
  -1   2   6  326.71   16.91
  -1  -2   6  356.47   17.48
  -1   2   6  356.49   17.46
  -1   2   6  351.05   16.94
   1   2  -6  348.69   16.75
  -1   2   5    3.86    1.04
  -1  -2   5    4.92    1.12
   1   2  -5    3.86    1.11
   1  -2  -5    4.73    1.31
   1  -2  -5    3.58    1.26
  -1  -2   5    4.59    0.98
  -1   2   5    4.78    1.28
   1   2  -5    6.54    1.42
   1   2  -5    4.52    0.64
  -1   2   5    3.38    0.76
  -1  -2   4   28.09    1.96
  -1   2   4   29.53    1.97
  -1  -2   4   29.98    1.94
   1   2  -4   25.79    2.18
   1   2  -4   23.91    1.95
  -1   2   4   27.85    2.12
   1  -2  -4   23.92    1.97
   1   2  -4   27.28    1.65
  -1   2   4   28.71    1.67
   1  -2  -3   17.74    1.52
   1   2  -3   15.69    1.42
  -1   2   3   22.24    1.42
  -1  -2   3   16.12    1.36
   1   2  -3   14.48    1.43
  -1   2   3   22.79    1.68
  -1  -2   3   15.83    1.28
   1  -2  -3   23.95    1.51
   1   2  -3   15.42    1.20
  -1   2   3   19.91    1.14
  -1  -2   2  839.21   39.58
   1   2  -2  846.61   39.59
  -1   2   2  813.84   39.56
   1  -2  -2  812.20   39.59
  -1  -2   2  835.06   39.44
   1  -2  -2  842.52   39.52
  -1   2   2  795.09   39.44
   1   2  -2  824.26   39.53
   1   2  -1  216.51   10.71
  -1  -2   1  217.01   10.73
   1  -2  -1  228.86   10.73
  -1   2   1  233.99   10.75
   1   2  -1  191.09   10.67
  -1   2   1  226.12   10.78
  -1   2   1  224.94   10.71
  -1   2   0   16.78    1.20
   1   2   0   16.13    1.21
  -1   2   0   16.55    1.14
  -1  -2   0   15.67    1.07
  -1  -2   0   16.57    1.13
  -1   2   0   17.82    1.14
   1   2   0   21.05    1.15
   1  -2   0   20.89    1.14
  -1  -2   0   14.88    1.22
   1   2   1  229.67   11.00
   1  -2   1  225.28   11.05
  -1   2  -1  229.54   11.10
  -1  -2  -1  231.63   11.07
  -1   2  -1  223.40   11.06
  -1  -2  -1  213.26   11.10
   1  -2   2 1050.08   49.24
  -1  -2  -2 1056.36   49.51
   1   2   2  944.97   49.56
  -1   2  -2 1048.05   49.53
  -1   2  -2 1019.57   49.41
  -1   2  -2 1049.09   49.55
   1   2   2 1061.95   49.45
  -1  -2  -2 1048.11   49.30
   1  -2   2  989.82   49.32
  -1   2  -3  200.30   10.10
   1   2   3  188.18    9.91
   1  -2   3  206.74   10.07
   1  -2   3  200.99    9.67
   1   2   3  193.62   10.06
  -1   2  -3  195.12   10.03
  -1  -2  -3  196.21   10.01
  -1   2  -3  198.12    9.77
  -1  -2  -3  203.47   10.03
  -1   2  -3  208.56   10.05
  -1  -2  -3  188.43    9.66
   1  -2   3  195.49    9.54
  -1  -2  -4 1965.40   92.81
  -1   2  -4 1933.70   92.79
  -1  -2  -4 1991.03   92.82
   1   2   4 1902.79   92.80
   1  -2   4 1948.99   92.40
  -1   2  -4 1950.98   92.38
   1  -2   4 1927.58   92.78
  -1   2  -4 1857.31   92.84
   1   2   4 1915.24   92.71
  -1  -2  -5  100.10    5.72
  -1   2  -5   94.43    5.70
   1   2   5   95.45    5.66
   1  -2   5  104.21    5.28
  -1   2  -5   93.95    5.05
  -1  -2  -5  108.85    5.79
   1   2   5   95.35    5.60
  -1   2  -5   94.80    5.77
   1  -2   5  105.24    5.70
   1  -2   6  297.27   15.64
  -1   2  -6  294.82   15.73
  -1  -2  -6  300.92   15.74
   1   2   6  294.57   15.60
  -1  -2  -6  322.16   15.80
   1   2   6  304.26   15.68
   1  -2   6  303.69   15.67
   1   2   6  312.77   15.65
  -1   2  -6  311.51   15.87
  -1   2  -6  307.93   14.71
   1   2   7  126.89    7.31
  -1   2  -7  131.91    7.49
   1  -2   7  144.02    7.45
  -1  -2  -7  122.20    7.38
   1   2   7  130.52    7.36
  -1   2  -7  124.65    6.20
  -1   2  -7  129.17    7.56
   1  -2   7  122.23    7.28
  -1  -2  -7  114.55    6.82
   1   2   8 2819.93  127.36
  -1  -2  -8 2894.51  127.57
   1  -2   8 2994.83  127.50
  -1   2  -8 2816.35  127.54
   1   2   8 2942.77  127.44
  -1  -2  -8 2790.01  126.78
   1  -2   8 3079.97  127.49
  -1   2  -8 2795.54  127.64
  -1   2  -8 2394.57  125.98
  -1   2  -9   42.56    4.00
   1   2   9   42.17    3.83
  -1  -2  -9   43.34    4.05
   1  -2   9   45.88    3.88
  -1  -2  -9   44.04    3.36
  -1   2  -9   40.77    4.18
   1  -2   9   46.76    4.04
   1   2  10  802.54   38.53
  -1   2 -10  805.70   38.74
   1  -2  10  839.90   38.68
  -1  -2 -10  795.77   38.73
  -1  -2 -10  713.28   37.60
  -1   2 -10  753.93   38.73
   1  -2  10  715.98   38.28
   1  -2  11    2.94    2.37
   1   2  11    2.01    2.38
  -1   2 -11   -0.31    2.83
  -1  -2 -11    5.01    2.77
  -1   2 -11    0.89    1.22
   1  -2  11    2.17    2.32
  -1  -2 -11    2.52    1.85
  -1   2 -11   -0.95    2.80
   1   2  12  430.21   23.04
   1  -2  12  445.55   23.19
  -1   2 -12  447.67   23.50
   1  -2  12  377.60   22.71
  -1   2 -12  425.85   21.11
  -1  -2 -12  442.00   21.03
  -1   2 -13  179.83    9.04
  -1  -2 -13  172.88    8.87
   1  -2  13  170.19    9.01
   1   2  13  168.22    9.07
  -1   2 -13  184.55   11.63
   1  -2  13  163.83   10.84
   1   2  13  201.30   11.38
   1  -2  13  197.62   11.48
  -1  -2 -13  168.71    9.16
  -1   2 -13  174.83    9.25
  -1   2 -13  166.31    9.21
  -1  -2 -13  173.53    9.17
   1  -2  14   21.85    2.22
   1   2  14   27.80    2.55
   1  -2  14   25.32    4.17
  -1   2 -14   21.83    4.63
   1   2  14   24.43    4.06
   1  -2  14   21.01    3.99
  -1  -2 -14   22.69    2.62
  -1   2 -14   20.64    2.68
  -1  -2 -14   25.84    2.61
  -1   2 -14   21.86    2.56
  -1  -2 -14   24.20    2.16
  -1   2 -14   23.94    2.31
  -1   2 -15   90.68    5.10
  -1  -2 -15   82.52    4.85
   1   2  15   83.74    5.15
   1  -2  15   80.18    5.01
   1  -2  15   98.77    7.43
  -1   2 -15   89.10    7.66
   1  -2  15   91.12    7.43
   1   2  15   96.76    7.51
  -1  -2 -15   83.38    5.29
  -1   2 -15   83.52    5.35
  -1   2 -15   84.51    5.33
  -1  -2 -15   82.45    5.36
  -1  -2 -16   30.09    2.59
  -1   2 -16   27.89    2.78
   1   2  16   31.23    2.98
   1  -2  16   34.12    2.74
   1  -2  16   32.48    4.77
  -1   2 -16   32.72    5.11
   1   2  16   30.54    4.80
   1  -2  16   31.08    4.84
  -1   2 -16   32.13    3.22
  -1  -2 -16   29.04    3.08
  -1   2 -16   26.97    2.96
  -1  -2 -16   33.62    3.28
   1  -2  17    4.44    1.78
   1   2  17    6.20    2.16
   1  -2  17    3.34    3.42
  -1  -2 -17    5.32    2.37
  -1  -2 -17    4.30    2.43
  -1   2 -17    6.60    2.51
  -1   2 -17    4.08    1.89
  -1   2 -17    3.34    2.12
   1   2  17    4.77    3.77
   1  -2  17    6.16    3.96
   1   2  18   68.17    4.08
   1  -2  18   73.21    4.13
  -1   2 -18   49.47    3.73
   1  -2  18   53.69    3.73
   1   2  18   61.46    4.04
  -1  -2 -18   56.06    4.16
  -1   2 -18   57.56    4.18
  -1  -2 -18   54.13    4.29
   1   2  18   61.49    4.20
  -1   2 -18   47.96    3.96
  -1  -2 -18   56.24    4.18
  -1   2 -19   -0.40    1.44
   1   2  19   -1.04    1.93
   1  -2  19    0.52    1.49
  -1  -2 -19    1.57    2.28
  -1   2 -19   -2.63    2.28
  -1  -2 -19   -0.31    2.03
   1  -2  19    2.97    1.99
   1   2  19    0.18    1.95
   1   2  19    3.06    2.18
  -1   2 -19    1.35    1.83
  -1  -2 -19    0.22    2.11
  -1  -2 -19   -0.08    1.71
  -1   2 -20    6.85    2.07
  -1  -2 -20    4.52    1.88
  -1  -2 -20    7.13    2.17
   1  -2  20   10.67    1.90
   1   2  20    6.07    1.90
  -1  -2 -20    9.12    2.07
   1  -2  20    6.12    2.06
   1   2  20    9.09    1.98
  -1   2 -20    6.68    1.72
   1   2  20    5.20    1.83
   1  -2  20    6.53    1.37
   1   2  21   87.26    4.54
  -1  -2 -21   80.22    4.62
  -1   2 -21   76.93    4.65
   1   2  21   89.96    4.64
   1  -2  21   86.55    4.62
   1   2  21   75.44    4.60
   1  -2  21   76.28    4.66
  -1  -2 -21   81.53    4.67
  -1   2 -21   76.15    4.41
  -1  -2 -21   81.41    4.67
  -1   2 -22  270.49   11.76
  -1  -2 -22  257.26   11.70
   1   2  22  201.79   11.53
   1  -2  22  228.54   11.73
  -1  -2 -22  251.77   11.70
   1   2  22  237.17   11.70
   1  -3 -23    0.36    1.06
   1   3 -23   -0.16    0.99
   1  -3 -23   -0.08    0.97
   1   3 -23    0.88    1.08
   1  -3 -23    0.18    0.89
  -1   3  23    1.21    0.90
   1   3 -22  183.18    9.01
  -1   3  22  174.81    9.19
   1   3 -22  155.59    8.89
  -1  -3  22  153.12    8.91
   1  -3 -22  191.86    9.21
   1   3 -22  192.53    9.20
  -1  -3  22  195.45    9.21
  -1   3  22  194.47    9.20
   1  -3 -22  187.61    9.20
  -1   3  22  188.80    9.09
  -1  -3  22  175.24    9.24
   1   3 -22  200.61    9.24
   1  -3 -22  194.58    9.23
   1   3 -21    3.04    1.97
   1  -3 -21    5.78    1.97
   1  -3 -21    5.06    1.89
   1   3 -21    3.12    1.89
  -1  -3  21    6.03    1.80
  -1   3  21    3.88    1.69
   1  -3 -21    4.45    1.87
  -1   3  21    5.46    1.59
   1   3 -21    2.45    1.44
  -1   3  21    3.07    1.77
  -1  -3  21    3.78    1.37
  -1   3  20   37.97    3.06
  -1  -3  20   28.40    2.59
   1   3 -20   30.91    2.97
   1  -3 -20   30.32    2.97
  -1  -3  20   32.45    2.85
  -1   3  20   32.18    2.89
  -1   3  20   28.64    2.65
   1  -3 -20   28.12    3.04
   1   3 -20   26.15    2.40
   1   3 -20   31.01    2.99
   1  -3 -20   35.11    3.11
   1  -3 -19    1.89    2.42
   1  -3 -19    2.63    2.32
   1   3 -19    3.81    2.47
   1   3 -19    4.30    2.31
  -1  -3  19    2.28    2.14
  -1   3  19    4.35    2.18
   1   3 -19    1.95    1.79
   1  -3 -19    5.30    2.46
  -1  -3  19    3.61    1.96
  -1   3  19    6.29    2.31
  -1   3  18  274.96   13.92
  -1  -3  18  271.58   13.68
  -1   3  18  276.09   13.67
  -1  -3  18  283.23   13.71
   1  -3 -18  249.90   13.81
   1   3 -18  258.93   13.85
   1  -3 -18  261.84   13.97
   1   3 -18  266.38   13.67
   1  -3 -18  258.04   13.86
   1   3 -18  261.95   13.83
  -1   3  17   91.94    5.42
  -1  -3  17   97.05    5.51
  -1   3  17   99.30    5.77
  -1  -3  17   90.26    5.46
   1  -3 -17  108.36    8.54
  -1   3  17   90.33    8.08
  -1  -3  17   77.12    7.33
  -1   3  17   79.54    7.49
  -1  -3  17  104.90    8.22
   1   3 -17   83.98    5.32
   1  -3 -17   94.16    5.76
   1   3 -17   83.63    5.65
   1   3 -17   84.11    5.40
   1  -3 -17   85.42    5.78
   1   3 -17   91.00    5.64
   1  -3 -17   86.29    5.71
  -1   3  16  441.25   21.50
   1  -3 -16  434.79   21.74
   1   3 -16  402.38   21.64
  -1  -3  16  459.93   21.55
  -1   3  16  454.94   21.79
  -1  -3  16  436.13   21.60
   1  -3 -16  454.32   24.46
  -1  -3  16  450.35   23.83
  -1   3  16  405.94   24.16
  -1  -3  16  460.86   24.16
  -1   3  16  421.78   23.89
   1  -3 -16  408.53   24.61
   1   3 -16  446.09   24.80
   1  -3 -16  438.03   21.78
   1   3 -16  399.28   21.49
   1   3 -16  428.40   21.73
   1   3 -16  444.95   21.62
   1  -3 -16  448.60   21.77
   1   3 -16  422.44   21.71
   1  -3 -15   36.10    5.42
  -1   3  15   32.04    4.56
   1   3 -15   24.97    5.04
  -1  -3  15   27.86    4.44
  -1  -3  15   29.62    2.79
  -1   3  15   29.73    2.92
   1  -3 -15   28.39    4.80
  -1   3  15   37.19    4.87
  -1  -3  15   27.62    4.24
   1  -3 -15   31.47    2.95
   1  -3 -15   31.28    3.02
   1   3 -15   28.15    2.92
   1   3 -15   31.80    3.08
   1   3 -15   28.79    2.71
   1   3 -15   27.13    2.66
   1  -3 -15   28.87    3.12
   1   3 -15   27.53    2.69
   1   3 -15   25.64    2.97
   1   3 -14   34.91    2.80
   1   3 -14   32.57    3.05
   1  -3 -14   34.76    3.07
  -1   3  14   34.58    4.31
   1   3 -14   34.67    4.95
   1  -3 -14   36.23    5.13
  -1  -3  14   30.14    4.36
  -1   3  14   25.96    2.67
  -1  -3  14   35.34    2.80
   1  -3 -14   40.23    4.17
  -1  -3  14   36.66    4.36
   1  -3 -14   36.94    5.03
  -1   3  14   36.94    4.63
   1  -3 -14   30.11    2.96
   1   3 -14   30.40    2.69
   1   3 -14   30.21    3.03
   1  -3 -14   31.02    2.99
  -1  -3  14   35.75    3.79
   1   3 -14   37.21    2.79
   1   3 -14   34.31    2.96
  -1   3  13   12.07    1.98
   1  -3 -13   10.04    3.78
  -1  -3  13   11.78    2.91
  -1   3  13   11.97    3.67
   1  -3 -13   12.35    3.05
  -1  -3  13   17.80    3.30
  -1   3  13   15.78    3.16
   1   3 -13   11.73    3.65
   1  -3 -13   14.71    3.97
   1   3 -13   15.72    1.94
   1  -3 -12  549.67   29.32
   1  -3 -12  549.58   29.88
   1  -3 -12  583.77   30.70
  -1   3  12  551.07   30.36
  -1  -3  12  576.62   30.09
  -1   3  12  619.28   30.35
   1   3 -12  620.48   30.93
  -1  -3  12  605.55   30.36
   1  -3 -12  640.33   31.03
   1   3 -12  606.32   28.63
  -1  -3  11   46.03    4.19
   1   3 -11   45.49    3.57
   1  -3 -11   48.97    4.37
   1  -3 -11   43.17    4.68
   1  -3 -11   45.87    3.80
  -1   3  11   52.93    4.66
  -1  -3  11   52.72    4.45
  -1   3  11   50.65    4.38
   1  -3 -11   53.34    4.98
   1   3 -11   56.34    5.07
   1   3 -11   55.06    3.13
   1  -3 -10  434.69   23.74
   1  -3 -10  487.27   24.23
  -1  -3  10  453.84   23.71
   1   3 -10  467.27   24.28
  -1   3  10  502.12   24.16
   1   3 -10  440.74   23.23
   1  -3 -10  467.81   24.29
   1   3 -10  460.63   24.25
  -1   3  10  475.61   23.91
  -1  -3  10  480.47   23.94
   1   3 -10  467.68   22.60
   1   3  -9    0.26    1.35
   1  -3  -9    3.30    2.01
  -1   3   9   -0.62    1.97
   1   3  -9    1.57    2.29
  -1  -3   9    1.93    1.61
   1  -3  -9    0.86    2.00
   1   3  -9    0.22    2.02
   1  -3  -9    0.22    1.99
  -1  -3   9    1.73    1.57
  -1   3   9    1.14    1.58
   1   3  -9    1.03    0.88
  -1  -3   8  170.40    9.16
   1  -3  -8  171.00    9.29
   1  -3  -8  177.52    9.51
   1   3  -8  155.93    8.89
   1   3  -8  177.65    9.69
  -1   3   8  183.30    9.54
   1  -3  -8  167.70    9.52
  -1  -3   8  179.64    9.33
   1   3  -8  180.99    9.62
  -1   3   8  178.46    9.31
  -1   3   8  151.76    8.26
  -1  -3   7  161.17    8.83
   1   3  -7  158.93    8.69
  -1   3   7  182.89    9.23
   1  -3  -7  174.78    9.13
   1   3  -7  160.05    9.24
   1  -3  -7  169.68    9.00
   1  -3  -7  167.15    9.10
  -1   3   7  163.73    8.88
   1   3  -7  161.19    9.08
  -1  -3   7  165.55    8.92
  -1   3   7  155.15    8.26
   1  -3  -6   40.39    2.97
  -1   3   6   41.55    3.02
   1   3  -6   39.03    3.17
  -1  -3   6   39.74    2.74
   1  -3  -6   40.84    2.98
   1   3  -6   31.38    2.61
  -1  -3   6   33.68    2.69
  -1   3   6   37.36    2.73
  -1   3   6   36.41    2.35
   1   3  -5   57.94    3.75
  -1  -3   5   59.69    3.36
   1  -3  -5   59.08    3.53
  -1   3   5   55.06    3.68
   1   3  -5   54.05    3.35
   1  -3  -5   51.46    3.51
  -1   3   5   50.18    3.15
  -1  -3   5   51.06    3.31
  -1   3   5   51.87    3.34
  -1  -3   4  289.56   13.98
   1   3  -4  298.33   14.05
  -1   3   4  311.98   14.39
   1  -3  -4  304.28   14.14
  -1   3   4  316.38   14.02
  -1   3   4  316.46   14.05
  -1  -3   4  285.92   14.01
  -1   3   4  256.41   13.52
   1  -3  -3 1067.68   49.79
  -1  -3   3 1060.36   49.67
   1   3  -3  987.94   49.76
  -1  -3   3 1054.78   49.72
  -1   3   3 1011.27   49.69
  -1   3   3 1034.68   49.80
   1  -3  -2  396.94   19.53
  -1  -3   2  409.13   19.44
  -1   3   2  404.33   19.81
   1   3  -2  385.65   19.66
  -1   3   2  418.48   19.54
   1  -3  -2  373.44   19.49
  -1  -3   2  418.34   19.56
   1   3  -2  413.96   19.52
  -1   3   2  403.32   19.70
   1   3  -1   50.84    2.91
  -1   3   1   47.26    2.94
  -1  -3   1   50.42    2.63
  -1   3   1   50.90    2.81
   1   3  -1   57.21    2.73
   1  -3  -1   47.31    2.68
  -1   3   1   48.44    2.69
  -1  -3   1   49.00    2.69
  -1   3   0  109.05    5.72
   1   3   0  110.33    5.75
   1   3   0  114.07    5.69
   1   3   0  115.75    5.78
  -1   3   0  111.07    5.53
   1  -3   0   99.21    5.43
  -1   3   0  104.98    5.46
   1   3   0  107.97    5.47
  -1  -3   0  114.86    5.48
  -1  -3   0  119.93    5.67
   1   3   1   33.53    2.07
  -1   3  -1   30.48    1.86
   1   3   1   28.00    1.87
  -1  -3  -1   30.49    1.92
  -1   3  -2   61.99    3.84
  -1  -3  -2   72.17    3.81
  -1   3  -2   67.04    3.82
   1  -3   2   66.97    3.68
   1   3   2   71.39    3.83
  -1  -3  -2   76.97    4.03
  -1  -3  -2   71.29    3.69
  -1  -3  -3   36.61    2.48
   1   3   3   37.60    2.36
  -1   3  -3   38.93    2.57
  -1  -3  -3   36.66    2.38
   1  -3   3   32.86    1.82
  -1   3  -3   35.33    2.41
  -1   3  -3   33.51    2.26
   1   3   3   35.25    2.51
  -1   3  -3   33.96    2.38
  -1  -3  -3   32.92    2.32
   1  -3   3   31.20    1.99
  -1  -3  -3   35.61    1.95
  -1  -3  -4  845.01   40.11
  -1   3  -4  831.83   40.10
  -1   3  -4  819.00   39.85
  -1   3  -4  815.92   40.14
  -1  -3  -4  838.73   40.10
   1   3   4  790.80   40.19
   1  -3   4  823.15   40.17
  -1  -3  -4  842.20   40.19
   1   3   4  812.95   40.09
  -1   3  -4  852.60   40.30
  -1   3  -5   32.07    2.51
  -1  -3  -5   26.86    2.43
   1   3   5   25.62    2.23
   1  -3   5   26.59    2.26
  -1  -3  -5   28.82    2.40
   1   3   5   25.64    2.48
  -1   3  -5   29.28    1.99
  -1  -3  -5   25.46    2.49
  -1   3  -5   29.99    2.67
   1  -3   5   29.59    2.45
   1   3   5   29.36    2.38
   1  -3   6   61.40    4.22
  -1  -3  -6   68.55    4.46
   1   3   6   72.91    4.35
  -1   3  -6   62.27    4.34
  -1   3  -6   64.69    3.68
   1   3   6   67.25    4.45
   1  -3   6   63.01    4.30
  -1  -3  -6   65.21    4.43
  -1   3  -6   68.49    4.66
   1   3   6   65.49    4.27
   1  -3   7   17.67    2.23
   1   3   7   18.80    2.20
  -1  -3  -7   18.70    2.37
  -1   3  -7   13.73    2.24
   1   3   7   19.47    2.35
   1   3   7   24.97    2.47
  -1   3  -7   17.89    2.59
   1  -3   7   15.61    2.31
  -1  -3  -7   20.54    2.51
   1   3   8  849.35   41.62
  -1  -3  -8  866.86   41.80
   1  -3   8  833.55   41.64
  -1   3  -8  833.21   41.76
   1   3   8  886.62   41.82
   1   3   8  830.76   41.64
  -1   3  -8  857.37   41.96
  -1  -3  -8  848.72   41.83
   1  -3   8  797.79   41.60
  -1  -3  -8  843.19   41.22
  -1   3  -9    5.02    2.39
  -1  -3  -9    4.07    2.29
   1   3   9    1.32    1.90
   1  -3   9    2.04    1.80
   1   3   9    5.81    1.08
  -1   3  -9    3.79    2.32
   1   3   9    7.24    2.07
   1  -3   9    7.67    2.38
  -1  -3  -9    4.88    2.46
  -1  -3  -9    3.73    1.72
  -1   3 -10   62.69    5.21
  -1  -3 -10   62.54    5.17
   1   3  10   58.35    4.71
   1  -3  10   76.31    5.20
   1   3  10   45.89    4.67
  -1  -3 -10   59.79    4.45
   1  -3  10   62.24    4.84
  -1   3 -10   66.88    5.47
  -1  -3 -10   55.40    5.27
  -1   3 -11  184.11   11.14
  -1  -3 -11  191.26   11.25
   1  -3  11  197.72   11.05
   1   3  11  198.32   11.02
  -1   3 -11  174.32    9.17
  -1  -3 -11  158.51    9.99
   1   3  11  187.62   10.93
   1  -3  11  188.67   10.87
  -1   3 -11  173.50   11.14
   1   3  12   29.69    3.74
   1  -3  12   26.07    3.70
   1   3  12   21.12    3.80
   1  -3  12   21.69    3.63
  -1  -3 -12   21.24    2.89
  -1   3 -12   24.56    4.16
  -1  -3 -12   24.52    1.91
  -1   3 -12   23.09    2.15
  -1  -3 -13   75.64    4.18
  -1   3 -13   74.17    4.37
   1  -3  13   73.19    4.30
   1   3  13   68.33    4.45
   1  -3  13   70.32    6.18
  -1   3 -13   84.19    7.14
   1   3  13   67.41    6.22
   1   3  13   72.25    6.27
   1  -3  13   79.48    6.50
  -1  -3 -13   72.26    4.50
  -1   3 -13   68.13    4.34
  -1   3 -13   72.73    4.55
  -1  -3 -13   71.99    4.66
  -1  -3 -13   74.87    4.52
  -1   3 -13   74.77    4.60
  -1  -3 -14   76.61    4.27
  -1   3 -14   78.38    4.57
   1   3  14   73.08    4.61
   1  -3  14   70.31    4.40
   1   3  14   70.02    6.52
   1  -3  14   71.87    6.38
  -1   3 -14   67.55    6.76
   1   3  14   79.91    6.67
   1  -3  14   90.80    6.98
  -1   3 -14   75.81    4.58
  -1  -3 -14   68.37    4.66
  -1   3 -14   76.60    4.70
  -1  -3 -14   79.99    4.90
  -1  -3 -14   67.98    4.66
  -1   3 -14   66.90    4.74
  -1   3 -15   47.14    3.49
   1  -3  15   42.42    3.31
   1   3  15   51.76    3.59
   1   3  15   45.42    5.70
   1  -3  15   49.64    5.49
   1   3  15   53.24    5.67
   1  -3  15   50.01    5.55
  -1   3 -15   49.82    3.50
  -1  -3 -15   49.36    3.72
  -1  -3 -15   47.06    3.87
  -1   3 -15   50.59    3.67
  -1   3 -15   51.19    3.90
  -1  -3 -15   47.89    3.73
   1   3  16   14.58    2.55
   1  -3  16   18.43    2.12
   1  -3  16   14.74    4.13
   1   3  16   13.42    4.07
  -1   3 -16   19.67    2.87
  -1  -3 -16   18.84    2.63
  -1   3 -16   17.83    2.41
  -1  -3 -16   18.94    2.68
  -1   3 -16   17.62    2.32
  -1   3 -16   17.90    2.49
   1  -3  16   18.07    4.04
   1   3  16   20.20    4.20
  -1  -3 -17   21.57    3.06
  -1  -3 -17   25.59    2.82
  -1   3 -17   25.47    2.54
  -1   3 -17   26.53    3.17
   1   3  17   25.58    2.84
   1  -3  17   23.73    2.34
  -1   3 -17   22.02    2.66
  -1   3 -17   24.23    2.60
   1   3  18  226.51   11.13
   1  -3  18  229.51   11.17
  -1   3 -18  205.61   11.10
   1   3  18  226.49   11.26
   1  -3  18  202.81   10.90
  -1  -3 -18  205.33   11.25
   1   3  18  217.68   11.27
  -1   3 -18  206.50   11.17
  -1  -3 -18  216.90   11.33
   1   3  19   31.85    2.76
   1  -3  19   26.00    2.21
  -1   3 -19   25.88    2.32
  -1   3 -19   28.43    2.47
  -1  -3 -19   25.11    2.75
   1  -3  19   32.22    2.71
   1   3  19   27.46    2.67
   1   3  19   35.13    2.94
  -1   3 -19   28.17    2.58
  -1  -3 -19   30.79    2.97
  -1  -3 -19   25.75    2.62
  -1   3 -20   37.58    2.92
   1   3  20   49.98    3.29
  -1  -3 -20   47.58    3.30
   1   3  20   48.63    3.19
   1  -3  20   50.71    3.23
   1   3  20   49.45    3.33
   1  -3  20   51.11    3.44
  -1   3 -20   50.15    3.13
  -1  -3 -20   54.14    3.47
  -1  -3 -20   40.28    3.05
  -1  -3 -21    6.52    1.66
  -1  -3 -21    5.68    1.56
   1  -3  21    5.06    1.52
   1   3  21    7.85    1.50
   1   3  21    5.36    1.41
   1  -3  21    6.45    1.62
   1   3  21    5.21    1.37
   1   3  22   46.71    2.79
   1  -3  22   47.69    2.90
  -1  -3 -22   54.06    2.89
   1   3  22   42.42    2.70
  -1  -3 -22   55.62    2.82
  -1   4  23  174.47    8.59
   1  -4 -23  163.32    8.51
   1   4 -23  183.58    8.56
  -1  -4  23  169.67    8.62
   1  -4 -23  171.34    8.55
   1  -4 -23  176.05    8.54
   1   4 -22   19.41    1.82
   1  -4 -22   15.06    1.82
   1  -4 -22   20.23    1.84
   1   4 -22   18.25    1.85
  -1  -4  22   18.86    1.80
  -1   4  22   17.79    1.76
  -1  -4  22   17.88    1.86
   1  -4 -22   20.36    1.88
   1   4 -22   17.83    1.53
  -1   4  22   16.96    1.83
   1   4 -22   16.78    1.54
   1   4 -21   10.74    2.03
   1  -4 -21   15.65    2.02
   1   4 -21   11.00    1.95
   1  -4 -21   13.20    2.11
  -1  -4  21   13.44    1.85
  -1   4  21   13.91    1.86
   1  -4 -21    7.32    1.99
  -1   4  21   10.49    1.62
   1   4 -21    8.14    1.65
   1   4 -21   10.07    1.68
  -1  -4  21   11.56    1.46
  -1   4  21   11.61    1.93
  -1  -4  20   75.53    4.39
  -1   4  20   81.45    4.83
   1   4 -20   74.08    4.68
   1  -4 -20   68.43    4.65
  -1   4  20   79.93    4.60
  -1  -4  20   80.27    4.59
  -1   4  20   63.39    4.41
   1  -4 -20   71.92    4.75
   1   4 -20   73.95    4.71
  -1  -4  19   29.27    2.82
  -1   4  19   39.38    3.45
   1   4 -19   30.82    2.82
   1  -4 -19   33.99    3.26
   1   4 -19   38.54    3.30
  -1   4  19   41.18    3.12
  -1  -4  19   34.23    3.09
   1   4 -19   37.04    2.73
   1  -4 -19   36.56    3.40
   1   4 -19   33.41    3.22
  -1  -4  18   59.31    4.23
  -1   4  18   68.00    4.64
  -1   4  18   74.95    4.42
  -1  -4  18   66.25    4.37
   1   4 -18   66.74    4.64
   1   4 -18   58.50    4.22
   1  -4 -18   67.95    4.66
   1   4 -18   65.65    4.18
   1   4 -18   64.21    4.61
   1  -4 -18   65.50    4.62
  -1  -4  17   60.73    4.33
  -1   4  17   70.73    4.75
  -1   4  17   56.63    6.72
   1  -4 -17   76.91    7.20
  -1  -4  17   57.47    6.17
  -1   4  17   66.59    6.63
  -1  -4  17   63.90    6.61
  -1  -4  17   76.30    4.49
  -1   4  17   72.14    4.41
   1   4 -17   66.44    4.63
   1   4 -17   68.00    4.45
   1  -4 -17   68.68    4.77
   1   4 -17   68.84    4.37
   1   4 -17   66.25    4.73
   1  -4 -17   61.46    4.69
  -1  -4  16   97.39    5.69
  -1   4  16  107.37    5.72
   1   4 -16   93.24    8.39
  -1  -4  16  103.17    8.18
  -1   4  16   95.89    7.87
   1  -4 -16   93.43    8.65
  -1  -4  16   92.28    5.68
  -1   4  16  105.10    6.02
  -1  -4  16  103.82    7.68
  -1   4  16   89.57    8.01
   1  -4 -16  104.59    8.71
   1   4 -16   87.83    5.70
   1  -4 -16   97.02    5.95
   1   4 -16   93.59    5.94
   1   4 -16   94.16    5.66
   1   4 -16   92.03    5.85
   1  -4 -16   98.88    6.01
   1  -4 -15   38.14    3.38
   1   4 -15   37.10    2.93
  -1   4  15   35.57    2.81
   1   4 -15   32.44    3.24
  -1  -4  15   36.85    2.86
  -1  -4  15   30.57    4.60
  -1   4  15   30.79    4.42
   1  -4 -15   37.73    5.79
   1   4 -15   39.53    5.65
  -1   4  15   30.18    3.03
  -1  -4  15   28.78    2.81
  -1   4  15   23.19    4.76
  -1  -4  15   32.01    4.56
   1  -4 -15   28.66    5.15
   1  -4 -15   32.25    3.13
   1   4 -15   36.28    3.09
   1   4 -15   39.00    3.12
   1  -4 -15   29.74    3.17
  -1  -4  15   25.89    3.68
   1   4 -15   35.67    2.80
   1   4 -15   32.40    3.17
   1   4 -14   35.72    2.88
   1  -4 -14   35.12    3.11
   1   4 -14   34.37    3.08
   1  -4 -14   32.13    4.92
  -1   4  14   37.69    4.50
  -1  -4  14   38.44    4.52
   1   4 -14   40.82    5.34
  -1   4  14   32.52    2.96
  -1  -4  14   35.26    2.81
   1  -4 -14   32.73    4.09
  -1  -4  14   38.84    4.42
  -1   4  14   35.34    5.17
   1  -4 -14   40.48    5.11
   1   4 -14   33.45    2.95
   1   4 -14   36.94    3.12
   1  -4 -14   36.79    3.18
   1  -4 -14   36.51    3.20
  -1  -4  14   42.49    4.11
   1   4 -14   35.30    2.81
   1   4 -14   33.20    3.03
  -1   4  13   47.38    4.72
   1   4 -13   45.94    5.43
   1  -4 -13   40.94    5.33
  -1  -4  13   53.21    5.06
   1  -4 -13   47.98    5.46
  -1   4  13   69.17    5.75
  -1  -4  13   55.89    4.91
   1  -4 -13   47.25    4.91
  -1   4  13   50.88    3.50
   1   4 -13   51.45    3.55
   1  -4 -13   43.58    3.47
   1  -4 -13   50.21    3.51
   1   4 -13   48.85    3.37
   1  -4 -13   48.17    3.61
   1   4 -13   48.22    3.53
   1   4 -13   47.35    3.48
   1  -4 -12   53.82    4.54
   1  -4 -12   54.39    5.66
  -1  -4  12   55.30    4.94
   1  -4 -12   63.58    5.35
  -1   4  12   59.02    5.71
   1   4 -12   64.74    3.82
   1   4 -12   64.52    5.74
  -1   4  12   72.87    5.34
  -1  -4  12   64.81    5.32
   1  -4 -12   60.38    5.73
   1  -4 -11   17.07    3.39
  -1   4  11   21.79    3.38
   1  -4 -11    9.98    2.80
  -1  -4  11   19.23    2.64
   1   4 -11   14.65    1.61
   1  -4 -11   13.93    3.12
  -1   4  11   14.99    2.79
   1   4 -11   18.30    3.25
  -1  -4  11   13.78    2.60
  -1  -4  10   16.91    2.58
   1  -4 -10   28.28    3.54
  -1   4  10   25.80    3.51
   1   4 -10   17.28    2.16
   1  -4 -10   19.44    3.12
   1   4 -10   20.82    1.72
  -1  -4  10   21.19    2.69
  -1   4  10   24.72    2.93
   1  -4 -10   20.85    3.32
   1   4 -10   17.70    3.10
   1   4  -9    3.95    1.48
   1  -4  -9    2.92    2.15
   1  -4  -9    5.26    2.23
  -1  -4   9    6.84    1.91
   1   4  -9    3.94    1.06
  -1   4   9    5.11    1.77
  -1  -4   9    3.85    1.72
   1  -4  -9    2.74    2.03
   1   4  -9    2.94    2.07
   1  -4  -8   39.12    3.40
   1  -4  -8   41.13    3.47
  -1  -4   8   38.29    3.21
   1   4  -8   36.09    2.91
  -1   4   8   39.11    2.51
   1  -4  -8   40.39    3.56
  -1   4   8   40.87    3.26
   1   4  -8   39.54    3.51
  -1  -4   8   42.98    3.26
   1  -4  -7  113.08    6.55
   1  -4  -7  108.99    6.57
   1   4  -7  110.04    6.16
  -1  -4   7  100.96    6.23
  -1   4   7  108.04    5.87
   1   4  -7  105.86    6.50
   1  -4  -7  112.12    6.57
  -1  -4   7  118.05    6.39
  -1   4   7  111.47    6.33
   1  -4  -6   39.75    3.03
  -1  -4   6   41.43    2.80
   1   4  -6   39.20    2.73
   1  -4  -6   30.54    2.86
  -1   4   6   41.29    2.62
  -1   4   6   34.92    2.75
  -1  -4   6   39.30    2.80
   1   4  -6   37.36    2.97
   1  -4  -6   35.23    2.94
   1  -4  -5   30.02    2.45
   1   4  -5   31.06    2.30
  -1  -4   5   27.63    2.28
  -1   4   5   32.38    2.26
  -1  -4   5   31.28    2.28
  -1   4   5   29.84    2.25
  -1  -4   4  185.25    9.41
   1  -4  -4  176.67    9.52
  -1   4   4  181.67    9.50
  -1  -4   4  198.41    9.44
  -1   4   4  181.12    9.38
   1  -4  -3 2443.07  112.13
  -1  -4   3 2415.65  111.99
   1   4  -3 2120.79  112.20
  -1   4   3 2345.20  112.19
  -1  -4   3 2372.39  111.98
  -1   4   3 2333.06  111.95
   1  -4  -2    5.74    1.02
   1   4  -2    8.51    1.20
  -1   4   2    6.79    1.21
  -1   4   2    6.21    0.86
   1  -4  -2    5.09    0.75
   1   4  -2    7.90    0.81
  -1  -4   2    9.00    0.93
   1   4  -1 3827.45  182.72
  -1   4   1 4031.90  182.41
  -1  -4   1 3718.13  182.17
   1   4  -1 4032.70  182.52
   1   4  -1 3947.27  182.30
   1  -4  -1 3694.86  182.28
   1   4   0  712.97   38.84
  -1  -4   0  782.23   38.44
  -1   4   0  820.10   38.45
   1   4   0  774.75   38.47
   1  -4   0  822.35   38.48
   1   4   0  808.47   38.77
  -1   4   0  809.79   38.44
  -1   4   0  869.34   38.57
   1   4   1 3782.32  175.79
  -1   4  -1 3653.38  175.45
   1   4   1 3687.44  175.76
  -1  -4  -1 3658.94  175.56
   1   4   2    6.69    1.15
  -1  -4  -2    6.83    0.92
  -1   4  -2   10.85    1.31
  -1   4  -2   11.40    1.08
   1   4   2    9.65    1.25
  -1  -4  -2    7.84    1.06
   1   4   3   39.19    2.72
  -1  -4  -3   33.32    2.73
   1  -4   3   40.34    2.33
  -1   4  -3   39.10    2.62
  -1  -4  -3   37.53    2.48
   1   4   3   44.72    2.66
  -1   4  -3   45.55    2.67
  -1  -4  -3   34.51    2.11
   1  -4   4   54.08    3.59
   1   4   4   54.04    3.58
  -1  -4  -4   53.73    3.64
  -1  -4  -4   57.72    3.52
  -1   4  -4   58.46    3.55
  -1   4  -4   57.18    3.43
   1   4   4   53.69    3.67
  -1  -4  -4   58.06    3.47
   1  -4   4   51.51    2.89
  -1   4  -5   56.60    3.77
   1   4   5   54.81    3.63
   1  -4   5   53.17    3.63
  -1  -4  -5   56.34    3.74
  -1   4  -5   55.35    4.07
  -1  -4  -5   65.92    4.08
   1   4   5   60.60    3.91
   1  -4   5   62.75    4.00
  -1   4  -5   54.48    3.50
   1   4   5   56.95    3.99
  -1  -4  -5   60.74    3.77
  -1   4  -6    2.24    1.53
   1   4   6    3.71    1.32
   1  -4   6    4.11    1.37
  -1  -4  -6    1.79    1.57
   1   4   6    2.35    1.46
  -1  -4  -6    4.12    1.70
  -1   4  -6    0.55    1.80
   1  -4   6    6.28    1.65
  -1   4  -6    1.70    1.04
   1   4   6    2.70    1.41
   1  -4   7   26.10    2.68
  -1   4  -7   26.34    2.88
  -1  -4  -7   31.31    2.99
   1   4   7   28.26    2.67
  -1  -4  -7   28.60    3.02
  -1   4  -7   29.49    3.28
   1  -4   7   27.88    2.83
   1   4   7   31.69    2.92
   1   4   7   28.08    2.99
  -1   4  -7   24.91    2.06
   1  -4   8    1.38    1.65
  -1   4  -8   -2.07    1.85
  -1  -4  -8    0.21    1.83
   1   4   8    2.30    1.69
   1  -4   8    1.62    1.97
  -1  -4  -8    3.74    2.14
   1   4   8    1.04    1.87
  -1   4  -8    0.24    2.02
  -1  -4  -8    2.21    1.75
   1   4   8   -0.44    1.82
   1   4   8    0.86    0.94
  -1  -4  -9  171.15   10.47
   1   4   9  190.73   10.47
   1  -4   9  189.92   10.46
  -1   4  -9  191.21   10.61
   1  -4   9  182.06   10.48
  -1  -4  -9  180.57   10.70
  -1   4  -9  186.54   10.84
  -1  -4  -9  189.99   10.10
   1   4   9  154.54   10.31
   1   4   9  177.56    9.10
  -1  -4 -10   24.07    3.48
  -1   4 -10   29.83    3.61
   1  -4  10   41.80    3.83
   1   4  10   21.23    3.16
  -1  -4 -10   24.51    3.16
   1   4  10   29.03    3.55
  -1  -4 -10   33.43    4.14
  -1   4 -10   30.21    4.01
   1  -4  10   35.32    3.80
  -1   4 -10   27.84    2.12
   1  -4  11   25.96    3.42
   1   4  11   26.54    3.41
  -1   4 -11   30.06    2.24
   1   4  11   28.16    3.86
   1  -4  11   28.48    3.65
  -1  -4 -11   27.53    4.30
  -1   4 -11   23.39    3.83
  -1  -4 -11   26.54    3.26
   1   4  12   16.65    3.60
  -1   4 -12   21.40    4.01
   1  -4  12   23.90    3.60
  -1  -4 -12   15.65    2.84
  -1  -4 -12   20.64    4.09
   1   4  12   13.03    3.03
   1  -4  12   18.06    3.44
  -1   4 -12   14.76    2.13
   1   4  12   13.00    2.02
  -1   4 -12   17.42    1.96
   1   4  13    2.96    1.60
   1   4  13    4.52    3.08
  -1  -4 -13    0.42    4.05
   1  -4  13    1.74    2.99
   1  -4  13    3.24    3.16
   1   4  13    4.54    2.92
  -1  -4 -13    6.41    1.90
  -1  -4 -13    4.54    1.83
  -1   4 -13    5.82    1.80
  -1   4 -13    3.02    2.00
  -1   4 -13    3.43    1.93
  -1  -4 -13    4.42    1.99
  -1   4 -13    4.55    1.71
  -1   4 -13    3.75    1.66
   1   4  14    1.63    1.82
  -1  -4 -14    1.36    3.84
   1   4  14    2.06    3.51
   1  -4  14    3.38    3.16
   1   4  14    1.51    2.86
   1  -4  14    0.39    3.04
  -1   4 -14    0.65    2.12
  -1   4 -14    2.91    2.05
  -1   4 -14    3.36    2.00
  -1  -4 -14    1.47    2.10
  -1  -4 -14    2.31    1.96
  -1   4 -14    0.21    1.68
  -1  -4 -14    2.34    2.12
  -1   4 -14    1.38    1.77
   1   4  15    7.75    2.19
   1  -4  15   14.02    1.79
   1   4  15    9.29    3.93
   1  -4  15    3.17    3.32
  -1  -4 -15    8.14    4.20
   1   4  15    8.75    3.52
   1  -4  15   13.08    4.02
  -1  -4 -15    7.10    2.21
  -1  -4 -15    9.21    2.28
  -1   4 -15   12.54    2.25
  -1   4 -15    8.75    2.42
  -1   4 -15   11.17    2.51
  -1   4 -15   10.33    2.08
  -1  -4 -15    9.30    2.51
  -1   4 -15   10.14    2.09
  -1   4 -16   95.69    5.78
   1   4  16   94.61    5.88
   1  -4  16   94.03    5.51
  -1  -4 -16  102.03    8.79
   1   4  16   95.30    8.22
   1  -4  16  105.40    8.13
  -1   4 -16   93.05    6.00
  -1   4 -16   98.29    5.79
  -1  -4 -16   98.99    5.91
  -1  -4 -16  103.20    6.00
  -1   4 -16  104.47    6.05
  -1   4 -16   99.61    5.82
  -1  -4 -16  100.89    6.13
   1  -4  16   99.78    8.07
   1   4  16  104.83    8.05
  -1  -4 -17    0.23    2.22
  -1   4 -17    1.83    1.99
  -1  -4 -17    1.78    2.28
  -1   4 -17    3.62    2.48
   1   4  17   -1.25    2.28
   1  -4  17    0.08    1.56
   1   4  17    3.27    2.09
  -1   4 -17    1.17    1.92
  -1  -4 -17    2.26    2.21
  -1   4 -17    2.22    1.99
   1  -4  18  145.57    7.51
   1   4  18  142.88    7.48
  -1  -4 -18  134.97    7.61
   1   4  18  140.10    7.64
  -1   4 -18  125.28    7.51
  -1   4 -18  131.14    7.47
   1   4  18  139.30    7.62
  -1  -4 -18  133.92    7.86
  -1  -4 -18  139.59    7.69
  -1   4 -18  145.67    7.73
   1  -4  19   31.89    2.54
   1   4  19   25.51    2.46
  -1  -4 -19   24.98    2.58
  -1   4 -19   23.68    2.72
   1   4  19   27.70    2.67
  -1   4 -19   18.60    2.08
  -1   4 -19   18.42    2.28
  -1  -4 -19   26.45    2.89
   1   4  19   26.48    2.54
  -1   4 -19   22.52    2.25
  -1  -4 -19   27.10    2.72
   1  -4  20   58.67    3.46
   1   4  20   57.33    3.46
  -1  -4 -20   55.50    3.49
  -1   4 -20   48.19    3.10
  -1   4 -20   50.49    3.30
   1   4  20   59.76    3.60
   1  -4  20   47.57    3.54
   1   4  20   55.63    3.49
  -1   4 -20   51.99    3.22
  -1  -4 -20   45.63    3.38
  -1  -4 -20   57.08    3.58
  -1   4 -20   59.18    3.70
   1  -4  21   84.17    4.34
   1   4  21   81.01    4.31
  -1  -4 -21   81.15    4.32
   1   4  21   90.50    4.41
   1  -4  21   79.86    4.45
   1   4  21   72.35    4.26
  -1  -4 -21   83.59    4.40
  -1   4 -21   84.23    4.46
   1  -4  22    0.14    0.97
  -1  -4 -22    0.18    0.78
   1   4  22    0.12    0.84
  -1  -5  23   25.87    1.84
   1  -5 -23   27.61    1.78
   1   5 -23   28.77    1.70
  -1   5  23   30.31    1.81
  -1  -5  22   -0.71    1.27
   1   5 -22    2.11    1.29
   1  -5 -22    0.64    1.23
   1  -5 -22    1.34    1.20
   1   5 -22    1.35    1.29
  -1   5  22    0.64    1.22
   1   5 -22    1.05    1.06
   1   5 -22    0.90    0.99
   1   5 -21   26.74    2.26
   1  -5 -21   21.85    2.22
   1  -5 -21   22.27    2.21
  -1   5  21   20.08    2.24
   1   5 -21   18.77    2.05
   1   5 -21   22.78    2.02
   1   5 -21   24.98    2.29
  -1   5  21   21.06    2.08
  -1  -5  21   20.65    2.07
  -1  -5  20    8.36    1.59
  -1   5  20   10.23    2.23
  -1   5  20    7.07    1.62
  -1   5  20   10.74    1.95
  -1  -5  20    9.17    1.95
   1   5 -20    9.40    2.10
   1  -5 -20   10.02    2.07
   1  -5 -20    8.56    2.06
   1   5 -20    8.16    2.14
  -1   5  19   17.03    2.70
  -1  -5  19   14.45    2.03
  -1   5  19   14.76    2.11
  -1   5  19   19.43    2.38
  -1  -5  19   21.11    2.41
   1  -5 -19   18.04    2.55
   1   5 -19   14.73    2.20
   1  -5 -19   15.28    2.58
   1   5 -19   18.30    2.57
   1   5 -19   19.93    2.57
  -1  -5  18   19.45    2.35
  -1   5  18   19.18    2.97
   1  -5 -18   22.75    2.76
   1   5 -18   21.67    2.58
   1   5 -18   24.16    2.94
   1  -5 -18   19.24    2.78
   1   5 -18   22.10    2.86
   1   5 -18   19.53    2.11
  -1   5  18   20.09    2.54
  -1  -5  18   25.06    2.55
  -1   5  17   77.24    4.39
  -1   5  17   58.14    6.22
  -1  -5  17   62.62    6.54
  -1  -5  17   67.80    4.39
  -1  -5  17   89.43    6.77
   1  -5 -17   70.05    6.93
  -1  -5  17   68.15    4.25
  -1   5  17   74.40    4.72
   1  -5 -17   64.07    4.58
   1   5 -17   66.46    4.59
   1   5 -17   60.02    4.41
   1   5 -17   62.43    4.13
   1  -5 -17   62.23    4.84
   1   5 -17   57.80    4.47
   1  -5 -17   60.56    4.49
  -1   5  16   -1.03    2.35
  -1  -5  16    1.84    1.80
  -1  -5  16   -3.75    3.32
   1  -5 -16    0.47    3.65
   1   5 -16    1.46    2.05
   1  -5 -16    0.61    2.33
   1   5 -16    1.63    2.03
   1  -5 -16    3.76    2.33
   1   5 -16    1.29    2.29
   1   5 -16    0.49    1.67
  -1   5  16   -0.40    3.56
  -1   5  16    0.58    1.88
  -1  -5  16    3.33    3.28
  -1  -5  16   -0.10    1.96
  -1   5  15   68.32    4.20
   1   5 -15   60.83    4.47
  -1  -5  15   69.17    4.25
   1  -5 -15   67.09    4.55
  -1   5  15   58.81    5.89
   1   5 -15   66.65    6.76
  -1  -5  15   69.69    6.41
   1  -5 -15   66.29    6.94
  -1  -5  15   66.61    4.22
  -1  -5  15   72.71    6.09
   1  -5 -15   63.72    6.66
   1  -5 -15   58.78    5.70
   1  -5 -15   63.49    4.41
   1   5 -15   67.67    4.46
   1   5 -15   66.56    4.51
   1  -5 -15   63.60    4.44
  -1  -5  15   53.83    5.46
   1   5 -15   65.60    4.15
   1   5 -15   64.11    4.46
  -1   5  14   23.07    3.67
   1   5 -14   25.90    4.70
  -1  -5  14   24.12    3.88
   1  -5 -14   22.67    4.74
  -1  -5  14   19.70    2.26
  -1  -5  14   23.28    3.83
   1  -5 -14   20.76    4.56
   1  -5 -14   19.53    4.05
   1   5 -14   22.37    2.66
   1  -5 -14   24.32    2.65
   1   5 -14   18.73    2.43
   1   5 -14   19.20    2.49
   1  -5 -14   21.44    2.63
  -1  -5  14   16.11    3.19
   1   5 -14   20.82    2.12
  -1   5  14   23.13    2.21
   1   5 -14   22.70    2.46
   1   5 -14   15.88    2.40
   1  -5 -14   22.24    2.69
  -1  -5  14   22.68    2.24
   1   5 -13  407.49   19.94
   1  -5 -13  410.90   22.27
   1  -5 -13  388.72   21.02
   1  -5 -13  348.64   21.32
  -1  -5  13  391.32   21.43
   1  -5 -13  423.35   22.48
  -1  -5  13  432.42   21.89
  -1   5  13  411.48   21.66
   1   5 -13  396.33   22.20
   1  -5 -13  392.70   19.92
   1   5 -13  428.68   19.92
   1   5 -13  390.44   19.88
   1  -5 -13  401.31   19.96
   1   5 -13  415.20   19.97
   1  -5 -13  384.54   19.96
   1  -5 -12   58.44    5.68
   1  -5 -12   47.40    4.98
  -1  -5  12   63.14    4.93
   1   5 -12   52.42    3.51
   1  -5 -12   66.81    5.75
  -1  -5  12   54.30    4.92
  -1   5  12   51.88    4.76
   1   5 -12   54.09    5.50
   1  -5 -11  119.52    8.16
  -1  -5  11  100.72    7.27
   1  -5 -11  122.70    7.94
   1   5 -11  116.03    6.19
   1  -5 -11  119.92    8.11
  -1   5  11  126.63    7.62
  -1  -5  11  106.02    7.47
   1   5 -11  116.23    8.06
  -1  -5  10  195.88   11.02
   1  -5 -10  187.09   11.19
   1  -5 -10  199.88   11.53
   1   5 -10  194.31    9.84
  -1   5  10  186.99   10.96
  -1  -5  10  202.31   11.10
   1  -5 -10  192.76   11.43
   1   5 -10  204.55   11.57
  -1  -5   9   21.94    2.57
   1  -5  -9   24.11    3.12
   1  -5  -9   19.94    2.96
   1   5  -9   23.86    1.84
  -1  -5   9   18.92    2.48
   1   5  -9   26.94    3.24
  -1   5   9   26.22    2.75
   1  -5  -9   21.65    3.03
  -1  -5   8    9.07    1.79
   1  -5  -8    6.92    2.20
   1  -5  -8    8.62    2.27
  -1   5   8    5.65    1.26
   1   5  -8    6.58    2.11
   1  -5  -8    7.59    2.05
  -1  -5   8    9.74    1.72
  -1   5   8    7.48    1.67
  -1  -5   7   74.57    4.49
   1  -5  -7   66.52    4.62
   1  -5  -7   71.92    4.74
  -1   5   7   65.92    4.06
  -1  -5   7   64.22    4.33
   1   5  -7   60.55    4.58
  -1   5   7   68.43    4.39
   1  -5  -7   69.63    4.61
   1  -5  -6    2.74    1.52
  -1  -5   6    2.39    1.26
  -1   5   6    3.38    1.21
  -1   5   6    3.20    1.10
   1  -5  -6    3.31    1.47
   1   5  -6    5.43    1.55
  -1  -5   6    2.67    1.20
   1  -5  -5  354.74   17.27
  -1  -5   5  332.91   17.05
  -1   5   5  340.58   17.10
   1   5  -5  337.25   17.09
   1  -5  -5  335.92   17.08
  -1   5   5  347.47   17.01
  -1  -5   5  342.79   17.02
   1   5  -4   15.72    1.87
   1  -5  -4   18.56    1.84
  -1  -5   4   14.56    1.58
  -1   5   4   23.38    1.97
  -1   5   4   23.21    1.64
  -1  -5   4   18.42    1.61
   1  -5  -3 1126.08   51.23
   1   5  -3  950.00   51.32
  -1  -5   3 1086.27   51.05
   1   5  -3 1005.95   50.79
   1   5  -3 1118.81   51.44
  -1   5   3 1074.48   51.32
  -1  -5   3 1094.24   50.99
  -1   5   3 1076.60   50.96
   1   5  -2  837.16   47.21
   1   5  -2  994.37   46.87
  -1   5   2 1035.64   47.34
  -1  -5   2 1011.44   46.87
  -1   5   2  974.19   46.83
   1   5  -1 1692.36   80.28
   1   5  -1 1858.46   79.97
  -1   5   1 1784.86   79.73
   1   5  -1 1669.03   79.59
   1  -5  -1 1542.61   79.57
   1   5   0   25.90    2.15
   1   5   0   28.87    1.46
   1   5   0   26.70    1.92
  -1   5   0   23.85    1.36
   1   5   1 1710.52   84.61
   1   5   1 1588.40   83.91
   1  -5   1 1677.06   83.93
  -1  -5  -1 1846.17   83.96
   1   5   1 1865.37   84.44
  -1   5  -1 1871.70   84.01
   1   5   1 1921.83   84.55
  -1  -5  -1 1818.12   84.22
  -1   5  -2    2.15    1.21
   1   5   2    2.69    1.14
  -1  -5  -2    2.93    0.74
   1   5   2    3.08    1.27
  -1   5  -2    0.99    1.17
  -1  -5  -2    3.11    0.84
  -1  -5  -3  123.78    6.37
   1   5   3  114.26    6.28
  -1   5  -3  120.24    6.43
   1  -5   3  101.91    5.85
   1   5   3   95.70    5.76
   1   5   3  117.14    6.15
  -1  -5  -3  115.22    5.86
  -1   5  -3  108.20    6.17
  -1  -5  -3  112.42    5.65
   1  -5   4   55.23    3.53
   1   5   4   58.71    3.55
  -1  -5  -4   58.10    3.64
   1  -5   4   58.40    3.20
   1   5   4   58.32    3.14
   1   5   4   60.01    3.26
  -1  -5  -4   64.12    3.19
  -1   5  -4   54.27    3.32
   1  -5   4   54.00    2.81
   1   5   5    0.69    1.06
   1  -5   5    2.48    1.23
   1  -5   5    4.84    1.53
  -1  -5  -5    3.78    1.66
   1   5   5    3.56    1.44
  -1   5  -5    2.44    1.24
  -1  -5  -6   23.36    2.34
   1  -5   6   16.17    1.95
   1   5   6   20.43    2.06
  -1   5  -6   21.16    2.25
  -1   5  -6   18.61    1.94
   1   5   6   19.73    2.39
  -1  -5  -6   14.50    2.42
   1  -5   6   16.70    2.38
   1   5   6   12.62    2.16
   1   5   7   56.06    3.21
  -1  -5  -7   58.87    4.26
   1  -5   7   62.64    4.14
   1   5   7   53.35    4.04
  -1   5  -7   58.29    4.25
   1  -5   7   56.15    4.32
   1   5   7   53.02    4.35
  -1  -5  -7   56.84    4.50
  -1   5  -7   56.70    3.68
   1   5   7   57.45    4.40
   1  -5   8   77.27    5.28
  -1  -5  -8   81.66    5.45
   1   5   8   78.54    5.24
  -1   5  -8   74.16    5.34
  -1  -5  -8   76.08    5.65
   1   5   8   80.18    5.67
   1  -5   8   76.93    5.49
   1   5   8   68.81    5.47
   1   5   8   78.94    4.23
  -1   5  -9  105.77    6.94
   1   5   9  103.66    6.70
  -1  -5  -9   98.40    6.79
   1  -5   9  124.34    6.99
   1  -5   9  104.29    6.97
  -1  -5  -9  105.37    6.74
   1   5   9   96.51    6.92
  -1  -5  -9   94.89    7.06
   1   5   9  104.10    5.56
   1   5  10   83.04    5.55
   1  -5  10   62.05    5.22
  -1  -5 -10   81.18    6.21
   1   5  10   84.56    6.05
   1  -5  10   74.46    5.65
  -1  -5 -10   88.96    5.59
  -1   5 -10   61.26    3.99
   1   5  11  944.43   44.77
   1  -5  11  961.15   44.90
  -1   5 -11  887.81   43.04
  -1  -5 -11  878.00   44.29
   1   5  11  826.69   44.93
  -1  -5 -11  887.32   45.19
   1  -5  11  873.36   44.78
  -1  -5 -12    5.78    3.59
   1  -5  12    3.62    2.93
   1   5  12    6.97    3.39
  -1  -5 -12    6.92    2.82
   1  -5  12    6.20    2.74
   1   5  12    8.52    2.86
  -1   5 -12    8.93    1.93
  -1   5 -12    7.30    1.89
  -1   5 -12    7.09    1.84
   1   5  12    6.22    1.74
  -1   5 -12    6.73    1.64
   1   5  13    2.32    1.78
   1   5  13    3.63    3.44
   1  -5  13    4.65    3.14
  -1  -5 -13    0.85    3.45
   1   5  13    4.82    2.89
   1  -5  13    4.27    3.09
  -1  -5 -13    0.77    1.90
  -1  -5 -13    2.88    1.76
  -1   5 -13    1.71    1.92
  -1   5 -13    2.09    1.78
  -1   5 -13    1.11    1.85
  -1   5 -13    1.35    1.43
  -1  -5 -13    3.45    1.90
  -1   5 -13    1.13    1.70
   1   5  14   18.24    2.44
  -1  -5 -14   11.55    4.14
   1   5  14   15.33    4.11
   1  -5  14   17.18    3.69
   1  -5  14   16.39    3.95
   1   5  14   13.68    3.57
  -1  -5 -14   16.50    2.36
  -1   5 -14   15.72    2.38
  -1  -5 -14   17.96    2.33
  -1   5 -14   15.02    2.47
  -1   5 -14   14.17    2.42
  -1  -5 -14   15.71    2.51
  -1   5 -14   15.78    2.07
  -1   5 -14   17.40    2.28
  -1   5 -15  127.52    7.00
   1   5  15  115.46    7.01
  -1  -5 -15  107.85    9.46
   1  -5  15  124.77    9.08
   1   5  15  116.96    9.51
   1   5  15  126.44    9.04
   1  -5  15  134.00    9.25
  -1   5 -15  125.07    7.03
  -1  -5 -15  116.86    6.94
  -1   5 -15  134.35    7.11
  -1  -5 -15  117.54    7.23
   1   5  15  122.67    6.93
  -1   5 -15  126.13    6.92
  -1   5 -15  128.60    7.10
  -1  -5 -15  120.90    6.98
   1   5  16    7.20    2.40
   1   5  16    7.24    4.08
   1  -5  16    5.28    3.16
  -1  -5 -16   10.78    4.43
  -1   5 -16    7.55    2.60
  -1  -5 -16    8.85    2.44
  -1   5 -16    7.73    2.44
  -1   5 -16    7.88    2.33
  -1  -5 -16    5.90    2.15
  -1   5 -16    6.43    2.15
  -1   5 -16    9.76    1.98
  -1  -5 -16    9.54    2.61
   1   5  16   11.80    2.25
   1   5  16   12.28    3.87
   1  -5  16    2.44    3.51
   1  -5  17    8.49    2.11
   1   5  17    7.68    2.06
   1   5  17    6.91    2.29
  -1   5 -17    7.62    2.46
  -1  -5 -17    6.29    2.34
  -1   5 -17    8.22    2.20
  -1  -5 -17    8.18    2.26
  -1   5 -17    7.23    2.37
  -1  -5 -17    6.19    2.55
  -1   5 -17   10.97    2.00
   1   5  17    9.39    2.17
  -1   5 -17    9.30    2.18
  -1  -5 -18    1.67    2.03
  -1   5 -18    2.55    2.29
  -1  -5 -18    0.41    2.10
  -1   5 -18    0.43    2.20
  -1   5 -18    1.57    1.67
   1   5  18    0.76    2.17
  -1   5 -18    4.37    1.99
  -1   5 -18    1.19    1.61
  -1  -5 -18    1.23    2.38
   1   5  18    0.62    1.98
   1  -5  18    3.92    1.92
   1   5  18    0.96    1.93
  -1   5 -19    7.21    2.12
  -1  -5 -19    7.18    2.04
  -1  -5 -19    4.33    1.83
  -1   5 -19    6.17    2.11
   1   5  19    5.09    2.00
  -1   5 -19    6.49    1.52
  -1   5 -19    5.63    1.76
   1   5  19    5.18    1.80
  -1  -5 -19    6.47    2.31
  -1   5 -19    5.56    1.50
   1   5  19    7.66    1.78
   1  -5  19    6.43    1.77
   1  -5  20   62.84    3.42
   1   5  20   57.56    3.32
  -1  -5 -20   48.41    3.32
  -1   5 -20   58.24    3.53
   1   5  20   59.38    3.53
  -1   5 -20   52.56    3.29
  -1   5 -20   44.92    3.02
   1   5  20   50.43    3.27
   1  -5  20   54.19    3.49
  -1  -5 -20   52.55    3.61
  -1  -5 -20   57.05    3.44
  -1   5 -20   57.64    3.56
  -1  -5 -20   37.57    3.33
   1  -5  21   14.98    1.55
   1   5  21   12.70    1.48
  -1  -5 -21   16.92    1.49
  -1   5 -21   18.74    1.75
   1   5  21   17.74    1.69
  -1   5 -21   14.93    1.36
  -1  -5 -21   18.06    1.62
  -1  -5 -21   12.11    1.48
  -1  -5 -21   14.98    1.78
   1  -5  21   16.63    1.74
  -1  -5 -22    1.59    0.94
   1  -5  22    1.69    0.84
   1   5  22    0.34    0.79
  -1  -6  23   51.04    3.12
  -1   6  23   68.24    3.17
  -1  -6  22    2.78    1.23
   1   6 -22    5.26    1.16
   1  -6 -22    4.34    1.12
   1  -6 -22    5.58    1.08
   1   6 -22    5.73    1.10
   1   6 -22    5.48    1.00
  -1   6  22    5.78    1.26
   1  -6 -21    0.19    1.54
   1  -6 -21   -1.25    1.53
   1   6 -21    1.51    1.50
   1   6 -21    0.86    1.45
  -1   6  21    0.75    1.47
   1   6 -21    1.34    1.45
   1   6 -21   -0.99    1.40
   1  -6 -21   -1.29    1.71
  -1   6  21    0.18    1.29
  -1  -6  21    3.61    1.36
   1  -6 -20   11.37    2.08
   1   6 -20   13.94    2.03
   1   6 -20   13.98    1.87
   1   6 -20   13.48    2.13
   1  -6 -20   10.16    1.96
  -1   6  20   12.54    2.27
   1   6 -20   12.05    1.95
   1  -6 -20   12.07    2.36
  -1  -6  20   14.05    1.90
  -1   6  20    9.49    1.79
   1   6 -19    9.88    2.20
   1   6 -19   12.05    2.36
   1   6 -19   13.98    2.16
   1  -6 -19   12.18    2.31
   1  -6 -19   10.96    2.23
  -1   6  19   10.82    2.46
  -1  -6  19   11.31    1.66
   1  -6 -19   11.78    2.56
  -1   6  19    8.93    1.76
  -1   6  19   12.85    2.05
  -1  -6  19   16.35    2.15
  -1  -6  18  133.29    6.57
  -1   6  18  123.38    6.46
  -1   6  18  126.53    6.89
  -1  -6  18  108.32    6.26
   1  -6 -18  106.46    6.60
   1   6 -18  109.05    6.61
   1   6 -18  116.92    6.58
   1  -6 -18  104.59    6.88
  -1   6  18  103.79    6.36
   1   6 -18  121.67    6.67
   1  -6 -18  109.04    6.59
  -1  -6  17   51.90    3.70
  -1   6  17   55.74    3.68
  -1  -6  17   47.31    3.45
   1  -6 -17   51.35    6.16
   1   6 -17   59.66    5.80
   1   6 -17   51.64    3.90
   1   6 -17   47.32    3.90
   1  -6 -17   48.57    3.86
   1  -6 -17   49.14    4.13
   1   6 -17   56.27    3.95
   1  -6 -17   47.25    3.88
  -1  -6  16  641.00   32.22
   1  -6 -16  690.28   35.41
  -1  -6  16  692.61   34.57
   1  -6 -16  672.84   32.51
   1   6 -16  625.98   32.42
   1   6 -16  683.78   32.47
  -1  -6  16  596.81   34.06
   1   6 -16  647.55   32.41
   1  -6 -16  654.11   32.45
  -1   6  16  625.09   34.56
  -1  -6  16  656.04   34.85
  -1  -6  16  689.27   32.32
  -1   6  16  697.41   32.28
  -1   6  15  121.38    8.89
  -1  -6  15  125.10    8.92
  -1  -6  15  108.03    6.58
   1  -6 -15  127.39    8.70
  -1  -6  15  115.74    8.48
   1  -6 -15  133.87    9.74
   1  -6 -15  130.11    7.02
   1   6 -15  118.61    6.91
   1   6 -15  112.79    6.83
  -1  -6  15  116.23    8.54
  -1   6  15  123.29    6.64
  -1  -6  15  127.70    6.70
   1  -6 -15  118.37    6.89
   1   6 -15  115.30    6.81
  -1   6  14  136.83    9.20
   1  -6 -14  126.51    9.79
   1   6 -14  131.12    9.80
  -1  -6  14  148.00    9.45
  -1  -6  14  130.79    7.20
   1  -6 -14  128.99    9.20
  -1  -6  14  119.63    8.74
   1  -6 -14  140.98    9.95
   1   6 -14  138.57    7.45
   1   6 -14  126.38    7.33
   1  -6 -14  134.01    7.45
   1  -6 -14  134.59    7.41
  -1  -6  14  116.80    8.86
  -1   6  14  126.83    7.11
   1   6 -14  127.89    7.32
  -1   6  14  136.92    7.15
   1   6 -14  132.32    7.32
  -1  -6  14  139.68    7.19
   1  -6 -14  129.55    7.42
   1   6 -14  140.46    7.40
  -1   6  13   30.53    4.03
  -1  -6  13   37.28    4.44
   1  -6 -13   44.08    5.31
   1   6 -13   37.00    4.91
  -1   6  13   34.68    2.99
  -1  -6  13   37.91    2.80
   1  -6 -13   32.41    4.60
   1  -6 -13   40.18    4.36
  -1  -6  13   43.36    4.43
   1  -6 -13   40.67    5.23
   1  -6 -13   40.13    3.02
   1   6 -13   39.69    3.02
   1   6 -13   35.87    3.02
   1  -6 -13   34.97    2.97
  -1   6  13   35.37    2.75
   1   6 -13   34.42    3.06
  -1  -6  13   42.20    2.84
  -1   6  13   38.23    2.74
   1  -6 -13   41.44    3.17
   1   6 -13   30.78    2.89
   1   6 -13   38.15    3.02
   1  -6 -12   74.56    6.65
  -1  -6  12   90.97    6.35
   1  -6 -12   87.10    7.00
  -1  -6  12   80.26    6.13
   1   6 -12   84.13    6.76
   1  -6 -12   66.80    6.49
  -1   6  12   76.65    6.09
   1   6 -12   80.29    4.71
   1  -6 -11   13.68    3.30
  -1  -6  11   19.73    3.07
   1  -6 -11   20.32    3.70
   1  -6 -11   21.00    3.45
   1   6 -11   15.84    3.27
  -1   6  11   18.90    3.07
  -1  -6  11   16.47    2.80
   1   6 -11   19.55    1.93
   1  -6 -10   37.63    4.05
  -1  -6  10   35.93    3.50
   1   6 -10   37.53    4.14
  -1   6  10   35.72    3.45
   1  -6 -10   35.04    3.94
  -1  -6  10   36.70    3.57
   1  -6 -10   29.72    3.85
  -1  -6   9   68.64    5.04
  -1   6   9   77.30    5.11
   1  -6  -9   72.66    5.37
   1   6  -9   77.28    5.43
   1  -6  -9   73.20    5.56
   1  -6  -9   74.61    5.48
  -1  -6   9   72.23    5.08
   1  -6  -8    2.49    2.19
  -1  -6   8    3.07    1.50
   1  -6  -8    2.92    2.06
  -1  -6   8    3.65    1.54
   1  -6  -8    3.32    1.98
  -1   6   8    3.43    1.59
   1   6  -8    2.73    1.88
  -1   6   8    3.97    1.30
   1   6  -8    3.18    1.01
  -1  -6   7    5.65    1.64
   1  -6  -7    7.99    1.94
   1  -6  -7    7.34    2.22
  -1   6   7    7.77    2.30
  -1   6   7    6.09    1.42
   1  -6  -7    8.28    1.93
  -1  -6   7    6.60    1.48
   1   6  -7    6.34    1.83
  -1   6   7    7.09    1.50
   1  -6  -6    6.16    1.74
   1   6  -6    4.71    1.83
  -1  -6   6    5.43    1.43
  -1   6   6    8.79    1.46
  -1  -6   6    7.53    1.46
   1   6  -6   10.64    1.74
   1  -6  -6    7.15    1.61
  -1   6   6    7.96    1.53
  -1  -6   5   31.09    2.32
   1   6  -5   28.50    2.74
   1  -6  -5   26.75    2.48
   1  -6  -5   29.28    2.31
   1   6  -5   30.91    2.36
  -1   6   5   29.70    2.15
  -1  -6   5   33.42    2.27
   1   6  -5   25.14    1.60
  -1   6   5   28.79    2.47
  -1  -6   4  724.79   33.70
   1  -6  -4  780.00   33.97
   1   6  -4  603.17   33.98
  -1  -6   4  729.95   33.55
  -1   6   4  710.46   33.51
   1   6  -4  701.45   33.53
   1  -6  -4  671.94   33.47
   1   6  -4  649.40   33.14
  -1   6   4  693.06   33.90
   1   6  -4  731.52   34.12
   1  -6  -3  143.30    7.38
   1   6  -3  125.77    7.59
   1   6  -3  141.94    6.94
  -1   6   3  119.33    6.95
   1  -6  -3  128.67    6.89
  -1  -6   3  129.74    7.02
   1   6  -3  142.53    6.87
  -1   6   3  146.54    7.59
   1   6  -3  159.03    7.79
   1   6  -2   23.65    1.67
  -1   6   2   21.90    1.62
  -1   6   2   19.76    2.22
  -1   6   2   18.78    2.19
  -1   6   1  561.20   26.25
   1   6  -1  512.48   25.74
   1   6  -1  545.17   26.23
  -1   6   1  529.06   25.46
   1   6  -1  482.73   26.15
  -1   6   1  560.82   26.28
   1   6   0 2207.93  106.36
   1   6   0 2271.38  106.68
  -1   6   0 2232.73  106.67
   1   6   0 2094.29  106.69
  -1   6   0 2316.18  106.73
   1   6   1  135.37    7.81
   1   6   1  148.62    7.75
   1   6   1  147.09    7.55
  -1  -6  -1  139.71    6.89
   1   6   1  125.43    6.83
   1   6   1  138.77    6.90
   1  -6   1  148.42    6.90
   1  -6   1  137.76    6.87
  -1  -6  -1  144.16    7.32
  -1   6  -2  287.87   14.88
   1   6   2  303.86   14.78
   1   6   2  299.64   14.73
  -1  -6  -2  293.76   14.07
  -1   6  -2  288.16   14.78
   1   6   2  271.00   14.07
   1  -6   2  287.32   14.11
  -1  -6  -2  293.21   14.35
  -1   6  -3   21.71    2.32
  -1  -6  -3   22.16    2.34
   1   6   3   20.07    2.12
   1   6   3   24.06    2.18
  -1  -6  -3   18.90    1.56
  -1   6  -3   20.72    2.20
   1   6   3   20.81    1.61
   1  -6   3   22.43    1.65
  -1  -6  -3   18.33    1.56
  -1   6  -4   23.02    2.42
   1   6   4   20.47    2.33
  -1  -6  -4   25.89    2.49
   1  -6   4   24.22    1.75
   1   6   4   25.81    2.19
  -1   6  -4   20.61    2.30
   1   6   4   20.48    2.35
   1   6   4   21.57    1.77
   1  -6   4   23.49    1.88
  -1  -6  -4   16.56    1.13
   1  -6   5    1.34    1.48
  -1   6  -5    2.96    1.56
  -1  -6  -5    0.35    1.49
   1   6   5    0.90    1.64
  -1   6  -5    0.28    1.41
   1  -6   5    1.54    1.13
   1   6   5    1.27    1.10
   1  -6   5    2.49    0.75
  -1  -6  -6  159.77    9.22
   1  -6   6  164.42    9.23
   1   6   6  163.18    9.32
   1  -6   6  161.70    8.80
   1   6   6  161.30    8.76
  -1   6  -6  151.71    8.72
   1   6   7    6.98    2.33
   1  -6   7    8.06    2.14
  -1  -6  -7    7.52    2.25
   1  -6   7    6.16    1.82
   1   6   7    4.48    1.66
   1   6   7    4.76    2.23
  -1   6  -7    4.02    0.98
  -1   6  -7    2.90    1.52
   1   6   7    4.92    1.03
   1  -6   8  656.74   34.39
   1   6   8  693.86   34.76
  -1  -6  -8  683.15   34.64
   1   6   8  720.25   34.21
   1  -6   8  704.99   34.28
   1   6   8  689.62   33.12
   1   6   8  726.88   34.75
  -1   6  -8  665.23   33.07
  -1  -6  -9   34.02    3.63
   1  -6   9   42.84    3.96
   1   6   9   27.75    3.77
  -1  -6  -9   33.60    4.22
   1   6   9   31.84    3.41
   1  -6   9   39.61    3.54
   1   6   9   34.46    2.47
   1  -6  10   51.34    4.76
  -1  -6 -10   53.33    4.91
  -1  -6 -10   55.48    5.28
   1   6  10   57.38    5.29
   1  -6  10   70.30    5.08
   1   6  10   60.81    4.89
  -1  -6 -11   60.74    5.03
   1   6  11   55.98    5.61
   1  -6  11   42.26    4.80
  -1  -6 -11   58.17    5.58
   1  -6  11   52.38    4.80
   1   6  11   62.13    5.05
   1  -6  12   38.13    4.29
   1   6  12   35.83    4.13
   1   6  12   32.06    2.77
   1  -6  12   33.08    4.27
  -1  -6 -12   40.62    5.29
  -1  -6 -12   37.49    4.16
   1   6  12   32.99    4.55
  -1   6 -12   37.62    2.91
  -1  -6 -12   33.83    2.68
  -1   6 -12   33.52    2.92
   1   6  12   36.16    2.66
  -1   6 -12   35.36    2.86
  -1  -6 -12   36.69    2.86
  -1   6 -12   38.57    2.82
  -1   6 -13   42.80    3.23
   1   6  13   46.53    3.35
  -1  -6 -13   40.24    4.54
   1   6  13   42.98    5.53
  -1  -6 -13   48.15    5.79
   1  -6  13   38.92    4.90
   1   6  13   49.76    4.87
   1  -6  13   53.60    5.06
  -1   6 -13   43.57    3.38
  -1  -6 -13   46.07    3.24
  -1   6 -13   45.45    3.40
  -1  -6 -13   42.06    3.40
   1   6  13   42.90    3.16
  -1   6 -13   41.94    3.07
  -1  -6 -13   42.79    3.24
  -1   6 -13   40.51    3.27
  -1   6 -14   65.20    4.29
   1   6  14   66.47    4.43
  -1  -6 -14   76.71    7.18
   1   6  14   75.87    7.18
   1  -6  14   48.84    5.83
   1   6  14   60.58    5.99
   1  -6  14   73.79    6.30
  -1   6 -14   67.80    4.43
  -1  -6 -14   68.44    4.32
  -1   6 -14   65.33    4.43
  -1   6 -14   65.36    4.11
  -1  -6 -14   58.34    4.52
   1   6  14   68.37    4.22
  -1   6 -14   65.53    4.39
  -1  -6 -14   66.25    4.29
  -1   6 -15   82.80    4.93
   1   6  15   75.26    5.00
   1  -6  15   68.84    6.61
  -1  -6 -15   79.79    7.61
   1   6  15   67.27    7.37
   1  -6  15   83.19    6.88
   1   6  15   71.32    6.53
  -1   6 -15   81.90    5.04
  -1   6 -15   77.99    5.06
  -1  -6 -15   76.85    4.86
  -1   6 -15   81.11    4.76
   1   6  15   79.24    4.83
  -1  -6 -15   75.56    5.25
  -1  -6 -15   77.98    4.89
  -1   6 -15   76.58    4.98
   1   6  16    1.43    2.18
   1  -6  16    2.81    3.26
   1   6  16    5.49    3.82
  -1   6 -16    4.73    3.75
  -1  -6 -16    3.44    4.08
  -1  -6 -16    2.18    2.09
  -1  -6 -16    1.37    2.21
  -1   6 -16    1.51    2.27
  -1   6 -16    5.51    2.33
  -1   6 -16    3.31    2.19
  -1   6 -16    1.43    2.00
  -1  -6 -16    0.80    2.45
  -1   6 -16    2.66    1.67
   1   6  16    1.49    1.87
   1   6  16    1.90    3.09
   1  -6  16    2.74    3.14
   1  -6  17   80.52    5.03
   1   6  17   90.09    5.05
  -1   6 -17   88.25    5.33
  -1  -6 -17   84.64    5.18
  -1   6 -17   87.36    5.31
  -1   6 -17   86.29    5.11
   1   6  17   87.08    5.34
   1   6  17   93.33    5.21
  -1  -6 -17   78.16    5.57
  -1   6 -17   82.13    4.96
  -1  -6 -17   81.74    5.23
  -1   6 -17   86.57    5.34
   1   6  18   37.74    2.97
   1  -6  18   46.52    3.14
  -1  -6 -18   42.92    3.17
  -1   6 -18   43.14    3.32
  -1   6 -18   40.54    3.31
   1   6  18   40.69    3.37
  -1   6 -18   38.51    3.04
  -1   6 -18   39.51    2.83
  -1  -6 -18   41.50    3.55
   1   6  18   43.26    3.17
  -1   6 -18   44.02    3.40
  -1  -6 -18   39.18    3.23
  -1  -6 -19   10.58    1.87
  -1  -6 -19   14.41    2.00
  -1   6 -19   14.43    2.14
  -1   6 -19   11.57    2.15
  -1   6 -19    9.26    1.63
   1   6  19   11.57    2.15
  -1   6 -19   14.16    2.01
   1   6  19   11.98    1.81
  -1  -6 -19   14.77    2.33
   1  -6  19   12.28    1.88
   1   6  19   11.79    1.85
   1   6  20   37.81    2.56
   1  -6  20   47.06    2.68
  -1  -6 -20   37.04    2.53
  -1   6 -20   41.84    2.79
   1   6  20   42.28    2.87
  -1   6 -20   34.49    2.36
  -1   6 -20   35.53    2.63
  -1  -6 -20   32.75    2.89
   1  -6  20   38.07    2.75
  -1  -6 -20   30.62    2.74
  -1  -6 -20   40.66    2.66
  -1  -6 -21   49.31    2.98
  -1   6 -21   64.81    3.32
  -1   6 -21   52.71    3.08
   1   6  21   64.28    3.34
  -1  -6 -21   43.88    3.12
   1  -6  21   63.79    3.30
  -1  -6 -21   60.82    3.38
  -1  -6 -22    4.49    0.86
   1  -6  22    2.00    0.73
   1   6  22    3.69    0.76
   1  -7 -23   24.00    1.46
  -1   7  23   26.97    1.49
   1   7 -22   38.82    1.95
  -1   7  22   44.74    2.31
   1   7 -22   36.22    1.94
   1   7 -22   40.62    2.09
   1  -7 -22   43.62    2.28
  -1  -7  22   35.70    2.19
   1   7 -21  111.48    5.72
   1  -7 -21  105.80    5.70
   1   7 -21  102.78    5.85
  -1   7  21  103.07    5.89
   1   7 -21  114.72    5.80
   1  -7 -21  114.05    6.03
  -1   7  21   99.65    5.61
   1  -7 -21  115.11    5.71
   1   7 -21  116.09    5.72
   1  -7 -20   14.33    1.99
   1  -7 -20   14.17    1.96
   1   7 -20   18.74    2.01
   1   7 -20   18.60    2.05
   1   7 -20   16.15    2.04
   1   7 -20   16.18    2.10
   1   7 -20   11.57    1.96
   1  -7 -20   13.53    2.41
  -1  -7  20   14.52    1.81
  -1   7  20   16.09    1.80
  -1   7  19  234.88   12.20
  -1  -7  19  237.89   12.24
   1   7 -19  264.56   12.40
   1  -7 -19  230.48   12.31
   1   7 -19  250.70   12.40
   1   7 -19  227.43   12.36
   1  -7 -19  244.10   12.68
   1  -7 -19  234.79   12.30
   1   7 -19  254.74   12.34
   1  -7 -18    2.12    2.47
  -1   7  18    4.72    1.50
  -1   7  18    3.55    1.85
  -1  -7  18    4.34    1.95
   1   7 -18    3.16    2.16
   1  -7 -18    1.02    2.02
   1   7 -18    4.89    2.17
   1   7 -18    7.31    2.14
   1  -7 -18    2.84    2.00
   1  -7 -17   82.50    5.11
   1   7 -17   84.59    5.09
   1   7 -17   85.49    5.15
   1   7 -17   82.02    5.24
   1  -7 -17   87.14    5.16
   1  -7 -17   74.80    5.42
  -1   7  17   66.33    4.74
  -1  -7  17   83.45    4.95
  -1   7  17   86.78    4.92
   1  -7 -16  175.87    9.58
   1   7 -16  177.06    9.55
  -1  -7  16  192.19   11.64
   1   7 -16  175.13   11.85
   1  -7 -16  192.34   12.46
   1   7 -16  167.01    9.67
   1   7 -16  184.90    9.62
   1  -7 -16  171.45    9.62
  -1   7  16  173.76    9.34
  -1  -7  16  181.20   11.60
  -1   7  16  179.47    9.43
  -1  -7  16  192.05    9.48
  -1   7  16  165.20   11.62
  -1   7  16  180.77    9.40
  -1  -7  16  188.78   12.01
   1   7 -15   13.01    4.13
   1  -7 -15   23.66    4.90
  -1  -7  15   25.18    4.20
   1  -7 -15   21.33    4.33
   1  -7 -15   24.93    2.81
   1   7 -15   22.84    2.78
   1  -7 -15   24.74    2.94
   1   7 -15   27.59    2.81
   1   7 -15   25.65    2.72
  -1  -7  15   21.69    4.08
  -1   7  15   25.94    2.53
  -1   7  15   28.37    2.56
  -1  -7  15   29.93    4.45
  -1  -7  15   30.47    2.59
  -1   7  15   26.60    4.29
  -1   7  15   22.48    2.86
  -1   7  14   66.59    4.43
   1  -7 -14   70.27    6.91
   1   7 -14   69.07    6.45
   1  -7 -14   51.34    6.11
  -1  -7  14   68.24    5.97
   1  -7 -14   62.21    4.38
   1   7 -14   69.72    4.45
   1   7 -14   64.94    4.51
   1  -7 -14   60.69    4.39
  -1  -7  14   65.54    6.20
  -1   7  14   65.98    4.21
   1   7 -14   67.53    4.35
  -1  -7  14   72.40    6.29
  -1   7  14   73.99    6.19
  -1  -7  14   71.43    4.23
  -1   7  14   72.08    4.18
  -1   7  13    2.61    1.82
   1  -7 -13    2.03    3.44
  -1  -7  13    2.46    2.80
   1  -7 -13    2.56    3.56
   1   7 -13    0.78    3.13
   1   7 -13    2.02    2.02
   1   7 -13    3.07    1.86
   1  -7 -13    2.16    1.88
   1   7 -13    2.62    1.85
   1  -7 -13    4.04    1.92
  -1   7  13    2.67    1.61
   1  -7 -13    7.21    3.71
  -1   7  13    0.84    1.50
  -1  -7  13    0.66    2.86
  -1  -7  13    3.49    1.62
  -1   7  13    0.32    2.51
   1   7 -13    1.12    3.34
   1   7 -13    1.07    1.79
   1   7 -13    2.18    1.74
   1  -7 -13    3.32    2.05
  -1   7  12  439.65   22.22
   1  -7 -12  470.38   24.46
   1  -7 -12  466.32   24.26
  -1  -7  12  451.78   23.66
  -1   7  12  453.39   22.00
  -1  -7  12  449.87   22.02
  -1  -7  12  456.80   23.85
   1  -7 -12  457.55   24.20
  -1   7  12  473.23   23.84
   1   7 -12  482.80   24.31
  -1   7  12  430.04   22.12
   1  -7 -11  108.30    7.62
  -1  -7  11  100.55    6.91
   1  -7 -11   99.85    7.62
  -1  -7  11   97.08    6.84
  -1   7  11   94.53    6.82
   1   7 -11  102.51    7.30
   1  -7 -11  102.63    7.35
  -1   7  11  100.25    5.40
  -1  -7  11  103.16    5.44
  -1  -7  10   16.03    2.63
   1   7 -10   19.31    3.32
   1  -7 -10   12.56    3.38
   1  -7 -10   14.72    3.23
  -1  -7  10   18.57    2.63
  -1   7  10   14.43    2.62
   1   7 -10   18.94    3.24
   1  -7 -10   17.98    3.09
   1   7  -9  127.58    8.18
  -1  -7   9  127.61    7.58
   1  -7  -9  126.78    8.07
   1  -7  -9  115.92    7.93
   1   7  -9  119.81    7.65
  -1   7   9  115.84    7.33
   1  -7  -9  121.98    7.73
  -1  -7   9  127.82    7.52
   1   7  -9  123.41    6.46
   1  -7  -8   85.98    5.58
   1   7  -8   68.06    5.36
  -1  -7   8   84.52    5.14
   1  -7  -8   66.19    5.34
   1  -7  -8   66.05    4.97
  -1   7   8   66.73    4.72
   1   7  -8   78.60    5.15
  -1  -7   8   73.98    4.82
   1   7  -8   71.23    3.99
  -1   7   8   64.71    4.52
   1   7  -7   61.93    4.94
   1  -7  -7   61.18    4.77
  -1  -7   7   61.86    4.44
   1  -7  -7   72.44    4.62
  -1   7   7   70.92    4.36
  -1  -7   7   63.97    4.32
   1   7  -7   66.45    4.57
   1   7  -7   67.80    3.71
  -1   7   7   70.30    4.49
   1  -7  -6  460.98   22.20
  -1  -7   6  478.96   21.96
   1   7  -6  424.06   22.42
   1   7  -6  442.03   21.79
  -1   7   6  427.01   21.65
  -1  -7   6  429.96   21.67
   1  -7  -6  410.27   21.70
  -1   7   6  423.57   21.91
  -1  -7   5    2.02    1.14
   1  -7  -5    0.93    1.47
   1   7  -5    2.42    1.66
  -1  -7   5    1.35    1.08
   1  -7  -5    0.82    1.22
  -1   7   5    2.41    1.08
   1   7  -5    2.17    1.25
  -1   7   5    3.25    1.55
  -1  -7   4   51.93    3.28
   1   7  -4   48.23    3.87
   1   7  -4   49.54    3.02
   1  -7  -4   49.96    3.03
  -1   7   4   51.35    3.07
  -1  -7   4   48.71    3.13
   1   7  -4   44.99    2.58
   1   7  -4   45.32    3.74
  -1   7   4   46.72    3.63
   1   7  -3  115.40    7.37
   1  -7  -3  128.96    7.16
  -1  -7   3  138.51    6.66
   1   7  -3  126.37    6.53
  -1   7   3  120.32    6.56
   1  -7  -3  125.11    6.52
   1   7  -3  144.40    7.65
  -1   7   3  140.53    7.51
   1   7  -3  131.61    6.56
  -1   7   2  611.33   28.70
   1   7  -2  581.29   27.94
  -1   7   2  565.33   27.74
   1   7  -2  534.00   28.65
  -1   7   2  610.66   28.84
   1   7  -1  351.52   17.61
  -1   7   1  364.82   17.65
   1   7  -1  336.99   16.97
  -1   7   1  365.21   17.68
   1   7  -1  304.34   17.49
  -1   7   0   12.13    1.93
   1   7   0   13.20    1.93
   1   7   0   10.74    1.49
   1   7   0   13.09    1.99
  -1   7   0   10.59    1.77
   1   7   1   21.21    2.04
   1   7   1   22.88    2.33
  -1   7  -1   17.15    2.24
   1   7   1   17.19    2.38
  -1  -7  -1   20.85    1.81
  -1   7  -2  226.84   11.28
   1   7   2  214.40   11.03
  -1   7  -2  228.71   11.17
   1   7   2  210.38   10.90
   1   7   2  203.97   10.07
   1  -7   2  218.24   10.11
   1   7   2  188.54   10.07
   1  -7   2  198.06   10.09
  -1  -7  -2  206.91   10.52
  -1   7  -3  495.12   22.82
  -1  -7  -3  473.66   22.62
   1   7   3  478.22   22.48
   1   7   3  472.25   22.52
  -1   7  -3  454.98   22.51
   1  -7   3  471.65   21.74
   1   7   3  449.48   21.71
  -1  -7  -4   57.86    4.28
  -1   7  -4   53.84    4.28
  -1   7  -4   52.27    4.01
   1   7   4   58.07    4.05
   1   7   4   52.58    4.05
   1   7   4   58.31    3.46
   1  -7   4   59.22    3.50
   1  -7   5    9.82    1.95
  -1   7  -5    9.97    2.23
  -1  -7  -5   10.70    2.27
  -1   7  -5   11.16    1.98
   1   7   5   11.05    2.16
   1   7   5    9.91    1.51
   1  -7   5    8.70    1.44
   1  -7   5    8.28    1.25
   1  -7   6  103.67    6.49
  -1  -7  -6  102.85    6.58
  -1   7  -6  118.34    6.92
   1   7   6   96.12    5.81
   1  -7   6  105.39    5.93
  -1   7  -6  105.11    6.19
  -1   7  -6   95.57    5.13
  -1   7  -7  168.40   11.05
   1  -7   7  197.29   10.84
  -1  -7  -7  184.04   10.83
   1   7   7  174.00   11.00
   1   7   7  191.90   10.22
   1  -7   7  215.56   10.48
   1   7   7  182.19    9.44
  -1   7  -7  175.76   10.24
  -1   7  -7  190.46    9.39
  -1  -7  -8   48.46    4.70
   1  -7   8   54.76    4.69
   1   7   8   59.01    5.11
   1   7   8   54.28    4.13
   1  -7   8   68.78    4.46
   1   7   8   60.23    4.93
   1   7   8   54.82    3.31
  -1   7  -8   51.47    3.24
  -1  -7  -9   20.77    3.58
   1   7   9   11.34    3.16
   1  -7   9   17.46    2.94
   1  -7   9   29.25    3.19
   1   7   9   20.46    2.81
   1   7   9   20.00    1.92
  -1   7  -9   21.70    1.92
   1   7  10  410.52   22.32
  -1  -7 -10  404.60   21.48
   1  -7  10  418.20   21.74
  -1  -7 -10  411.87   22.07
  -1   7 -10  394.61   19.95
   1  -7  10  426.28   21.49
   1   7  10  406.37   21.31
  -1   7 -11    0.48    1.79
   1   7  11   -4.50    3.28
   1  -7  11    1.64    2.84
  -1  -7 -11    3.36    3.54
  -1  -7 -11    4.34    3.21
   1   7  11    4.16    2.46
   1  -7  11    2.31    2.50
  -1   7 -12  282.31   14.72
  -1  -7 -12  307.82   17.53
  -1  -7 -12  312.02   16.62
   1  -7  12  336.39   17.17
   1   7  12  287.20   17.57
  -1   7 -12  297.57   14.83
  -1   7 -12  291.54   14.89
   1   7  12  296.51   14.74
   1   7  12  277.91   14.66
   1   7  12  299.76   16.48
   1  -7  12  315.73   16.66
  -1  -7 -13   78.40    4.85
  -1   7 -13   91.72    5.03
  -1  -7 -13   91.05    7.80
  -1  -7 -13   72.31    6.42
   1   7  13   71.87    7.34
   1  -7  13   79.72    6.85
  -1   7 -13   75.73    5.08
  -1   7 -13   82.54    4.99
  -1  -7 -13   82.29    4.89
   1   7  13   83.26    4.84
  -1   7 -13   80.11    4.74
  -1  -7 -13   86.87    5.20
   1   7  13   80.30    4.81
   1   7  13   81.31    6.63
   1  -7  13   77.46    6.53
  -1   7 -14  143.60    7.66
   1  -7  14  146.20    9.53
   1   7  14  143.79    9.45
   1   7  14  146.95    7.76
   1   7  14  128.45   10.33
  -1  -7 -14  135.41   10.38
   1  -7  14  137.74    9.71
  -1  -7 -14  133.28    7.47
  -1   7 -14  142.28    7.70
  -1   7 -14  137.52    7.73
   1   7  14  129.24    7.35
  -1   7 -14  138.25    7.38
   1   7  14  133.99    7.44
  -1  -7 -14  138.71    7.88
  -1  -7 -14  136.58    7.50
  -1   7 -14  136.96    7.62
   1   7  15   15.44    2.52
  -1   7 -15   15.64    2.27
  -1  -7 -15    7.87    4.02
   1  -7  15   15.95    3.91
  -1   7 -15   17.31    4.34
   1  -7  15    6.71    3.31
   1   7  15    9.35    3.17
  -1   7 -15   12.73    2.30
  -1  -7 -15   12.29    2.51
   1   7  15   11.05    2.09
  -1   7 -15   14.01    1.88
  -1  -7 -15   14.60    2.34
  -1  -7 -15   10.93    2.16
  -1   7 -15   10.86    2.47
  -1   7 -15   15.64    2.52
  -1   7 -15   17.36    2.48
  -1   7 -16    9.03    2.42
  -1  -7 -16   10.15    2.17
  -1   7 -16    7.85    2.47
  -1   7 -16    8.01    2.34
  -1  -7 -16    4.45    2.03
   1   7  16    7.11    2.43
  -1   7 -16    6.98    2.02
   1   7  16    6.63    1.89
   1  -7  16    6.33    1.93
  -1   7 -16   10.40    1.79
   1   7  16    5.37    1.91
  -1  -7 -16    7.58    2.53
  -1   7 -16    9.83    2.23
  -1   7 -17    0.69    2.05
  -1   7 -17   -0.48    1.87
   1   7  17    2.04    2.27
  -1  -7 -17    4.13    2.27
  -1   7 -17    3.00    1.46
   1   7  17    4.64    1.79
   1  -7  17    3.20    1.81
   1   7  17    1.88    1.70
  -1   7 -17    0.85    2.14
  -1  -7 -17    3.35    1.99
  -1   7 -17    0.61    2.20
  -1   7 -17    3.48    2.11
  -1  -7 -17    2.25    1.85
   1  -7  18   85.46    4.95
   1   7  18   89.43    4.93
   1   7  18   90.22    5.30
  -1   7 -18   80.92    4.96
  -1   7 -18   81.64    5.20
  -1  -7 -18   89.36    5.47
   1   7  18   87.42    4.98
  -1   7 -18   92.81    5.20
  -1  -7 -18   82.66    5.00
  -1  -7 -18   83.85    4.98
  -1   7 -18   86.84    5.16
   1   7  19   21.13    2.43
  -1   7 -19   16.01    2.17
  -1   7 -19   20.49    1.94
  -1  -7 -19   22.09    2.46
   1  -7  19   21.84    2.03
   1   7  19   21.03    1.93
  -1  -7 -19   18.07    1.93
  -1  -7 -19   20.36    2.02
  -1   7 -19   21.65    2.29
  -1   7 -19   18.97    2.21
   1  -7  20   14.22    1.53
  -1   7 -20   16.97    1.76
   1   7  20   17.91    1.97
  -1   7 -20   11.86    1.38
  -1  -7 -20   14.17    1.99
   1  -7  20   16.73    1.75
  -1  -7 -20   16.06    1.56
  -1  -7 -20   15.04    1.93
  -1   7 -20   18.24    1.88
  -1  -7 -20   14.84    1.41
   1   7  21   85.33    4.12
  -1   7 -21   76.30    3.94
   1  -7  21   73.27    4.01
  -1  -7 -21   87.35    4.17
  -1  -7 -22   17.72    1.21
   1   8 -22    6.03    0.86
  -1  -8  22    2.55    0.84
   1  -8 -22    5.35    1.06
  -1   8  22    4.21    0.95
   1  -8 -22    1.06    0.70
   1   8 -21    7.98    1.30
   1   8 -21    5.34    1.40
   1  -8 -21    8.02    1.59
  -1   8  21    8.31    1.10
   1  -8 -21    6.79    1.04
   1   8 -20    7.69    1.82
   1   8 -20   12.52    1.79
   1  -8 -20    8.32    2.08
  -1   8  20   10.10    1.63
   1  -8 -20   12.85    1.60
   1   8 -20    9.70    1.77
   1  -8 -20    9.01    1.61
   1   8 -20   11.59    1.62
   1   8 -19    4.26    1.81
   1  -8 -19    0.88    2.21
  -1  -8  19    0.07    1.48
   1   8 -19    2.70    1.73
   1  -8 -19    0.90    1.64
   1  -8 -19    2.34    1.65
   1   8 -19    1.37    1.90
   1   8 -19   -0.66    1.65
  -1  -8  18   64.98    4.21
  -1   8  18   69.25    4.20
   1  -8 -18   67.71    4.36
   1   8 -18   66.59    4.53
   1   8 -18   70.50    4.36
  -1   8  18   74.15    4.75
   1   8 -18   74.74    4.56
   1  -8 -18   68.83    4.89
   1   8 -18   73.33    4.34
   1  -8 -18   60.57    4.25
  -1   8  17   97.08    5.66
  -1  -8  17  109.63    5.79
  -1   8  17   98.78    6.13
   1   8 -17   98.60    6.02
   1   8 -17  107.52    5.90
   1  -8 -17  101.99    5.88
   1   8 -17   92.50    6.04
  -1   8  17   97.85    5.68
   1  -8 -17   97.58    6.24
   1  -8 -17   96.23    5.79
   1   8 -17   98.88    5.80
   1   8 -16   -2.51    3.56
   1  -8 -16    3.26    3.67
   1   8 -16   -0.51    1.99
   1   8 -16    1.00    2.41
   1   8 -16    1.50    2.03
   1  -8 -16   -1.88    2.16
   1  -8 -16    1.88    2.03
  -1   8  16   -0.97    1.90
  -1  -8  16    0.80    3.11
  -1   8  16    1.78    1.79
  -1  -8  16    1.69    1.90
  -1   8  16   -0.65    2.28
  -1   8  15  662.33   32.21
   1   8 -15  653.57   34.55
  -1  -8  15  663.66   33.90
   1  -8 -15  634.44   34.77
   1  -8 -15  608.32   34.09
   1   8 -15  641.75   32.18
   1   8 -15  651.53   32.02
   1  -8 -15  636.19   32.05
  -1   8  15  635.22   31.95
  -1  -8  15  661.67   34.34
  -1   8  15  668.46   31.86
  -1  -8  15  706.28   31.94
  -1   8  15  629.20   34.08
   1   8 -15  650.95   31.96
   1  -8 -15  652.89   32.01
  -1   8  14   91.44    5.70
  -1  -8  14  106.73    7.44
   1  -8 -14  100.44    7.86
   1  -8 -14  113.00    8.30
   1   8 -14   91.66    7.63
   1   8 -14   87.87    5.77
   1  -8 -14   97.67    5.64
   1   8 -14   91.90    5.51
  -1  -8  14  101.07    7.63
  -1   8  14   87.57    5.46
  -1  -8  14  101.61    7.63
  -1  -8  14   99.14    5.38
  -1   8  14   93.48    5.31
  -1   8  14   91.48    7.27
   1   8 -14   82.69    5.39
   1  -8 -14   91.17    5.49
  -1   8  13  155.69    8.50
  -1  -8  13  154.07    9.88
   1  -8 -13  158.35   10.88
   1  -8 -13  154.18   10.66
   1   8 -13  180.78   11.03
   1  -8 -13  154.03    8.44
   1  -8 -13  152.75    8.36
   1   8 -13  160.01    8.58
   1   8 -13  159.19    8.37
  -1   8  13  147.72    8.34
  -1  -8  13  166.37   10.22
  -1  -8  13  161.14    8.22
  -1   8  13  153.60   10.06
  -1   8  13  154.45    8.16
   1   8 -13  155.90    8.31
   1  -8 -12    3.03    3.36
  -1  -8  12    8.08    2.93
   1   8 -12    3.85    3.03
   1  -8 -12    3.99    3.56
   1   8 -12    2.58    1.59
   1  -8 -12    1.41    1.72
   1   8 -12    3.65    1.64
   1   8 -12    3.53    1.90
  -1   8  12    4.45    1.76
  -1   8  12    3.99    1.80
  -1   8  12    8.03    2.79
  -1  -8  12    4.95    1.53
  -1  -8  12    3.57    2.49
   1  -8 -12    7.23    3.02
  -1   8  12    5.89    1.50
   1   8 -12    5.86    3.27
   1   8 -11  121.59    8.55
  -1  -8  11  149.72    8.21
   1  -8 -11  133.15    8.90
   1  -8 -11  137.60    8.87
  -1   8  11  114.78    6.64
   1   8 -11  127.66    6.69
  -1   8  11  120.81    6.39
  -1  -8  11  118.22    6.40
  -1  -8  11  125.00    8.00
  -1   8  11  126.15    7.96
   1  -8 -11  124.28    8.21
   1   8 -11  109.72    8.07
  -1   8  11  114.62    6.63
   1   8 -10    9.50    3.04
   1  -8 -10    2.14    2.80
   1  -8 -10    3.35    2.99
  -1  -8  10    0.72    2.05
  -1  -8  10    2.30    1.96
   1   8 -10    6.62    2.63
  -1   8  10    2.19    1.15
   1  -8 -10    6.12    2.65
  -1   8  10    2.02    1.93
   1   8 -10    4.58    1.44
  -1  -8   9   20.25    2.92
   1  -8  -9   17.43    3.12
   1  -8  -9   23.51    3.62
   1   8  -9   16.06    3.43
  -1  -8   9   24.90    2.76
   1  -8  -9   18.21    2.85
  -1   8   9   22.44    2.68
   1   8  -9   20.91    2.98
   1   8  -9   19.35    1.83
  -1   8   9   19.60    1.59
   1  -8  -8   43.90    4.03
   1  -8  -8   46.44    4.46
   1   8  -8   41.62    4.22
  -1  -8   8   47.85    3.75
  -1  -8   8   47.66    3.52
   1  -8  -8   40.58    3.67
  -1   8   8   42.52    3.45
   1   8  -8   41.59    3.69
  -1   8   8   39.31    3.43
   1   8  -8   40.18    2.70
   1  -8  -7   11.46    2.45
  -1  -8   7   14.08    2.13
   1   8  -7    9.40    2.57
  -1   8   7   13.75    1.85
  -1  -8   7   11.70    1.88
   1  -8  -7    8.44    1.95
   1   8  -7   10.69    1.94
  -1   8   7   10.16    2.00
   1   8  -7   12.97    1.35
  -1  -8   6    3.12    1.49
   1  -8  -6    1.74    1.87
   1   8  -6    1.74    1.83
  -1   8   6    2.99    1.21
   1  -8  -6    0.61    1.44
   1   8  -6    0.12    1.26
  -1  -8   6    3.73    1.34
  -1   8   6    1.43    1.67
   1   8  -6   -0.26    0.94
   1   8  -5  577.94   31.05
  -1  -8   5  693.73   30.56
   1  -8  -5  694.52   30.87
  -1   8   5  591.06   30.11
  -1  -8   5  596.22   30.17
   1  -8  -5  590.64   30.01
   1   8  -5  612.73   30.04
  -1   8   5  626.86   30.79
   1   8  -4  320.12   17.94
  -1  -8   4  384.65   17.51
   1  -8  -4  359.47   17.69
  -1   8   4  328.79   16.95
   1  -8  -4  325.49   16.82
   1   8  -4  329.84   16.83
  -1  -8   4  347.89   17.02
   1   8  -4  389.67   18.18
  -1   8   4  398.00   18.04
  -1   8   3  210.02   10.79
   1   8  -3  215.49   10.73
  -1   8   3  228.54   11.84
   1   8  -3  217.86   11.90
   1   8  -3  196.19   11.83
   1  -8  -3  243.47   11.65
   1   8  -2   14.77    1.40
  -1   8   2   15.17    1.10
  -1   8   2   17.53    2.29
  -1   8   2   17.72    2.52
   1   8  -2   14.11    2.27
   1   8  -1  125.06    6.61
  -1   8   1  117.89    7.28
   1   8  -1  129.24    7.38
   1   8  -1  114.22    7.34
  -1   8   1  121.63    7.38
   1   8   0   65.72    4.00
  -1   8   0   55.90    4.41
   1   8   0   57.79    4.55
  -1   8   0   60.62    4.50
   1   8   1    9.26    1.56
   1   8   1    7.83    1.85
  -1   8  -1    9.16    2.02
   1   8   1    9.03    2.09
  -1  -8  -1    8.09    1.36
   1   8   2  293.49   15.46
  -1   8  -2  291.38   15.49
   1   8   2  306.42   15.30
  -1   8  -2  296.36   15.66
  -1  -8  -2  289.25   14.88
  -1   8  -3  793.70   36.04
  -1  -8  -3  809.12   35.78
  -1   8  -3  785.21   35.74
   1   8   3  786.81   35.62
   1   8   3  807.45   35.69
   1   8   3  724.01   34.50
   1  -8   3  674.09   34.53
   1  -8   3  769.19   34.55
   1   8   3  649.01   34.49
  -1  -8  -3  648.71   34.84
  -1  -8  -4   14.82    2.46
  -1   8  -4   14.48    2.59
  -1   8  -4   14.08    2.35
   1   8   4   11.86    2.19
   1   8   4   16.50    2.34
   1  -8   4   14.97    1.50
   1   8   4   14.65    1.42
   1   8   5   42.68    2.64
  -1   8  -5   41.89    4.10
  -1  -8  -5   43.36    3.93
   1  -8   5   41.77    3.82
   1  -8   5   41.69    2.98
   1   8   5   46.91    2.99
   1   8   5   48.23    3.86
  -1   8  -5   40.93    3.64
  -1  -8  -6  540.73   27.88
   1  -8   6  521.75   27.74
   1  -8   6  566.60   27.08
   1   8   6  554.20   27.02
  -1   8  -6  555.80   27.58
  -1   8  -6  542.60   26.39
   1   8   6  529.68   27.87
  -1  -8  -7  938.40   44.55
   1  -8   7  946.30   44.42
   1   8   7  878.19   43.57
   1  -8   7  916.97   43.68
  -1   8  -7  843.42   43.88
  -1   8  -7  877.39   42.80
   1  -8   8   58.02    4.90
  -1  -8  -8   50.99    4.84
   1  -8   8   58.13    4.20
   1   8   8   52.42    4.05
  -1   8  -8   49.32    3.20
   1   8   8   54.46    3.33
   1  -8   9 1044.20   55.20
  -1  -8  -9 1156.22   55.74
   1   8   9 1143.21   53.71
  -1   8  -9 1096.16   53.63
   1  -8   9 1122.74   54.85
   1   8   9 1125.97   54.75
   1   8  10   47.69    3.31
   1  -8  10   45.88    4.83
  -1  -8 -10   51.62    4.96
  -1  -8 -10   49.07    5.31
  -1   8 -10   43.56    3.38
  -1   8 -10   45.70    3.19
   1  -8  10   59.95    4.58
   1   8  10   49.92    4.27
   1   8  11  317.18   17.01
   1  -8  11  314.36   17.13
   1   8  11  321.26   15.71
  -1   8 -11  306.60   15.63
   1  -8  11  318.98   17.65
  -1  -8 -11  338.76   18.25
  -1  -8 -11  314.47   17.45
  -1   8 -11  305.80   15.72
  -1   8 -11  314.01   15.59
   1   8  11  307.23   15.61
  -1   8 -11  303.42   15.50
  -1   8 -11  311.14   15.61
  -1   8 -12  396.26   18.99
   1  -8  12  402.04   20.71
   1   8  12  373.59   20.40
  -1   8 -12  375.12   18.96
  -1  -8 -12  383.49   21.53
   1  -8  12  417.38   21.21
  -1  -8 -12  380.20   20.82
  -1   8 -12  385.06   18.92
  -1   8 -12  370.47   19.02
   1   8  12  375.37   18.91
   1   8  12  363.24   18.77
  -1   8 -12  387.59   18.89
   1  -8  13  327.62   17.85
   1   8  13  303.60   17.63
  -1   8 -13  327.67   16.09
  -1  -8 -13  356.25   19.11
  -1  -8 -13  283.42   17.71
   1  -8  13  319.97   18.23
  -1   8 -13  312.80   16.15
  -1   8 -13  310.12   16.00
   1   8  13  317.18   15.97
   1   8  13  315.45   15.89
  -1  -8 -13  330.83   16.24
  -1   8 -13  318.72   15.96
  -1   8 -14   21.44    2.53
  -1   8 -14   28.17    5.00
   1  -8  14   27.54    4.40
  -1  -8 -14   24.54    5.02
  -1   8 -14   25.95    2.65
  -1   8 -14   24.30    2.85
  -1   8 -14   23.79    2.69
   1   8  14   23.62    2.44
  -1  -8 -14   22.77    2.91
   1   8  14   20.08    2.31
   1   8  14   25.87    3.93
   1  -8  15   25.48    2.42
   1   8  15   27.31    2.37
   1   8  15   23.79    3.93
  -1   8 -15   21.13    4.48
   1  -8  15   31.05    4.48
  -1  -8 -15   22.97    4.95
  -1   8 -15   25.60    2.66
  -1  -8 -15   24.57    3.02
   1   8  15   28.30    2.51
  -1  -8 -15   26.34    2.59
  -1   8 -15   21.17    2.87
  -1   8 -15   25.14    2.81
  -1   8 -15   26.79    2.83
   1   8  16   67.99    4.17
   1  -8  16   74.14    4.28
  -1   8 -16   66.58    4.70
  -1   8 -16   71.12    4.49
   1   8  16   68.56    4.73
   1   8  16   68.41    4.33
  -1  -8 -16   67.89    4.89
  -1  -8 -16   64.40    4.36
  -1   8 -16   74.05    4.57
  -1   8 -16   76.15    4.78
  -1  -8 -16   69.20    4.34
  -1   8 -16   69.41    4.51
   1   8  17   76.11    4.33
   1  -8  17   75.37    4.38
  -1   8 -17   68.17    4.48
   1   8  17   76.57    4.83
  -1   8 -17   72.92    4.76
   1   8  17   72.08    4.38
  -1  -8 -17   74.65    4.89
  -1   8 -17   74.03    4.60
  -1  -8 -17   76.12    4.42
  -1  -8 -17   65.81    4.34
  -1   8 -17   73.93    4.62
  -1   8 -17   72.25    4.74
   1   8  18   16.50    2.39
  -1   8 -18   17.39    2.39
  -1   8 -18   15.62    2.07
  -1  -8 -18   18.00    2.51
   1  -8  18   17.16    1.94
   1   8  18   18.40    1.87
  -1   8 -18   16.79    2.25
  -1   8 -18   16.88    2.25
  -1  -8 -18   17.60    1.94
  -1  -8 -19    3.54    1.82
   1  -8  19    3.26    1.46
  -1   8 -19    7.57    1.72
  -1   8 -19    4.61    1.35
  -1   8 -19    5.22    1.69
   1   8  19    5.32    1.83
  -1   8 -20   82.57    4.38
   1  -8  20   76.80    4.37
  -1  -8 -20   81.91    4.55
   1   8  20   88.19    4.58
  -1   8 -20   83.60    4.46
  -1  -8 -21   33.16    1.96
  -1   8 -21   30.60    1.78
   1   8  21   33.96    1.94
   1  -9 -22   18.33    1.31
  -1   9  22   21.33    1.25
  -1   9  22   19.43    1.32
   1   9 -22   16.08    1.24
  -1  -9  21    3.52    1.12
   1  -9 -21    3.18    1.28
  -1   9  21    4.34    1.31
  -1   9  21    3.73    1.21
   1   9 -21    3.94    1.23
   1   9 -21    4.87    1.08
   1  -9 -20   48.90    3.35
  -1   9  20   44.93    2.96
   1   9 -20   53.69    3.15
  -1   9  20   43.51    3.18
   1   9 -20   52.11    3.29
   1   9 -19   78.60    4.19
   1  -9 -19   65.20    4.09
   1   9 -19   76.68    4.51
  -1   9  19   71.11    4.15
   1  -9 -19   72.06    4.65
  -1   9  19   66.05    4.26
  -1   9  19   70.54    4.50
   1   9 -19   71.62    4.52
   1   9 -19   76.58    4.43
  -1   9  18    7.41    2.27
   1   9 -18    7.36    2.11
   1  -9 -18    5.81    2.31
   1  -9 -18    7.01    1.74
   1   9 -18    4.86    1.79
   1   9 -18    6.43    1.78
   1   9 -18    3.88    2.18
   1  -9 -18    6.12    1.69
  -1   9  17   54.19    3.79
   1  -9 -17   60.40    4.08
   1   9 -17   66.67    4.48
   1   9 -17   62.92    4.10
   1   9 -17   61.83    4.37
  -1   9  17   70.20    4.51
  -1   9  17   70.34    4.14
   1  -9 -17   64.64    4.64
   1   9 -17   68.41    4.07
   1  -9 -17   60.72    4.03
   1   9 -16  186.05   10.04
  -1   9  16  202.26   10.17
   1   9 -16  194.09    9.82
   1   9 -16  180.36   10.05
   1  -9 -16  174.53    9.79
  -1   9  16  201.18    9.89
  -1   9  16  184.86    9.62
   1   9 -16  176.03    9.70
   1  -9 -16  183.65    9.74
   1   9 -15  580.87   30.19
  -1   9  15  644.19   30.28
   1  -9 -15  582.80   32.63
   1   9 -15  637.62   32.70
   1  -9 -15  576.09   32.28
   1  -9 -15  614.89   30.03
   1   9 -15  616.31   29.99
   1   9 -15  613.70   30.24
  -1  -9  15  633.18   32.62
  -1   9  15  618.54   30.06
  -1   9  15  622.44   29.86
   1   9 -15  601.88   29.92
  -1   9  14   39.40    3.33
   1  -9 -14   37.45    5.40
   1   9 -14   47.73    5.32
   1  -9 -14   43.17    5.55
  -1  -9  14   54.04    4.93
   1   9 -14   40.43    3.71
   1  -9 -14   35.30    3.17
   1   9 -14   40.49    3.14
  -1  -9  14   38.21    5.27
   1  -9 -14   28.92    4.64
  -1   9  14   38.19    3.23
  -1   9  14   40.54    2.92
   1   9 -14   40.15    3.02
   1  -9 -13  105.43    8.70
  -1  -9  13  108.51    7.81
   1  -9 -13  110.03    8.76
   1   9 -13  118.39    6.69
   1   9 -13  122.08    6.34
  -1   9  13  102.58    6.37
  -1   9  13  100.00    7.81
  -1   9  13  107.61    6.08
  -1   9  13  116.41    6.54
   1   9 -12   27.47    4.35
   1  -9 -12   31.12    4.75
  -1  -9  12   23.19    3.49
   1  -9 -12   28.82    4.46
   1   9 -12   24.75    2.36
   1   9 -12   23.71    2.73
  -1   9  12   27.98    2.57
  -1   9  12   19.25    3.52
  -1   9  12   26.13    2.19
  -1   9  12   30.02    2.69
  -1   9  11    3.17    1.65
   1  -9 -11    8.16    3.43
   1   9 -11    4.24    3.21
  -1  -9  11    1.90    2.41
   1  -9 -11   -1.43    3.68
  -1   9  11    3.19    1.99
  -1   9  11    3.38    1.79
   1   9 -11    1.56    2.17
  -1   9  11    1.54    2.30
   1   9 -10  139.09    7.57
  -1   9  10  122.01    8.32
   1   9 -10  133.32    8.57
   1  -9 -10  138.21    9.15
   1   9 -10  145.65    9.52
   1  -9 -10  143.39    9.55
  -1  -9  10  152.15    8.73
  -1   9   9    5.99    2.01
  -1  -9   9    6.15    2.17
   1   9  -9    9.10    2.39
  -1  -9   9    6.59    2.21
   1  -9  -9    8.92    3.32
   1   9  -9    7.89    2.90
   1  -9  -9    9.31    3.04
   1  -9  -8    0.52    2.46
  -1  -9   8    2.07    1.88
   1   9  -8    0.32    2.29
   1   9  -8    1.91    1.84
  -1   9   8   -0.17    1.49
  -1   9   8    0.20    1.91
   1   9  -7   88.09    6.63
  -1  -9   7  106.55    6.05
   1  -9  -7   92.83    6.35
  -1   9   7   90.00    5.60
   1   9  -7   87.20    5.54
  -1   9   7   88.84    6.00
   1   9  -6    4.51    2.20
   1  -9  -6    2.56    2.04
  -1  -9   6    5.83    1.72
  -1   9   6    1.92    1.22
   1   9  -6    1.61    1.28
  -1   9   6    1.45    2.00
   1  -9  -5  486.94   22.55
  -1  -9   5  492.43   22.25
   1   9  -5  442.42   23.00
  -1   9   5  458.03   22.59
   1  -9  -4   94.55    5.73
  -1  -9   4  101.49    5.45
   1   9  -4   83.56    6.11
   1   9  -4   92.93    6.18
  -1   9   4   88.47    5.92
  -1   9   4   77.18    4.73
   1   9  -3  283.15   15.99
   1  -9  -3  316.06   15.60
  -1   9   3  323.44   16.00
   1   9  -3  290.08   14.60
   1   9  -2  464.21   25.98
  -1   9   2  537.00   26.18
   1   9  -2  503.24   24.84
  -1   9   2  542.39   26.00
  -1   9   1  176.75   10.21
   1   9  -1  173.24   10.24
   1   9  -1  182.96   10.18
  -1   9   1  180.89   10.15
   1   9  -1  170.50    9.19
  -1   9   0   58.94    4.60
  -1   9   0   68.97    4.73
   1   9   0   64.27    4.66
   1   9   0   59.59    3.89
  -1  -9  -1 1861.05   92.62
  -1   9  -1 2019.90   93.50
   1   9   1 1932.17   92.73
   1   9   1 1939.96   93.21
  -1  -9  -2   76.00    4.61
  -1   9  -2   71.72    5.34
   1   9   2   73.62    4.97
   1   9   2   73.67    5.28
  -1   9  -2   77.64    5.58
  -1  -9  -3 1329.28   69.02
   1   9   3 1481.42   69.75
   1   9   3 1533.96   69.94
  -1   9  -3 1477.58   69.92
  -1   9  -3 1492.67   70.26
  -1  -9  -3 1434.22   69.84
   1   9   3 1428.95   68.57
  -1   9  -4   10.07    2.54
   1   9   4   11.14    2.24
  -1   9  -4    6.81    2.31
   1   9   4    8.71    1.24
   1   9   4   11.35    2.33
   1   9   4    6.20    0.96
  -1  -9  -5   43.92    4.13
   1  -9   5   38.95    3.68
   1   9   5   42.19    3.95
  -1   9  -5   37.75    3.65
  -1   9  -5   36.12    2.39
   1   9   5   40.30    2.66
   1   9   5   41.11    2.52
   1  -9   6    0.24    2.00
  -1  -9  -6    2.86    2.49
   1   9   6    0.72    1.18
  -1   9  -6    0.23    2.02
   1   9   6    2.91    1.98
   1   9   6    2.38    1.11
  -1   9  -6    0.80    1.03
  -1  -9  -7   58.73    5.12
   1  -9   7   50.32    4.64
   1   9   7   58.02    3.87
  -1   9  -7   52.36    4.46
  -1   9  -7   52.10    3.20
   1  -9   8    3.14    2.35
  -1  -9  -8    4.05    2.71
   1   9   8    4.19    1.76
  -1   9  -8    1.08    1.31
   1  -9   9   12.04    3.03
  -1  -9  -9   12.99    3.55
  -1   9  -9    7.74    1.67
   1   9   9   11.12    2.17
   1   9  10    1.35    1.62
  -1   9 -10    1.50    1.51
  -1  -9 -10   -0.64    3.21
  -1  -9 -10    1.87    3.26
   1  -9  10    1.99    2.69
   1   9  10    2.09    1.72
  -1   9 -10    2.55    1.61
   1   9  10    0.69    1.98
   1   9  11  366.39   20.63
   1   9  11  403.60   19.58
  -1   9 -11  363.18   19.46
  -1  -9 -11  407.90   21.54
   1  -9  11  428.39   21.80
  -1  -9 -11  421.10   22.23
  -1   9 -11  391.06   19.45
  -1   9 -11  384.60   19.61
   1   9  11  398.71   19.54
  -1   9 -11  416.67   19.55
  -1   9 -11  387.16   19.35
   1   9  12   -1.32    1.93
  -1   9 -12    3.18    1.79
  -1  -9 -12    1.07    3.45
  -1  -9 -12   -1.31    3.56
   1  -9  12   -1.49    3.04
  -1   9 -12   -1.64    1.89
  -1   9 -12   -0.69    2.20
  -1   9 -12    0.62    1.66
   1   9  12    0.61    1.93
  -1   9 -12   -0.92    1.81
   1   9  12    0.84    2.49
   1   9  13   14.68    1.84
  -1   9 -13   14.41    2.26
   1   9  13   15.28    2.46
  -1  -9 -13   16.75    4.17
  -1  -9 -13   16.23    4.37
  -1   9 -13   23.54    4.71
   1  -9  13   11.17    3.67
  -1   9 -13   12.31    2.24
  -1   9 -13   15.26    2.18
  -1   9 -13   17.45    2.66
   1   9  13   17.18    2.35
  -1  -9 -13   16.80    2.49
  -1   9 -13   11.67    2.26
   1   9  14  122.88    6.68
  -1   9 -14  124.55    7.06
  -1  -9 -14  126.71    9.77
   1  -9  14  136.15    9.25
  -1   9 -14  132.81    9.95
   1   9  14  125.66    6.99
   1   9  14  120.38    6.78
  -1  -9 -14  122.19    7.24
  -1   9 -14  123.34    6.94
  -1   9 -14  130.34    7.08
  -1   9 -14  134.79    7.27
   1   9  15   33.91    2.60
  -1   9 -15   33.11    3.06
   1   9  15   33.02    2.66
  -1  -9 -15   32.05    3.33
  -1   9 -15   34.42    2.96
  -1   9 -15   38.21    3.04
  -1   9 -15   35.84    3.32
   1   9  15   33.11    2.79
   1   9  16   43.34    2.97
  -1   9 -16   43.36    3.60
  -1   9 -16   47.29    3.42
  -1  -9 -16   38.71    3.59
  -1   9 -16   46.99    3.34
   1   9  16   40.17    3.14
  -1   9 -16   43.59    3.40
  -1   9 -16   48.99    3.66
  -1  -9 -17  168.73    9.28
  -1   9 -17  181.17    9.31
  -1   9 -17  171.69    9.07
  -1   9 -17  168.02    9.04
  -1   9 -17  172.78    9.26
  -1  -9 -18   58.93    3.96
  -1   9 -18   54.80    3.88
  -1   9 -18   57.54    3.63
  -1   9 -18   61.18    3.72
   1  -9  19  222.32   11.99
  -1  -9 -19  245.28   12.24
  -1   9 -19  224.40   11.96
  -1   9 -19  241.76   12.20
   1   9  19  268.54   12.30
  -1   9 -19  264.65   12.08
   1   9  20   67.13    3.61
  -1   9 -20   57.89    3.46
  -1  -9 -20   51.59    3.54
  -1  -9 -20   64.97    3.50
   1  -9  20   58.90    3.31
  -1   9 -21   87.94    3.79
  -1  -9 -21   92.22    3.84
   1  10 -21   17.54    1.38
  -1  10  21   15.89    1.33
  -1  10  21   17.47    1.40
   1 -10 -21   15.87    1.40
   1  10 -20    1.78    1.41
  -1  10  20    6.13    1.38
   1  10 -20    4.14    1.35
   1 -10 -20    3.09    1.45
  -1  10  20    5.74    1.57
  -1  10  20    3.38    1.11
  -1  10  19    1.59    1.60
   1  10 -19   -0.44    1.73
   1  10 -19    1.24    1.62
   1 -10 -19    2.94    1.84
  -1  10  19    1.08    1.54
  -1  10  19    0.81    1.43
   1  10 -19   -2.53    1.88
  -1  10  18   45.95    3.39
   1  10 -18   38.62    3.41
   1  10 -18   45.86    3.31
  -1  10  18   46.33    3.16
   1  10 -18   42.41    3.45
   1 -10 -18   44.21    3.48
  -1  10  18   42.42    3.30
   1  10 -17    1.36    2.22
   1  10 -17    4.03    1.67
   1 -10 -17   -0.24    2.25
  -1  10  17    3.37    2.12
   1  10 -17    3.15    2.08
  -1  10  17    4.23    1.96
   1  10 -16    7.61    2.46
   1  10 -16   10.25    1.95
   1  10 -16   13.83    1.87
  -1  10  16   11.87    2.37
   1 -10 -16   10.44    2.51
  -1  10  16    9.55    2.47
   1  10 -16    7.96    2.28
  -1 -10  15   16.87    3.96
  -1  10  15    7.74    2.29
   1  10 -15    7.46    1.96
   1  10 -15    8.03    2.57
   1  10 -15    6.87    2.35
  -1  10  15   10.41    2.44
   1  10 -15    7.64    3.66
   1 -10 -15   16.07    4.29
  -1  10  14  101.97    6.12
  -1 -10  14   98.30    8.37
   1  10 -14  107.64    5.89
   1  10 -14  110.16    6.37
  -1  10  14  104.57    6.20
   1  10 -14  107.22    6.30
   1 -10 -14   80.06    7.78
   1  10 -14  115.70    8.66
   1 -10 -14  105.93    8.63
   1 -10 -14   90.15    8.29
  -1  10  13  102.41    6.02
   1  10 -13  106.66    6.27
   1  10 -13  100.76    5.76
   1  10 -13  104.66    8.43
   1 -10 -13  101.56    8.38
   1 -10 -13   92.68    8.30
   1  10 -13   99.83    6.16
  -1  10  13  106.41    6.10
  -1  10  12   87.07    5.48
  -1  10  12   87.20    5.44
   1  10 -12   88.56    5.61
   1 -10 -12   94.80    7.70
  -1 -10  12  109.85    7.09
   1  10 -12  110.65    8.11
   1 -10 -12   98.32    7.97
   1 -10 -11   77.04    6.88
   1  10 -11   75.44    6.67
   1 -10 -11   64.99    6.28
  -1 -10  11   70.16    5.64
  -1  10  11   67.88    4.51
  -1  10  11   71.37    4.47
   1  10 -11   66.28    4.54
  -1  10  11   72.27    4.39
   1  10 -11   74.15    4.78
   1  10 -10   65.56    6.10
   1 -10 -10   66.50    6.19
  -1 -10  10   55.53    4.91
   1 -10 -10   62.57    5.84
  -1  10  10   55.38    3.99
  -1  10  10   59.69    3.93
  -1  10  10   59.68    3.74
   1  10 -10   57.38    3.88
   1  10 -10   57.96    4.09
   1  10  -9   14.93    3.25
  -1 -10   9   10.47    2.48
   1 -10  -9   13.91    3.29
   1 -10  -9   18.18    4.01
  -1  10   9    8.77    1.98
  -1  10   9   14.40    1.96
   1  10  -9   11.90    1.94
   1  10  -9    7.03    2.06
  -1 -10   8  175.00   10.35
   1  10  -8  195.29   11.69
   1 -10  -8  201.92   11.14
  -1  10   8  165.01   10.32
   1  10  -7   14.13    3.08
  -1 -10   7   16.76    2.46
   1 -10  -7    7.94    2.60
  -1  10   7   16.32    2.72
   1 -10  -6  397.42   21.01
   1  10  -6  387.32   21.57
  -1 -10   6  426.03   20.71
  -1  10   6  388.77   20.98
   1 -10  -5  727.21   35.58
  -1 -10   5  738.44   35.23
   1  10  -5  665.17   36.05
  -1  10   5  693.54   35.68
   1 -10  -4  579.74   27.37
  -1 -10   4  582.50   27.04
   1  10  -4  467.66   27.68
  -1  10   4  501.64   27.46
   1  10  -3  421.57   22.76
   1 -10  -3  437.70   22.12
  -1  10   3  435.43   22.56
  -1  10   2   85.79    6.36
   1  10  -2   77.86    6.13
  -1  10   2   90.31    6.07
   1  10  -1  101.77    6.82
  -1  10   1   91.39    6.57
  -1  10   1   86.45    6.35
   1  10  -1   93.61    6.46
   1  10  -1   91.37    5.35
  -1  10   0   88.46    6.19
   1  10   0   90.50    6.06
   1  10   0   86.46    5.17
  -1  10   0   80.19    5.94
  -1 -10  -1   51.89    3.68
   1  10   1   45.54    4.24
   1  10   1   47.80    3.71
  -1  10  -1   50.02    4.56
  -1 -10  -2  476.86   24.03
   1  10   2  479.41   23.26
  -1  10  -2  452.84   24.98
  -1  10  -2  460.84   24.78
   1  10   2  506.47   24.43
   1  10   2  503.66   24.86
   1  10   3   27.65    2.00
   1  10   3   30.08    3.43
   1  10   3   31.52    3.20
  -1  10  -3   34.02    3.58
  -1 -10  -3   28.31    3.49
  -1  10  -3   27.13    3.70
   1  10   4    8.57    1.32
  -1  10  -4    9.32    2.55
   1  10   4    9.51    2.58
   1  10   4   11.96    2.40
  -1 -10  -4    8.88    2.52
   1  10   5  358.68   19.17
  -1  10  -5  352.80   17.43
  -1  10  -5  349.30   19.06
   1  10   5  358.91   17.58
   1 -10   5  391.70   19.25
  -1 -10  -5  349.32   19.17
   1  10   6   44.79    2.95
  -1  10  -6   39.52    4.14
  -1  10  -6   43.43    2.80
   1 -10   6   48.86    4.48
  -1 -10  -6   54.81    4.72
  -1  10  -7  772.67   36.71
  -1  10  -7  746.64   38.24
   1  10   7  749.85   36.81
  -1 -10  -7  771.44   38.73
   1 -10   7  751.80   38.44
  -1  10  -8 1023.18   50.28
   1 -10   8 1136.36   52.31
  -1 -10  -8 1049.47   52.38
   1  10   9  189.63    9.83
  -1  10  -9  170.70    9.78
  -1 -10  -9  200.34   12.07
   1 -10   9  198.09   11.79
  -1  10  -9  190.66    9.93
   1  10   9  195.38    9.92
  -1  10  -9  197.13    9.79
  -1  10  -9  188.20   10.06
   1 -10  10  515.52   25.43
  -1 -10 -10  470.36   25.28
  -1 -10 -10  506.29   25.76
  -1  10 -10  452.85   23.09
   1  10  10  474.63   23.31
  -1  10 -10  479.60   23.23
  -1  10 -10  443.81   23.23
   1  10  10  495.89   23.31
  -1 -10 -11  341.52   19.39
  -1 -10 -11  341.29   19.82
   1 -10  11  346.31   19.33
  -1  10 -11  345.07   17.13
   1  10  11  349.03   17.31
  -1  10 -11  345.70   17.24
  -1  10 -11  328.84   17.26
   1  10  11  352.53   17.30
  -1  10 -12  199.14   10.50
   1  10  12  195.48   10.46
   1 -10  12  217.00   12.68
  -1  10 -12  202.58   13.49
  -1 -10 -12  210.94   13.20
  -1 -10 -12  200.38   12.63
  -1  10 -12  198.41   10.60
  -1  10 -12  201.18   10.34
   1  10  12  198.25   10.47
  -1  10 -12  189.47   10.22
  -1  10 -12  204.91   10.46
  -1  10 -13   31.07    2.88
   1  10  13   33.91    3.09
  -1  10 -13   29.68    2.99
   1 -10  13   23.27    4.29
  -1  10 -13   40.08    5.52
  -1 -10 -13   36.57    5.08
  -1 -10 -13   26.96    4.90
  -1  10 -13   34.63    2.88
  -1  10 -13   33.64    3.35
   1  10  13   32.76    2.97
  -1 -10 -13   34.66    3.14
   1  10  13   27.68    2.81
  -1  10 -13   31.43    2.69
   1  10  14  119.63    6.42
  -1  10 -14  105.24    6.27
  -1  10 -14  107.83    6.45
  -1  10 -14  130.66    9.26
   1 -10  14  115.54    8.29
  -1 -10 -14  112.66    9.04
   1  10  14  106.68    6.19
  -1 -10 -14  107.16    6.34
   1  10  14  100.44    6.02
  -1  10 -14  104.68    6.02
   1  10  14   97.49    5.99
  -1  10 -14  111.13    6.50
  -1  10 -14  110.32    6.16
  -1  10 -15    1.29    2.01
  -1  10 -15    1.59    2.36
   1  10  15   -1.49    2.26
  -1 -10 -15    0.71    2.28
   1  10  15    4.02    1.90
  -1  10 -15    3.83    2.45
   1  10  15   -0.68    1.86
  -1  10 -15    1.25    1.94
  -1  10 -16   34.43    3.05
  -1  10 -16   35.23    3.32
  -1 -10 -16   39.13    3.31
   1  10  16   34.27    2.79
  -1  10 -16   43.19    3.04
  -1  10 -16   36.07    3.34
  -1 -10 -17    7.01    2.05
  -1  10 -17    7.63    1.84
  -1  10 -17    2.39    2.05
  -1  10 -17    4.56    1.78
  -1  10 -17    6.84    2.14
  -1  10 -18   -2.13    1.77
  -1  10 -18    1.66    1.33
  -1 -10 -18    1.09    1.64
   1 -10  18    0.41    1.24
  -1 -10 -19   16.69    1.77
   1 -10  19   14.71    1.46
  -1  10 -20   32.01    2.10
  -1 -10 -20   31.62    2.05
   1  11 -21    4.17    0.87
  -1  11  21    4.64    0.84
   1 -11 -21    4.26    0.73
   1  11 -20    7.92    1.37
  -1  11  20    9.64    1.26
   1 -11 -20    6.98    1.31
  -1 -11  20    4.87    0.91
  -1  11  20    6.80    1.39
  -1  11  20    5.18    0.93
   1  11 -19   42.49    2.86
  -1  11  19   39.00    2.79
   1  11 -19   40.30    2.96
   1 -11 -19   42.88    2.94
  -1  11  19   37.35    2.64
  -1  11  19   41.17    2.90
   1  11 -19   47.24    3.02
  -1  11  19   37.44    2.56
   1  11 -18    6.29    1.84
  -1  11  18    5.48    1.81
  -1  11  18    6.15    1.74
   1  11 -18    3.99    1.98
   1 -11 -18    5.40    1.97
  -1  11  18    8.81    2.10
  -1  11  18    5.26    1.82
  -1  11  17   17.65    2.35
   1  11 -17   21.24    2.52
  -1  11  17   20.50    2.34
  -1  11  17   16.68    2.37
   1  11 -17   17.13    2.61
   1 -11 -17   13.47    2.41
  -1  11  17   15.98    2.50
   1  11 -16  204.46   11.05
  -1  11  16  213.02   11.08
  -1  11  16  219.29   11.01
   1  11 -16  211.53   11.15
   1 -11 -16  193.64   11.14
  -1  11  16  214.58   11.03
   1  11 -15   50.20    4.30
  -1  11  15   53.97    4.03
   1  11 -15   51.58    4.11
  -1  11  15   66.18    4.21
  -1  11  15   60.10    4.24
  -1 -11  14  558.41   29.17
  -1  11  14  542.73   26.43
   1  11 -14  532.20   26.55
   1 -11 -14  432.79   28.12
   1  11 -14  574.64   29.18
   1 -11 -14  508.17   28.88
   1 -11 -14  520.49   28.87
   1  11 -14  529.38   26.51
  -1  11  14  569.78   26.49
  -1 -11  13   -0.45    3.86
  -1  11  13   -0.11    2.18
   1 -11 -13    1.32    4.12
   1  11 -13    3.09    3.52
   1 -11 -13   -2.12    3.86
   1  11 -13    3.58    2.31
  -1  11  13    2.29    2.03
  -1  11  12  106.85    6.67
  -1  11  12  115.28    6.65
   1  11 -12  121.89    6.89
   1 -11 -12  120.03    9.31
   1 -11 -12  122.74    8.98
   1 -11 -11   15.89    4.27
   1 -11 -11    8.36    3.57
   1  11 -11   17.28    4.20
   1  11 -11   13.03    2.42
  -1  11  11   10.66    2.18
  -1  11  11   15.22    2.09
   1  11 -11    9.60    2.28
   1  11 -11   13.83    2.65
  -1  11  10   29.14    2.53
   1  11 -10   34.22    2.88
   1 -11 -10   33.66    5.10
   1  11 -10   39.62    4.98
   1 -11 -10   34.95    4.58
  -1  11  10   27.54    2.91
   1  11 -10   30.07    2.85
  -1  11  10   28.12    2.80
   1  11 -10   24.43    2.42
   1  11 -10   30.67    3.15
  -1  11   9   11.27    1.71
   1  11  -9   11.25    1.99
   1 -11  -9   10.79    3.26
  -1 -11   9   12.30    2.66
   1  11  -9   10.56    3.53
  -1  11   9    7.62    2.10
   1  11  -9   10.73    2.09
  -1  11   9   10.77    2.00
   1  11  -9   11.17    1.81
   1  11  -9   12.84    2.43
  -1  11   8    2.10    1.81
   1 -11  -8   10.85    2.99
  -1 -11   8    3.68    2.16
   1  11  -8    6.24    3.14
  -1  11   8    8.64    1.90
   1  11  -8    8.98    2.16
  -1  11   8    4.36    2.34
  -1  11   7   49.18    4.63
   1  11  -7   54.07    5.37
   1 -11  -7   53.79    4.92
  -1 -11   7   57.00    4.42
  -1  11   6   21.62    3.29
  -1 -11   6   22.64    2.71
   1  11  -6   28.61    4.08
   1 -11  -6   26.42    3.43
  -1  11   5   55.66    4.75
   1  11  -5   52.79    4.94
   1 -11  -5   44.08    4.28
  -1 -11   5   48.39    3.87
  -1  11   4 1457.11   71.04
  -1 -11   4 1496.15   70.28
   1 -11  -4 1484.71   70.68
   1  11  -4 1306.91   71.22
  -1  11   3  139.62    8.99
   1 -11  -3  158.19    8.63
  -1  11   2 1150.71   53.87
   1  11  -2 1015.27   53.90
  -1  11   1    2.51    2.46
   1  11  -1    1.12    2.30
  -1  11   1    0.92    2.34
   1  11  -1    2.24    2.37
  -1  11   0  713.15   36.00
   1  11   0  751.74   36.08
  -1  11   0  710.18   36.23
   1  11   0  651.03   36.11
  -1 -11   0  716.42   35.37
   1  11   1   47.86    4.53
   1  11   1   46.14    2.73
  -1  11  -1   43.36    4.65
  -1 -11  -1   45.86    3.67
   1  11   2  410.46   20.45
   1  11   2  446.25   21.72
   1  11   2  433.00   22.29
  -1  11  -2  418.10   22.26
  -1  11  -2  425.92   22.59
  -1  11  -3    4.25    2.64
   1  11   3    4.37    2.37
   1  11   3    4.73    1.21
  -1 -11  -3    1.84    2.20
  -1  11  -4  146.88    9.39
   1  11   4  146.04    7.67
  -1 -11  -4  159.91    9.50
  -1  11  -5   30.87    2.24
   1  11   5   32.36    2.43
  -1  11  -5   38.17    4.03
  -1 -11  -5   37.21    4.25
   1 -11   5   39.56    3.84
   1  11   6  425.77   20.11
  -1  11  -6  392.96   19.93
  -1  11  -6  392.51   21.73
   1 -11   6  430.28   21.77
  -1 -11  -6  413.26   22.02
  -1 -11  -7   46.73    5.11
   1 -11   7   47.82    4.77
   1  11   7   54.09    3.42
  -1  11  -7   41.16    3.22
  -1  11  -7   49.40    3.15
   1  11   7   54.93    3.40
  -1  11  -8   14.22    1.84
   1  11   8   15.11    1.89
  -1  11  -8   11.98    1.84
   1 -11   8   13.42    3.13
  -1 -11  -8   10.69    3.46
  -1  11  -8   13.89    2.15
   1  11   8   12.97    2.03
  -1  11  -8   15.47    1.83
  -1  11  -8   15.49    2.47
   1  11   8   12.48    2.05
  -1  11  -9    2.02    1.60
  -1  11  -9    6.82    1.81
   1  11   9    5.53    1.68
  -1 -11  -9    4.96    3.30
   1 -11   9   11.81    3.24
  -1  11  -9    3.62    2.00
   1  11   9    7.53    2.08
  -1  11  -9    4.73    1.59
   1  11   9    9.62    1.95
  -1  11  -9   10.55    2.61
   1  11  10  153.05    7.99
  -1  11 -10  139.68    7.94
  -1 -11 -10  169.43   10.74
  -1 -11 -10  152.06   10.28
   1 -11  10  157.50   10.07
  -1  11 -10  138.75    7.70
  -1  11 -10  147.56    8.08
   1  11  10  149.02    8.03
  -1  11 -10  150.91    7.92
   1  11  10  141.39    7.84
  -1  11 -11   14.32    2.22
   1  11  11   11.34    2.22
  -1  11 -11   12.69    4.29
  -1 -11 -11   11.60    4.12
  -1 -11 -11   12.08    3.98
   1 -11  11   13.89    3.59
  -1  11 -11    6.88    1.82
   1  11  11   10.25    2.27
   1  11  11   11.60    2.23
  -1  11 -11   12.75    2.08
  -1  11 -12  210.76   10.71
  -1  11 -12  194.63   10.71
   1  11  12  216.19   10.77
  -1 -11 -12  189.88   13.17
  -1  11 -12  221.75   13.95
   1 -11  12  209.12   12.70
  -1 -11 -12  213.74   13.13
   1  11  12  203.30   10.58
  -1  11 -12  208.00   10.55
   1  11  12  203.77   10.73
  -1 -11 -12  206.20   10.75
   1  11  12  185.57   10.52
   1  11  13  207.81   10.75
  -1  11 -13  208.33   10.74
  -1 -11 -13  227.22   13.73
  -1  11 -13  219.14   13.81
  -1 -11 -13  193.73   12.84
   1 -11  13  199.67   12.52
   1  11  13  198.37   10.67
   1  11  13  195.52   10.49
  -1  11 -13  196.76   10.79
  -1  11 -13  200.13   10.50
  -1 -11 -13  213.77   10.78
   1  11  13  199.96   10.52
  -1  11 -14   36.59    3.34
   1  11  14   47.09    3.47
   1  11  14   39.99    3.36
  -1  11 -14   43.63    3.01
  -1 -11 -14   43.02    3.44
   1  11  14   38.51    3.21
   1  11  14   42.09    3.20
  -1  11 -14   41.96    3.66
  -1  11 -14   41.95    3.18
  -1  11 -15    6.18    2.09
   1  11  15    6.47    2.17
  -1 -11 -15    9.36    2.16
   1  11  15    6.49    1.94
  -1  11 -15    2.22    1.74
   1  11  15    5.84    1.92
  -1  11 -15    5.72    2.34
  -1  11 -16   22.68    2.68
  -1  11 -16   19.64    2.32
   1  11  16   17.69    2.46
  -1 -11 -16   18.42    2.38
   1  11  16   15.76    2.01
  -1  11 -16   17.69    2.65
   1  11  16   16.54    1.99
  -1  11 -16   19.69    2.06
   1  11  17    8.80    2.07
  -1  11 -17    7.31    1.68
  -1  11 -17    5.31    1.97
   1 -11  17    3.38    1.30
  -1 -11 -17    7.89    1.83
   1  11  18   80.60    4.55
  -1  11 -18   78.32    4.53
   1  11  18   77.97    4.66
  -1 -11 -18   71.64    4.38
  -1  11 -19    6.41    1.38
   1  11  19    6.69    1.43
  -1 -11 -19    2.83    1.48
  -1 -11 -19    5.15    1.23
  -1  11 -20  154.09    6.61
  -1 -11 -20  118.78    6.40
  -1  12  20   28.43    1.86
   1 -12 -20   26.01    1.83
  -1  12  19   16.62    1.65
   1 -12 -19   14.89    1.66
  -1  12  19   16.63    1.83
  -1  12  19   11.91    1.45
  -1  12  19   14.63    1.35
  -1  12  18    5.90    1.60
   1  12 -18    6.41    1.79
   1 -12 -18    4.82    1.64
  -1  12  18    6.38    1.91
  -1  12  18    4.12    1.60
  -1  12  18    2.69    1.56
   1  12 -18    4.78    1.89
   1  12 -17   39.32    3.12
   1  12 -17   38.64    3.05
  -1  12  17   34.11    2.88
   1  12 -17   34.16    3.11
  -1  12  17   37.94    2.92
   1 -12 -17   35.16    3.00
  -1  12  17   43.06    3.23
  -1  12  17   36.59    3.01
  -1  12  16   75.97    4.78
   1  12 -16   74.62    4.87
   1  12 -16   79.80    4.94
  -1  12  16   76.91    4.86
   1  12 -16   85.01    5.06
  -1  12  16   76.15    4.76
   1 -12 -16   69.91    4.85
  -1  12  16   74.30    4.80
  -1  12  16   73.45    4.99
   1  12 -15   58.18    4.27
   1  12 -15   53.89    4.16
  -1  12  15   58.62    4.00
  -1  12  15   55.06    4.16
  -1  12  15   58.65    4.13
   1  12 -14   53.00    4.08
  -1  12  14   54.51    3.95
  -1  12  14   56.27    4.22
  -1  12  14   55.19    4.09
   1  12 -13    0.45    3.36
   1 -12 -13    7.51    3.57
   1 -12 -13    2.69    4.07
  -1 -12  13   -5.98    4.03
  -1  12  13    2.35    2.26
   1  12 -13    5.30    2.33
  -1  12  13    3.46    2.02
  -1  12  13    0.46    2.53
   1 -12 -12  188.49   12.37
   1 -12 -12  181.01   11.85
   1  12 -12  183.67   12.09
   1  12 -12  164.90    9.61
  -1  12  12  174.66    9.62
  -1  12  12  186.14    9.52
   1  12 -12  172.01    9.69
  -1  12  12  185.90    9.66
   1  12 -11  151.12    8.50
  -1  12  11  159.86    8.26
   1 -12 -11  161.42   11.11
   1  12 -11  174.00   11.21
   1 -12 -11  163.24   10.60
   1  12 -11  154.02    8.50
  -1  12  11  155.51    8.42
   1  12 -11  145.93    8.15
   1  12 -11  148.15    8.60
  -1  12  11  147.69    8.40
   1  12 -10   95.26    6.09
  -1  12  10  103.14    5.86
   1 -12 -10  122.17    8.33
   1 -12 -10  121.14    8.83
   1  12 -10  117.68    8.74
  -1  12  10  101.69    6.21
   1  12 -10  101.88    6.09
  -1  12  10  104.43    6.11
   1  12 -10   99.24    5.88
   1  12 -10  109.93    6.36
  -1  12  10  102.87    6.10
  -1  12   9  159.56    8.06
   1 -12  -9  161.11   10.30
   1  12  -9  172.19   10.97
   1  12  -9  150.30    8.28
  -1  12   9  149.93    8.28
   1  12  -9  144.62    8.12
   1  12  -9  150.79    8.47
  -1  12   9  155.28    8.44
  -1  12   9  148.38    8.26
  -1  12   8   37.38    3.21
   1  12  -8   49.10    3.58
  -1  12   8   32.90    3.35
   1  12  -8   43.27    5.20
   1 -12  -8   39.06    4.60
   1  12  -8   44.60    3.21
   1  12  -8   52.30    3.32
   1  12  -8   42.12    3.15
  -1  12   8   36.83    4.32
   1  12  -7  411.97   21.37
  -1  12   7  446.87   21.28
  -1  12   7  441.62   21.38
   1  12  -7  459.28   24.00
   1 -12  -7  480.22   23.74
   1 -12  -7  467.02   23.11
  -1  12   7  407.47   21.25
   1  12  -7  418.38   21.22
   1  12  -7  431.86   21.24
   1  12  -7  417.88   21.22
  -1  12   7  425.17   22.84
  -1  12   7  442.63   21.31
  -1  12   6  187.56   11.66
   1 -12  -6  197.92   11.61
   1  12  -6  200.22   12.61
  -1  12   5   92.97    7.25
   1 -12  -5  107.64    7.16
  -1 -12   5  110.96    6.64
   1  12  -5   99.90    7.89
  -1  12   4  251.46   14.51
  -1 -12   4  260.06   13.63
   1 -12  -4  247.66   14.03
   1  12  -4  245.31   14.90
  -1  12   3    0.94    2.65
   1  12  -3   -0.37    2.56
   1 -12  -3    0.24    2.25
  -1  12   2   45.82    4.83
   1  12  -2   38.80    4.64
   1 -12  -2   48.53    4.16
  -1 -12   1   45.70    4.08
  -1  12   1   48.18    4.85
  -1  12   1   52.06    5.09
   1  12  -1   46.42    4.90
  -1 -12   0   25.23    3.16
   1  12   0   29.57    4.07
  -1  12   0   31.56    4.34
  -1 -12  -1  320.23   17.29
  -1  12  -1  334.99   18.66
   1  12   1  327.16   16.11
   1  12   1  348.51   18.33
   1  12   2  222.52   10.99
  -1  12  -2  204.16   12.95
  -1 -12  -3  126.03    8.63
   1  12   3  133.07    6.88
  -1  12  -3  128.80    8.81
   1 -12   4   63.53    5.25
  -1 -12  -4   61.34    5.67
   1  12   4   68.25    3.93
  -1  12  -4   65.85    5.80
   1 -12   5   22.67    3.39
  -1 -12  -5   26.84    3.98
  -1  12  -5   21.76    3.71
   1  12   5   23.44    2.17
  -1  12  -6   21.24    3.63
  -1  12  -6   19.86    2.14
   1 -12   6   19.27    3.26
  -1 -12  -6   23.24    3.96
   1  12   6   18.50    2.31
   1  12   6   18.43    2.30
  -1  12  -6   18.95    2.06
  -1  12  -6   19.08    2.40
   1  12   6   18.93    2.46
  -1  12  -6   19.32    2.45
   1  12   6   17.07    2.15
  -1  12  -7  154.54    8.02
  -1  12  -7  146.70    7.96
   1  12   7  144.64    7.91
   1 -12   7  162.87    9.88
  -1 -12  -7  146.74    9.98
  -1  12  -7  149.40    8.02
   1  12   7  139.46    7.97
  -1  12  -7  164.72    8.07
  -1  12  -7  139.23    7.90
   1  12   7  149.18    8.18
   1  12   7  155.26    7.97
  -1  12  -7  152.80    8.19
  -1  12  -8  183.34    9.65
   1  12   8  187.98    9.58
  -1  12  -8  178.50    9.66
  -1 -12  -8  164.81   11.56
   1 -12   8  180.00   11.42
  -1  12  -8  182.83    9.70
   1  12   8  175.70    9.61
  -1  12  -8  187.83    9.61
   1  12   8  198.77    9.81
  -1  12  -8  181.52    9.56
   1  12   8  177.19    9.56
  -1  12  -8  192.52    9.91
  -1  12  -9  419.59   21.46
   1  12   9  433.60   21.39
  -1  12  -9  435.63   21.45
  -1 -12  -9  423.02   23.80
  -1 -12  -9  436.67   23.78
   1 -12   9  476.28   23.54
   1  12   9  435.31   21.37
  -1  12  -9  439.23   21.50
   1  12   9  444.46   21.54
  -1  12  -9  431.18   21.37
  -1  12  -9  418.14   21.31
   1  12   9  423.27   21.33
  -1  12  -9  434.63   21.66
  -1  12 -10   73.74    4.73
  -1  12 -10   67.80    4.69
   1  12  10   79.77    4.66
  -1 -12 -10   85.15    7.24
   1 -12  10   61.41    6.12
  -1  12 -10   63.25    7.04
  -1 -12 -10   73.95    6.81
   1  12  10   71.31    4.67
  -1  12 -10   71.02    4.72
   1  12  10   75.65    4.77
  -1  12 -10   77.84    4.57
  -1  12 -10   67.63    4.41
   1  12  10   74.88    4.59
   1  12  11    6.73    2.07
  -1  12 -11    9.45    2.25
  -1  12 -11    8.62    2.22
   1 -12  11    6.13    3.46
  -1 -12 -11   14.01    4.29
  -1  12 -11    9.46    4.01
  -1 -12 -11   13.40    4.19
   1  12  11    6.14    2.32
  -1  12 -11    4.87    2.29
   1  12  11    6.85    2.31
  -1  12 -11    7.76    1.93
  -1 -12 -11    3.66    1.78
   1  12  11   11.10    2.23
  -1  12 -12   66.66    4.55
   1  12  12   69.87    4.49
  -1  12 -12   61.24    4.58
  -1 -12 -12   70.26    6.80
  -1  12 -12   71.46    7.16
   1 -12  12   78.02    6.27
  -1 -12 -12   74.75    7.12
  -1  12 -12   65.08    4.20
   1  12  12   63.04    4.63
   1  12  12   70.31    4.47
  -1 -12 -12   67.95    4.41
   1  12  12   72.86    4.43
  -1  12 -13   41.57    3.51
  -1  12 -13   52.42    3.70
   1  12  13   53.34    3.60
   1  12  13   42.94    3.56
  -1  12 -13   45.91    3.16
  -1 -12 -13   43.50    3.43
   1  12  13   38.70    3.31
   1  12  13   41.99    3.38
   1  12  14  124.01    6.72
  -1  12 -14  117.00    6.69
  -1  12 -14  111.35    6.79
  -1 -12 -14  114.12    6.63
   1  12  14  119.96    6.45
   1  12  14  115.15    6.45
  -1  12 -14  116.18    6.86
   1  12  15   23.52    2.59
  -1  12 -15   18.21    2.38
  -1 -12 -15   20.59    2.40
   1  12  15   16.63    2.12
   1  12  15   18.78    2.25
  -1  12 -15   21.11    2.73
   1  12  16   38.39    3.06
  -1  12 -16   39.04    2.99
  -1 -12 -16   34.29    2.84
   1  12  16   35.97    3.46
   1  12  16   37.14    2.65
  -1  12 -16   44.98    3.34
   1  12  17   18.68    2.12
  -1  12 -17   14.40    2.12
   1  12  17   15.31    2.42
  -1 -12 -17   14.63    1.80
  -1  12 -18   24.21    2.12
   1  12  18   22.65    1.99
  -1 -12 -18   20.54    1.75
  -1 -12 -19   16.32    1.72
  -1 -12 -19   18.48    1.33
  -1 -12 -20    0.83    0.60
  -1  12 -20    0.49    0.56
  -1  13  20    4.55    0.76
   1 -13 -20    1.05    0.81
   1  13 -19   23.91    1.76
   1 -13 -19   20.86    1.53
  -1  13  19   25.00    1.76
   1  13 -18    0.58    1.45
  -1  13  18   -1.12    1.24
   1 -13 -18   -0.79    1.34
  -1  13  18    2.37    1.65
  -1  13  18    0.76    1.36
   1  13 -18    1.68    1.63
  -1  13  18    2.26    1.33
  -1  13  17    6.83    1.58
   1  13 -17    8.32    1.87
   1  13 -17   10.77    1.93
   1  13 -17   11.70    2.16
  -1  13  17    7.67    1.86
   1 -13 -17    8.60    1.75
  -1  13  17    7.97    1.87
  -1  13  17    8.95    2.12
  -1  13  16  114.57    6.54
   1  13 -16  114.43    6.69
   1  13 -16  113.93    6.69
  -1  13  16  124.62    6.71
  -1  13  16  121.41    6.60
   1  13 -16  121.22    6.78
   1 -13 -16  118.30    6.63
  -1  13  16  120.87    6.72
  -1  13  16  120.96    6.63
   1  13 -15   43.36    3.38
  -1  13  15   35.53    3.00
   1  13 -15   36.57    3.22
  -1  13  15   34.47    3.33
  -1  13  15   39.97    3.31
   1 -13 -15   33.12    3.10
  -1  13  15   40.75    3.54
  -1  13  15   38.17    3.28
  -1  13  14    1.34    2.32
   1  13 -14   -0.61    2.19
   1  13 -14    0.12    2.04
  -1  13  14    1.68    1.92
  -1  13  14   -0.48    2.62
  -1  13  14    2.37    2.53
  -1  13  14   -3.76    2.47
   1  13 -13   46.52    3.90
  -1  13  13   48.52    3.78
  -1  13  13   47.11    3.80
  -1  13  13   49.42    3.53
   1  13 -13   45.04    3.82
  -1  13  13   42.93    4.06
  -1  13  13   47.71    3.84
   1  13 -12    6.86    3.70
   1 -13 -12    8.02    3.46
   1 -13 -12   12.73    4.85
   1  13 -12    7.65    2.44
  -1  13  12    8.14    2.48
  -1  13  12    5.58    1.94
   1  13 -12    5.74    2.35
  -1  13  12    5.78    2.55
  -1  13  12    3.76    2.70
  -1  13  11  221.67   11.12
   1  13 -11  212.33   11.43
   1 -13 -11  213.20   13.32
   1 -13 -11  217.21   13.92
   1  13 -11  216.85   13.91
   1  13 -11  219.99   11.39
  -1  13  11  219.33   11.38
  -1 -13  11  211.78   13.91
   1  13 -11  198.65   11.07
  -1  13  11  212.19   11.33
  -1  13  11  217.18   11.47
   1  13 -11  221.10   11.48
  -1  13  10   -0.37    1.59
   1  13 -10    0.13    2.15
   1  13 -10   -0.47    3.54
   1 -13 -10    5.25    4.23
   1 -13 -10   -2.63    3.49
   1  13 -10    2.43    2.19
  -1  13  10   -0.23    2.14
   1  13 -10   -0.82    1.79
   1  13 -10   -0.12    2.57
  -1  13  10   -0.64    2.62
  -1  13  10    1.42    2.29
  -1  13   9  168.11    8.85
   1  13  -9  191.20   11.97
   1 -13  -9  164.35   10.99
   1  13  -9  165.13    9.02
  -1  13   9  170.39    9.15
   1  13  -9  176.42    9.38
  -1  13   9  160.10    9.27
   1  13  -9  175.70    9.18
   1  13  -8    9.14    3.74
   1 -13  -8   13.20    3.49
   1 -13  -8   13.09    4.36
   1  13  -8   10.59    2.15
  -1  13   8    8.53    2.31
   1  13  -8   13.79    2.30
   1  13  -8    4.91    1.89
  -1  13   8   12.41    2.57
  -1  13   8   13.47    2.33
  -1  13   7   10.97    2.26
  -1  13   7   11.00    2.50
   1  13  -7   11.36    2.66
   1 -13  -7   17.27    4.38
   1  13  -7    9.88    4.00
   1 -13  -7   13.45    3.42
  -1  13   7   14.19    2.49
   1  13  -7   14.72    2.29
  -1  13   7   14.61    2.31
   1  13  -7   12.63    2.05
  -1  13   7   13.80    2.16
   1  13  -7   12.39    2.11
   1  13  -7   11.18    2.06
  -1  13   7   14.47    3.54
  -1  13   6   62.37    5.64
   1  13  -6   50.53    3.66
   1 -13  -6   61.90    5.34
   1  13  -6   58.29    5.95
   1  13  -6   53.63    3.73
   1  13  -6   50.30    3.53
  -1  13   6   54.14    3.82
  -1  13   6   57.46    3.75
  -1  13   6   52.69    3.97
   1  13  -6   57.05    3.66
   1  13  -6   53.92    3.73
  -1  13   6   58.86    3.81
  -1  13   6   60.39    4.11
   1  13  -6   52.20    4.03
   1  13  -6   59.71    4.01
  -1  13   5   42.92    3.32
   1  13  -5   46.94    3.64
   1  13  -5   50.38    3.55
  -1  13   5   42.22    3.51
   1  13  -5   49.42    5.42
   1 -13  -5   44.62    4.56
   1  13  -5   48.34    3.38
  -1  13   5   44.76    3.39
  -1  13   5   52.66    3.38
  -1  13   5   51.18    3.61
   1  13  -5   46.16    3.32
  -1  13   5   43.66    4.94
  -1  13   4    7.37    1.92
   1  13  -4    6.50    2.22
   1  13  -4    6.15    1.99
   1  13  -4    6.02    2.17
  -1  13   4    8.39    2.21
   1 -13  -4    9.75    2.78
   1  13  -4    4.64    3.26
  -1  13   4    9.66    1.98
   1  13  -4    6.70    1.69
  -1  13   4   11.14    3.31
  -1  13   4    9.49    2.13
  -1  13   3  433.71   22.78
   1  13  -3  381.99   22.90
   1 -13  -3  427.72   22.07
  -1 -13   2   13.09    2.77
  -1  13   2   16.67    3.69
   1 -13  -2   12.02    2.91
   1  13  -2   11.58    3.45
  -1 -13   1   80.98    5.87
  -1  13   1   74.83    6.55
   1  13  -1   69.52    6.70
  -1  13   0   50.08    5.31
  -1 -13   0   42.74    4.04
  -1 -13  -2   36.36    4.46
  -1  13  -2   37.34    5.12
  -1  13  -3   59.48    3.82
   1  13   3   54.52    3.94
  -1 -13  -3   56.32    5.49
   1  13   3   60.18    3.84
  -1  13  -3   61.17    3.85
  -1  13  -3   60.88    5.69
  -1  13  -4   17.91    2.35
  -1  13  -4   15.61    2.19
   1  13   4   15.09    2.31
   1  13   4   13.94    2.15
  -1 -13  -4   17.17    3.54
   1 -13   4   18.28    3.15
   1  13   4   15.27    2.23
   1  13   4   13.75    2.00
   1  13   4   13.78    2.11
  -1  13  -4   15.29    2.09
  -1  13  -4   25.26    3.94
   1  13   5   13.00    2.05
   1  13   5    9.49    2.30
  -1  13  -5   11.33    2.13
  -1  13  -5   14.97    2.33
   1 -13   5   11.55    2.96
  -1 -13  -5    9.79    3.35
   1  13   5   10.33    2.20
  -1  13  -5   15.11    1.89
  -1  13  -5   11.98    1.99
   1  13   5   12.15    1.97
  -1  13  -5   15.62    1.99
  -1  13  -5   11.20    3.48
   1  13   6    5.24    1.49
  -1  13  -6    4.31    1.57
  -1 -13  -6    1.46    3.24
   1 -13   6    1.57    2.56
   1  13   6    4.74    2.13
  -1  13  -6    3.23    1.76
  -1  13  -6    2.64    1.76
  -1  13  -6    2.72    1.76
   1  13   6    4.04    1.89
  -1  13  -6    2.71    1.71
   1  13   6    1.39    2.22
  -1  13  -6    4.49    2.13
   1  13   6    3.57    1.88
  -1  13  -6    2.89    2.07
  -1  13  -7    9.69    1.89
   1  13   7    7.61    1.72
  -1 -13  -7   11.03    3.84
   1 -13   7    6.52    2.74
  -1  13  -7    7.93    1.97
   1  13   7    8.89    2.20
  -1  13  -7   10.11    2.06
  -1  13  -7   10.71    2.00
   1  13   7   10.47    2.55
   1  13   7    8.57    2.10
  -1  13  -7    8.81    2.50
   1  13   8  162.01    8.27
  -1  13  -8  153.34    8.42
  -1  13  -8  157.78    8.34
   1 -13   8  134.77    9.92
  -1 -13  -8  151.49   10.60
   1  13   8  154.00    8.36
  -1  13  -8  155.77    8.44
   1  13   8  164.12    8.55
  -1  13  -8  155.06    8.32
  -1  13  -8  151.97    8.34
  -1  13  -8  149.42    8.58
   1  13   8  158.77    8.61
   1  13   8  153.38    8.32
  -1  13  -9   21.02    2.46
   1  13   9   15.66    2.23
  -1  13  -9   18.46    2.38
  -1  13  -9   24.45    5.22
   1 -13   9   15.13    3.61
  -1 -13  -9   17.13    4.44
  -1 -13  -9   14.93    4.28
   1  13   9   17.39    2.56
  -1  13  -9   16.49    2.43
  -1  13  -9   14.56    2.25
   1  13   9   24.39    2.82
  -1  13  -9   17.49    2.33
  -1  13  -9   23.07    3.11
   1  13   9   19.47    3.09
   1  13   9   17.83    2.46
  -1  13 -10   -1.16    2.02
  -1  13 -10    3.08    1.89
   1  13  10    1.85    1.85
  -1  13 -10   -2.16    3.56
   1 -13  10   -0.69    2.55
  -1 -13 -10   -1.27    4.06
  -1 -13 -10   -0.43    3.65
   1  13  10    1.68    2.22
  -1  13 -10    2.30    2.33
  -1  13 -10    1.66    1.84
   1  13  10   -0.35    2.27
  -1  13 -10    0.09    1.76
   1  13  10    0.65    2.62
   1  13  10   -0.28    2.04
  -1  13 -11   -3.75    3.94
  -1 -13 -11    3.07    3.58
  -1 -13 -11   -2.11    3.82
  -1  13 -11    1.42    2.33
   1  13  11    1.16    2.20
   1  13  11   -0.35    2.36
  -1  13 -11    4.12    1.82
  -1  13 -11    3.28    2.10
   1  13  11    2.42    1.95
  -1  13 -11    3.88    2.19
   1  13  11    3.42    2.09
   1  13  11    0.54    2.76
  -1  13 -12   -0.52    3.67
   1  13  12    4.63    2.38
  -1  13 -12    4.52    1.73
  -1  13 -12    5.50    2.47
   1  13  12    1.21    2.16
  -1  13 -12    5.01    2.23
  -1  13 -12    6.05    2.23
   1  13  12    3.19    2.03
   1  13  12    0.27    2.82
   1  13  12    3.11    2.07
   1  13  13   37.42    3.09
  -1  13 -13   36.04    3.25
  -1  13 -13   34.64    3.19
   1  13  13   32.04    3.26
  -1 -13 -13   36.66    2.90
   1  13  13   34.04    3.61
   1  13  13   36.20    2.96
   1  13  13   33.96    3.04
  -1  13 -14   34.21    3.17
   1  13  14   40.77    3.25
  -1  13 -14   41.56    3.33
  -1 -13 -14   34.78    2.92
   1  13  14   40.36    3.00
   1  13  14   38.38    3.05
  -1  13 -15   47.43    3.49
   1  13  15   47.08    3.42
  -1 -13 -15   43.46    3.11
   1  13  15   42.14    3.04
   1  13  15   47.53    3.86
   1  13  15   44.21    3.10
  -1  13 -15   50.63    3.62
   1  13  16   22.21    2.22
  -1 -13 -16   16.13    1.83
   1  13  16   20.25    2.63
   1  13  16   19.10    1.84
   1  13  17   37.17    2.50
   1  13  17   34.53    2.76
  -1 -13 -18    3.15    1.35
  -1  13 -19   71.18    3.02
  -1 -13 -19   40.44    2.90
   1  14 -19   18.52    1.46
  -1  14  19   21.44    1.53
   1  14 -18   17.78    1.60
   1 -14 -18   12.76    1.25
  -1  14  18   16.65    1.74
  -1  14  18   10.98    1.33
  -1  14  18   14.96    1.39
   1  14 -17   58.39    3.62
  -1  14  17   61.11    3.42
   1 -14 -17   53.67    3.38
  -1  14  17   51.30    3.46
  -1  14  17   58.13    3.52
   1  14 -17   54.98    3.73
  -1  14  16    2.70    1.43
   1  14 -16    5.49    1.77
  -1  14  16    2.86    1.89
   1 -14 -16    2.23    1.47
  -1  14  16    4.48    2.10
  -1  14  16    1.46    1.81
   1  14 -15  288.70   14.27
   1  14 -15  276.08   14.29
  -1  14  15  274.12   14.08
  -1  14  15  307.49   14.37
  -1  14  15  284.22   14.17
   1 -14 -15  263.98   14.08
  -1  14  15  281.20   14.18
  -1  14  15  275.48   14.28
  -1  14  14  168.20    9.08
   1  14 -14  173.03    9.28
   1  14 -14  168.60    9.38
  -1  14  14  183.05    9.40
   1  14 -14  181.70    9.43
  -1  14  14  180.29    9.28
   1 -14 -14  156.14    9.09
  -1  14  14  175.49    9.29
  -1  14  14  177.84    9.45
  -1  14  13  106.58    6.15
   1  14 -13  101.70    6.10
  -1  14  13   99.18    6.01
  -1  14  13  102.59    5.76
   1  14 -13   96.28    6.09
   1  14 -13  102.31    6.01
  -1  14  13   91.90    6.19
  -1  14  13   99.37    6.05
  -1  14  12   80.16    4.69
   1  14 -12   74.96    4.89
   1  14 -12   76.95    5.18
  -1  14  12   79.43    5.03
   1  14 -12   77.91    5.10
  -1  14  12   83.30    5.12
   1  14 -12   66.44    4.59
  -1  14  12   78.33    5.12
  -1  14  12   79.02    5.32
   1  14 -11    4.60    1.98
  -1  14  11    5.86    1.75
   1  14 -11    4.45    2.37
   1 -14 -11   14.35    4.78
   1 -14 -11    1.94    3.27
   1  14 -11    2.80    3.50
  -1  14  11    5.37    2.42
   1  14 -11    7.00    2.44
  -1  14  11    4.09    2.52
  -1 -14  11    0.95    3.61
   1  14 -11    5.94    1.98
  -1  14  11    3.91    2.59
   1  14 -11    5.78    2.88
  -1  14  11    5.60    2.49
  -1  14  10   12.83    1.83
   1  14 -10    7.96    2.06
   1  14 -10   13.40    4.04
   1 -14 -10   11.78    3.40
   1  14 -10    8.96    2.42
  -1  14  10    8.86    2.57
  -1 -14  10   15.44    4.47
   1  14 -10    6.89    2.08
  -1  14  10   12.59    2.69
  -1  14  10    7.92    1.95
  -1  14  10    6.91    2.87
   1  14 -10    9.71    2.92
  -1  14   9   16.58    1.92
   1  14  -9   12.03    2.01
   1  14  -9   11.10    4.06
   1 -14  -9   18.38    3.84
  -1  14   9   15.99    2.69
   1  14  -9   12.53    2.25
  -1 -14   9    7.73    3.85
   1  14  -9   12.91    2.35
  -1  14   9   16.75    2.22
  -1  14   9   16.42    2.69
  -1  14   9   15.39    3.05
   1  14  -8   12.35    1.83
   1 -14  -8   11.39    4.47
   1 -14  -8    5.66    3.20
   1  14  -8    9.64    3.96
   1  14  -8    6.82    2.02
  -1  14   8   12.80    2.52
  -1  14   8    9.09    2.45
  -1  14   8   10.23    2.29
   1  14  -8    7.09    2.14
  -1  14   8   12.82    2.49
  -1  14   8    9.26    2.85
  -1  14   8   11.35    2.03
  -1  14   7    0.72    3.28
   1  14  -7    2.65    1.42
   1 -14  -7    0.34    3.17
   1  14  -7   -0.48    3.76
   1 -14  -7    1.27    4.19
   1  14  -7   -0.19    1.79
  -1  14   7    1.37    2.23
   1  14  -7   -0.10    2.13
  -1  14   7    2.06    2.26
  -1  14   7    0.44    2.03
   1  14  -7   -0.76    2.05
   1  14  -7    2.81    1.93
  -1  14   7    0.83    2.14
  -1  14   7    0.09    1.89
   1  14  -7   -1.33    2.51
  -1  14   7    2.68    2.43
  -1  14   6   76.71    4.77
   1  14  -6   81.21    5.21
  -1  14   6   79.96    4.93
   1  14  -6   81.63    5.14
  -1  14   6   80.94    5.16
   1 -14  -6   74.59    6.44
   1 -14  -6   86.71    7.46
   1  14  -6   89.99    7.56
   1  14  -6   73.54    4.62
   1  14  -6   76.56    4.90
  -1  14   6   77.37    4.86
  -1  14   6   79.26    4.85
  -1  14   6   85.71    5.24
   1  14  -6   72.17    4.73
   1  14  -6   75.60    4.90
  -1  14   6   75.68    6.68
  -1  14   5  168.27    9.14
  -1  14   5  164.63    9.18
   1  14  -5  172.28    9.29
   1  14  -5  171.98    9.37
   1  14  -5  177.27    9.44
  -1  14   5  182.67    9.45
   1  14  -5  171.10   11.90
   1 -14  -5  169.51   10.82
  -1  14   5  182.37    9.23
   1  14  -5  168.50    9.16
   1  14  -5  163.91    8.95
  -1  14   5  177.94    9.19
  -1  14   5  190.19    9.51
   1  14  -5  162.57    9.05
  -1  14   5  180.93    9.01
   1  14  -5  179.10    9.26
  -1  14   5  172.16   11.25
  -1  14   4   72.03    4.49
   1  14  -4   72.55    4.55
   1  14  -4   70.89    4.75
  -1  14   4   71.50    4.66
  -1  14   4   69.20    4.38
   1  14  -4   72.14    4.72
   1  14  -4   56.77    6.60
   1 -14  -4   68.44    5.81
  -1  14   4   67.94    4.37
   1  14  -4   71.25    4.44
  -1  14   4   67.39    4.44
  -1  14   4   68.42    4.32
  -1 -14   4   70.36    6.07
  -1  14   4   68.23    4.61
  -1  14   4   68.29    4.19
   1  14  -4   70.00    4.45
   1  14  -4   69.19    4.22
  -1  14   4   65.99    6.35
  -1  14   3   85.87    5.45
  -1  14   3   83.17    5.09
  -1  14   3   86.34    5.18
   1  14  -3   78.78    5.15
   1  14  -3   91.05    5.40
   1  14  -3   82.00    5.32
   1 -14  -3   87.81    6.67
   1  14  -3   80.83    7.47
   1  14  -3   85.55    5.12
  -1  14   3   83.45    5.07
  -1  14   3   85.69    5.04
  -1  14   3   95.58    5.04
  -1 -14   3   90.63    6.78
  -1  14   3   92.39    5.35
  -1  14   3   84.09    4.96
  -1  14   3   82.08    7.26
   1  14  -2    7.12    2.08
   1  14  -2    6.65    2.24
  -1  14   2    3.09    1.85
   1  14  -2    7.85    2.28
  -1  14   2    4.41    2.21
  -1  14   2    5.15    1.92
   1  14  -2    1.38    3.35
   1 -14  -2    2.07    2.71
   1  14  -2    7.37    1.94
  -1  14   2    6.59    2.02
  -1  14   2    5.14    2.00
  -1 -14   2   10.32    2.82
   1  14  -2    4.73    1.88
  -1  14   2    5.22    1.76
  -1  14   2    6.28    3.37
   1  14  -1  157.52    8.09
  -1  14   1  156.08    8.09
   1  14  -1  147.48    8.20
  -1  14   1  145.69    8.06
   1  14  -1  152.51    8.32
   1 -14  -1  150.94    9.61
  -1 -14   1  147.47    9.51
  -1  14   1  153.29    8.21
   1  14  -1  142.18    8.00
  -1  14   1  145.02    7.98
  -1  14   1  156.93    8.07
   1  14  -1  147.16    8.03
  -1  14   1  168.79   10.62
   1  14   0   43.78    3.57
   1  14   0   48.11    3.44
   1  14   0   51.01    3.67
  -1  14   0   43.14    3.36
  -1  14   0   44.74    3.39
  -1  14   0   41.59    3.24
   1  14   0   45.19    3.36
  -1  14   0   45.99    3.28
   1  14   0   48.23    3.24
  -1  14   0   43.31    5.39
  -1  14  -1  104.01    5.94
   1  14   1  107.56    5.97
  -1  14  -1  106.45    6.13
   1  14   1  107.20    5.99
   1  14   1  113.03    6.12
  -1  14  -1  104.71    6.10
   1  14   1  107.58    6.26
   1  14   1  109.01    6.34
   1  14   2   52.35    3.94
   1  14   2   62.66    3.94
  -1  14  -2   55.72    3.72
   1  14   2   54.41    3.66
  -1 -14  -2   53.19    5.61
  -1  14  -2   45.62    3.43
   1  14   2   55.45    3.61
   1  14   2   53.65    3.50
  -1  14  -2   49.47    3.65
   1  14   2   54.50    3.51
  -1  14  -2   49.52    3.61
  -1  14  -2   51.07    5.84
   1  14   3   38.95    3.09
  -1  14  -3   39.13    3.21
   1  14   3   40.16    3.37
   1  14   3   37.62    3.41
  -1  14  -3   42.77    3.31
  -1 -14  -3   40.30    4.87
  -1  14  -3   32.88    2.89
   1  14   3   38.25    3.16
  -1  14  -3   44.68    3.14
   1  14   3   44.01    3.13
   1  14   3   40.76    3.04
  -1  14  -3   40.07    3.13
   1  14   3   38.12    2.89
  -1  14  -3   41.93    5.21
   1  14   4  132.16    7.34
   1  14   4  124.60    7.06
  -1  14  -4  123.05    7.13
   1  14   4  138.20    7.31
  -1  14  -4  130.18    7.26
   1 -14   4  125.42    8.68
  -1 -14  -4  136.06    9.36
   1  14   4  133.09    7.15
  -1  14  -4  115.39    6.90
  -1  14  -4  128.42    7.09
   1  14   4  137.96    7.15
   1  14   4  136.53    7.15
  -1  14  -4  132.27    7.19
   1  14   4  124.00    6.86
  -1  14  -4  131.87    9.39
  -1  14  -5  182.20    9.47
  -1 -14  -5  181.10   11.78
   1 -14   5  171.04   11.22
   1  14   5  187.23    9.72
  -1  14  -5  189.45    9.57
  -1  14  -5  173.69    9.54
   1  14   5  198.26    9.81
  -1  14  -5  181.66    9.70
  -1  14  -5  186.41    9.76
  -1  14  -5  184.07    9.80
  -1  14  -5  191.71    9.88
   1  14   5  178.45    9.86
   1  14   5  181.74    9.69
  -1  14  -6    1.51    1.48
  -1 -14  -6    5.05    3.41
   1 -14   6    1.61    2.54
   1  14   6    2.67    2.14
  -1  14  -6    3.41    1.74
  -1  14  -6    1.64    1.86
  -1  14  -6    1.69    1.74
   1  14   6    2.84    2.12
  -1  14  -6    4.90    2.01
  -1  14  -6    2.87    2.24
   1  14   6    3.32    2.12
   1  14   6    0.46    2.35
  -1  14  -6    1.29    2.26
  -1  14  -7    8.25    1.83
   1  14   7    6.35    1.70
   1 -14   7   11.83    3.03
  -1 -14  -7   17.26    3.88
  -1  14  -7   15.01    4.29
   1  14   7    9.54    2.40
  -1  14  -7    5.83    2.07
  -1  14  -7    6.63    1.95
   1  14   7    8.41    2.29
  -1  14  -7    7.80    2.17
  -1  14  -7    7.02    2.54
   1  14   7    6.22    2.20
   1  14   7   12.41    2.71
   1  14   8  194.96   10.52
  -1  14  -8  203.92   10.62
  -1  14  -8  208.63   14.00
  -1 -14  -8  190.35   13.00
   1  14   8  212.87   10.72
  -1  14  -8  206.42   10.68
  -1  14  -8  205.55   10.59
  -1  14  -8  203.28   10.69
   1  14   8  217.14   10.96
   1  14   8  189.54   10.58
  -1  14  -8  210.03   10.97
   1  14   9  107.15    6.01
  -1  14  -9  109.00    6.10
  -1  14  -9  101.05    9.07
  -1 -14  -9  104.21    8.44
  -1 -14  -9  109.12    8.99
   1  14   9  107.79    6.15
  -1  14  -9  116.73    6.26
  -1  14  -9   98.57    5.92
   1  14   9  109.10    6.33
  -1  14  -9  105.59    6.06
   1  14   9   96.68    6.05
  -1  14  -9  103.82    6.44
   1  14   9   94.25    6.45
  -1  14 -10   84.06    5.23
   1  14  10   86.95    5.15
  -1 -14 -10  102.72    8.13
  -1  14 -10   68.64    7.60
  -1 -14 -10   95.37    7.79
  -1  14 -10   86.08    5.02
   1  14  10   86.05    5.48
  -1  14 -10   84.64    5.42
   1  14  10   84.45    5.29
  -1  14 -10   82.17    5.10
   1  14  10   94.43    5.78
   1  14  10   83.75    5.18
   1  14  11    0.81    1.97
  -1  14 -11    0.34    2.02
  -1  14 -11    1.69    1.68
   1  14  11    1.61    2.34
   1  14  11    1.72    2.20
  -1  14 -11    3.11    2.20
  -1  14 -11    2.66    1.82
   1  14  11    0.40    2.83
   1  14  11    3.16    2.10
   1  14  12    3.10    2.36
  -1  14 -12    2.48    2.10
   1  14  12    5.06    1.95
   1  14  12    4.07    2.04
   1  14  12   -0.52    2.94
  -1  14 -12    1.83    2.35
   1  14  12    2.78    2.21
   1  14  13   10.51    2.15
  -1  14 -13   12.54    2.30
   1  14  13    7.96    2.93
   1  14  13    9.23    2.04
   1  14  13    9.72    2.18
  -1  14 -13   15.34    2.57
  -1  14 -14    3.13    1.90
   1  14  14    1.39    1.85
   1  14  14   -1.72    2.70
   1  14  14    3.12    1.67
   1  14  14    2.92    1.86
   1  14  15    6.77    1.76
  -1  14 -15    1.99    1.73
   1  14  15    5.26    2.28
   1  14  15    0.32    1.45
   1  14  15    3.71    1.61
  -1  14 -16    1.38    1.55
   1  14  16    1.10    1.96
   1  14  16    0.29    1.24
  -1  14 -17   70.35    4.01
   1  14  17   70.42    4.18
  -1  14 -18   61.94    3.05
  -1 -14 -18   45.39    2.99
   1  15 -18   39.95    2.36
  -1  15  18   39.93    2.45
   1  15 -17    8.89    1.35
  -1  15  17   12.36    1.67
  -1  15  17    7.29    1.32
  -1  15  17    9.45    1.42
   1  15 -16    6.72    1.59
  -1  15  16    9.77    1.74
  -1  15  16   10.41    1.99
  -1  15  16    9.09    1.82
   1  15 -15    1.86    1.69
   1  15 -15    2.13    2.00
  -1  15  15    3.78    1.97
   1 -15 -15    3.55    1.37
  -1  15  15    5.06    1.95
  -1  15  15    2.21    2.08
   1  15 -14   22.33    2.38
  -1  15  14   20.29    2.08
  -1  15  14   21.11    2.73
  -1  15  14   20.57    2.58
   1  15 -14   24.03    2.71
   1 -15 -14   16.71    1.98
  -1  15  14   20.16    2.62
  -1  15  14   23.17    2.91
  -1  15  13   59.69    4.27
   1  15 -13   54.67    4.08
  -1  15  13   54.03    4.07
  -1  15  13   56.91    3.67
   1  15 -13   60.95    3.96
  -1  15  13   54.59    4.09
  -1  15  13   63.38    4.48
   1  15 -12   17.86    2.37
  -1  15  12   14.77    2.03
  -1  15  12   20.08    2.81
  -1  15  12   13.50    2.67
   1  15 -12   14.05    2.62
   1  15 -12   17.18    2.12
  -1  15  12   14.87    2.65
  -1  15  12   11.67    2.93
   1  15 -11    1.91    1.86
  -1  15  11    6.00    1.69
  -1  15  11    1.72    2.47
   1  15 -11    2.83    2.31
  -1  15  11    5.11    2.55
   1  15 -11    7.20    2.01
  -1  15  11    3.34    2.81
  -1  15  11    7.31    2.57
  -1  15  10   65.04    4.03
   1  15 -10   67.89    4.29
   1  15 -10   69.12    7.03
   1  15 -10   66.69    4.50
  -1  15  10   67.83    4.59
  -1 -15  10   69.50    6.87
   1  15 -10   64.52    4.39
  -1  15  10   72.45    4.70
  -1  15  10   70.17    4.97
  -1  15  10   59.18    4.10
   1  15  -9   33.32    2.73
   1  15  -9   34.75    5.18
   1 -15  -9   32.38    5.64
   1  15  -9   34.81    3.01
  -1  15   9   30.38    3.29
  -1  15   9   31.59    3.21
  -1 -15   9   40.89    5.33
   1  15  -9   32.63    3.07
  -1  15   9   27.57    3.60
  -1  15   9   28.44    2.73
  -1  15   9   27.00    3.15
   1  15  -8   78.35    4.70
   1 -15  -8   71.08    6.54
   1  15  -8   94.29    8.02
   1 -15  -8   79.40    7.78
   1  15  -8   79.06    4.93
  -1  15   8   80.51    5.14
  -1  15   8   78.39    5.09
  -1 -15   8   77.07    7.33
   1  15  -8   76.62    5.05
  -1  15   8   84.92    5.46
  -1  15   8   78.02    5.11
  -1  15   8   79.06    4.82
   1  15  -7   55.24    6.42
   1 -15  -7   57.62    5.65
   1  15  -7   52.28    3.99
  -1  15   7   53.90    4.07
   1  15  -7   50.37    3.62
  -1 -15   7   64.52    6.38
  -1  15   7   55.84    3.91
   1  15  -7   56.01    3.95
   1  15  -7   50.24    4.30
  -1  15   7   53.13    4.06
  -1  15   7   46.99    3.68
  -1  15   7   51.07    4.26
   1 -15  -6  151.22   10.62
   1  15  -6  139.77   10.77
   1 -15  -6  131.46    9.43
  -1  15   6  139.82    7.92
   1  15  -6  149.43    7.67
   1  15  -6  137.54    7.87
  -1  15   6  153.39    8.19
  -1 -15   6  143.09   10.08
  -1  15   6  146.38    7.91
  -1  15   6  144.31    7.55
   1  15  -6  135.27    7.71
   1  15  -6  135.53    7.89
   1  15  -6  134.02    8.16
  -1  15   6  132.07    7.73
   1  15  -6  142.78    8.07
  -1  15   6  144.70    8.14
   1  15  -6  152.94    8.23
  -1  15   6  156.88    8.00
  -1  15   5   63.36    4.16
   1  15  -5   62.59    4.45
   1  15  -5   66.15    4.60
   1  15  -5   64.71    4.65
  -1  15   5   58.53    4.56
  -1  15   5   60.00    4.32
   1  15  -5   62.94    6.80
   1 -15  -5   57.20    5.69
   1 -15  -5   57.83    6.62
  -1  15   5   63.19    4.27
  -1  15   5   58.91    4.23
   1  15  -5   60.38    4.31
  -1  15   5   67.72    4.22
  -1  15   5   67.56    4.62
  -1 -15   5   63.80    6.04
   1  15  -5   61.72    4.29
  -1  15   5   66.47    3.99
   1  15  -5   64.16    4.03
  -1  15   5   57.46    6.32
   1  15  -4  241.70   12.07
  -1  15   4  230.36   11.78
   1  15  -4  238.67   11.93
  -1  15   4  234.50   11.83
   1  15  -4  232.15   12.04
  -1  15   4  227.11   12.08
   1  15  -4  228.33   14.82
   1 -15  -4  227.08   13.49
   1  15  -4  214.13   11.76
  -1  15   4  213.61   11.71
  -1  15   4  219.18   11.76
  -1 -15   4  207.78   13.76
  -1  15   4  238.96   11.76
  -1  15   4  234.60   12.08
  -1  15   4  234.83   11.67
   1  15  -4  232.25   11.85
   1  15  -4  217.09   11.59
  -1  15   4  223.69   14.23
  -1  15   3    3.26    2.07
   1  15  -3    3.24    2.53
  -1  15   3    6.35    2.26
   1  15  -3    5.05    2.22
  -1  15   3    7.29    2.66
   1  15  -3    2.99    2.41
   1 -15  -3    7.74    2.96
   1  15  -3    1.01    3.77
  -1  15   3    5.51    2.20
   1  15  -3    4.79    2.23
  -1  15   3    3.98    1.99
   1  15  -3    6.71    1.61
  -1 -15   3    4.29    2.97
  -1  15   3    4.94    2.29
  -1  15   3    6.08    1.81
  -1  15   3    2.95    1.78
  -1  15   3    4.23    3.80
   1  15  -2  634.21   31.17
   1  15  -2  641.13   31.20
  -1  15   2  646.50   31.03
  -1  15   2  602.78   30.99
   1  15  -2  647.73   31.05
   1 -15  -2  630.83   32.77
   1  15  -2  625.31   30.97
  -1  15   2  610.17   30.92
  -1  15   2  616.08   30.86
  -1  15   2  678.78   31.23
   1  15  -2  622.96   30.84
  -1  15   2  643.52   30.89
  -1 -15   2  605.81   32.86
  -1  15   2  669.32   31.01
   1  15  -2  631.65   31.06
  -1  15   2  676.80   33.81
   1  15  -1   66.01    4.49
  -1  15   1   63.65    4.26
  -1  15   1   61.74    4.11
   1  15  -1   64.19    4.19
   1  15  -1   61.10    4.45
   1 -15  -1   64.68    5.64
  -1  15   1   61.66    4.09
   1  15  -1   61.72    4.11
   1  15  -1   62.44    3.95
  -1  15   1   55.90    4.23
  -1  15   1   59.16    4.08
   1  15  -1   64.06    4.17
  -1  15   1   56.99    6.36
  -1  15   0  412.92   20.65
   1  15   0  421.94   20.81
   1  15   0  420.54   20.64
   1  15   0  413.05   20.83
   1 -15   0  419.81   22.39
  -1  15   0  407.20   20.52
   1  15   0  406.03   20.58
   1  15   0  393.53   20.50
  -1  15   0  417.66   20.76
   1  15   0  417.68   20.63
  -1  15   0  449.56   20.69
  -1  15   0  435.52   23.46
  -1 -15  -1   53.78    5.74
  -1  15  -1   57.76    3.91
   1  15   1   58.94    3.90
  -1  15  -1   63.46    4.17
   1  15   1   65.76    3.97
   1  15   1   58.35    4.37
   1  15   1   52.91    4.15
   1  15   1   54.05    4.06
  -1  15  -1   60.95    4.13
  -1  15  -2  288.79   15.13
   1  15   2  301.64   15.29
   1  15   2  323.51   15.30
   1  15   2  310.09   15.11
  -1 -15  -2  310.98   17.43
  -1  15  -2  288.23   14.94
  -1  15  -2  299.93   15.13
   1  15   2  291.63   14.99
   1  15   2  284.63   15.02
   1  15   2  302.44   15.01
  -1  15  -2  283.67   17.62
   1  15   3  151.84    7.89
   1  15   3  150.15    8.12
  -1  15  -3  148.23    7.96
   1  15   3  136.50    8.06
  -1  15  -3  149.74    8.03
   1 -15   3  147.68    9.38
  -1 -15  -3  154.96   10.25
  -1  15  -3  133.30    7.69
   1  15   3  147.13    7.91
   1  15   3  147.36    7.82
   1  15   3  137.52    7.77
  -1  15  -3  144.88    7.87
   1  15   3  133.64    7.65
  -1  15  -3  147.95    7.93
  -1  15  -3  143.25   10.43
  -1 -15  -4   41.41    5.32
   1 -15   4   33.78    4.45
  -1  15  -4   40.54    3.18
   1  15   4   50.68    3.50
   1  15   4   43.16    3.31
  -1  15  -4   42.37    3.28
  -1  15  -4   43.52    3.42
   1  15   4   40.03    3.00
   1  15   4   42.48    3.62
   1  15   4   35.41    3.62
  -1  15  -4   43.34    3.53
   1  15   4   42.09    3.38
  -1  15  -4   40.19    3.49
  -1 -15  -5   30.51    4.74
   1  15   5   32.82    3.10
  -1  15  -5   35.49    2.66
  -1  15  -5   30.33    2.80
  -1  15  -5   29.54    2.85
   1  15   5   27.30    2.91
  -1  15  -5   31.27    2.99
   1  15   5   27.60    2.42
  -1  15  -5   29.66    3.17
   1  15   5   32.15    3.19
   1  15   5   30.42    3.35
  -1  15  -5   31.58    3.20
   1  15   5   35.73    3.03
  -1  15  -6    4.00    1.58
  -1  15  -6    2.22    3.67
  -1 -15  -6    6.13    3.48
  -1  15  -6    3.32    1.86
   1  15   6    4.22    2.31
  -1  15  -6    4.37    2.00
  -1  15  -6    6.24    1.97
   1  15   6    3.84    2.31
  -1  15  -6    2.75    2.06
   1  15   6    2.88    2.25
   1  15   6    2.37    2.21
  -1  15  -6    6.24    2.57
  -1  15  -6    2.72    2.40
   1  15   6    2.18    2.68
  -1  15  -7    0.47    1.63
  -1 -15  -7    3.33    3.36
  -1  15  -7    2.25    3.77
  -1  15  -7    0.49    1.94
   1  15   7   -2.17    2.30
  -1  15  -7   -2.79    1.96
   1  15   7    0.70    2.30
  -1  15  -7    0.88    2.14
   1  15   7    0.30    2.22
   1  15   7    2.24    2.70
  -1  15  -7   -1.69    2.46
   1  15   7    1.38    2.25
  -1  15  -8    8.90    1.96
  -1  15  -8   15.26    4.58
  -1 -15  -8    9.29    3.58
   1  15   8   10.57    2.46
  -1  15  -8    8.48    2.13
  -1  15  -8    4.51    2.00
  -1  15  -8    7.54    2.18
  -1  15  -8   13.10    2.78
   1  15   8   10.59    2.38
   1  15   8    8.53    2.76
  -1  15  -9    6.00    1.97
  -1 -15  -9    4.11    4.22
  -1 -15  -9    2.13    3.63
  -1  15  -9    3.35    4.11
  -1  15  -9    6.34    1.85
   1  15   9    4.23    2.41
  -1  15  -9    7.94    2.28
  -1  15  -9    2.48    2.00
   1  15   9    3.98    2.24
   1  15   9    5.82    2.79
  -1  15 -10   28.76    2.73
  -1  15 -10   26.90    2.42
   1  15  10   30.58    3.09
   1  15  10   27.67    2.95
  -1  15 -10   25.26    2.89
  -1  15 -10   20.09    2.57
   1  15  10   29.87    2.83
   1  15  10   32.47    3.58
  -1  15 -11    5.81    2.08
   1  15  11    6.14    2.49
  -1  15 -11    5.18    1.76
  -1  15 -11    2.83    2.34
   1  15  11    4.77    2.25
   1  15  11    3.71    2.80
   1  15  11    4.19    2.02
   1  15  12   81.87    5.10
  -1  15 -12   89.81    5.31
   1  15  12   85.89    5.58
   1  15  12   78.37    4.98
  -1  15 -12   93.40    5.23
  -1  15 -13    1.71    2.09
   1  15  13    2.48    1.86
   1  15  13    2.68    1.74
   1  15  13    0.65    1.76
   1  15  13   -1.03    2.54
  -1  15 -13    0.97    1.81
   1  15  14    5.52    1.70
   1  15  14    5.16    2.44
   1  15  14    2.03    1.53
  -1  15 -14    4.28    1.78
   1  15  15   13.67    1.70
   1  15  15   14.85    2.37
  -1  15 -15   17.85    1.96
   1  15  16   19.94    2.25
  -1  15 -16   22.08    1.88
  -1 -15 -17    0.04    0.93
   1  15  17   -0.11    1.36
  -1  15 -17    1.30    0.96
  -1  16  17   21.37    1.51
  -1  16  17   25.47    1.79
   1  16 -17   24.57    1.47
  -1  16  16   19.62    1.83
  -1  16  16   19.11    2.08
  -1  16  16   14.66    1.73
   1  16 -16   22.13    1.64
   1  16 -15  110.06    5.78
  -1  16  15  105.83    5.68
   1  16 -15  100.35    5.54
  -1  16  15   95.87    5.60
  -1  16  15  106.23    5.79
  -1  16  14   93.24    5.28
  -1  16  14   87.66    5.10
   1  16 -14   90.48    5.19
   1  16 -14   91.94    4.98
  -1  16  14   80.80    5.22
  -1  16  14   77.57    5.02
  -1  16  13   63.14    4.25
   1  16 -13   61.41    4.10
  -1  16  13   56.30    4.07
   1  16 -13   57.50    3.84
  -1  16  13   66.54    4.40
  -1  16  13   60.27    4.11
   1  16 -12    2.65    1.73
  -1  16  12    4.49    2.41
   1  16 -12    2.29    1.74
  -1  16  12    2.54    2.30
  -1  16  12    6.54    2.76
   1  16 -12    4.59    2.12
  -1  16  12    3.30    2.39
   1  16 -11   11.64    1.95
   1  16 -11   10.91    2.09
  -1  16  11   10.07    2.89
  -1  16  11    8.48    2.52
   1  16 -11    8.44    2.37
  -1  16  11   10.44    2.63
   1  16 -10  147.72    7.28
  -1  16  10  125.50    7.44
   1  16 -10  137.77    7.37
   1  16 -10  127.28    7.38
  -1  16  10  131.19    7.52
  -1  16  10  119.89    7.70
   1  16  -9    2.88    1.58
  -1  16   9    5.38    2.41
   1  16  -9    4.07    2.02
  -1  16   9    7.21    2.50
   1  16  -9    5.70    2.25
  -1  16   9    5.64    2.94
  -1  16   9    3.93    2.47
  -1  16   9    5.06    1.85
   1 -16  -8   15.70    5.05
   1  16  -8    5.00    3.83
  -1  16   8    8.76    2.53
   1  16  -8    8.94    2.12
  -1  16   8    7.94    2.48
  -1 -16   8   11.86    3.84
   1  16  -8    9.83    2.44
  -1  16   8   11.66    2.70
  -1  16   8   15.34    2.96
  -1  16   8   14.01    2.14
   1 -16  -7  163.76   10.99
   1  16  -7  145.28   10.83
   1  16  -7  131.96    7.46
   1  16  -7  127.50    7.72
  -1  16   7  142.33    7.77
  -1 -16   7  128.59   10.08
   1  16  -7  135.61    7.76
  -1  16   7  142.77    7.79
  -1  16   7  133.72    7.51
  -1  16   7  157.95    8.13
   1 -16  -6   11.40    4.39
   1  16  -6    8.85    4.03
   1  16  -6    4.03    1.69
   1  16  -6    4.55    2.39
  -1  16   6    4.89    2.74
  -1 -16   6   10.70    3.52
  -1  16   6    6.67    2.23
  -1  16   6    5.31    1.64
   1  16  -6    1.65    2.24
  -1  16   6    4.38    2.50
  -1  16   6    0.26    2.70
   1  16  -6    2.83    2.65
   1  16  -6    3.67    2.73
  -1  16   6    2.29    1.92
   1  16  -6    4.08    2.73
   1 -16  -5  114.84    8.52
   1  16  -5   83.06    8.07
  -1  16   5   94.57    5.50
   1  16  -5   81.60    5.40
  -1  16   5   91.81    5.73
  -1  16   5   89.94    5.33
  -1 -16   5   78.27    7.20
  -1  16   5   83.76    5.06
   1  16  -5   80.42    5.09
   1  16  -5   88.10    5.45
  -1  16   5   87.33    5.50
   1  16  -5   96.29    5.85
   1  16  -5   88.06    5.71
   1  16  -5   91.54    5.65
  -1  16   5   94.26    5.88
  -1  16   5   80.95    5.24
   1 -16  -4    0.43    4.07
   1  16  -4    3.71    3.73
  -1 -16   4    2.38    2.95
  -1  16   4    1.20    1.93
  -1  16   4    0.39    2.35
   1  16  -4   -1.21    2.29
  -1  16   4   -0.10    2.19
   1  16  -4    0.91    1.68
  -1  16   4    1.47    1.83
   1  16  -4   -0.12    2.17
   1  16  -4   -1.25    2.78
  -1  16   4   -0.54    2.31
  -1  16   4   -0.91    2.86
   1  16  -4    0.34    2.44
   1  16  -4    3.40    2.66
  -1  16   4    1.49    2.04
   1  16  -3   24.83    3.18
   1  16  -3   20.43    2.92
  -1  16   3   21.33    2.83
   1  16  -3   22.78    3.10
  -1  16   3   23.80    2.61
  -1  16   3   21.00    2.39
   1  16  -3   22.81    2.25
  -1  16   3   22.36    2.92
  -1  16   3   21.02    2.69
   1  16  -3   21.12    2.80
  -1  16   3   17.96    2.48
  -1  16   3   24.72    4.83
   1  16  -2   24.44    3.05
  -1  16   2   25.22    2.92
   1  16  -2   18.48    2.83
  -1  16   2   20.77    2.60
   1  16  -2   21.47    3.07
   1  16  -2   19.75    2.27
  -1  16   2   19.82    2.23
  -1  16   2   22.36    2.93
   1  16  -2   24.24    2.76
  -1  16   2   20.24    2.67
  -1  16   2   18.95    2.52
   1  16  -2   19.92    2.68
  -1  16   2   24.19    4.86
   1  16  -1    1.49    2.46
  -1  16   1    2.53    2.28
   1  16  -1    1.20    2.54
   1  16  -1    1.36    2.39
  -1  16   1    0.84    1.97
  -1  16   1    1.50    2.11
   1  16  -1   -0.49    2.29
  -1  16   1   -1.19    2.21
   1  16  -1    0.26    1.80
  -1  16   1    1.77    2.07
   1  16  -1    0.54    2.13
  -1  16   1   -3.69    4.24
   1  16   0   10.05    2.82
  -1  16   0   10.31    2.35
   1  16   0    9.44    2.66
   1  16   0    9.02    2.47
  -1 -16   0   14.39    3.92
   1  16   0   11.55    2.38
  -1  16   0    9.09    2.26
  -1  16   0   12.37    2.36
   1  16   0   10.48    1.92
   1  16   0   10.67    2.31
  -1  16   0   12.71    2.40
  -1  16   0   15.36    4.36
  -1 -16  -1   96.01    8.06
  -1  16  -1  101.02    5.79
  -1  16  -1  103.02    5.98
   1  16   1   96.37    5.74
   1  16   1   96.22    5.79
  -1  16  -1  103.41    5.92
   1  16   1  107.06    6.16
   1  16   1   99.66    5.92
  -1  16  -1   97.02    5.90
   1  16   1   89.72    6.16
  -1 -16  -2  141.24   10.42
  -1  16  -2  148.28    8.17
   1  16   2  161.32    8.26
  -1  16  -2  155.62    8.33
   1  16   2  161.66    8.23
   1  16   2  143.84    8.48
  -1  16  -2  151.08    8.34
   1  16   2  144.17    8.45
   1  16   2  147.20    8.29
  -1 -16  -3   45.75    5.17
   1  16   3   38.26    3.25
  -1  16  -3   26.70    2.85
   1  16   3   36.00    3.00
  -1  16  -3   26.35    2.98
  -1  16  -3   30.38    3.15
   1  16   3   29.05    2.69
  -1  16  -3   27.88    3.09
   1  16   3   37.24    3.51
   1  16   3   35.19    3.19
   1  16   3   33.99    3.34
  -1 -16  -4   90.41    7.83
  -1  16  -4   84.98    8.63
   1  16   4   96.62    5.89
  -1  16  -4   93.86    5.71
  -1  16  -4  100.64    5.85
   1  16   4  111.10    5.92
  -1  16  -4  107.04    6.01
   1  16   4   94.92    5.54
  -1  16  -4   99.05    6.03
   1  16   4   95.85    6.06
  -1  16  -4   94.67    6.00
   1  16   4   97.83    5.92
   1  16   4   97.70    6.18
  -1  16  -5   -1.71    3.96
  -1 -16  -5    2.49    3.43
  -1  16  -5    1.39    1.60
  -1  16  -5   -1.66    2.08
   1  16   5    0.31    2.41
  -1  16  -5    2.11    1.97
   1  16   5    1.65    2.25
   1  16   5    1.88    1.51
  -1  16  -5    1.37    2.28
   1  16   5    3.97    2.36
  -1  16  -5    3.66    2.58
   1  16   5    0.13    2.32
  -1  16  -5    1.52    2.30
   1  16   5    3.21    2.62
  -1  16  -6    1.49    1.46
  -1 -16  -6    2.10    3.64
  -1  16  -6    1.73    3.57
  -1  16  -6    5.21    1.87
   1  16   6    3.87    2.39
  -1  16  -6    4.20    2.13
  -1  16  -6    5.11    1.98
   1  16   6    5.22    2.28
  -1  16  -6    3.85    2.19
  -1  16  -6    5.10    2.59
   1  16   6    4.63    2.69
   1  16   6    1.25    2.54
   1  16   6    6.34    2.39
  -1  16  -7   35.62    2.81
  -1 -16  -7   32.43    4.97
  -1 -16  -7   37.36    5.76
  -1  16  -7   37.37    5.99
  -1  16  -7   39.56    3.10
   1  16   7   40.03    3.44
   1  16   7   37.35    3.44
  -1  16  -7   36.30    3.01
  -1  16  -7   39.39    3.31
   1  16   7   36.64    3.82
   1  16   7   36.29    3.26
   1  16   7   34.98    3.46
  -1  16  -7   36.35    3.65
  -1  16  -8   57.12    3.62
  -1  16  -8   45.25    6.39
   1  16   8   57.29    4.14
  -1  16  -8   46.06    3.51
   1  16   8   55.32    4.05
  -1  16  -8   60.44    3.83
  -1  16  -8   52.23    3.89
   1  16   8   49.27    3.88
   1  16   8   49.20    3.97
   1  16   8   48.34    4.24
  -1  16  -8   58.76    4.33
  -1  16  -9  218.91   11.09
  -1  16  -9  203.64   10.91
  -1  16  -9  204.93   11.17
   1  16   9  236.34   11.58
   1  16   9  206.10   11.09
   1  16   9  210.05   11.30
  -1  16  -9  233.35   11.23
   1  16   9  214.63   11.19
  -1  16 -10    4.22    1.91
  -1  16 -10    6.97    2.02
   1  16  10    2.66    2.01
   1  16  10    1.47    2.29
   1  16  10    1.50    2.85
  -1  16 -10    7.56    2.21
   1  16  10    1.20    2.26
  -1  16 -11   97.85    5.61
  -1  16 -11   90.89    5.47
   1  16  11  106.77    6.24
   1  16  11   96.60    5.54
   1  16  11  100.78    5.73
  -1  16 -11  107.69    5.83
   1  16  11   88.53    5.64
  -1  16 -12   87.22    4.80
   1  16  12   74.01    4.59
   1  16  12   80.07    5.21
   1  16  12   77.65    4.72
   1  16  12   77.15    4.72
  -1  16 -13    4.07    1.64
   1  16  13    2.99    2.38
   1  16  13    3.32    1.53
   1  16  13    1.94    1.72
  -1  16 -14   16.49    1.86
   1  16  14   14.36    1.59
   1  16  14   16.82    2.46
   1  16  14   15.04    1.83
  -1  16 -15   35.76    2.41
   1  16  15   32.48    2.24
  -1  16 -16   35.09    2.04
   1  16  16   32.77    2.35
  -1  17  17   46.37    2.52
  -1  17  16   29.96    2.07
  -1  17  16   31.09    1.89
  -1  17  15   24.16    2.17
  -1  17  15   21.65    1.92
  -1  17  15   21.63    2.00
  -1  17  14    7.24    1.73
  -1  17  14    7.61    2.03
   1  17 -14    6.50    1.75
  -1  17  14    8.10    1.84
  -1  17  13   -0.64    2.23
  -1  17  13   -1.48    1.91
  -1  17  13    0.56    1.97
   1  17 -13    0.08    1.76
   1  17 -12    1.93    1.85
  -1  17  12    4.75    2.21
  -1  17  12    2.49    2.47
  -1  17  12    4.90    2.15
   1  17 -12    2.52    1.59
  -1  17  11   54.70    3.90
   1  17 -11   55.66    3.70
   1  17 -11   51.88    3.61
  -1  17  11   47.66    3.84
  -1  17  11   52.43    4.18
   1  17 -10   70.85    4.59
  -1  17  10   76.95    4.88
   1  17 -10   67.11    4.67
  -1  17  10   82.06    5.15
  -1  17  10   79.49    4.91
  -1  17  10   72.52    4.82
  -1  17   9   86.56    5.65
   1  17  -9   95.44    5.44
   1  17  -9   87.50    5.58
  -1  17   9   91.86    6.09
  -1  17   9   96.09    5.75
  -1  17   9   98.66    5.77
  -1  17   8    7.66    2.67
   1  17  -8    6.01    1.89
   1  17  -8    5.35    2.42
  -1  17   8    8.99    3.08
  -1  17   8    5.57    2.53
  -1  17   8    6.20    1.82
  -1  17   8    3.20    2.45
   1  17  -7    3.99    1.76
  -1  17   7    7.10    2.30
   1  17  -7    5.87    2.35
  -1  17   7    8.24    2.03
  -1  17   7    6.35    2.97
  -1  17   7    5.44    2.53
   1  17  -7    5.06    2.79
   1 -17  -6    7.88    4.61
   1  17  -6    6.75    3.93
   1  17  -6    3.61    2.43
  -1 -17   6    6.07    3.20
  -1  17   6   10.26    2.30
   1  17  -6    8.55    2.55
   1  17  -6    5.02    2.86
  -1  17   6    5.61    2.93
   1  17  -6    4.90    2.74
  -1  17   6    3.73    2.49
  -1  17   6    6.77    1.98
   1 -17  -5    4.52    4.14
   1  17  -5    5.32    3.97
  -1  17   5    9.33    2.51
   1  17  -5    4.22    2.40
  -1 -17   5    1.27    3.28
  -1  17   5    7.76    2.16
  -1  17   5    2.26    2.70
  -1  17   5    1.45    1.74
   1  17  -5    6.08    2.38
  -1  17   5    3.87    2.05
   1  17  -5    8.74    2.76
   1  17  -5    7.10    2.94
  -1  17   5    4.07    2.53
  -1  17   5    5.38    3.03
   1  17  -5    7.73    2.88
   1 -17  -4   23.17    4.96
   1  17  -4   22.83    2.95
  -1  17   4   23.00    2.86
  -1  17   4   19.03    2.51
  -1  17   4   18.61    3.06
  -1  17   4   22.96    2.40
   1  17  -4   21.75    2.92
   1  17  -4   21.38    3.29
   1  17  -4   19.85    3.06
  -1  17   4   22.26    2.53
   1  17  -4   18.53    3.25
  -1  17   4   21.26    2.99
   1 -17  -3  934.30   47.00
   1  17  -3  902.03   44.17
  -1  17   3  890.98   44.12
  -1  17   3  917.14   44.06
  -1  17   3  988.33   44.45
   1  17  -3  858.33   43.92
  -1  17   3  953.30   44.15
   1  17  -3  926.53   44.40
   1  17  -3  926.84   44.29
  -1  17   3  914.57   44.22
  -1  17   3  872.35   44.11
   1  17  -3  909.15   44.40
   1 -17  -2    2.02    3.62
  -1  17   2    4.75    2.30
   1  17  -2    4.29    2.40
  -1  17   2    4.21    2.41
  -1  17   2    2.64    1.73
   1  17  -2    4.16    1.74
   1  17  -2    4.11    2.32
  -1  17   2   -0.21    2.08
  -1  17   2    5.71    2.49
   1  17  -2    6.23    2.92
   1  17  -2    9.02    2.86
   1  17  -2    4.88    2.51
  -1  17   2    3.50    2.16
   1 -17  -1  683.44   34.27
  -1 -17   1  613.00   34.05
   1  17  -1  646.02   31.77
  -1  17   1  622.38   31.69
  -1  17   1  685.94   31.95
   1  17  -1  617.29   31.61
  -1  17   1  669.93   31.82
   1  17  -1  666.79   31.86
   1  17  -1  666.67   32.01
  -1  17   1  627.25   31.75
   1  17  -1  684.09   32.03
   1  17  -1  646.52   31.82
  -1  17   1  642.27   31.84
  -1 -17   0    9.73    3.84
  -1  17   0   13.49    2.47
   1  17   0   12.39    2.60
  -1  17   0   11.70    2.62
   1  17   0   11.88    2.07
   1  17   0   14.63    2.41
  -1  17   0   16.15    2.49
  -1  17   0   13.31    2.76
   1  17   0   12.94    2.64
   1  17   0   16.67    3.01
  -1  17   0   13.07    2.41
   1  17   0   18.47    3.04
  -1 -17  -1  228.92   15.00
  -1  17  -1  249.45   12.72
   1  17   1  227.16   12.67
  -1  17  -1  258.22   12.94
   1  17   1  254.94   12.79
  -1  17  -1  269.43   12.94
   1  17   1  250.08   13.07
  -1  17  -1  244.52   12.86
   1  17   1  243.82   13.10
   1  17   1  249.30   12.87
  -1 -17  -2    7.83    3.44
  -1  17  -2    2.59    2.16
  -1  17  -2    2.41    2.19
   1  17   2    3.75    2.06
   1  17   2    5.32    2.01
  -1  17  -2    6.77    2.43
   1  17   2    4.02    2.58
   1  17   2    4.45    2.42
   1  17   2    5.12    2.88
  -1  17  -3   31.47    5.72
  -1 -17  -3   27.81    4.61
   1  17   3   28.88    3.16
  -1  17  -3   34.40    3.04
  -1  17  -3   27.50    2.98
   1  17   3   30.41    2.75
  -1  17  -3   35.99    3.23
   1  17   3   30.62    3.38
   1  17   3   24.13    3.13
   1  17   3   28.40    3.56
  -1  17  -3   32.73    3.25
  -1  17  -4   -1.75    3.69
  -1 -17  -4   -0.42    3.40
   1  17   4   -1.47    2.45
  -1  17  -4   -2.14    2.21
  -1  17  -4    1.82    2.01
   1  17   4    0.09    1.76
  -1  17  -4   -0.12    2.30
   1  17   4   -1.63    2.82
  -1  17  -4    1.26    2.58
  -1  17  -4   -0.68    2.53
   1  17   4   -0.12    2.48
   1  17   4    0.73    2.34
  -1 -17  -5    8.32    3.58
  -1  17  -5    8.15    4.07
  -1  17  -5    3.09    2.18
   1  17   5    1.56    2.42
  -1  17  -5    3.46    2.03
   1  17   5    3.33    1.60
  -1  17  -5    2.18    2.27
   1  17   5    0.25    2.87
   1  17   5    5.87    2.61
  -1  17  -5    2.55    2.60
  -1  17  -5    4.14    2.54
   1  17   5    3.05    2.26
  -1  17  -6   33.49    5.65
  -1  17  -6   35.54    2.95
   1  17   6   38.83    3.35
  -1  17  -6   32.92    3.29
   1  17   6   43.79    3.36
   1  17   6   33.86    3.51
   1  17   6   30.69    3.66
  -1  17  -6   30.51    3.35
  -1  17  -7   16.44    1.90
  -1  17  -7   15.68    2.17
   1  17   7   17.77    2.83
  -1  17  -7   15.66    2.65
   1  17   7   15.81    2.66
  -1  17  -7   19.08    3.00
   1  17   7   15.29    3.27
   1  17   7   19.11    2.71
  -1  17  -8   32.20    2.39
  -1  17  -8   20.53    2.30
  -1  17  -8   31.64    2.92
   1  17   8   27.07    3.43
   1  17   8   23.79    2.82
   1  17   8   21.42    2.96
   1  17   8   26.96    2.97
  -1  17  -9   40.08    3.02
  -1  17  -9   50.71    3.42
   1  17   9   44.90    4.05
   1  17   9   42.11    3.49
   1  17   9   40.61    3.32
   1  17   9   44.05    3.47
  -1  17 -10   26.70    2.35
  -1  17 -10   23.48    2.51
   1  17  10   29.93    2.77
   1  17  10   21.97    2.58
   1  17  10   32.49    3.53
   1  17  10   29.06    2.82
  -1  17 -11    2.51    1.57
   1  17  11    2.14    1.76
   1  17  11    0.88    2.68
   1  17  11    1.60    1.81
   1  17  11    0.70    1.96
  -1  17 -12   64.46    3.84
   1  17  12   59.98    3.78
   1  17  12   66.89    4.42
   1  17  12   66.17    3.94
  -1  17 -13   14.92    1.66
   1  17  13   14.07    1.59
   1  17  13   18.01    2.50
   1  17  13   17.07    1.90
  -1  17 -14   32.00    2.05
   1  17  14   28.46    2.55
   1  17  14   28.88    2.03
  -1 -17 -15    1.75    0.76
   1  17  15    0.87    1.50
   1  17  15    2.13    0.81
   1  17  16    5.99    1.13
  -1  18  16   62.90    3.29
  -1  18  15   71.57    3.73
  -1  18  15   73.17    3.63
  -1  18  14  236.02   11.05
  -1  18  14  203.17   10.87
  -1  18  14  224.02   10.96
  -1  18  13  114.25    6.26
  -1  18  13  112.29    6.08
  -1  18  13  113.49    6.13
  -1  18  12  140.73    7.23
  -1  18  12  143.92    7.43
  -1  18  12  137.60    7.18
   1  18 -12  121.62    6.92
   1  18 -11   40.50    2.87
  -1  18  11   43.13    3.24
   1  18 -11   33.63    2.86
  -1  18  11   38.36    3.46
  -1  18  11   39.99    3.18
   1  18 -10    2.46    1.61
  -1  18  10    1.81    2.23
   1  18 -10    1.44    1.89
  -1  18  10    0.33    2.58
  -1  18  10    0.36    2.25
  -1  18  10    4.50    2.18
  -1  18   9   38.90    3.24
   1  18  -9   35.54    2.72
   1  18  -9   33.56    3.10
  -1  18   9   28.96    3.50
  -1  18   9   33.83    3.20
  -1  18   9   35.50    3.19
  -1  18   8   -0.39    2.41
   1  18  -8    2.15    2.21
  -1  18   8    3.22    2.36
   1  18  -8    1.79    2.61
  -1  18   8    6.80    2.83
  -1  18   8    1.83    2.28
   1  18  -7    2.37    2.29
  -1  18   7    4.48    3.05
  -1  18   7    5.61    2.49
   1  18  -7    2.56    2.78
  -1  18   7    5.00    1.70
  -1  18   7    0.71    2.08
   1  18  -6    0.31    2.39
   1  18  -6    1.97    2.32
   1  18  -6    1.92    2.85
  -1  18   6    3.27    2.98
  -1  18   6    1.06    2.47
  -1  18   6    0.08    1.78
  -1  18   6    2.70    2.07
   1  18  -5   11.84    2.60
  -1  18   5   19.79    2.73
   1  18  -5   15.77    2.76
  -1  18   5   16.24    2.24
   1  18  -5   12.71    2.96
   1  18  -5   13.89    3.18
  -1  18   5   16.51    2.86
  -1  18   5   13.09    2.34
  -1  18   4    6.98    2.43
   1  18  -4    3.74    2.42
   1  18  -4    2.23    2.37
  -1  18   4   -0.09    1.87
   1  18  -4    3.33    2.65
   1  18  -4    1.53    2.85
   1  18  -4    1.73    2.73
  -1  18   4    4.79    2.57
  -1  18   4    0.09    2.00
  -1  18   4    1.85    1.86
  -1  18   4    4.41    2.56
  -1  18   3    3.10    2.36
   1  18  -3   -2.17    2.40
  -1  18   3    3.46    2.49
  -1  18   3    2.59    1.99
   1  18  -3    2.94    2.58
   1  18  -3    4.99    2.85
  -1  18   3    2.96    2.53
  -1  18   3    2.85    2.07
   1  18  -3    2.49    2.79
   1 -18  -2   22.02    4.49
  -1  18   2   20.57    2.76
   1  18  -2   21.43    2.84
   1  18  -2   17.27    2.17
  -1  18   2   19.31    2.85
   1  18  -2   15.94    2.71
  -1  18   2   22.39    2.59
  -1  18   2   18.50    2.86
   1  18  -2   20.08    3.06
   1  18  -2   18.18    3.32
   1  18  -2   19.97    3.05
  -1  18   2   18.90    2.50
   1  18  -1   77.05    5.12
  -1  18   1   83.15    5.00
  -1  18   1   80.71    5.27
   1  18  -1   71.90    4.71
  -1  18   1   83.80    5.01
   1  18  -1   82.40    5.02
   1  18  -1   82.37    5.35
  -1  18   1   80.87    5.23
  -1  18   1   79.65    4.95
   1  18  -1   72.44    5.50
   1  18  -1   81.66    5.21
  -1 -18   0    3.94    3.27
   1  18   0    1.75    2.52
  -1  18   0    3.43    2.28
  -1  18   0    3.52    2.37
   1  18   0    1.24    1.84
   1  18   0    1.71    2.15
  -1  18   0    4.36    2.32
   1  18   0    0.13    2.87
   1  18   0    1.12    2.53
   1  18   0    1.09    2.51
  -1  18   0    2.08    2.27
  -1  18   0    2.66    2.67
  -1 -18  -1   75.63    6.98
  -1  18  -1   78.51    5.13
   1  18   1   86.75    5.51
   1  18   1   86.57    5.30
  -1  18  -1   82.26    5.14
   1  18   1   78.83    5.63
  -1  18  -1   92.76    5.29
   1  18   1   74.81    5.02
   1  18   1   80.54    5.19
  -1  18  -1   79.23    5.07
  -1  18  -2   -0.73    2.18
   1  18   2   -1.22    2.63
  -1  18  -2   -0.86    2.27
   1  18   2    0.53    2.43
   1  18   2    0.38    2.81
   1  18   2    1.25    1.96
  -1  18  -2    2.33    2.23
  -1  18  -3   13.55    2.37
   1  18   3   11.88    3.12
   1  18   3   15.99    2.78
  -1  18  -3   15.93    2.74
   1  18   3   15.43    2.68
   1  18   3   15.24    2.19
  -1  18  -3   14.35    2.64
  -1  18  -3   13.39    2.47
  -1  18  -4    1.69    2.00
  -1  18  -4    0.76    2.38
   1  18   4    0.71    2.36
  -1  18  -4   -0.80    2.57
   1  18   4    0.25    2.73
   1  18   4    0.24    2.50
  -1  18  -4   -0.90    2.38
   1  18   4    2.49    1.73
   1  18   4   -0.10    2.45
  -1  18  -4   -3.05    2.22
  -1  18  -5    4.82    1.95
   1  18   5    3.92    2.47
   1  18   5    6.05    2.97
  -1  18  -5    8.14    2.42
   1  18   5    4.57    2.34
   1  18   5    6.46    1.56
  -1  18  -5    8.01    2.41
   1  18   5    3.82    2.48
  -1  18  -5    2.73    2.14
  -1  18  -6   13.61    2.01
   1  18   6   12.40    2.49
   1  18   6   14.02    3.12
   1  18   6    9.74    2.56
  -1  18  -6    9.55    2.52
  -1  18  -6   12.37    2.49
   1  18   6   10.56    2.57
  -1  18  -7  249.28   12.89
   1  18   7  266.79   13.53
   1  18   7  246.04   13.09
  -1  18  -7  264.45   13.33
   1  18   7  253.24   13.24
   1  18   7  257.36   13.18
  -1  18  -7  276.21   13.31
   1  18   8   89.25    5.36
   1  18   8   95.97    5.98
   1  18   8   88.87    5.45
   1  18   8   90.68    5.42
  -1  18  -8   92.66    5.49
   1  18   9  405.36   20.55
   1  18   9  412.78   20.63
   1  18   9  438.73   20.96
   1  18   9  419.83   20.65
  -1  18  -9  422.69   20.68
   1  18  10   33.35    2.81
   1  18  10   32.00    2.59
   1  18  10   31.27    2.63
   1  18  10   33.20    3.39
   1  18  11   35.41    2.77
   1  18  11   33.82    3.34
   1  18  11   33.90    2.54
   1  18  12   10.25    1.75
   1  18  12    8.67    1.44
   1  18  12   10.35    2.20
   1  18  13   12.65    1.55
   1  18  13   11.63    2.07
   1  18  14    1.24    0.93
   1  18  14    4.44    1.53
   1  18  15   57.15    3.23
  -1  19  14   31.86    1.96
  -1  19  14   31.96    2.10
  -1  19  13   64.77    3.51
  -1  19  13   60.55    3.59
  -1  19  12   11.19    1.82
  -1  19  12   12.28    1.78
  -1  19  12    9.62    1.96
  -1  19  11    5.13    2.16
  -1  19  11    1.13    1.78
  -1  19  11    2.53    1.82
   1  19 -11    1.86    1.40
  -1  19  10   30.77    2.73
  -1  19  10   32.28    3.04
  -1  19  10   32.35    2.77
   1  19 -10   24.90    2.50
  -1  19   9    0.09    2.13
  -1  19   9    2.32    2.46
  -1  19   9    2.88    2.12
   1  19  -9    4.69    1.88
   1  19  -8    2.58    2.31
  -1  19   8    1.13    2.67
  -1  19   8    2.46    2.21
   1  19  -8    1.36    2.03
  -1  19   7    2.49    2.85
  -1  19   7    5.06    2.40
   1  19  -7    4.61    2.53
   1  19  -7    1.76    2.23
  -1  19   6    6.52    2.95
  -1  19   6    1.09    2.42
   1  19  -6    3.27    2.59
  -1  19   6    0.28    2.25
   1  19  -6    4.54    2.38
   1  19  -5    2.36    2.69
   1  19  -5    2.13    2.75
  -1  19   5   -1.32    2.53
  -1  19   5    1.62    1.70
  -1  19   5    3.04    2.25
   1  19  -5    7.04    2.39
   1  19  -5    2.54    2.32
  -1  19   4  312.08   16.59
   1  19  -4  334.18   17.11
   1  19  -4  344.56   17.01
  -1  19   4  349.09   16.93
   1  19  -4  345.60   17.06
   1  19  -4  335.62   16.86
  -1  19   4  333.44   16.81
  -1  19   3   46.29    3.87
   1  19  -3   48.71    3.96
  -1  19   3   38.90    3.80
   1  19  -3   38.77    3.95
   1  19  -3   43.95    3.91
  -1  19   3   45.18    3.34
  -1  19   3   46.59    3.40
  -1  19   3   49.55    3.69
   1  19  -3   48.52    3.75
  -1  19   2  430.63   21.86
   1  19  -2  387.99   21.39
   1  19  -2  459.17   21.94
   1  19  -2  459.53   21.89
  -1  19   2  423.73   21.60
   1  19  -2  449.89   22.01
  -1  19   2  446.70   21.83
  -1  19   2  448.57   21.71
   1  19  -2  468.80   21.87
   1  19  -2  449.13   21.78
  -1  19   2  443.16   21.69
  -1  19   1   34.06    3.39
   1  19  -1   35.66    3.53
   1  19  -1   33.75    3.60
   1  19  -1   38.43    3.84
  -1  19   1   37.60    3.49
  -1  19   1   34.01    3.09
  -1  19   1   40.54    3.22
   1  19  -1   36.85    3.25
   1  19  -1   35.52    3.31
  -1  19   1   32.52    3.15
  -1  19   0    4.50    2.15
   1  19   0    8.26    2.80
   1  19   0    6.06    2.52
  -1  19   0    3.34    2.66
  -1  19   0    5.42    2.22
   1  19   0    5.36    2.58
  -1  19   0    4.97    2.26
   1  19   0    3.56    2.12
  -1  19   0    6.65    2.29
   1  19   0    1.10    2.45
  -1  19  -1   30.08    3.04
   1  19   1   38.33    3.43
   1  19   1   36.41    3.68
  -1  19  -1   34.48    3.15
   1  19   1   31.76    3.27
   1  19   1   31.60    2.93
  -1  19  -1   33.63    3.18
  -1  19  -1   34.41    3.08
   1  19   1   30.32    3.24
  -1  19  -2  122.04    7.35
  -1  19  -2  129.11    7.44
   1  19   2  140.51    7.89
   1  19   2  142.46    7.68
   1  19   2  133.81    7.55
   1  19   2  142.57    7.32
  -1  19  -2  130.28    7.38
  -1  19  -3   33.23    2.89
   1  19   3   31.60    3.61
   1  19   3   28.61    3.29
   1  19   3   32.19    3.21
  -1  19  -3   36.91    3.24
   1  19   3   35.38    2.73
  -1  19  -3   29.13    3.15
  -1  19  -3   29.42    2.98
  -1  19  -4  112.33    6.68
   1  19   4  119.29    6.93
   1  19   4  123.84    7.06
   1  19   4  133.40    7.39
  -1  19  -4  122.50    7.15
  -1  19  -4  126.55    6.98
  -1  19  -4  136.98    7.11
   1  19   4  117.64    6.56
   1  19   4  129.81    7.06
  -1  19  -4  119.30    6.85
  -1  19  -5   17.76    2.10
   1  19   5   15.56    2.54
   1  19   5   14.37    2.49
  -1  19  -5   13.06    2.59
   1  19   5   18.41    3.23
   1  19   5   17.33    2.60
  -1  19  -5   17.23    2.59
   1  19   6   76.60    5.07
  -1  19  -6   80.56    5.15
   1  19   6   88.07    5.57
   1  19   6   79.12    5.00
   1  19   6   87.31    5.17
  -1  19  -6   88.81    5.21
   1  19   7    0.95    2.02
   1  19   7    4.74    2.69
   1  19   7    2.58    1.97
   1  19   7    0.59    2.13
  -1  19  -7   -0.56    2.04
   1  19   8    7.87    1.87
   1  19   8    3.48    2.64
   1  19   8    5.20    1.91
   1  19   8    5.95    2.08
  -1  19  -8    5.87    1.94
   1  19   9   32.00    2.73
   1  19   9   24.84    3.15
   1  19   9   30.84    2.51
   1  19  10   -0.78    1.77
   1  19  10    1.20    1.46
   1  19  10    1.92    2.23
   1  19  11    0.34    1.49
   1  19  11   -0.65    1.22
   1  19  11   -1.95    1.99
   1  19  12   21.30    1.79
   1  19  12   17.28    2.24
   1  19  13   30.60    1.97
   1  19  13   31.63    2.37
   1  19  14    6.16    1.09
  -1  20  13    3.90    1.01
  -1  20  13    2.45    0.76
  -1  20  13    3.98    1.13
  -1  20  12   33.13    2.23
  -1  20  12   26.69    2.09
  -1  20  12   33.74    2.41
  -1  20  11    6.20    1.60
  -1  20  11    5.86    1.77
  -1  20  11    5.82    1.55
  -1  20  10   28.14    2.34
  -1  20  10   30.99    2.71
  -1  20  10   29.41    2.39
  -1  20   9   11.11    2.02
  -1  20   9   11.16    2.34
  -1  20   9    8.30    2.03
   1  20  -9    8.80    1.79
   1  20  -8  178.30    9.33
  -1  20   8  183.10    9.28
  -1  20   8  173.98    9.50
   1  20  -8  172.90    9.25
  -1  20   7    5.37    2.16
  -1  20   7    7.76    2.62
   1  20  -7    5.71    2.23
   1  20  -7    3.00    2.01
   1  20  -6  151.51    7.99
  -1  20   6  141.75    8.16
  -1  20   6  145.37    7.91
  -1  20   6  143.12    7.81
   1  20  -6  142.49    7.91
  -1  20   5    3.95    2.33
   1  20  -5    0.88    2.33
  -1  20   5    4.61    2.25
   1  20  -5    4.39    2.21
   1  20  -4  321.92   16.17
   1  20  -4  320.65   16.10
  -1  20   4  316.10   16.00
   1  20  -4  313.56   15.95
  -1  20   4  315.50   15.91
   1  20  -3   13.96    2.72
   1  20  -3   12.49    2.59
   1  20  -3    9.98    2.79
  -1  20   3   10.06    2.58
   1  20  -3    9.71    2.44
  -1  20   3    9.66    2.33
  -1  20   2  296.15   15.34
  -1  20   2  273.77   15.05
   1  20  -2  308.05   15.45
  -1  20   2  304.96   15.38
   1  20  -2  303.84   15.55
   1  20  -2  331.61   15.47
  -1  20   2  302.50   15.19
   1  20  -2  320.66   15.38
   1  20  -2  303.30   15.31
  -1  20   2  303.33   15.24
  -1  20   1   30.38    2.91
   1  20  -1   25.90    3.52
   1  20  -1   28.94    3.17
  -1  20   1   30.43    2.73
   1  20  -1   35.12    3.28
  -1  20   1   26.90    3.26
   1  20  -1   32.48    2.94
  -1  20   1   30.11    2.85
  -1  20   1   33.21    2.97
   1  20  -1   34.57    3.10
  -1  20   0    2.19    1.99
   1  20   0    2.92    2.41
   1  20   0   -0.21    2.34
   1  20   0    2.98    2.83
  -1  20   0    0.81    1.91
  -1  20   0    1.61    2.47
   1  20   0    0.64    2.02
  -1  20   0    2.25    2.13
  -1  20   0    5.41    2.20
   1  20   0    1.03    2.24
  -1  20  -1   31.96    2.89
   1  20   1   40.82    3.67
  -1  20  -1   28.90    2.86
   1  20   1   34.31    3.23
   1  20   1   34.46    3.25
  -1  20  -1   32.91    3.05
   1  20   1   34.72    2.88
  -1  20  -1   30.68    2.97
   1  20   1   33.22    3.11
  -1  20  -2  162.52    9.15
   1  20   2  185.98    9.66
  -1  20  -2  174.06    9.26
   1  20   2  176.62    9.40
   1  20   2  172.78    9.38
   1  20   2  179.99    9.16
  -1  20  -2  183.10    9.27
  -1  20  -3   21.15    2.25
   1  20   3   23.74    2.70
   1  20   3   21.82    3.23
  -1  20  -3   17.75    2.47
   1  20   3   14.04    2.61
  -1  20  -3   22.39    2.51
   1  20   3   18.73    2.04
   1  20   4   78.57    4.97
   1  20   4   71.50    4.90
   1  20   4   85.46    5.44
  -1  20  -4   82.13    4.95
  -1  20  -4   91.34    5.10
   1  20   5    1.25    1.94
  -1  20  -5    2.71    1.90
   1  20   5    2.31    2.04
   1  20   5    0.11    2.46
   1  20   5    0.92    2.11
  -1  20  -5   -1.48    2.11
   1  20   6   57.76    3.85
   1  20   6   58.28    4.40
   1  20   6   62.97    3.87
   1  20   6   59.23    3.95
  -1  20  -6   60.68    4.01
   1  20   7    4.84    2.43
   1  20   7   -0.07    1.76
   1  20   7    2.29    1.92
  -1  20  -7    1.39    1.83
   1  20   8  209.38   10.73
   1  20   8  206.56   10.63
   1  20   8  222.99   11.04
   1  20   9   44.47    3.06
   1  20   9   41.74    2.85
   1  20   9   51.32    3.51
   1  20  10  247.19   11.25
   1  20  10  209.86   11.05
   1  20  10  228.22   11.49
   1  20  11    8.25    1.36
   1  20  11    6.42    1.75
   1  20  12   41.68    2.52
   1  20  12   49.27    2.84
   1  20  13   -0.09    0.79
  -1  21  12   45.67    2.34
  -1  21  12   35.32    2.31
  -1  21  11    6.12    1.26
  -1  21  11    7.33    1.11
  -1  21  11    6.88    1.34
  -1  21  10    1.39    1.37
  -1  21  10    1.24    1.25
  -1  21  10   -0.65    1.51
  -1  21   9   10.57    1.96
  -1  21   9    7.39    1.60
   1  21  -9   10.23    1.55
  -1  21   8    0.51    1.62
  -1  21   8    1.59    1.94
   1  21  -8    2.80    1.52
  -1  21   7    1.40    1.78
  -1  21   7    1.05    2.11
   1  21  -7   -1.42    1.62
  -1  21   6    6.76    2.45
   1  21  -6    7.17    2.03
  -1  21   6    5.10    2.00
  -1  21   6    7.71    1.89
   1  21  -6    7.14    1.98
  -1  21   5   15.43    2.37
   1  21  -5   16.27    2.35
  -1  21   5   15.81    2.23
   1  21  -5   20.25    2.35
  -1  21   4   86.70    4.89
   1  21  -4   83.41    5.02
  -1  21   4   78.10    4.98
  -1  21   3  109.37    6.36
   1  21  -3  115.06    6.38
   1  21  -3  102.98    6.56
   1  21  -3  113.06    6.31
  -1  21   3  120.83    6.29
   1  21  -3  112.39    6.34
  -1  21   2  116.11    6.75
   1  21  -2  116.61    6.90
   1  21  -2  120.39    6.75
   1  21  -2  118.21    6.69
  -1  21   2  125.16    6.64
   1  21  -2  124.81    6.72
   1  21  -1   33.73    3.37
   1  21  -1   33.85    3.13
   1  21  -1   34.59    3.02
  -1  21   1   35.32    3.12
   1  21  -1   28.54    2.91
  -1  21   1   31.45    2.86
   1  21  -1   37.56    2.91
   1  21   0   46.33    3.88
   1  21   0   50.60    3.60
  -1  21   0   47.75    3.71
   1  21   0   47.64    3.57
   1  21   0   47.33    3.36
   1  21   0   48.41    3.52
  -1  21   0   49.93    3.44
  -1  21  -1   49.14    3.60
   1  21   1   59.82    3.98
  -1  21  -1   56.69    3.82
   1  21   1   62.21    4.03
   1  21   1   57.44    3.89
  -1  21  -1   55.57    3.65
   1  21   1   63.20    4.28
   1  21   1   58.11    3.69
  -1  21  -1   65.55    3.91
  -1  21  -2   68.94    4.34
   1  21   2   68.85    4.50
   1  21   2   74.58    4.84
  -1  21  -2   66.00    4.24
   1  21   2   78.82    4.50
   1  21   2   76.95    4.56
   1  21   2   72.01    4.18
   1  21   3  110.44    6.18
   1  21   3  114.97    6.23
  -1  21  -3  107.84    6.08
   1  21   3  117.89    6.55
   1  21   4  181.03    9.68
   1  21   4  179.21    9.61
   1  21   4  190.76    9.99
  -1  21  -4  207.08    9.84
   1  21   5  139.30    7.21
   1  21   5  125.58    7.11
   1  21   5  142.46    7.57
   1  21   5  142.13    7.31
   1  21   6   14.88    2.40
   1  21   6   14.54    1.94
   1  21   6   17.70    2.14
   1  21   7    5.64    2.15
   1  21   7    2.47    1.45
   1  21   7    6.17    1.72
   1  21   8    3.03    1.23
   1  21   8    1.40    1.87
   1  21   8    0.89    1.52
   1  21   9   15.21    1.42
   1  21   9   15.25    2.09
   1  21  10    0.65    1.46
   1  21  10    0.55    1.14
   1  21  11   46.22    2.84
   1  21  11   49.26    2.63
  -1  22  10    5.28    1.02
  -1  22  10    9.27    1.08
  -1  22   9   21.32    1.87
  -1  22   9   20.51    1.67
  -1  22   8    2.32    1.25
  -1  22   8    0.06    1.50
  -1  22   7   97.24    5.06
  -1  22   7   88.49    5.21
  -1  22   7   89.06    5.05
   1  22  -7   93.86    5.01
  -1  22   6    1.33    1.50
  -1  22   6    0.74    1.83
  -1  22   6    0.06    1.59
   1  22  -6    1.27    1.49
  -1  22   5   58.45    3.49
   1  22  -5   53.73    3.45
  -1  22   5   47.68    3.71
  -1  22   5   54.65    3.55
   1  22  -5   58.07    3.51
  -1  22   4    1.77    1.76
   1  22  -4    3.04    1.62
  -1  22   4    3.37    1.71
  -1  22   3   15.94    2.03
   1  22  -3   14.72    2.00
  -1  22   3   16.27    2.21
   1  22  -3   13.95    1.97
  -1  22   2   13.84    1.99
   1  22  -2   17.34    2.10
  -1  22   2   12.67    2.14
   1  22  -2   13.39    1.98
   1  22  -2   14.86    1.98
  -1  22   1   37.39    2.88
   1  22  -1   47.12    3.07
   1  22  -1   39.96    2.90
   1  22  -1   35.68    3.23
  -1  22   1   39.74    3.15
   1  22  -1   42.33    2.92
  -1  22   0    2.13    1.65
   1  22   0    2.80    1.79
   1  22   0    1.75    2.12
  -1  22   0    0.45    1.98
   1  22   0    3.95    1.67
   1  22   0    2.02    1.48
  -1  22  -1   52.44    3.36
   1  22   1   53.33    3.53
   1  22   1   47.47    3.72
   1  22   1   50.35    3.39
   1  22   1   61.97    3.58
   1  22   2    1.49    1.75
   1  22   2   -1.38    1.74
   1  22   2    3.51    2.13
   1  22   2    0.93    1.51
   1  22   3   69.59    4.48
   1  22   3   72.20    4.20
   1  22   4    4.07    1.57
   1  22   4    4.13    1.99
   1  22   5   19.56    2.03
   1  22   5   18.56    1.86
   1  22   5   15.11    2.22
   1  22   6   42.94    2.70
   1  22   6   34.81    2.50
   1  22   6   39.52    2.94
   1  22   7   91.09    5.17
   1  22   7  100.47    5.56
   1  22   8    8.95    1.33
   1  22   8    8.49    1.59
   1  22   9  101.01    4.78
   1  22   9   81.45    4.84
  -1  23   8    4.21    0.85
  -1  23   7    4.45    1.05
  -1  23   7    4.38    1.01
  -1  23   7    3.56    1.17
  -1  23   6    2.20    1.12
  -1  23   6    3.12    1.18
  -1  23   6   -0.40    1.31
  -1  23   5    5.15    1.34
  -1  23   5    3.31    1.54
  -1  23   4    1.25    1.27
  -1  23   4    4.95    1.67
  -1  23   4    3.84    1.48
  -1  23   3   43.73    2.58
   1  23  -3   34.57    2.44
  -1  23   3   37.36    2.69
  -1  23   2   30.52    2.18
  -1  23   2   29.54    2.36
   1  23  -2   27.88    2.08
  -1  23   1    8.15    1.44
   1  23  -1    6.44    1.21
   1  23   0    6.91    1.52
   1  23   1   10.58    1.67
   1  23   1    9.31    1.81
   1  23   2    6.01    1.54
   1  23   2    2.63    1.64
   1  23   3    0.66    1.41
   1  23   3    1.77    1.54
   1  23   4    0.61    1.47
   1  23   5    1.07    1.31
   1  23   6    2.65    1.11
   1  23   6   -0.62    1.20
   1  23   7    4.67    0.96
   1  23   7    3.88    1.00
   2   0 -24    2.74    0.83
   2   0 -24    3.55    0.80
   2   0 -23   -0.86    1.33
   2   0 -23   -0.26    1.26
  -2   0  23   -1.51    1.31
  -2   0  23    0.31    1.12
  -2   0  23   -1.27    1.01
  -2   0  22   50.73    3.21
   2   0 -22   50.45    3.31
  -2   0  22   52.57    3.32
   2   0 -22   39.95    2.94
   2   0 -22   51.17    3.37
  -2   0  21   -1.59    1.79
   2   0 -21    0.40    1.65
  -2   0  21    0.58    1.79
   2   0 -21    2.13    2.03
   2   0 -21    0.58    2.22
  -2   0  20   15.59    2.42
   2   0 -20   11.87    2.29
  -2   0  20   17.12    2.51
   2   0 -20   14.78    2.86
   2   0 -20   12.12    2.63
  -2   0  19    0.77    2.23
   2   0 -19   -1.91    2.56
   2   0 -19   -0.13    2.53
   2   0 -19   -1.63    2.14
  -2   0  19    3.00    2.25
  -2   0  18    7.04    4.18
  -2   0  18   13.33    2.59
   2   0 -18    9.45    4.50
  -2   0  18   17.30    4.36
  -2   0  18   15.23    2.72
   2   0 -18   14.16    2.87
   2   0 -18   15.07    2.93
   2   0 -18   14.23    2.57
   2   0 -18   10.29    2.80
  -2   0  17    1.62    2.06
  -2   0  17    5.88    3.65
   2   0 -17   -1.11    4.47
   2   0 -17   -3.62    4.19
  -2   0  17   -0.43    3.51
  -2   0  17   -0.80    2.34
   2   0 -17   -1.49    2.40
   2   0 -17    0.13    2.38
   2   0 -17    2.18    2.15
   2   0 -17   -0.39    2.69
   2   0 -16   62.75    7.27
  -2   0  16   62.56    6.30
  -2   0  16   62.62    6.15
   2   0 -16   72.41    6.77
  -2   0  16   69.03    4.42
   2   0 -16   63.25    4.60
   2   0 -16   62.87    4.52
   2   0 -16   57.03    4.34
   2   0 -16   51.76    4.48
  -2   0  16   65.67    4.18
  -2   0  15   -0.24    1.98
   2   0 -15    2.05    2.09
   2   0 -15   -2.98    3.79
  -2   0  15    1.69    1.94
  -2   0  15    2.35    3.16
   2   0 -15   -1.52    2.33
   2   0 -15    0.41    3.61
  -2   0  15    1.11    3.01
  -2   0  14   66.32    4.35
   2   0 -14   77.40    6.59
  -2   0  14   74.57    6.23
   2   0 -14   63.00    5.11
  -2   0  14   64.62    5.94
   2   0 -14   79.98    7.12
  -2   0  14   65.36    4.16
   2   0 -14   63.88    4.40
   2   0 -13    2.79    3.20
  -2   0  13    0.95    2.46
   2   0 -13   -0.34    2.95
   2   0 -13   -0.86    2.31
  -2   0  13    0.89    2.50
   2   0 -12  235.81   13.18
   2   0 -12  218.19   12.17
  -2   0  12  218.51   12.65
   2   0 -12  222.98   11.07
  -2   0  12  232.58   12.83
   2   0 -12  209.61   13.27
  -2   0  12  210.35   11.84
   2   0 -11    1.92    2.10
  -2   0  11    2.51    2.09
   2   0 -11    1.09    2.53
   2   0 -11    0.23    0.96
  -2   0  11   -0.25    1.98
   2   0 -11   -1.21    2.56
  -2   0  11    2.39    1.50
  -2   0  10  466.11   22.97
   2   0 -10  418.10   23.21
   2   0 -10  430.17   22.58
   2   0 -10  466.66   23.21
  -2   0  10  424.60   22.72
   2   0 -10  447.31   21.95
  -2   0  10  458.97   22.34
  -2   0   9    1.85    1.73
  -2   0   9   -0.84    1.58
   2   0  -9    1.80    1.88
   2   0  -9    1.02    2.00
   2   0  -9    1.80    1.16
  -2   0   9    1.03    1.18
  -2   0   8    7.78    1.65
  -2   0   8    7.35    1.69
   2   0  -8   12.63    2.07
   2   0  -8   11.14    2.14
  -2   0   8    8.87    1.45
   2   0  -8   12.70    1.48
  -2   0   7   -1.08    1.24
  -2   0   7    2.07    1.28
   2   0  -7    0.13    1.47
   2   0  -7   -0.15    1.49
  -2   0   7    0.21    1.01
   2   0  -7   -0.47    1.00
  -2   0   6  172.36    9.44
   2   0  -6  178.95    9.52
   2   0  -6  171.73    9.50
  -2   0   6  208.83    9.47
  -2   0   6  171.92    9.25
   2   0  -6  175.18    9.25
  -2   0   5    0.40    1.04
   2   0  -5    0.42    1.32
  -2   0   5    0.25    0.92
   2   0  -5   -0.29    1.15
  -2   0   5    1.12    1.00
   2   0  -5    0.16    1.04
  -2   0   4 9607.63  460.76
  -2   0   4 9756.24  460.61
   2   0  -4 9427.80  460.65
  -2   0   4 9999.00  460.75
   2   0  -4 9641.65  460.67
  -2   0   3    0.35    0.87
  -2   0   3    0.65    0.74
   2   0  -3    0.28    0.75
   2   0  -3    1.31    1.12
   2   0  -3   -1.42    0.99
  -2   0   3   -0.78    0.99
  -2   0   2   11.36    1.34
   2   0  -2    8.38    1.20
  -2   0   1    0.98    0.75
   2   0  -1    0.43    0.78
  -2   0   1    0.08    0.83
   2   0  -1    1.21    0.95
  -2   0   0  224.78   10.98
   2   0   0  218.15   10.86
   2   0   0  211.66   11.00
  -2   0   0  226.94   11.03
  -2   0  -1    0.65    0.81
  -2   0  -1    0.54    0.53
   2   0   1    0.43    0.59
   2   0   1    0.27    0.58
  -2   0  -1    0.84    0.78
   2   0   1    0.19    0.80
   2   0   2 3865.50  170.98
  -2   0  -2 3614.63  171.05
  -2   0  -2 3510.85  170.79
   2   0   2 3478.86  170.87
   2   0   2 3490.58  170.81
  -2   0  -2 3631.60  170.96
   2   0   3    0.63    0.96
  -2   0  -3   -0.32    0.98
  -2   0  -3    0.40    0.96
   2   0   3   -0.69    0.99
   2   0   3    0.26    0.87
  -2   0  -4   33.77    2.76
   2   0   4   40.10    2.71
   2   0   4   35.66    2.63
  -2   0  -4   36.75    2.69
  -2   0  -5    1.49    1.38
   2   0   5   -0.24    1.12
   2   0   5    1.64    1.16
  -2   0  -5   -0.13    1.31
  -2   0  -6  121.36    7.00
   2   0   6  129.99    6.76
  -2   0  -6  104.84    6.75
  -2   0  -6  114.94    5.96
   2   0   7    0.92    1.39
  -2   0  -7    0.20    1.82
  -2   0  -7    2.26    1.93
  -2   0  -7    0.96    0.84
   2   0   8  959.67   45.56
   2   0   8  995.17   45.27
  -2   0  -8  930.84   45.58
  -2   0  -8  884.04   44.24
   2   0   9   -0.25    1.89
   2   0   9    1.19    1.76
  -2   0  -9   -1.55    2.50
   2   0  10  212.41   11.99
  -2   0 -10  193.52   11.98
   2   0  11    0.32    2.38
  -2   0 -11   -0.34    2.94
  -2   0 -12   17.55    2.25
  -2   0 -12   20.33    2.26
   2   0  12   27.60    3.88
  -2   0 -12   20.34    2.25
  -2   0 -12   21.19    3.79
   2   0  13    1.46    1.50
  -2   0 -13    0.82    3.51
   2   0  13    1.59    3.12
  -2   0 -13    0.10    1.90
  -2   0 -13    2.43    1.93
  -2   0 -13    1.33    1.80
  -2   0 -13    1.58    1.42
  -2   0 -14   42.78    3.16
   2   0  14   48.19    3.29
  -2   0 -14   38.46    5.50
   2   0  14   51.73    5.63
  -2   0 -14   45.42    3.55
  -2   0 -14   48.46    3.63
  -2   0 -14   40.08    3.60
   2   0  15    1.20    1.77
  -2   0 -15   -0.46    3.82
   2   0  15    6.25    3.92
  -2   0 -15    0.46    2.32
  -2   0 -15    1.03    2.22
  -2   0 -15   -1.24    2.07
  -2   0 -15    0.28    1.65
  -2   0 -16  209.16   10.58
   2   0  16  208.87   10.63
  -2   0 -16  209.75   13.54
  -2   0 -16  204.96   10.84
  -2   0 -16  185.56   10.67
  -2   0 -16  209.76   10.90
  -2   0 -16  204.81   10.93
   2   0  16  214.30   13.36
  -2   0 -17    0.71    1.66
  -2   0 -17    0.11    2.31
  -2   0 -17    5.23    2.62
   2   0  17   -0.28    1.83
  -2   0 -17    1.22    2.20
  -2   0 -17    0.10    1.79
  -2   0 -18  629.91   30.27
   2   0  18  626.27   30.26
  -2   0 -18  632.76   30.51
  -2   0 -18  632.63   30.57
  -2   0 -18  568.23   30.23
  -2   0 -18  663.04   30.57
  -2   0 -19    0.28    1.85
  -2   0 -19    1.37    2.14
   2   0  19    0.51    1.87
  -2   0 -19   -0.10    1.90
   2   0  19    1.12    1.42
   2   0  20   72.72    4.17
  -2   0 -20   76.93    4.56
   2   0  20   80.11    4.47
  -2   0 -20   72.50    4.49
  -2   0 -20   85.18    4.66
  -2   0 -21    0.28    1.23
  -2   0 -21   -0.18    1.34
   2   0  21    0.40    1.25
  -2   0 -22    1.48    0.74
  -2   0 -22    2.59    0.91
  -2  -1  24    1.42    0.58
   2  -1 -24    0.03    0.71
   2  -1 -24    1.02    0.77
   2  -1 -23   10.30    1.42
   2  -1 -23   12.27    1.53
  -2  -1  23   10.55    1.43
   2  -1 -23    7.00    1.05
  -2   1  23    6.52    1.21
  -2  -1  23    6.92    1.29
  -2  -1  23    7.36    1.18
  -2   1  23    8.42    1.33
   2   1 -23    8.48    1.11
  -2   1  22   35.01    2.70
  -2  -1  22   37.22    2.65
   2  -1 -22   37.62    2.84
  -2  -1  22   37.07    2.82
  -2   1  22   38.82    2.75
   2  -1 -22   36.64    2.56
   2  -1 -22   33.95    2.87
  -2  -1  21    1.93    1.93
   2   1 -21    2.02    1.50
   2  -1 -21    2.81    1.75
  -2   1  21    0.72    1.83
  -2  -1  21    2.48    1.67
   2  -1 -21    3.31    2.20
   2  -1 -21    3.77    2.08
  -2  -1  20    1.61    2.20
   2  -1 -20    3.06    2.06
   2   1 -20    1.87    1.89
  -2   1  20    2.74    2.12
  -2  -1  20    2.94    2.03
   2  -1 -20    0.46    2.20
   2  -1 -20    3.67    2.53
  -2  -1  19   17.80    2.55
   2  -1 -19   15.63    2.82
   2  -1 -19   13.02    2.92
   2   1 -19   12.58    2.39
   2  -1 -19   13.98    2.69
  -2   1  19   15.21    2.62
  -2  -1  19   15.32    2.60
  -2   1  18   12.24    2.59
  -2  -1  18   10.64    2.63
   2  -1 -18   16.72    4.39
  -2  -1  18   15.43    4.07
  -2   1  18   10.94    4.00
  -2  -1  18   13.50    2.42
  -2  -1  18   15.09    4.28
   2  -1 -18   11.12    5.15
   2  -1 -18   19.26    2.82
   2  -1 -18   13.56    2.99
   2  -1 -18   13.81    2.79
   2   1 -18   14.64    2.46
   2  -1 -18   14.21    3.00
   2  -1 -17   92.70    6.14
  -2   1  17   99.30    6.12
  -2  -1  17  100.63    6.07
   2  -1 -17  115.06    8.66
  -2  -1  17  105.06    8.14
  -2   1  17   93.60    8.14
  -2  -1  17  105.01    5.89
   2  -1 -17   96.52    9.12
  -2  -1  17   98.01    8.37
   2  -1 -17   89.09    6.13
   2   1 -17   97.50    5.99
   2  -1 -17   94.48    6.09
   2  -1 -17   95.12    6.17
  -2  -1  16    6.96    2.20
   2  -1 -16    8.00    4.46
  -2  -1  16    7.28    3.59
   2   1 -16    9.23    4.22
   2  -1 -16    7.02    3.85
  -2   1  16    3.78    3.52
  -2  -1  16    6.63    3.69
  -2   1  16    8.94    2.37
  -2  -1  16    5.99    2.26
   2  -1 -16   12.14    2.65
   2  -1 -16   13.28    2.72
   2   1 -16    5.91    2.11
   2  -1 -16    3.92    2.48
  -2   1  15    1.70    2.08
  -2  -1  15    2.15    1.97
   2  -1 -15    3.77    2.12
   2  -1 -15    2.72    2.05
  -2  -1  15    3.23    2.90
   2   1 -15   -0.41    3.78
  -2   1  15    7.33    3.70
   2  -1 -15    8.27    4.01
  -2  -1  15    4.45    1.87
  -2  -1  15    5.91    3.44
   2  -1 -15    3.98    4.25
   2  -1 -15    3.42    2.44
  -2  -1  14    7.59    2.01
  -2   1  14    9.46    2.04
   2  -1 -14   11.67    2.91
  -2  -1  14    7.44    2.98
  -2   1  14    7.31    3.27
   2   1 -14    8.02    3.54
   2  -1 -14    3.44    3.39
   2  -1 -14    6.23    2.11
   2  -1 -14    6.09    2.08
   2  -1 -14   10.60    2.26
  -2  -1  14   11.07    3.27
   2  -1 -14    7.67    3.62
  -2  -1  14    8.44    1.83
   2   1 -13   -2.76    3.03
  -2   1  13    3.71    2.86
  -2  -1  13    0.57    2.55
   2  -1 -13    0.69    2.36
   2   1 -13    1.89    2.17
   2  -1 -13    2.77    2.87
   2   1 -13    1.25    1.40
  -2  -1  13    2.88    2.55
   2  -1 -13    2.41    3.14
  -2  -1  13    1.69    1.94
   2   1 -12   67.28    5.66
  -2  -1  12   69.98    5.06
   2  -1 -12   73.63    5.74
   2  -1 -12   59.67    4.85
   2   1 -12   60.28    4.63
  -2   1  12   67.35    5.35
   2   1 -12   58.31    3.57
   2  -1 -12   58.64    3.45
   2  -1 -12   56.11    5.64
  -2  -1  12   54.31    4.92
  -2  -1  12   51.96    4.23
   2   1 -11   11.90    2.40
   2   1 -11   14.12    3.06
   2  -1 -11   11.71    2.64
  -2   1  11   15.71    2.75
  -2  -1  11    8.59    2.24
   2  -1 -11   15.51    3.00
   2   1 -11   11.20    1.34
   2  -1 -11   10.47    1.23
   2  -1 -11   16.72    2.97
  -2  -1  11    9.43    2.49
  -2  -1  11   11.80    2.06
  -2   1  11   10.69    1.74
   2  -1 -11   11.41    1.83
   2   1 -10  435.99   22.19
   2  -1 -10  435.37   22.79
  -2   1  10  401.40   22.38
  -2  -1  10  491.50   22.53
   2   1 -10  468.34   22.91
   2  -1 -10  465.91   22.50
   2   1 -10  442.22   21.25
  -2  -1  10  460.47   22.64
   2  -1 -10  422.41   22.90
  -2  -1  10  443.04   22.09
   2   1 -10  402.44   21.33
  -2   1  10  438.82   21.86
   2  -1 -10  452.16   21.91
  -2  -1   9  106.63    6.68
   2   1  -9  111.54    6.96
   2  -1  -9  119.07    6.82
   2   1  -9  107.99    6.50
   2  -1  -9  104.15    6.87
  -2   1   9  112.48    6.71
  -2  -1   9  117.56    6.64
  -2   1   9  116.68    6.24
   2   1  -9  100.84    5.81
   2  -1  -9  106.84    6.29
  -2  -1   9  107.18    6.36
  -2  -1   8  451.05   22.29
   2  -1  -8  436.71   22.27
  -2   1   8  473.69   22.32
   2  -1  -8  440.73   22.38
   2   1  -8  470.05   22.49
  -2  -1   8  432.27   22.06
   2   1  -8  456.61   22.16
  -2   1   8  447.83   21.83
   2  -1  -8  409.44   21.88
   2   1  -8  425.09   21.58
  -2  -1   8  440.15   21.99
  -2  -1   7   17.27    1.91
  -2   1   7   17.64    2.03
   2   1  -7   14.74    2.14
   2  -1  -7   17.21    2.17
   2  -1  -7   14.71    2.17
   2   1  -7   15.83    2.08
  -2  -1   7   13.09    1.80
   2  -1  -7   15.97    1.90
   2   1  -7   18.16    1.61
  -2   1   7   17.70    1.67
  -2  -1   7   17.19    1.82
  -2  -1   6  547.52   27.14
   2  -1  -6  486.88   27.14
   2  -1  -6  560.57   27.19
   2   1  -6  572.14   27.25
  -2  -1   6  567.65   26.97
   2   1  -6  564.49   27.17
  -2   1   6  571.46   27.15
  -2   1   6  563.80   26.95
  -2  -1   6  554.79   27.01
   2  -1  -6  527.01   27.00
   2   1  -6  547.73   26.83
  -2  -1   5   17.26    1.65
  -2  -1   5   16.03    1.41
   2  -1  -5   13.53    1.57
   2   1  -5   12.15    1.65
   2   1  -5   15.53    1.80
  -2   1   5   12.07    1.50
  -2   1   5   11.81    1.56
   2  -1  -5   14.22    1.77
   2   1  -5   12.92    1.45
  -2  -1   5   14.22    1.52
  -2  -1   4  693.68   32.84
   2  -1  -4  640.72   32.64
  -2  -1   4  674.53   32.55
   2   1  -4  714.09   32.82
  -2   1   4  783.67   32.90
   2  -1  -4  635.28   32.76
   2   1  -4  659.64   32.68
  -2  -1   4  703.09   32.79
  -2   1   4  609.24   32.75
  -2  -1   3 1390.73   63.80
  -2  -1   3 1437.35   63.41
   2  -1  -3 1198.08   63.64
   2  -1  -3 1297.89   63.43
   2   1  -3 1253.86   63.59
  -2   1   3 1349.05   63.71
   2  -1  -2  143.97    7.25
  -2  -1   2  148.71    7.35
   2  -1  -2  124.64    7.15
   2   1  -2  135.84    7.23
   2  -1  -2  142.79    6.85
  -2   1   2  135.04    7.17
   2  -1  -1   39.96    2.54
   2   1  -1   39.62    2.53
  -2   1   1   44.57    2.20
  -2  -1   1   35.91    2.44
   2  -1  -1   40.28    2.53
   2  -1  -1   44.94    2.69
  -2  -1   1   37.46    2.77
   2   1   0    1.00    0.41
  -2   1   0    1.51    0.32
   2  -1   0    2.81    0.78
   2   1   0    0.81    0.73
  -2  -1   0    1.99    0.76
   2  -1   0    2.48    0.74
  -2  -1   0    1.70    0.79
  -2   1   0    2.01    0.83
   2  -1   0    1.83    0.95
   2   1   0    0.67    0.85
  -2  -1   0    2.40    0.93
  -2  -1  -1  328.34   16.44
  -2  -1  -1  323.58   16.27
  -2   1  -1  342.22   16.16
   2  -1   1  346.73   16.13
   2   1   1  322.60   16.21
   2  -1   1  319.76   16.38
   2   1   1  330.56   16.42
  -2  -1  -1  327.23   16.39
  -2   1  -1  353.54   16.53
   2  -1   2  875.67   40.40
   2   1   2  850.16   40.55
   2   1   2  852.57   40.35
  -2  -1  -2  810.27   40.37
  -2   1  -2  813.47   40.29
  -2   1  -2  815.89   40.51
   2   1   2  831.33   40.41
  -2  -1  -2  900.00   40.45
   2  -1   2  810.54   40.29
   2   1   3   36.16    2.60
   2  -1   3   36.53    2.44
  -2  -1  -3   32.02    2.55
  -2   1  -3   32.62    2.43
   2   1   3   40.36    2.49
  -2  -1  -3   35.22    2.49
   2  -1   3   36.60    2.24
   2   1   3   33.29    2.39
  -2  -1  -3   39.66    2.45
   2   1   4   21.21    2.01
   2  -1   4   22.34    1.90
  -2  -1  -4   27.39    2.26
  -2  -1  -4   24.09    2.12
  -2   1  -4   18.90    1.99
   2   1   4   24.79    1.97
   2  -1   4   22.15    1.63
  -2   1  -5  475.19   23.73
  -2   1  -5  488.81   24.60
  -2  -1  -5  515.18   24.65
   2   1   5  505.81   24.48
   2  -1   5  490.16   24.22
  -2   1  -5  473.24   24.45
   2   1   5  518.08   24.45
  -2  -1  -5  511.99   24.50
  -2  -1  -6 3471.89  161.01
   2  -1   6 3616.45  160.61
   2   1   6 3764.30  160.92
  -2   1  -6 3230.37  159.77
  -2   1  -6 3416.47  161.05
   2   1   6 3230.72  160.72
  -2   1  -6 3408.45  160.90
  -2  -1  -6 3466.60  160.89
  -2  -1  -7 3282.68  157.06
   2   1   7 3286.61  156.77
   2  -1   7 3339.65  156.53
  -2   1  -7 3238.83  157.02
  -2  -1  -7 3222.95  156.90
  -2   1  -7 3227.31  156.96
   2   1   7 3386.88  156.83
  -2  -1  -7 3218.31  156.02
   2  -1   8  965.55   47.91
   2   1   8 1034.08   47.80
   2  -1   8 1025.95   47.50
   2   1   8  957.11   47.73
  -2   1  -8  914.59   47.92
  -2  -1  -8  944.69   46.87
  -2  -1  -8  977.72   47.98
   2  -1   9    6.77    2.15
   2   1   9    3.48    1.97
  -2   1  -9    5.50    2.46
  -2  -1  -9    5.21    1.36
   2   1   9    4.74    2.21
  -2  -1  -9    4.90    2.68
   2  -1  10   48.26    4.40
   2   1  10   47.46    4.37
  -2  -1 -10   40.48    4.57
  -2   1 -10   38.61    4.48
   2  -1  11   35.22    4.11
   2   1  11   33.85    3.98
  -2   1 -11   37.46    4.47
  -2  -1 -11   36.65    4.46
  -2   1 -12  244.02   15.25
   2   1  12  250.96   14.85
  -2  -1 -12  224.70   15.00
   2  -1  12  298.36   15.46
  -2   1 -12  260.31   13.08
  -2  -1 -12  264.62   13.07
  -2   1 -12  260.79   13.13
  -2   1 -12  254.43   13.06
  -2  -1 -12  252.04   13.04
  -2   1 -13  202.75   10.21
  -2  -1 -13  202.20   10.16
   2  -1  13  190.89   10.20
   2   1  13  210.28   10.32
  -2  -1 -13  197.37   12.80
  -2   1 -13  194.92   12.73
   2   1  13  195.92   12.28
   2  -1  13  210.74   12.71
  -2  -1 -13  204.87   10.40
  -2   1 -13  191.07   10.36
  -2   1 -13  193.44   10.44
  -2  -1 -13  190.88   10.34
  -2   1 -13  197.43   10.38
  -2   1 -14  198.62    9.88
  -2  -1 -14  184.43    9.78
   2   1  14  198.93    9.97
   2  -1  14  189.64    9.86
   2   1  14  174.75   11.95
  -2  -1 -14  178.04   12.52
  -2   1 -14  196.26   12.71
   2  -1  14  213.96   12.71
  -2  -1 -14  186.00   10.03
  -2   1 -14  189.10   10.04
  -2   1 -14  182.27   10.10
  -2   1 -14  185.85   10.07
  -2  -1 -14  188.86   10.08
  -2  -1 -15   65.09    3.99
  -2   1 -15   65.65    4.13
   2   1  15   62.39    4.12
   2  -1  15   64.16    4.05
  -2  -1 -15   66.73    6.95
   2   1  15   55.64    6.09
  -2   1 -15   53.27    6.38
   2  -1  15   57.11    6.35
  -2   1 -15   65.68    4.42
  -2  -1 -15   63.10    4.41
  -2   1 -15   63.23    4.46
  -2   1 -15   65.46    4.39
  -2  -1 -15   61.12    4.42
  -2   1 -15   60.19    4.11
  -2   1 -16    0.29    1.70
  -2  -1 -16    1.75    1.62
   2  -1  16    1.61    1.77
  -2   1 -16    0.46    1.59
   2   1  16    1.85    1.88
  -2  -1 -16   -2.35    3.79
   2   1  16   -3.88    3.61
  -2   1 -16    3.21    3.88
   2  -1  16   -2.10    3.57
  -2   1 -16   -0.12    2.24
  -2  -1 -16    1.27    2.13
  -2  -1 -16   -0.82    2.38
  -2   1 -16    2.61    2.43
  -2   1 -16    0.89    1.75
  -2   1 -16    1.60    2.25
   2  -1  16    4.50    3.75
  -2   1 -17   54.90    3.86
  -2  -1 -17   60.60    3.75
  -2  -1 -17   64.09    4.27
  -2   1 -17   56.42    4.15
   2  -1  17   59.37    3.78
   2   1  17   60.36    3.95
  -2  -1 -17   61.76    4.33
  -2   1 -17   58.33    4.24
  -2  -1 -17   60.20    4.31
  -2   1 -17   51.90    3.75
  -2  -1 -17   48.51    3.94
  -2   1 -17   62.71    4.28
  -2   1 -18    6.05    1.73
  -2  -1 -18    5.62    2.47
  -2   1 -18    4.06    2.45
  -2  -1 -18    6.94    2.21
  -2   1 -18    4.52    2.33
   2   1  18    5.40    1.89
   2  -1  18    5.23    1.61
  -2  -1 -18    5.58    2.22
   2   1  18   10.92    2.27
   2  -1  18    9.07    2.34
  -2   1 -18    6.83    2.18
  -2  -1 -18    5.18    1.85
   2  -1  19   52.29    3.32
   2  -1  19   41.44    2.92
   2   1  19   49.15    3.13
  -2   1 -19   48.01    3.45
  -2  -1 -19   43.21    3.38
   2  -1  19   48.70    3.44
  -2   1 -19   46.41    3.35
  -2  -1 -19   41.18    3.38
   2   1  19   48.45    3.53
  -2  -1 -19   51.15    3.58
  -2   1 -19   43.45    3.57
  -2  -1 -19   42.22    3.05
  -2  -1 -20    4.36    1.89
  -2   1 -20    5.33    1.93
  -2  -1 -20    5.49    1.75
  -2   1 -20    4.25    1.77
   2  -1  20    4.38    1.60
  -2  -1 -20    3.28    1.64
   2   1  20    4.76    1.77
   2  -1  20    4.49    1.82
  -2   1 -20    2.50    1.58
   2   1  20    3.10    1.31
   2  -1  20    3.95    1.04
  -2  -1 -21   25.21    2.12
  -2   1 -21   28.91    2.17
   2  -1  21   29.30    2.09
  -2  -1 -21   28.15    2.09
   2   1  21   28.97    2.17
  -2   1 -21   26.26    2.01
   2   1  21   24.31    1.72
  -2   1 -22    3.70    0.68
   2   1  22    3.20    0.90
  -2  -1 -22    5.38    0.84
  -2   1 -22    5.71    0.99
  -2  -1 -22    5.02    0.93
  -2  -2  24   -0.60    0.60
  -2   2  24   -0.16    0.53
   2  -2 -24   -1.51    0.70
   2   2 -24    0.46    0.64
   2  -2 -24   -0.12    0.66
   2   2 -23   64.77    3.70
  -2   2  23   76.06    3.92
  -2  -2  23   62.98    3.71
   2   2 -23   71.51    3.90
   2  -2 -23   73.85    3.92
  -2   2  23   66.77    3.72
  -2  -2  23   71.52    3.94
   2  -2 -23   67.05    3.73
   2  -2 -23   74.92    3.95
   2   2 -23   77.49    3.92
   2   2 -22    6.69    1.89
   2  -2 -22    8.32    1.95
   2  -2 -22    6.95    1.78
  -2  -2  22    8.75    1.82
  -2   2  22    7.05    1.77
  -2   2  22    5.45    1.44
   2  -2 -22    6.60    1.58
   2   2 -22    3.10    1.12
  -2  -2  22    6.10    1.39
  -2   2  22    6.80    1.67
  -2  -2  21  156.06    8.62
  -2   2  21  156.96    8.73
   2  -2 -21  168.41    8.80
  -2  -2  21  170.53    8.76
  -2   2  21  179.86    8.77
   2   2 -21  152.55    8.38
   2  -2 -21  167.69    8.76
   2   2 -21  167.01    8.79
   2  -2 -21  168.56    8.85
   2  -2 -20   21.44    2.92
   2   2 -20   26.71    2.93
   2  -2 -20   20.25    2.95
   2   2 -20   25.65    3.01
  -2  -2  20   28.43    2.78
  -2   2  20   27.50    2.68
   2  -2 -20   23.77    2.79
   2   2 -20   21.84    2.39
  -2   2  20   27.89    2.79
  -2  -2  20   20.40    2.56
  -2  -2  19  158.76    8.78
  -2   2  19  169.34    8.92
  -2  -2  19  184.90    8.81
  -2   2  19  168.25    8.71
   2   2 -19  157.00    8.84
   2  -2 -19  144.04    8.84
   2  -2 -19  155.78    8.93
   2   2 -19  145.59    8.53
   2   2 -19  154.59    8.82
   2  -2 -19  161.54    8.93
  -2   2  18   39.20    3.64
  -2  -2  18   45.65    3.64
  -2  -2  18   43.60    5.37
   2  -2 -18   39.72    5.63
  -2   2  18   31.44    5.41
   2   2 -18   34.14    6.19
  -2  -2  18   46.39    5.79
  -2   2  18   40.83    3.38
  -2  -2  18   47.76    3.52
   2  -2 -18   33.07    6.11
  -2   2  18   37.88    5.49
   2   2 -18   42.83    3.71
   2  -2 -18   33.47    3.63
   2   2 -18   41.96    3.39
   2  -2 -18   38.25    3.65
   2   2 -18   45.63    3.76
   2  -2 -18   43.66    3.88
   2  -2 -17   60.08    4.59
   2   2 -17   54.60    4.49
  -2   2  17   60.50    4.51
  -2  -2  17   64.96    4.47
  -2   2  17   81.38    7.22
   2  -2 -17   78.90    6.99
  -2  -2  17   75.60    6.66
   2   2 -17   46.09    6.78
  -2   2  17   57.57    6.53
   2  -2 -17   61.82    7.28
  -2  -2  17   62.27    4.22
  -2  -2  17   65.34    6.65
  -2   2  17   55.62    4.22
   2   2 -17   63.17    4.54
   2  -2 -17   68.73    4.73
   2  -2 -17   62.87    4.54
   2   2 -17   61.68    4.33
   2   2 -17   58.42    4.51
  -2  -2  16 1045.93   48.25
  -2   2  16 1015.05   48.21
  -2  -2  16 1052.66   51.03
   2  -2 -16  971.45   51.57
   2   2 -16  983.35   51.55
  -2   2  16 1047.86   50.90
  -2   2  16 1034.88   51.09
  -2  -2  16  947.83   50.32
   2  -2 -16 1037.02   51.08
  -2  -2  16 1028.62   48.43
  -2   2  16 1018.59   48.46
   2  -2 -16 1004.25   48.48
   2   2 -16  972.65   48.38
   2   2 -16  967.84   48.41
   2  -2 -16  969.64   48.42
   2   2 -16  982.98   48.35
   2  -2 -16  965.33   48.39
   2   2 -16  954.03   48.35
  -2   2  15   11.00    1.98
   2  -2 -15    4.98    4.16
  -2  -2  15    6.73    3.28
  -2   2  15    9.32    3.35
   2   2 -15    2.93    4.17
  -2  -2  15    6.37    1.93
  -2   2  15    6.26    2.18
  -2  -2  15    4.99    1.98
  -2   2  15    3.63    3.56
  -2  -2  15    5.23    3.20
   2  -2 -15    9.30    2.97
   2  -2 -15    7.07    4.15
   2  -2 -15    5.85    2.26
   2   2 -15    4.47    1.80
   2   2 -15    9.17    2.24
   2  -2 -15    5.50    2.13
   2   2 -15    3.52    2.01
   2   2 -15    8.69    2.01
   2   2 -15    3.71    2.31
   2  -2 -15    5.56    2.35
  -2   2  14   66.17    4.21
  -2  -2  14   57.24    4.07
   2   2 -14   53.39    6.07
   2  -2 -14   59.11    6.11
   2  -2 -14   64.52    5.20
  -2  -2  14   65.05    5.58
  -2   2  14   58.00    5.90
   2   2 -14   51.71    4.11
   2  -2 -14   62.52    4.22
   2   2 -14   56.97    4.09
   2  -2 -14   56.71    4.15
  -2  -2  14   64.93    3.91
  -2   2  14   63.54    3.85
   2   2 -14   59.98    4.16
   2  -2 -14   64.33    4.23
   2   2 -14   56.98    6.25
   2  -2 -14   75.62    6.73
  -2  -2  14   61.09    5.72
  -2   2  14   57.88    5.68
  -2  -2  14   62.25    4.91
  -2  -2  13  144.53    7.88
   2  -2 -13   99.15    7.21
   2   2 -13   98.71    6.80
   2  -2 -13  105.08    8.00
   2   2 -13  118.66    8.28
  -2   2  13  119.20    7.93
   2   2 -13  108.77    5.92
   2   2 -13  102.08    8.25
  -2  -2  13  120.16    7.93
  -2   2  13  111.63    7.71
   2  -2 -13   85.17    8.05
  -2  -2  13   96.72    6.85
  -2   2  12   56.71    5.20
   2   2 -12   57.04    4.54
   2  -2 -12   65.21    5.61
   2  -2 -12   61.22    5.03
  -2  -2  12   65.91    5.02
   2   2 -12   66.75    5.79
   2   2 -12   63.98    3.70
  -2  -2  12   57.71    5.08
  -2   2  12   70.36    5.33
   2   2 -12   65.83    5.81
   2  -2 -12   60.10    5.69
   2  -2 -12   52.01    4.14
  -2  -2  12   56.69    4.51
   2  -2 -11  410.16   20.81
   2  -2 -11  392.58   21.12
   2   2 -11  384.69   21.10
  -2   2  11  417.68   21.03
  -2  -2  11  404.08   20.65
   2   2 -11  370.33   20.29
   2   2 -11  402.33   19.40
   2  -2 -11  395.19   21.38
  -2  -2  11  408.96   20.92
  -2   2  11  398.78   20.86
   2   2 -11  376.46   21.19
  -2  -2  11  398.42   20.41
   2  -2 -11  389.70   20.16
  -2  -2  10   29.12    3.08
   2  -2 -10   28.45    3.65
   2  -2 -10   24.14    3.28
   2   2 -10   35.84    3.19
   2   2 -10   37.92    3.91
  -2   2  10   35.84    3.51
   2   2 -10   37.42    2.21
  -2   2  10   32.18    3.29
  -2  -2  10   35.57    3.38
   2  -2 -10   31.16    3.72
   2   2 -10   31.28    3.70
   2  -2 -10   31.53    3.03
  -2   2  10   26.41    2.47
  -2  -2  10   37.96    3.17
   2   2  -9   95.48    5.83
   2  -2  -9   93.76    6.14
   2   2  -9   94.44    6.21
   2  -2  -9   92.09    6.18
   2  -2  -9   94.50    5.74
  -2  -2   9  100.98    5.89
  -2   2   9  103.04    6.14
  -2   2   9   91.63    5.02
  -2   2   9   99.23    6.03
  -2  -2   9  102.05    6.06
  -2   2   9   88.34    5.34
   2   2  -9   87.70    4.93
  -2  -2   9   97.39    5.81
  -2   2   8  183.12    9.66
  -2  -2   8  170.64    9.59
   2   2  -8  177.50    9.89
   2  -2  -8  171.81    9.50
   2  -2  -8  178.52    9.79
   2  -2  -8  174.63    9.77
  -2  -2   8  184.19    9.45
   2   2  -8  169.28    9.52
   2   2  -8  163.54    8.85
  -2   2   8  166.37    9.13
  -2   2   7  449.77   22.43
  -2  -2   7  473.31   22.51
   2  -2  -7  453.15   22.51
   2   2  -7  463.32   22.45
   2  -2  -7  423.30   22.53
  -2  -2   7  498.37   22.33
   2  -2  -7  465.50   22.40
   2   2  -7  457.54   22.65
  -2   2   7  445.37   22.54
   2   2  -7  419.51   21.88
  -2   2   7  423.44   22.08
  -2   2   6  159.15    7.80
  -2  -2   6  143.12    7.73
  -2   2   6  153.57    7.94
   2  -2  -6  155.18    7.81
   2  -2  -6  150.34    7.80
   2  -2  -6  134.78    7.86
   2   2  -6  137.45    7.77
  -2  -2   6  124.54    7.44
   2   2  -6  138.81    7.88
  -2   2   6  151.20    7.55
   2   2  -6  131.44    7.34
   2  -2  -5 1074.51   49.82
   2   2  -5 1090.54   49.81
  -2  -2   5 1044.83   49.63
  -2   2   5 1024.28   49.60
  -2   2   5 1084.23   49.80
   2   2  -5  973.92   49.67
   2  -2  -5 1037.75   49.57
  -2  -2   5 1014.27   49.35
  -2   2   5  976.64   49.41
   2   2  -5  981.20   49.36
  -2  -2   5 1063.45   49.62
   2   2  -4   45.38    3.02
   2  -2  -4   45.56    3.03
  -2  -2   4   48.05    3.00
  -2   2   4   53.05    3.01
   2  -2  -4   50.29    3.19
   2   2  -4   39.75    3.06
  -2   2   4   42.12    3.04
   2  -2  -4   47.12    2.82
  -2  -2   4   38.48    2.54
  -2   2   4   45.02    2.79
   2   2  -4   46.60    2.83
  -2   2   3  284.92   14.81
   2  -2  -3  281.07   14.77
   2   2  -3  289.90   14.77
  -2  -2   3  291.95   14.85
   2  -2  -3  309.10   14.84
   2  -2  -3  295.94   14.50
  -2  -2   3  303.04   14.38
   2   2  -3  293.66   14.71
  -2   2   3  309.42   14.65
   2  -2  -2   88.51    4.36
  -2   2   2   89.71    4.40
  -2  -2   2   86.25    4.41
   2   2  -2   75.67    4.26
  -2  -2   2   68.92    3.75
   2  -2  -2   81.51    3.86
   2   2  -2   78.39    4.32
   2  -2  -2   88.20    4.44
   2  -2  -2   93.35    4.37
  -2   2   2   86.96    4.14
   2   2  -2   59.91    3.86
   2   2  -2   70.41    4.21
  -2   2   2   73.68    4.14
  -2  -2   2   83.04    4.38
   2  -2  -1 3585.21  169.04
   2   2  -1 3443.02  168.80
   2   2  -1 3581.42  169.12
  -2   2   1 3697.81  168.92
  -2  -2   1 3501.71  169.00
   2  -2  -1 3444.29  169.08
   2   2  -1 3492.89  169.10
   2  -2  -1 3432.55  169.16
  -2  -2   1 3899.88  169.34
   2   2   0    7.95    0.60
   2  -2   0    6.09    0.94
  -2   2   0    5.84    0.80
  -2  -2   0    9.12    1.07
   2  -2   0    6.46    0.90
  -2   2   0    5.88    0.96
  -2  -2   0    7.94    1.03
   2   2   0    8.69    0.95
   2  -2   0    6.29    1.17
   2   2   0    9.57    1.18
  -2  -2   0    7.96    1.27
   2  -2   1 1790.59   84.64
  -2   2  -1 1663.70   84.64
   2   2   1 1821.06   84.67
   2   2   1 1840.18   85.03
  -2   2  -1 1790.57   84.92
  -2  -2  -1 1779.84   84.91
  -2  -2  -1 1761.71   84.94
   2   2   1 1746.61   84.95
   2  -2   1 1839.87   84.96
  -2   2  -2    5.02    1.11
   2   2   2    8.96    1.27
   2  -2   2    7.19    0.51
  -2   2  -2    5.79    1.02
  -2  -2  -2    4.66    1.09
   2   2   2    4.40    0.87
  -2  -2  -2    6.41    1.00
   2   2   2    6.08    1.20
   2  -2   2    4.65    1.05
  -2  -2  -3  991.36   48.29
   2  -2   3 1015.08   48.02
  -2   2  -3  952.25   48.30
   2   2   3 1046.76   48.41
   2   2   3 1016.88   48.13
  -2  -2  -3  972.65   48.21
  -2   2  -3  964.72   48.19
  -2  -2  -3  992.62   48.04
   2  -2   3 1018.61   47.89
   2  -2   4   10.90    1.35
  -2  -2  -4   13.15    1.72
   2   2   4   13.71    1.73
  -2   2  -4   12.78    1.26
  -2  -2  -4   14.83    1.82
  -2   2  -4    9.78    1.62
   2  -2   4   12.43    1.15
  -2  -2  -5  858.31   40.85
   2  -2   5  807.74   40.32
   2   2   5  846.30   40.81
  -2   2  -5  823.68   40.11
  -2   2  -5  822.30   40.79
  -2  -2  -5  872.19   40.79
   2   2   5  840.11   40.65
  -2  -2  -6   31.43    2.70
   2   2   6   25.20    2.49
   2  -2   6   24.69    2.05
  -2   2  -6   20.38    1.60
  -2  -2  -6   33.52    2.82
  -2   2  -6   20.09    2.51
   2   2   6   33.07    2.65
   2  -2   7  380.51   18.17
   2   2   7  360.73   18.05
   2   2   7  371.45   18.10
   2  -2   7  363.86   17.51
  -2  -2  -7  348.33   18.10
   2   2   7  342.38   17.88
  -2   2  -7  325.34   18.08
   2  -2   7  302.04   17.84
  -2  -2  -7  332.30   18.02
   2   2   8  862.22   43.36
   2  -2   8  886.73   43.43
   2   2   8  869.41   43.33
   2   2   8  863.41   43.28
  -2  -2  -8  888.24   42.56
  -2   2  -8  850.63   43.51
  -2  -2  -8  892.55   43.55
   2  -2   8  887.23   43.36
   2   2   9  271.43   14.64
   2  -2   9  256.79   14.56
   2   2   9  268.95   13.09
   2   2   9  287.14   14.64
  -2  -2  -9  255.52   13.60
  -2  -2  -9  270.50   14.78
  -2   2  -9  257.72   14.76
   2  -2   9  260.94   14.53
   2   2   9  259.53   14.46
   2  -2  10    3.18    2.39
   2   2  10    2.54    2.41
   2   2  10    3.90    1.10
  -2   2 -10    6.64    2.72
   2   2  10    4.43    2.33
  -2  -2 -10    4.10    1.62
   2  -2  10    5.86    2.49
  -2  -2 -10    6.00    2.74
   2   2  11  145.95    9.35
   2  -2  11  150.13    9.46
   2   2  11  144.81    9.18
  -2   2 -11  145.56    9.66
  -2  -2 -11  133.02    9.46
   2  -2  11  140.41    9.21
   2   2  12    3.95    2.90
   2  -2  12    9.54    3.17
  -2   2 -12   12.76    3.51
  -2  -2 -12    5.77    3.60
   2   2  12    8.19    3.06
   2  -2  12    4.36    2.97
  -2  -2 -12    4.50    1.76
  -2   2 -12    7.27    1.88
  -2  -2 -12    3.61    1.78
  -2  -2 -12    2.49    1.80
  -2   2 -12    5.29    1.63
   2   2  12    4.28    1.63
  -2   2 -13    9.90    1.82
  -2  -2 -13   10.41    1.66
   2   2  13   11.66    1.99
   2  -2  13   13.26    1.78
   2  -2  13   16.90    3.60
  -2  -2 -13   11.45    4.12
   2   2  13   20.44    3.90
  -2   2 -13   15.89    4.39
   2  -2  13   12.73    3.50
   2   2  13   13.28    3.52
  -2  -2 -13   12.32    2.28
  -2  -2 -13   14.74    2.11
  -2   2 -13   12.12    2.30
  -2   2 -13   15.36    1.95
  -2   2 -13   11.50    2.09
  -2  -2 -13   12.03    2.21
  -2   2 -13    9.69    1.77
  -2  -2 -14   81.36    4.51
  -2   2 -14   79.32    4.69
   2   2  14   74.24    4.67
   2  -2  14   74.48    4.54
   2   2  14   62.86    6.59
  -2  -2 -14   81.64    7.51
  -2   2 -14   79.04    7.14
   2  -2  14   71.76    6.55
   2   2  14   78.58    6.90
   2  -2  14   78.62    7.04
  -2   2 -14   75.70    4.91
  -2  -2 -14   74.90    4.78
  -2   2 -14   71.64    4.78
  -2  -2 -14   80.67    4.98
  -2   2 -14   72.20    4.57
  -2  -2 -14   78.85    4.85
  -2  -2 -15   23.66    2.35
  -2   2 -15   28.40    2.73
   2   2  15   29.12    2.74
   2  -2  15   28.70    2.54
   2  -2  15   22.32    4.12
   2   2  15   28.87    4.65
  -2  -2 -15   30.26    5.20
  -2   2 -15   36.06    5.05
   2  -2  15   41.94    5.30
   2   2  15   26.12    4.56
  -2   2 -15   28.85    2.91
  -2  -2 -15   28.02    2.87
  -2   2 -15   26.84    2.79
  -2   2 -15   29.08    2.52
  -2  -2 -15   26.27    2.92
  -2   2 -16   41.11    3.19
  -2  -2 -16   42.05    2.96
   2  -2  16   43.18    3.03
  -2   2 -16   40.21    3.10
   2   2  16   37.19    3.23
  -2  -2 -16   30.43    5.52
   2  -2  16   50.27    5.36
   2   2  16   48.05    5.60
  -2  -2 -16   36.05    3.31
  -2   2 -16   40.27    3.55
  -2  -2 -16   39.08    3.53
  -2   2 -16   37.77    2.96
  -2   2 -16   43.15    3.49
   2   2  16   43.44    5.48
   2  -2  16   41.28    5.44
  -2  -2 -17  373.04   18.62
  -2   2 -17  388.34   18.82
  -2  -2 -17  380.90   18.94
  -2   2 -17  385.36   19.01
  -2   2 -17  371.25   18.73
   2   2  17  388.88   18.84
   2  -2  17  379.59   18.63
  -2   2 -17  396.96   19.01
   2   2  17  371.07   18.92
  -2   2 -17  357.86   18.59
  -2  -2 -17  384.24   18.97
  -2  -2 -17  361.94   18.90
  -2   2 -18  101.41    5.35
  -2   2 -18   96.28    5.57
  -2  -2 -18   87.86    5.48
  -2   2 -18   87.07    5.14
   2   2  18   90.68    5.32
   2  -2  18   86.62    5.02
   2  -2  18   92.15    5.49
   2   2  18  101.24    5.56
  -2   2 -18   90.49    5.47
  -2  -2 -18   91.95    5.59
  -2  -2 -18   79.71    5.29
   2  -2  19  205.99   10.14
   2   2  19  201.56   10.10
   2   2  19  201.17   10.05
  -2   2 -19  192.48   10.23
  -2  -2 -19  199.76   10.18
   2  -2  19  197.90   10.24
   2   2  19  201.02   10.24
  -2   2 -19  190.52   10.15
  -2  -2 -19  167.58    9.98
  -2  -2 -19  207.84   10.28
  -2   2 -20   -1.80    1.75
  -2  -2 -20   -0.15    1.52
  -2  -2 -20    1.24    1.72
   2  -2  20   -0.35    1.48
   2   2  20    1.11    1.48
  -2   2 -20    0.75    1.49
   2   2  20    1.69    1.68
   2  -2  20   -0.32    1.66
   2   2  20   -0.18    1.32
  -2   2 -21    3.46    1.38
  -2  -2 -21    1.36    1.22
   2  -2  21    3.73    1.27
   2   2  21    4.24    1.27
   2   2  21    2.92    0.96
   2  -2  21    3.85    1.37
  -2  -2 -21    7.41    1.41
  -2   2 -21    2.56    1.04
   2   2  21    3.02    1.30
   2  -2  22   10.70    1.15
  -2  -2 -22   12.08    1.08
   2   2  22   10.55    1.08
   2  -3 -23    4.40    1.29
   2   3 -23    5.73    1.29
   2  -3 -23    6.86    1.31
   2   3 -23    6.72    1.24
   2  -3 -23    4.94    1.09
  -2   3  23    7.56    1.23
  -2  -3  23    4.36    0.82
   2   3 -23    5.80    0.97
   2   3 -22   44.58    3.01
  -2  -3  22   50.16    3.07
  -2   3  22   50.56    3.32
   2  -3 -22   51.36    3.33
   2   3 -22   52.55    3.30
  -2  -3  22   52.61    3.30
  -2   3  22   52.06    3.28
   2  -3 -22   51.49    3.27
  -2   3  22   50.50    3.05
   2   3 -22   52.86    3.35
   2  -3 -22   49.58    3.35
   2  -3 -21    3.41    2.09
   2   3 -21    3.92    1.90
   2   3 -21    4.91    2.04
   2  -3 -21    2.41    2.04
  -2  -3  21    4.06    1.84
  -2   3  21    3.44    1.78
   2  -3 -21    2.36    1.94
  -2   3  21    2.48    1.53
  -2   3  21    7.12    1.88
  -2  -3  21    3.51    1.56
  -2  -3  20   36.79    3.08
  -2   3  20   33.81    3.25
   2   3 -20   39.14    3.36
   2  -3 -20   35.44    3.36
  -2   3  20   41.40    3.14
  -2  -3  20   45.12    3.24
   2  -3 -20   33.52    3.32
   2   3 -20   35.03    2.70
   2   3 -20   41.40    3.37
   2  -3 -20   38.39    3.37
  -2  -3  19   54.41    4.05
  -2   3  19   56.71    4.23
  -2   3  19   65.11    4.01
  -2  -3  19   63.95    4.07
   2  -3 -19   50.07    4.20
   2   3 -19   52.76    4.19
   2  -3 -19   51.74    4.26
   2   3 -19   51.72    3.68
   2   3 -19   57.43    4.24
   2  -3 -19   53.36    4.20
  -2  -3  18  300.85   15.00
  -2   3  18  298.00   15.09
  -2  -3  18  325.98   14.94
   2  -3 -18  285.49   18.25
   2   3 -18  292.19   18.17
  -2   3  18  321.60   14.88
   2  -3 -18  294.01   15.12
   2   3 -18  300.65   15.03
   2   3 -18  269.99   14.69
   2   3 -18  279.76   14.75
   2  -3 -18  277.96   15.15
   2  -3 -18  280.55   15.07
   2   3 -18  288.64   15.01
   2   3 -17  147.03    8.29
   2  -3 -17  147.80    8.31
  -2   3  17  153.85    8.30
  -2  -3  17  137.33    8.11
  -2   3  17  124.39   10.57
   2  -3 -17  163.54   10.96
  -2  -3  17  129.08    9.88
   2   3 -17  151.44   11.38
  -2   3  17  161.61   10.82
  -2  -3  17  158.39    8.12
  -2  -3  17  150.10   10.73
  -2   3  17  163.06    8.10
   2  -3 -17  155.77   11.59
   2  -3 -17  153.88    8.37
   2  -3 -17  148.89    8.38
   2   3 -17  126.14    7.88
   2   3 -17  143.66    8.27
   2   3 -17  134.08    7.95
   2   3 -17  143.87    8.22
   2   3 -16   95.22    5.84
   2  -3 -16   89.78    5.83
  -2   3  16  104.30    8.06
  -2  -3  16   92.62    5.55
   2   3 -16  109.33    8.85
  -2  -3  16  101.66    8.07
   2  -3 -16   86.74    8.36
  -2   3  16   98.48    5.58
  -2  -3  16   86.04    5.73
  -2   3  16   90.74    5.86
   2  -3 -16  102.88    8.28
  -2  -3  16   89.17    7.23
  -2   3  16   95.20    8.08
   2   3 -16   96.67    5.80
   2  -3 -16   90.87    5.90
   2  -3 -16   91.26    5.90
   2   3 -16   91.18    5.54
   2   3 -16   91.44    5.58
   2   3 -16   92.88    5.79
   2   3 -15  601.47   32.55
  -2   3  15  612.15   31.79
   2  -3 -15  595.86   32.62
  -2  -3  15  639.58   31.98
  -2   3  15  595.87   29.66
  -2  -3  15  623.03   29.65
   2  -3 -15  636.20   32.20
   2  -3 -15  621.62   30.99
  -2  -3  15  633.22   31.43
  -2   3  15  595.80   32.03
   2   3 -15  617.14   29.64
   2  -3 -15  586.19   29.63
   2  -3 -15  594.41   29.66
   2   3 -15  588.02   29.63
   2   3 -15  555.64   29.46
  -2  -3  15  597.74   30.87
   2   3 -15  589.28   29.49
   2  -3 -15  589.04   29.60
   2   3 -15  567.03   29.54
  -2  -3  15  635.25   29.45
  -2   3  15  639.34   29.43
  -2  -3  14  319.01   15.92
  -2   3  14  326.78   15.97
   2  -3 -14  305.81   17.23
  -2  -3  14  315.03   17.40
   2  -3 -14  332.75   18.20
  -2   3  14  359.70   18.38
   2   3 -14  286.91   15.84
   2  -3 -14  304.80   15.94
   2  -3 -14  306.28   15.89
   2   3 -14  297.00   15.85
  -2  -3  14  329.49   15.71
   2   3 -14  300.10   15.85
  -2   3  14  332.12   15.70
   2  -3 -14  302.17   15.89
   2  -3 -14  352.49   18.94
  -2   3  14  317.90   17.85
  -2  -3  14  334.19   18.01
   2   3 -14  312.59   18.46
  -2  -3  14  314.48   17.13
  -2  -3  13  113.49    8.01
   2  -3 -13  118.40    8.18
   2  -3 -13  127.64    8.72
  -2   3  13  141.00    8.90
  -2  -3  13  124.73    6.57
   2   3 -13  126.70    6.67
  -2   3  13  118.82    6.53
   2   3 -13  114.26    8.91
  -2  -3  13  138.97    8.66
  -2   3  13  117.55    8.20
   2  -3 -13  111.63    8.92
  -2  -3  13  112.78    7.70
  -2   3  12  441.28   21.55
   2  -3 -12  430.70   21.28
   2  -3 -12  388.59   21.33
   2   3 -12  378.63   20.46
  -2  -3  12  336.37   20.55
   2   3 -12  418.54   19.53
  -2  -3  12  414.74   21.24
   2  -3 -12  399.88   21.79
  -2   3  12  402.55   21.13
[truncated: 1,899,635 more chars]
