# Supplementary material for: Effective Alkyl‐Alkyl Cross‐Coupling with an Iron‐Xantphos Catalyst: Mechanistic and Structural Insights
Source: Angew Chem Int Ed Engl. 2024 Nov 2;64(1):e202413566. doi: 10.1002/anie.202413566 (PMC11701360; doi:10.1002/anie.202413566)
Supplement: Supplementary file 6 — Supporting Information [file ANIE-64-e202413566-s007.cif]

data_neivf18

_vrf_PLAT302_neivf18
;
PROBLEM: _G Anion/Solvent/Minor-Residue Disorder (Resd  2-3  ) .. 100% 
RESPONSE: Both cocrystallized THF solvent molecules are modeled as
disordered over crystallographic inversion centers (0.50:0.50).
;

_vrf_PLAT860_neivf18
;
PROBLEM: _G Number of Least-Squares Restraints ............. 8 
RESPONSE: Analogous bond lengths and angles in both directions around
the disordered THF solvent molecules were restrained to be similar.
;

_audit_creation_date              2017-12-29
_audit_creation_method
;
Olex2 1.2-ac3
(compiled 2017.08.10 svn.r3458 for OlexSys, GUI svn.r5381)
;
_shelx_SHELXL_version_number      '2018/1'
_publ_contact_author_address      ?
_publ_contact_author_email        ?
_publ_contact_author_id_orcid     ?
_publ_contact_author_name         ''
_publ_contact_author_phone        ?
_publ_section_references
;
Dolomanov, O.V., Bourhis, L.J., Gildea, R.J, Howard, J.A.K. & Puschmann, H.
 (2009), J. Appl. Cryst. 42, 339-341.

#CrysAlisPro, version 171.39.35c
Rigaku Oxford Diffraction (2017). <i>CrysAlisPro Software system,
version 171.39.35c</i>. Rigaku Corporation, Oxford, UK.

#SHELXL-2018/1
Sheldrick, G. M. (2015b). <i>Acta Cryst.</i> C<b>71</b>, 3--8.

#SHELXT-2014/5
Sheldrick, G. M. (2015a). <i>Acta Cryst.</i> A<b>71</b>, 3--8.
;
_chemical_name_common             ?
_chemical_name_systematic         ?
_chemical_formula_moiety          'C39 H32 Br2 Fe O P2, C4 H8 O'
_chemical_formula_sum             'C43 H40 Br2 Fe O2 P2'
_chemical_formula_weight          866.36
_chemical_melting_point           ?
_chemical_oxdiff_formula          FeBr2OP2C24H24
loop_
  _atom_type_symbol
  _atom_type_description
  _atom_type_scat_dispersion_real
  _atom_type_scat_dispersion_imag
  _atom_type_scat_source
 'C' 'C' 0.0181 0.0091 'International Tables Vol C Tables 4.2.6.8 and 6.1.1.4'
 'H' 'H' 0.0000 0.0000 'International Tables Vol C Tables 4.2.6.8 and 6.1.1.4'
 'Br' 'Br' -0.6763 1.2805
 'International Tables Vol C Tables 4.2.6.8 and 6.1.1.4'
 'Fe' 'Fe' -1.1336 3.1974
 'International Tables Vol C Tables 4.2.6.8 and 6.1.1.4'
 'O' 'O' 0.0492 0.0322 'International Tables Vol C Tables 4.2.6.8 and 6.1.1.4'
 'P' 'P' 0.2955 0.4335 'International Tables Vol C Tables 4.2.6.8 and 6.1.1.4'

_shelx_space_group_comment
;
The symmetry employed for this shelxl refinement is uniquely defined
by the following loop, which should always be used as a source of
symmetry information in preference to the above space-group names.
They are only intended as comments.
;
_space_group_crystal_system       'triclinic'
_space_group_IT_number            2
_space_group_name_H-M_alt         'P -1'
_space_group_name_Hall            '-P 1'
loop_
  _space_group_symop_operation_xyz
 'x, y, z'
 '-x, -y, -z'

_cell_length_a                    9.63700(10)
_cell_length_b                    10.6308(2)
_cell_length_c                    19.5085(3)
_cell_angle_alpha                 82.5320(10)
_cell_angle_beta                  89.2270(10)
_cell_angle_gamma                 74.1650(10)
_cell_volume                      1905.97(5)
_cell_formula_units_Z             2
_cell_measurement_reflns_used     19583
_cell_measurement_temperature     100.01(10)
_cell_measurement_theta_max       77.5420
_cell_measurement_theta_min       4.3680
_shelx_estimated_absorpt_T_max    ?
_shelx_estimated_absorpt_T_min    ?
_exptl_absorpt_coefficient_mu     6.701
_exptl_absorpt_correction_T_max   1.00000
_exptl_absorpt_correction_T_min   0.37354
_exptl_absorpt_correction_type    multi-scan
_exptl_absorpt_process_details
;
CrysAlisPro 1.171.39.35c (Rigaku Oxford Diffraction, 2017)
Empirical absorption correction using spherical harmonics,
 implemented in SCALE3 ABSPACK scaling algorithm.
;
_exptl_absorpt_special_details    ?
_exptl_crystal_colour             colourless
_exptl_crystal_colour_primary     colourless
_exptl_crystal_density_diffrn     1.510
_exptl_crystal_density_meas       ?
_exptl_crystal_density_method     ?
_exptl_crystal_description        block
_exptl_crystal_F_000              880
_exptl_crystal_size_max           0.17
_exptl_crystal_size_mid           0.14
_exptl_crystal_size_min           0.11
_exptl_transmission_factor_max    ?
_exptl_transmission_factor_min    ?
_diffrn_reflns_av_R_equivalents   0.0302
_diffrn_reflns_av_unetI/netI      0.0247
_diffrn_reflns_Laue_measured_fraction_full 0.998
_diffrn_reflns_Laue_measured_fraction_max 0.979
_diffrn_reflns_limit_h_max        11
_diffrn_reflns_limit_h_min        -12
_diffrn_reflns_limit_k_max        13
_diffrn_reflns_limit_k_min        -13
_diffrn_reflns_limit_l_max        21
_diffrn_reflns_limit_l_min        -24
_diffrn_reflns_number             29033
_diffrn_reflns_point_group_measured_fraction_full 0.998
_diffrn_reflns_point_group_measured_fraction_max 0.979
_diffrn_reflns_theta_full         74.504
_diffrn_reflns_theta_max          77.903
_diffrn_reflns_theta_min          4.361
_diffrn_ambient_environment       N~2~
_diffrn_ambient_temperature       100.01(10)
_diffrn_detector                  'CCD plate'
_diffrn_detector_area_resol_mean  ?
_diffrn_detector_type             HyPix
_diffrn_measured_fraction_theta_full 0.998
_diffrn_measured_fraction_theta_max 0.979
_diffrn_measurement_details
;
List of Runs (angles in degrees, time in seconds):

  # Type    Start    End  Width  t~exp~   \w     \q     \k     \f   Frames
--------------------------------------------------------------------------
  1  \w    -66.00 -40.00   0.50    0.72    --  -84.25  95.00 -35.00   52
  2  \w    -77.00   5.00   0.50    0.18    --  -49.75  95.00 -35.00  164
  3  \w     99.00 149.00   0.50    0.72    --  105.75  15.00-150.00  100
  4  \w    152.00 178.00   0.50    0.72    --  105.75  15.00-150.00   52
  5  \w    113.00 177.00   0.50    0.72    --  105.75  15.00-120.00  128
  6  \w    116.00 178.00   0.50    0.72    --  105.75  30.00 -60.00  124
  7  \w     95.00 155.00   0.50    0.72    --  105.75  61.00-120.00  120
  8  \w    104.00 134.00   0.50    0.72    --  105.75  95.00 -35.00   60
  9  \w    137.00 177.00   0.50    0.72    --  105.75  61.00 -90.00   80
 10  \w     99.00 173.00   0.50    0.72    --  105.75  30.00 -30.00  148
 11  \w     20.00  69.00   0.50    0.18    --   49.75 -77.00  60.00   98
 12  \w    -19.00  14.00   0.50    0.18    --   49.75 -77.00  60.00   66
 13  \w     35.00  70.00   0.50    0.72    --  105.75 -94.00 150.00   70
 14  \w     80.00 106.00   0.50    0.72    --  105.75 -94.00 150.00   52
 15  \w     67.00 116.00   0.50    0.72    --  105.75-125.00 120.00   98
 16  \w     36.00  71.00   0.50    0.72    --  105.75 -94.00 120.00   70
 17  \w     93.00 119.00   0.50    0.72    --  105.75-125.00  30.00   52
 18  \w     93.00 119.00   0.50    0.72    --  105.75-125.00 -90.00   52
 19  \w     81.00 120.00   0.50    0.72    --  105.75-125.00-180.00   78
 20  \w     45.00 108.00   0.50    0.72    --  105.75 -94.00-180.00  126
 21  \w     37.00  63.00   0.50    0.72    --  105.75 -30.00-180.00   52
 22  \w     70.00 112.00   0.50    0.72    --  105.75 -30.00-180.00   84
 23  \w    100.00 126.00   0.50    0.72    --  105.75 -77.00 -30.00   52
 24  \w     90.00 119.00   0.50    0.72    --  105.75 -61.00   0.00   58
 25  \w     90.00 115.00   0.50    0.72    --  105.75 -45.00 -30.00   50
 26  \w     42.00  76.00   0.50    0.72    --  105.75 -77.00 -30.00   68
 27  \w     -9.00  16.00   0.50    0.18    --   49.75 -95.00-145.00   50
 28  \w   -108.00 -81.00   0.50    0.72    --  -84.25 -95.00-145.00   54
 29  \w   -120.00 -70.00   0.50    0.18    --  -49.75-125.00   0.00  100
 30  \w    -97.00 -71.00   0.50    0.18    --  -49.75-125.00 120.00   52
 31  \w     43.00  92.00   0.50    0.18    --   49.75-125.00 120.00   98
 32  \w     30.00  57.00   0.50    0.18    --   49.75 -95.00-145.00   54
 33  \w     71.00  96.00   0.50    0.72    --  105.75 -95.00-145.00   50
 34  \w     40.00  67.00   0.50    0.72    --  105.75 -95.00-145.00   54
 35  \w     45.00  71.00   0.50    0.72    --  105.75 -94.00 -90.00   52
 36  \w     72.00 120.00   0.50    0.72    --  105.75-125.00 -30.00   96
 37  \w     43.00 101.00   0.50    0.72    --  105.75 -94.00 -30.00  116
 38  \w     61.00 104.00   0.50    0.72    --  105.75 -94.00   0.00   86
 39  \w     37.00  62.00   0.50    0.72    --  105.75-125.00  30.00   50
 40  \w     35.00  61.00   0.50    0.72    --  105.75-125.00 150.00   52
 41  \w     76.00 111.00   0.50    0.72    --  105.75-125.00 150.00   70
 42  \w     39.00  65.00   0.50    0.18    --   49.75  57.00 -90.00   52
 43  \w     94.00 121.00   0.50    0.18    --   49.75  57.00 -90.00   54
 44  \w     56.00  83.00   0.50    0.72    --  105.75 -61.00   0.00   54
 45  \w     69.00 111.00   0.50    0.72    --  105.75 -45.00-150.00   84
 46  \w     35.00 114.00   0.50    0.72    --  105.75 -61.00-180.00  158
 47  \w     40.00  78.00   0.50    0.72    --  105.75 -45.00 -30.00   76
 48  \w     34.00 111.00   0.50    0.72    --  105.75 -30.00 -30.00  154
 49  \w    -35.00  -6.00   0.50    0.18    --  -49.75  38.00-180.00   58
 50  \w    -55.00  24.00   0.50    0.18    --  -49.75  19.00 -90.00  158
 51  \w     37.00  68.00   0.50    0.72    --  105.75 -77.00 150.00   62
;
_diffrn_measurement_device        'four-circle diffractometer'
_diffrn_measurement_device_type   'XtaLAB Synergy, Dualflex, HyPix'
_diffrn_measurement_method        '\w scans'
_diffrn_orient_matrix_type
'CrysAlisPro convention (1999,Acta A55,543-557)'
_diffrn_orient_matrix_UB_11       -0.0141697000
_diffrn_orient_matrix_UB_12       0.1480737000
_diffrn_orient_matrix_UB_13       -0.0007803000
_diffrn_orient_matrix_UB_21       0.0570784000
_diffrn_orient_matrix_UB_22       0.0067553000
_diffrn_orient_matrix_UB_23       -0.0741501000
_diffrn_orient_matrix_UB_31       -0.1554557000
_diffrn_orient_matrix_UB_32       0.0334070000
_diffrn_orient_matrix_UB_33       -0.0291157000
_diffrn_radiation_monochromator   mirror
_diffrn_radiation_probe           x-ray
_diffrn_radiation_type            CuK\a
_diffrn_radiation_wavelength      1.54184
_diffrn_source                    'micro-focus sealed X-ray tube'
_diffrn_source_type               'PhotonJet (Cu) X-ray Source'
_reflns_Friedel_coverage          0.000
_reflns_Friedel_fraction_full     .
_reflns_Friedel_fraction_max      .
_reflns_number_gt                 7696
_reflns_number_total              8003
_reflns_odcompleteness_completeness 99.82
_reflns_odcompleteness_iscentric  1
_reflns_odcompleteness_theta      74.33
_reflns_special_details
;
 Reflections were merged by SHELXL according to the crystal
 class for the calculation of statistics and refinement.
 
 _reflns_Friedel_fraction is defined as the number of unique
 Friedel pairs measured divided by the number that would be
 possible theoretically, ignoring centric projections and
 systematic absences.
;
_reflns_threshold_expression      'I > 2\s(I)'
_computing_cell_refinement        'CrysAlisPro 1.171.39.35c (Rigaku OD, 2017)'
_computing_data_collection        'CrysAlisPro 1.171.39.35c (Rigaku OD, 2017)'
_computing_data_reduction         'CrysAlisPro 1.171.39.35c (Rigaku OD, 2017)'
_computing_molecular_graphics     'Olex2 (Dolomanov et al., 2009)'
_computing_publication_material   'Olex2 (Dolomanov et al., 2009)'
_computing_structure_refinement   'XL (Sheldrick, 2008)'
_computing_structure_solution     'XT (Sheldrick, 2015)'
_refine_diff_density_max          0.392
_refine_diff_density_min          -0.693
_refine_diff_density_rms          0.075
_refine_ls_extinction_coef        .
_refine_ls_extinction_method      none
_refine_ls_goodness_of_fit_ref    1.083
_refine_ls_hydrogen_treatment     constr
_refine_ls_matrix_type            full
_refine_ls_number_parameters      498
_refine_ls_number_reflns          8003
_refine_ls_number_restraints      8
_refine_ls_R_factor_all           0.0333
_refine_ls_R_factor_gt            0.0305
_refine_ls_restrained_S_all       1.083
_refine_ls_shift/su_max           0.001
_refine_ls_shift/su_mean          0.000
_refine_ls_structure_factor_coef  Fsqd
_refine_ls_weighting_details
'w=1/[\s^2^(Fo^2^)+(0.0447P)^2^+1.4295P] where P=(Fo^2^+2Fc^2^)/3'
_refine_ls_weighting_scheme       calc
_refine_ls_wR_factor_gt           0.0807
_refine_ls_wR_factor_ref          0.0830
_refine_special_details 
;
Both cocrystallized THF solvent molecules are modeled as disordered
over crystallographic inversion centers (0.50:0.50). Analogous bond
lengths and angles in both directions around the rings were restrained
to be similar.
;
_olex2_refinement_description
;
1. Fixed Uiso
 At 1.2 times of:
  All C(H) groups, All C(H,H) groups
 At 1.5 times of:
  All C(H,H,H) groups
2. Same fragment restrains
{O2, C43, C42, C41, C40} sigma for 1-2: 0.02, 1-3: 0.04
as
{O2, C40, C41, C42, C43}
{O3, C47, C46, C45, C44} sigma for 1-2: 0.02, 1-3: 0.04
as
{O3, C44, C45, C46, C47}
3. Others
 Fixed Sof: O2(0.5) C40(0.5) H40A(0.5) H40B(0.5) C41(0.5) H41A(0.5) H41B(0.5)
 C42(0.5) H42A(0.5) H42B(0.5) C43(0.5) H43A(0.5) H43B(0.5) O3(0.5) C44(0.5)
 H44A(0.5) H44B(0.5) C45(0.5) H45A(0.5) H45B(0.5) C46(0.5) H46A(0.5) H46B(0.5)
 C47(0.5) H47A(0.5) H47B(0.5)
4.a Secondary CH2 refined with riding coordinates:
 C40(H40A,H40B), C41(H41A,H41B), C42(H42A,H42B), C43(H43A,H43B), C44(H44A,
 H44B), C45(H45A,H45B), C46(H46A,H46B), C47(H47A,H47B)
4.b Aromatic/amide H refined with riding coordinates:
 C2(H2), C3(H3), C4(H4), C5(H5), C6(H6), C7(H7), C17(H17), C18(H18), C19(H19),
 C20(H20), C21(H21), C23(H23), C24(H24), C25(H25), C26(H26), C27(H27), C29(H29),
  C30(H30), C31(H31), C32(H32), C33(H33), C35(H35), C36(H36), C37(H37),
 C38(H38), C39(H39)
4.c Idealised Me refined as rotating group:
 C10(H10A,H10B,H10C), C11(H11A,H11B,H11C)
;
_atom_sites_solution_hydrogens    geom
_atom_sites_solution_primary      dual
_atom_sites_solution_secondary    difmap
loop_
  _atom_site_label
  _atom_site_type_symbol
  _atom_site_fract_x
  _atom_site_fract_y
  _atom_site_fract_z
  _atom_site_U_iso_or_equiv
  _atom_site_adp_type
  _atom_site_occupancy
  _atom_site_site_symmetry_order
  _atom_site_calc_flag
  _atom_site_refinement_flags_posn
  _atom_site_refinement_flags_adp
  _atom_site_refinement_flags_occupancy
  _atom_site_disorder_assembly
  _atom_site_disorder_group
 Br1 Br 0.75111(2) 0.26566(2) 0.11388(2) 0.03026(7) Uani 1 1 d . . . . .
 Br2 Br 0.80205(2) 0.39834(2) 0.30537(2) 0.02503(7) Uani 1 1 d . . . . .
 Fe1 Fe 0.66536(3) 0.34017(3) 0.22000(2) 0.01829(8) Uani 1 1 d . . . . .
 P1 P 0.45537(5) 0.53074(5) 0.19017(2) 0.01963(10) Uani 1 1 d . . . . .
 P2 P 0.57160(5) 0.16694(5) 0.28348(3) 0.02064(11) Uani 1 1 d . . . . .
 O1 O 0.38306(16) 0.40508(15) 0.31888(7) 0.0243(3) Uani 1 1 d . . . . .
 C1 C 0.3828(2) 0.6155(2) 0.26391(11) 0.0234(4) Uani 1 1 d . . . . .
 C2 C 0.3543(2) 0.7506(2) 0.26552(12) 0.0273(4) Uani 1 1 d . . . . .
 H2 H 0.370128 0.805135 0.226680 0.033 Uiso 1 1 calc R . . . .
 C3 C 0.3021(2) 0.8040(3) 0.32550(13) 0.0330(5) Uani 1 1 d . . . . .
 H3 H 0.283521 0.894334 0.326441 0.040 Uiso 1 1 calc R . . . .
 C4 C 0.2776(2) 0.7240(3) 0.38363(12) 0.0333(5) Uani 1 1 d . . . . .
 H4 H 0.243473 0.761478 0.423212 0.040 Uiso 1 1 calc R . . . .
 C5 C 0.4427(3) 0.2733(3) 0.50151(11) 0.0408(7) Uani 1 1 d . . . . .
 H5 H 0.416708 0.296342 0.545221 0.049 Uiso 1 1 calc R . . . .
 C6 C 0.5379(4) 0.1529(3) 0.49565(12) 0.0441(7) Uani 1 1 d . . . . .
 H6 H 0.575674 0.096381 0.535512 0.053 Uiso 1 1 calc R . . . .
 C7 C 0.5789(3) 0.1136(3) 0.43144(12) 0.0373(6) Uani 1 1 d . . . . .
 H7 H 0.642326 0.031199 0.428374 0.045 Uiso 1 1 calc R . . . .
 C8 C 0.5239(2) 0.1994(2) 0.37149(10) 0.0272(4) Uani 1 1 d . . . . .
 C9 C 0.2699(3) 0.4925(3) 0.44265(12) 0.0348(6) Uani 1 1 d . . . . .
 C10 C 0.1214(3) 0.4711(3) 0.42543(13) 0.0444(7) Uani 1 1 d . . . . .
 H10A H 0.099159 0.408208 0.460723 0.067 Uiso 1 1 calc GR . . . .
 H10B H 0.125490 0.438616 0.381573 0.067 Uiso 1 1 calc GR . . . .
 H10C H 0.047834 0.553369 0.423385 0.067 Uiso 1 1 calc GR . . . .
 C11 C 0.2600(3) 0.5454(4) 0.51248(13) 0.0464(7) Uani 1 1 d . . . . .
 H11A H 0.184535 0.626438 0.510018 0.070 Uiso 1 1 calc GR . . . .
 H11B H 0.350155 0.561037 0.523415 0.070 Uiso 1 1 calc GR . . . .
 H11C H 0.238988 0.481806 0.547770 0.070 Uiso 1 1 calc GR . . . .
 C12 C 0.3564(2) 0.5384(2) 0.32333(11) 0.0243(4) Uani 1 1 d . . . . .
 C13 C 0.3032(2) 0.5886(3) 0.38395(11) 0.0301(5) Uani 1 1 d . . . . .
 C14 C 0.3842(3) 0.3617(3) 0.44306(11) 0.0326(5) Uani 1 1 d . . . . .
 C15 C 0.4310(2) 0.3219(2) 0.37965(10) 0.0264(4) Uani 1 1 d . . . . .
 C16 C 0.5069(2) 0.6577(2) 0.13191(10) 0.0214(4) Uani 1 1 d . . . . .
 C17 C 0.4425(2) 0.7097(2) 0.06729(10) 0.0225(4) Uani 1 1 d . . . . .
 H17 H 0.366195 0.681768 0.052087 0.027 Uiso 1 1 calc R . . . .
 C18 C 0.4921(3) 0.8034(2) 0.02557(11) 0.0290(4) Uani 1 1 d . . . . .
 H18 H 0.449720 0.837179 -0.017895 0.035 Uiso 1 1 calc R . . . .
 C19 C 0.6045(2) 0.8472(2) 0.04808(12) 0.0283(4) Uani 1 1 d . . . . .
 H19 H 0.636553 0.910659 0.019964 0.034 Uiso 1 1 calc R . . . .
 C20 C 0.6690(2) 0.7961(2) 0.11260(12) 0.0285(4) Uani 1 1 d . . . . .
 H20 H 0.743538 0.826058 0.128096 0.034 Uiso 1 1 calc R . . . .
 C21 C 0.6220(2) 0.7006(2) 0.15376(12) 0.0288(4) Uani 1 1 d . . . . .
 H21 H 0.667270 0.664557 0.196393 0.035 Uiso 1 1 calc R . . . .
 C22 C 0.2989(2) 0.5027(2) 0.15002(10) 0.0233(4) Uani 1 1 d . . . . .
 C23 C 0.1603(3) 0.5473(3) 0.17457(13) 0.0395(6) Uani 1 1 d . . . . .
 H23 H 0.144775 0.596301 0.211492 0.047 Uiso 1 1 calc R . . . .
 C24 C 0.0449(3) 0.5188(3) 0.14406(14) 0.0460(7) Uani 1 1 d . . . . .
 H24 H -0.047304 0.546958 0.161305 0.055 Uiso 1 1 calc R . . . .
 C25 C 0.0667(3) 0.4487(3) 0.08825(13) 0.0366(5) Uani 1 1 d . . . . .
 H25 H -0.010702 0.430260 0.067665 0.044 Uiso 1 1 calc R . . . .
 C26 C 0.2036(3) 0.4060(3) 0.06304(15) 0.0400(6) Uani 1 1 d . . . . .
 H26 H 0.217833 0.359953 0.024991 0.048 Uiso 1 1 calc R . . . .
 C27 C 0.3203(3) 0.4314(2) 0.09402(13) 0.0330(5) Uani 1 1 d . . . . .
 H27 H 0.412650 0.400717 0.077351 0.040 Uiso 1 1 calc R . . . .
 C28 C 0.4099(2) 0.1418(2) 0.24651(10) 0.0202(4) Uani 1 1 d . . . . .
 C29 C 0.2740(2) 0.1793(2) 0.27454(13) 0.0313(5) Uani 1 1 d . . . . .
 H29 H 0.263051 0.214570 0.316135 0.038 Uiso 1 1 calc R . . . .
 C30 C 0.1546(2) 0.1647(3) 0.24104(15) 0.0368(6) Uani 1 1 d . . . . .
 H30 H 0.063711 0.191813 0.259772 0.044 Uiso 1 1 calc R . . . .
 C31 C 0.1700(2) 0.1102(2) 0.18001(13) 0.0319(5) Uani 1 1 d . . . . .
 H31 H 0.089691 0.099974 0.157828 0.038 Uiso 1 1 calc R . . . .
 C32 C 0.3056(2) 0.0705(2) 0.15174(11) 0.0282(4) Uani 1 1 d . . . . .
 H32 H 0.316503 0.032422 0.110993 0.034 Uiso 1 1 calc R . . . .
 C33 C 0.4248(2) 0.0878(2) 0.18445(10) 0.0233(4) Uani 1 1 d . . . . .
 H33 H 0.515119 0.063333 0.164879 0.028 Uiso 1 1 calc R . . . .
 C34 C 0.6947(2) 0.0020(2) 0.29186(11) 0.0254(4) Uani 1 1 d . . . . .
 C35 C 0.6489(2) -0.1093(2) 0.31538(10) 0.0237(4) Uani 1 1 d . . . . .
 H35 H 0.554654 -0.099487 0.329928 0.028 Uiso 1 1 calc R . . . .
 C36 C 0.7426(3) -0.2341(2) 0.31722(11) 0.0293(4) Uani 1 1 d . . . . .
 H36 H 0.711208 -0.307683 0.333308 0.035 Uiso 1 1 calc R . . . .
 C37 C 0.8822(3) -0.2500(3) 0.29535(15) 0.0410(6) Uani 1 1 d . . . . .
 H37 H 0.944729 -0.334097 0.296252 0.049 Uiso 1 1 calc R . . . .
 C38 C 0.9289(3) -0.1398(3) 0.27198(18) 0.0514(8) Uani 1 1 d . . . . .
 H38 H 1.023179 -0.150452 0.257410 0.062 Uiso 1 1 calc R . . . .
 C39 C 0.8369(2) -0.0147(3) 0.27014(15) 0.0408(6) Uani 1 1 d . . . . .
 H39 H 0.869284 0.058533 0.254487 0.049 Uiso 1 1 calc R . . . .
 O2 O -0.1053(5) -0.0738(6) -0.0214(2) 0.0589(14) Uani 0.5 1 d D . P A -1
 C40 C -0.0118(6) -0.1690(6) 0.0267(3) 0.0409(12) Uani 0.5 1 d D . P A -1
 H40A H 0.063137 -0.227745 0.003279 0.049 Uiso 0.5 1 calc R . P A -1
 H40B H -0.064832 -0.220912 0.055242 0.049 Uiso 0.5 1 calc R . P A -1
 C41 C 0.0517(6) -0.0903(6) 0.0698(4) 0.0398(12) Uani 0.5 1 d D . P A -1
 H41A H 0.141738 -0.143117 0.092330 0.048 Uiso 0.5 1 calc R . P A -1
 H41B H -0.014852 -0.053546 0.104450 0.048 Uiso 0.5 1 calc R . P A -1
 C42 C 0.0760(7) 0.0174(7) 0.0151(4) 0.0383(13) Uani 0.5 1 d D . P A -1
 H42A H 0.166498 -0.012379 -0.008062 0.046 Uiso 0.5 1 calc R . P A -1
 H42B H 0.075129 0.096540 0.035073 0.046 Uiso 0.5 1 calc R . P A -1
 C43 C -0.0531(7) 0.0411(9) -0.0344(3) 0.0448(16) Uani 0.5 1 d D . P A -1
 H43A H -0.127767 0.119188 -0.025895 0.054 Uiso 0.5 1 calc R . P A -1
 H43B H -0.023791 0.053168 -0.082063 0.054 Uiso 0.5 1 calc R . P A -1
 O3 O 0.9990(8) 0.0616(6) 0.5207(3) 0.0706(16) Uani 0.5 1 d D . P B -1
 C44 C 0.9699(8) 0.0169(9) 0.4569(4) 0.0500(17) Uani 0.5 1 d D . P B -1
 H44A H 1.054970 0.002141 0.428698 0.060 Uiso 0.5 1 calc R . P B -1
 H44B H 0.891974 0.082798 0.431020 0.060 Uiso 0.5 1 calc R . P B -1
 C45 C 0.9279(6) -0.1106(6) 0.4754(3) 0.0404(12) Uani 0.5 1 d D . P B -1
 H45A H 1.005728 -0.186196 0.466677 0.048 Uiso 0.5 1 calc R . P B -1
 H45B H 0.842199 -0.109755 0.449651 0.048 Uiso 0.5 1 calc R . P B -1
 C46 C 0.8991(6) -0.1120(6) 0.5524(3) 0.0428(12) Uani 0.5 1 d D . P B -1
 H46A H 0.799718 -0.065990 0.560444 0.051 Uiso 0.5 1 calc R . P B -1
 H46B H 0.920318 -0.201476 0.576007 0.051 Uiso 0.5 1 calc R . P B -1
 C47 C 1.0016(7) -0.0405(7) 0.5756(4) 0.0431(14) Uani 0.5 1 d D . P B -1
 H47A H 0.969846 -0.004280 0.618044 0.052 Uiso 0.5 1 calc R . P B -1
 H47B H 1.098104 -0.099465 0.583119 0.052 Uiso 0.5 1 calc R . P B -1

loop_
  _atom_site_aniso_label
  _atom_site_aniso_U_11
  _atom_site_aniso_U_22
  _atom_site_aniso_U_33
  _atom_site_aniso_U_23
  _atom_site_aniso_U_13
  _atom_site_aniso_U_12
 Br1 0.03213(13) 0.03969(14) 0.02148(11) -0.01045(9) 0.00200(8) -0.01116(10)
 Br2 0.02643(11) 0.02794(12) 0.02226(11) -0.00657(8) -0.00491(8) -0.00825(8)
 Fe1 0.01971(15) 0.02076(16) 0.01558(15) -0.00108(11) -0.00128(11)
 -0.00802(12)
 P1 0.0207(2) 0.0224(2) 0.0158(2) -0.00215(17) -0.00229(17) -0.00586(18)
 P2 0.0206(2) 0.0253(2) 0.0183(2) 0.00129(18) -0.00227(17) -0.01180(19)
 O1 0.0294(7) 0.0330(8) 0.0148(6) -0.0038(6) -0.0001(5) -0.0157(6)
 C1 0.0201(9) 0.0303(11) 0.0220(9) -0.0078(8) -0.0015(7) -0.0083(8)
 C2 0.0209(9) 0.0333(11) 0.0301(11) -0.0103(9) -0.0008(8) -0.0083(8)
 C3 0.0219(10) 0.0404(13) 0.0437(13) -0.0214(11) 0.0042(9) -0.0132(9)
 C4 0.0244(10) 0.0517(15) 0.0341(12) -0.0246(11) 0.0090(9) -0.0195(10)
 C5 0.0635(17) 0.0634(18) 0.0150(10) -0.0050(10) 0.0034(10) -0.0503(15)
 C6 0.079(2) 0.0515(16) 0.0173(10) 0.0073(10) -0.0103(11) -0.0493(16)
 C7 0.0606(16) 0.0404(13) 0.0221(11) 0.0067(9) -0.0098(10) -0.0371(13)
 C8 0.0367(11) 0.0368(12) 0.0165(9) 0.0014(8) -0.0033(8) -0.0265(10)
 C9 0.0323(12) 0.0644(17) 0.0216(10) -0.0168(10) 0.0087(9) -0.0317(12)
 C10 0.0367(13) 0.085(2) 0.0283(12) -0.0190(13) 0.0098(10) -0.0405(14)
 C11 0.0418(14) 0.090(2) 0.0248(12) -0.0261(13) 0.0117(10) -0.0388(15)
 C12 0.0211(9) 0.0358(11) 0.0208(9) -0.0098(8) 0.0005(7) -0.0128(8)
 C13 0.0235(10) 0.0511(14) 0.0243(10) -0.0148(10) 0.0033(8) -0.0204(10)
 C14 0.0389(12) 0.0539(15) 0.0192(10) -0.0073(9) 0.0034(9) -0.0357(11)
 C15 0.0320(11) 0.0398(12) 0.0156(9) -0.0002(8) -0.0016(8) -0.0251(10)
 C16 0.0218(9) 0.0221(9) 0.0189(9) -0.0030(7) -0.0003(7) -0.0036(7)
 C17 0.0239(9) 0.0252(10) 0.0192(9) -0.0038(7) -0.0009(7) -0.0077(8)
 C18 0.0369(12) 0.0314(11) 0.0196(10) -0.0011(8) -0.0013(8) -0.0118(9)
 C19 0.0324(11) 0.0278(11) 0.0268(10) -0.0048(8) 0.0079(8) -0.0114(9)
 C20 0.0241(10) 0.0268(11) 0.0360(12) -0.0057(9) -0.0010(9) -0.0084(8)
 C21 0.0298(11) 0.0287(11) 0.0280(11) -0.0004(8) -0.0081(9) -0.0094(9)
 C22 0.0252(10) 0.0246(10) 0.0207(9) -0.0003(8) -0.0045(7) -0.0086(8)
 C23 0.0279(12) 0.0634(17) 0.0291(12) -0.0157(11) -0.0035(9) -0.0110(11)
 C24 0.0290(12) 0.074(2) 0.0365(14) -0.0075(13) -0.0055(10) -0.0161(13)
 C25 0.0339(12) 0.0393(13) 0.0390(13) 0.0025(10) -0.0160(10) -0.0168(10)
 C26 0.0395(13) 0.0336(13) 0.0486(15) -0.0173(11) -0.0155(11) -0.0065(10)
 C27 0.0281(11) 0.0334(12) 0.0376(12) -0.0145(10) -0.0068(9) -0.0035(9)
 C28 0.0183(9) 0.0233(9) 0.0202(9) -0.0024(7) -0.0007(7) -0.0081(7)
 C29 0.0244(10) 0.0399(13) 0.0389(12) -0.0231(10) 0.0087(9) -0.0167(9)
 C30 0.0186(10) 0.0404(13) 0.0585(16) -0.0268(12) 0.0066(10) -0.0107(9)
 C31 0.0251(10) 0.0317(12) 0.0412(13) -0.0093(10) -0.0106(9) -0.0091(9)
 C32 0.0320(11) 0.0336(11) 0.0213(10) -0.0052(8) -0.0044(8) -0.0120(9)
 C33 0.0220(9) 0.0272(10) 0.0202(9) -0.0032(8) 0.0001(7) -0.0057(8)
 C34 0.0194(9) 0.0300(11) 0.0264(10) 0.0038(8) -0.0062(8) -0.0094(8)
 C35 0.0250(10) 0.0276(10) 0.0204(9) -0.0001(8) -0.0012(7) -0.0116(8)
 C36 0.0358(12) 0.0262(11) 0.0248(10) 0.0009(8) -0.0042(9) -0.0084(9)
 C37 0.0311(12) 0.0354(13) 0.0466(15) 0.0073(11) -0.0064(10) 0.0020(10)
 C38 0.0174(11) 0.0489(16) 0.076(2) 0.0178(15) -0.0029(12) -0.0014(10)
 C39 0.0188(10) 0.0386(13) 0.0601(17) 0.0177(12) -0.0046(10) -0.0109(9)
 O2 0.063(3) 0.106(4) 0.031(2) -0.002(2) -0.0077(18) -0.065(3)
 C40 0.043(3) 0.058(3) 0.036(3) -0.024(2) 0.015(2) -0.031(3)
 C41 0.027(2) 0.041(3) 0.052(4) -0.010(3) -0.011(3) -0.008(2)
 C42 0.033(3) 0.042(4) 0.048(4) -0.015(3) -0.005(3) -0.019(3)
 C43 0.046(4) 0.067(5) 0.031(4) -0.004(3) -0.004(3) -0.033(4)
 O3 0.110(5) 0.053(3) 0.056(3) 0.000(3) -0.001(3) -0.038(3)
 C44 0.045(4) 0.068(5) 0.039(4) -0.009(4) 0.006(3) -0.019(3)
 C45 0.033(3) 0.039(3) 0.043(3) -0.012(2) -0.002(2) 0.004(2)
 C46 0.038(3) 0.048(3) 0.043(3) -0.012(2) 0.002(2) -0.008(2)
 C47 0.038(3) 0.049(4) 0.038(4) -0.010(3) -0.005(3) -0.001(3)

_geom_special_details
;
 All esds (except the esd in the dihedral angle between two l.s. planes)
 are estimated using the full covariance matrix.  The cell esds are taken
 into account individually in the estimation of esds in distances, angles
 and torsion angles; correlations between esds in cell parameters are only
 used when they are defined by crystal symmetry.  An approximate (isotropic)
 treatment of cell esds is used for estimating esds involving l.s. planes.
;
loop_
  _geom_bond_atom_site_label_1
  _geom_bond_atom_site_label_2
  _geom_bond_distance
  _geom_bond_site_symmetry_2
  _geom_bond_publ_flag
 Br1 Fe1 2.3705(4) . ?
 Br2 Fe1 2.3796(3) . ?
 Fe1 P1 2.4548(6) . ?
 Fe1 P2 2.4549(6) . ?
 P1 C1 1.827(2) . ?
 P1 C16 1.820(2) . ?
 P1 C22 1.821(2) . ?
 P2 C8 1.823(2) . ?
 P2 C28 1.824(2) . ?
 P2 C34 1.817(2) . ?
 O1 C12 1.384(3) . ?
 O1 C15 1.386(3) . ?
 C1 C2 1.391(3) . ?
 C1 C12 1.392(3) . ?
 C2 H2 0.9300 . ?
 C2 C3 1.395(3) . ?
 C3 H3 0.9300 . ?
 C3 C4 1.384(4) . ?
 C4 H4 0.9300 . ?
 C4 C13 1.391(4) . ?
 C5 H5 0.9300 . ?
 C5 C6 1.374(5) . ?
 C5 C14 1.397(4) . ?
 C6 H6 0.9300 . ?
 C6 C7 1.390(4) . ?
 C7 H7 0.9300 . ?
 C7 C8 1.399(3) . ?
 C8 C15 1.392(3) . ?
 C9 C10 1.557(3) . ?
 C9 C11 1.532(3) . ?
 C9 C13 1.524(3) . ?
 C9 C14 1.519(4) . ?
 C10 H10A 0.9600 . ?
 C10 H10B 0.9600 . ?
 C10 H10C 0.9600 . ?
 C11 H11A 0.9600 . ?
 C11 H11B 0.9600 . ?
 C11 H11C 0.9600 . ?
 C12 C13 1.395(3) . ?
 C14 C15 1.389(3) . ?
 C16 C17 1.391(3) . ?
 C16 C21 1.400(3) . ?
 C17 H17 0.9300 . ?
 C17 C18 1.386(3) . ?
 C18 H18 0.9300 . ?
 C18 C19 1.386(3) . ?
 C19 H19 0.9300 . ?
 C19 C20 1.387(3) . ?
 C20 H20 0.9300 . ?
 C20 C21 1.382(3) . ?
 C21 H21 0.9300 . ?
 C22 C23 1.391(3) . ?
 C22 C27 1.391(3) . ?
 C23 H23 0.9300 . ?
 C23 C24 1.390(4) . ?
 C24 H24 0.9300 . ?
 C24 C25 1.380(4) . ?
 C25 H25 0.9300 . ?
 C25 C26 1.379(4) . ?
 C26 H26 0.9300 . ?
 C26 C27 1.389(3) . ?
 C27 H27 0.9300 . ?
 C28 C29 1.388(3) . ?
 C28 C33 1.395(3) . ?
 C29 H29 0.9300 . ?
 C29 C30 1.386(3) . ?
 C30 H30 0.9300 . ?
 C30 C31 1.380(3) . ?
 C31 H31 0.9300 . ?
 C31 C32 1.389(3) . ?
 C32 H32 0.9300 . ?
 C32 C33 1.388(3) . ?
 C33 H33 0.9300 . ?
 C34 C35 1.394(3) . ?
 C34 C39 1.400(3) . ?
 C35 H35 0.9300 . ?
 C35 C36 1.383(3) . ?
 C36 H36 0.9300 . ?
 C36 C37 1.378(4) . ?
 C37 H37 0.9300 . ?
 C37 C38 1.388(4) . ?
 C38 H38 0.9300 . ?
 C38 C39 1.379(4) . ?
 C39 H39 0.9300 . ?
 O2 C40 1.413(7) . ?
 O2 C43 1.435(9) . ?
 C40 H40A 0.9700 . ?
 C40 H40B 0.9700 . ?
 C40 C41 1.503(7) . ?
 C41 H41A 0.9700 . ?
 C41 H41B 0.9700 . ?
 C41 C42 1.525(10) . ?
 C42 H42A 0.9700 . ?
 C42 H42B 0.9700 . ?
 C42 C43 1.531(8) . ?
 C43 H43A 0.9700 . ?
 C43 H43B 0.9700 . ?
 O3 C44 1.444(8) . ?
 O3 C47 1.417(8) . ?
 C44 H44A 0.9700 . ?
 C44 H44B 0.9700 . ?
 C44 C45 1.516(10) . ?
 C45 H45A 0.9700 . ?
 C45 H45B 0.9700 . ?
 C45 C46 1.523(8) . ?
 C46 H46A 0.9700 . ?
 C46 H46B 0.9700 . ?
 C46 C47 1.506(8) . ?
 C47 H47A 0.9700 . ?
 C47 H47B 0.9700 . ?

loop_
  _geom_angle_atom_site_label_1
  _geom_angle_atom_site_label_2
  _geom_angle_atom_site_label_3
  _geom_angle
  _geom_angle_site_symmetry_1
  _geom_angle_site_symmetry_3
  _geom_angle_publ_flag
 Br1 Fe1 Br2 126.439(15) . . ?
 Br1 Fe1 P1 106.094(17) . . ?
 Br1 Fe1 P2 106.619(18) . . ?
 Br2 Fe1 P1 106.507(17) . . ?
 Br2 Fe1 P2 103.648(17) . . ?
 P1 Fe1 P2 106.06(2) . . ?
 C1 P1 Fe1 113.62(7) . . ?
 C16 P1 Fe1 110.23(7) . . ?
 C16 P1 C1 103.27(10) . . ?
 C16 P1 C22 106.35(9) . . ?
 C22 P1 Fe1 117.80(7) . . ?
 C22 P1 C1 104.33(9) . . ?
 C8 P2 Fe1 111.88(7) . . ?
 C8 P2 C28 104.83(9) . . ?
 C28 P2 Fe1 116.08(7) . . ?
 C34 P2 Fe1 115.09(7) . . ?
 C34 P2 C8 105.67(10) . . ?
 C34 P2 C28 102.10(9) . . ?
 C12 O1 C15 115.44(16) . . ?
 C2 C1 P1 124.95(17) . . ?
 C2 C1 C12 117.69(19) . . ?
 C12 C1 P1 117.35(16) . . ?
 C1 C2 H2 120.1 . . ?
 C1 C2 C3 119.9(2) . . ?
 C3 C2 H2 120.1 . . ?
 C2 C3 H3 119.7 . . ?
 C4 C3 C2 120.7(2) . . ?
 C4 C3 H3 119.7 . . ?
 C3 C4 H4 119.4 . . ?
 C3 C4 C13 121.3(2) . . ?
 C13 C4 H4 119.4 . . ?
 C6 C5 H5 119.4 . . ?
 C6 C5 C14 121.2(2) . . ?
 C14 C5 H5 119.4 . . ?
 C5 C6 H6 119.3 . . ?
 C5 C6 C7 121.4(2) . . ?
 C7 C6 H6 119.3 . . ?
 C6 C7 H7 120.4 . . ?
 C6 C7 C8 119.3(3) . . ?
 C8 C7 H7 120.4 . . ?
 C7 C8 P2 125.1(2) . . ?
 C15 C8 P2 117.26(15) . . ?
 C15 C8 C7 117.5(2) . . ?
 C11 C9 C10 108.38(19) . . ?
 C13 C9 C10 107.6(2) . . ?
 C13 C9 C11 112.4(2) . . ?
 C14 C9 C10 108.0(2) . . ?
 C14 C9 C11 112.7(2) . . ?
 C14 C9 C13 107.61(18) . . ?
 C9 C10 H10A 109.5 . . ?
 C9 C10 H10B 109.5 . . ?
 C9 C10 H10C 109.5 . . ?
 H10A C10 H10B 109.5 . . ?
 H10A C10 H10C 109.5 . . ?
 H10B C10 H10C 109.5 . . ?
 C9 C11 H11A 109.5 . . ?
 C9 C11 H11B 109.5 . . ?
 C9 C11 H11C 109.5 . . ?
 H11A C11 H11B 109.5 . . ?
 H11A C11 H11C 109.5 . . ?
 H11B C11 H11C 109.5 . . ?
 O1 C12 C1 115.72(18) . . ?
 O1 C12 C13 120.3(2) . . ?
 C1 C12 C13 123.9(2) . . ?
 C4 C13 C9 125.9(2) . . ?
 C4 C13 C12 116.5(2) . . ?
 C12 C13 C9 117.4(2) . . ?
 C5 C14 C9 126.1(2) . . ?
 C15 C14 C5 116.1(3) . . ?
 C15 C14 C9 117.7(2) . . ?
 O1 C15 C8 115.41(18) . . ?
 O1 C15 C14 120.3(2) . . ?
 C14 C15 C8 124.3(2) . . ?
 C17 C16 P1 124.00(16) . . ?
 C17 C16 C21 119.22(19) . . ?
 C21 C16 P1 116.74(15) . . ?
 C16 C17 H17 120.1 . . ?
 C18 C17 C16 119.87(19) . . ?
 C18 C17 H17 120.1 . . ?
 C17 C18 H18 119.7 . . ?
 C17 C18 C19 120.6(2) . . ?
 C19 C18 H18 119.7 . . ?
 C18 C19 H19 120.0 . . ?
 C18 C19 C20 119.9(2) . . ?
 C20 C19 H19 120.0 . . ?
 C19 C20 H20 120.1 . . ?
 C21 C20 C19 119.8(2) . . ?
 C21 C20 H20 120.1 . . ?
 C16 C21 H21 119.7 . . ?
 C20 C21 C16 120.6(2) . . ?
 C20 C21 H21 119.7 . . ?
 C23 C22 P1 122.20(17) . . ?
 C23 C22 C27 119.4(2) . . ?
 C27 C22 P1 118.40(17) . . ?
 C22 C23 H23 119.9 . . ?
 C24 C23 C22 120.2(2) . . ?
 C24 C23 H23 119.9 . . ?
 C23 C24 H24 119.9 . . ?
 C25 C24 C23 120.2(3) . . ?
 C25 C24 H24 119.9 . . ?
 C24 C25 H25 120.1 . . ?
 C26 C25 C24 119.9(2) . . ?
 C26 C25 H25 120.1 . . ?
 C25 C26 H26 119.7 . . ?
 C25 C26 C27 120.5(2) . . ?
 C27 C26 H26 119.7 . . ?
 C22 C27 H27 120.1 . . ?
 C26 C27 C22 119.9(2) . . ?
 C26 C27 H27 120.1 . . ?
 C29 C28 P2 123.85(16) . . ?
 C29 C28 C33 119.02(18) . . ?
 C33 C28 P2 117.04(15) . . ?
 C28 C29 H29 119.7 . . ?
 C30 C29 C28 120.5(2) . . ?
 C30 C29 H29 119.7 . . ?
 C29 C30 H30 119.9 . . ?
 C31 C30 C29 120.3(2) . . ?
 C31 C30 H30 119.9 . . ?
 C30 C31 H31 120.0 . . ?
 C30 C31 C32 119.9(2) . . ?
 C32 C31 H31 120.0 . . ?
 C31 C32 H32 120.1 . . ?
 C33 C32 C31 119.8(2) . . ?
 C33 C32 H32 120.1 . . ?
 C28 C33 H33 119.8 . . ?
 C32 C33 C28 120.44(19) . . ?
 C32 C33 H33 119.8 . . ?
 C35 C34 P2 121.68(16) . . ?
 C35 C34 C39 118.9(2) . . ?
 C39 C34 P2 119.26(17) . . ?
 C34 C35 H35 119.8 . . ?
 C36 C35 C34 120.4(2) . . ?
 C36 C35 H35 119.8 . . ?
 C35 C36 H36 119.8 . . ?
 C37 C36 C35 120.4(2) . . ?
 C37 C36 H36 119.8 . . ?
 C36 C37 H37 120.2 . . ?
 C36 C37 C38 119.6(2) . . ?
 C38 C37 H37 120.2 . . ?
 C37 C38 H38 119.7 . . ?
 C39 C38 C37 120.7(2) . . ?
 C39 C38 H38 119.7 . . ?
 C34 C39 H39 120.0 . . ?
 C38 C39 C34 119.9(2) . . ?
 C38 C39 H39 120.0 . . ?
 C40 O2 C43 109.5(5) . . ?
 O2 C40 H40A 110.8 . . ?
 O2 C40 H40B 110.8 . . ?
 O2 C40 C41 104.7(5) . . ?
 H40A C40 H40B 108.9 . . ?
 C41 C40 H40A 110.8 . . ?
 C41 C40 H40B 110.8 . . ?
 C40 C41 H41A 111.5 . . ?
 C40 C41 H41B 111.5 . . ?
 C40 C41 C42 101.4(5) . . ?
 H41A C41 H41B 109.3 . . ?
 C42 C41 H41A 111.5 . . ?
 C42 C41 H41B 111.5 . . ?
 C41 C42 H42A 111.3 . . ?
 C41 C42 H42B 111.3 . . ?
 C41 C42 C43 102.2(7) . . ?
 H42A C42 H42B 109.2 . . ?
 C43 C42 H42A 111.3 . . ?
 C43 C42 H42B 111.3 . . ?
 O2 C43 C42 106.3(8) . . ?
 O2 C43 H43A 110.5 . . ?
 O2 C43 H43B 110.5 . . ?
 C42 C43 H43A 110.5 . . ?
 C42 C43 H43B 110.5 . . ?
 H43A C43 H43B 108.7 . . ?
 C47 O3 C44 108.2(7) . . ?
 O3 C44 H44A 110.2 . . ?
 O3 C44 H44B 110.2 . . ?
 O3 C44 C45 107.7(7) . . ?
 H44A C44 H44B 108.5 . . ?
 C45 C44 H44A 110.2 . . ?
 C45 C44 H44B 110.2 . . ?
 C44 C45 H45A 111.2 . . ?
 C44 C45 H45B 111.2 . . ?
 C44 C45 C46 102.6(5) . . ?
 H45A C45 H45B 109.2 . . ?
 C46 C45 H45A 111.2 . . ?
 C46 C45 H45B 111.2 . . ?
 C45 C46 H46A 111.3 . . ?
 C45 C46 H46B 111.3 . . ?
 H46A C46 H46B 109.2 . . ?
 C47 C46 C45 102.5(5) . . ?
 C47 C46 H46A 111.3 . . ?
 C47 C46 H46B 111.3 . . ?
 O3 C47 C46 104.9(5) . . ?
 O3 C47 H47A 110.8 . . ?
 O3 C47 H47B 110.8 . . ?
 C46 C47 H47A 110.8 . . ?
 C46 C47 H47B 110.8 . . ?
 H47A C47 H47B 108.9 . . ?

loop_
  _geom_torsion_atom_site_label_1
  _geom_torsion_atom_site_label_2
  _geom_torsion_atom_site_label_3
  _geom_torsion_atom_site_label_4
  _geom_torsion
  _geom_torsion_site_symmetry_1
  _geom_torsion_site_symmetry_2
  _geom_torsion_site_symmetry_3
  _geom_torsion_site_symmetry_4
  _geom_torsion_publ_flag
 Fe1 P1 C1 C2 129.12(16) . . . . ?
 Fe1 P1 C1 C12 -49.70(17) . . . . ?
 Fe1 P1 C16 C17 123.56(16) . . . . ?
 Fe1 P1 C16 C21 -54.21(18) . . . . ?
 Fe1 P1 C22 C23 129.4(2) . . . . ?
 Fe1 P1 C22 C27 -48.9(2) . . . . ?
 Fe1 P2 C8 C7 -123.50(18) . . . . ?
 Fe1 P2 C8 C15 53.08(17) . . . . ?
 Fe1 P2 C28 C29 -107.30(19) . . . . ?
 Fe1 P2 C28 C33 69.21(17) . . . . ?
 Fe1 P2 C34 C35 -168.42(15) . . . . ?
 Fe1 P2 C34 C39 7.5(2) . . . . ?
 P1 C1 C2 C3 -178.42(16) . . . . ?
 P1 C1 C12 O1 -2.5(2) . . . . ?
 P1 C1 C12 C13 179.00(16) . . . . ?
 P1 C16 C17 C18 -177.99(17) . . . . ?
 P1 C16 C21 C20 179.58(17) . . . . ?
 P1 C22 C23 C24 -177.3(2) . . . . ?
 P1 C22 C27 C26 178.8(2) . . . . ?
 P2 C8 C15 O1 1.1(2) . . . . ?
 P2 C8 C15 C14 179.87(16) . . . . ?
 P2 C28 C29 C30 175.8(2) . . . . ?
 P2 C28 C33 C32 -177.48(17) . . . . ?
 P2 C34 C35 C36 176.00(16) . . . . ?
 P2 C34 C39 C38 -175.8(2) . . . . ?
 O1 C12 C13 C4 -179.17(18) . . . . ?
 O1 C12 C13 C9 -2.8(3) . . . . ?
 C1 P1 C16 C17 -114.73(18) . . . . ?
 C1 P1 C16 C21 67.50(18) . . . . ?
 C1 P1 C22 C23 2.4(2) . . . . ?
 C1 P1 C22 C27 -175.95(18) . . . . ?
 C1 C2 C3 C4 -0.2(3) . . . . ?
 C1 C12 C13 C4 -0.7(3) . . . . ?
 C1 C12 C13 C9 175.67(19) . . . . ?
 C2 C1 C12 O1 178.59(17) . . . . ?
 C2 C1 C12 C13 0.1(3) . . . . ?
 C2 C3 C4 C13 -0.5(3) . . . . ?
 C3 C4 C13 C9 -175.1(2) . . . . ?
 C3 C4 C13 C12 0.9(3) . . . . ?
 C5 C6 C7 C8 1.0(4) . . . . ?
 C5 C14 C15 O1 -177.63(18) . . . . ?
 C5 C14 C15 C8 3.7(3) . . . . ?
 C6 C5 C14 C9 175.0(2) . . . . ?
 C6 C5 C14 C15 -1.7(3) . . . . ?
 C6 C7 C8 P2 177.38(18) . . . . ?
 C6 C7 C8 C15 0.8(3) . . . . ?
 C7 C8 C15 O1 177.97(18) . . . . ?
 C7 C8 C15 C14 -3.3(3) . . . . ?
 C8 P2 C28 C29 16.7(2) . . . . ?
 C8 P2 C28 C33 -166.82(17) . . . . ?
 C8 P2 C34 C35 67.61(19) . . . . ?
 C8 P2 C34 C39 -116.4(2) . . . . ?
 C9 C14 C15 O1 5.4(3) . . . . ?
 C9 C14 C15 C8 -173.32(19) . . . . ?
 C10 C9 C13 C4 96.8(3) . . . . ?
 C10 C9 C13 C12 -79.3(3) . . . . ?
 C10 C9 C14 C5 -99.1(3) . . . . ?
 C10 C9 C14 C15 77.6(2) . . . . ?
 C11 C9 C13 C4 -22.4(3) . . . . ?
 C11 C9 C13 C12 161.5(2) . . . . ?
 C11 C9 C14 C5 20.6(3) . . . . ?
 C11 C9 C14 C15 -162.7(2) . . . . ?
 C12 O1 C15 C8 -148.54(18) . . . . ?
 C12 O1 C15 C14 32.7(3) . . . . ?
 C12 C1 C2 C3 0.4(3) . . . . ?
 C13 C9 C14 C5 145.0(2) . . . . ?
 C13 C9 C14 C15 -38.3(2) . . . . ?
 C14 C5 C6 C7 -0.6(4) . . . . ?
 C14 C9 C13 C4 -147.1(2) . . . . ?
 C14 C9 C13 C12 36.9(2) . . . . ?
 C15 O1 C12 C1 147.46(18) . . . . ?
 C15 O1 C12 C13 -34.0(3) . . . . ?
 C16 P1 C1 C2 9.7(2) . . . . ?
 C16 P1 C1 C12 -169.10(16) . . . . ?
 C16 P1 C22 C23 -106.4(2) . . . . ?
 C16 P1 C22 C27 75.3(2) . . . . ?
 C16 C17 C18 C19 -0.9(3) . . . . ?
 C17 C16 C21 C20 1.7(3) . . . . ?
 C17 C18 C19 C20 0.6(3) . . . . ?
 C18 C19 C20 C21 0.8(3) . . . . ?
 C19 C20 C21 C16 -2.0(3) . . . . ?
 C21 C16 C17 C18 -0.3(3) . . . . ?
 C22 P1 C1 C2 -101.30(19) . . . . ?
 C22 P1 C1 C12 79.88(17) . . . . ?
 C22 P1 C16 C17 -5.2(2) . . . . ?
 C22 P1 C16 C21 177.02(17) . . . . ?
 C22 C23 C24 C25 -1.5(5) . . . . ?
 C23 C22 C27 C26 0.3(4) . . . . ?
 C23 C24 C25 C26 0.5(4) . . . . ?
 C24 C25 C26 C27 0.9(4) . . . . ?
 C25 C26 C27 C22 -1.4(4) . . . . ?
 C27 C22 C23 C24 1.1(4) . . . . ?
 C28 P2 C8 C7 109.89(19) . . . . ?
 C28 P2 C8 C15 -73.53(17) . . . . ?
 C28 P2 C34 C35 -41.8(2) . . . . ?
 C28 P2 C34 C39 134.2(2) . . . . ?
 C28 C29 C30 C31 1.3(4) . . . . ?
 C29 C28 C33 C32 -0.8(3) . . . . ?
 C29 C30 C31 C32 -0.4(4) . . . . ?
 C30 C31 C32 C33 -1.0(4) . . . . ?
 C31 C32 C33 C28 1.6(3) . . . . ?
 C33 C28 C29 C30 -0.7(4) . . . . ?
 C34 P2 C8 C7 2.5(2) . . . . ?
 C34 P2 C8 C15 179.05(16) . . . . ?
 C34 P2 C28 C29 126.7(2) . . . . ?
 C34 P2 C28 C33 -56.79(18) . . . . ?
 C34 C35 C36 C37 -0.5(3) . . . . ?
 C35 C34 C39 C38 0.3(4) . . . . ?
 C35 C36 C37 C38 0.6(4) . . . . ?
 C36 C37 C38 C39 -0.3(5) . . . . ?
 C37 C38 C39 C34 -0.1(5) . . . . ?
 C39 C34 C35 C36 0.0(3) . . . . ?
 O2 C40 C41 C42 -39.7(5) . . . . ?
 C40 O2 C43 C42 -5.2(7) . . . . ?
 C40 C41 C42 C43 35.2(6) . . . . ?
 C41 C42 C43 O2 -19.5(6) . . . . ?
 C43 O2 C40 C41 28.5(6) . . . . ?
 O3 C44 C45 C46 14.1(7) . . . . ?
 C44 O3 C47 C46 -30.1(7) . . . . ?
 C44 C45 C46 C47 -31.0(6) . . . . ?
 C45 C46 C47 O3 38.1(6) . . . . ?
 C47 O3 C44 C45 9.8(8) . . . . ?

_shelx_res_file
;
TITL neivf18_a.res in P-1
    neivf18.res
    created by SHELXL-2018/1 at 09:22:14 on 29-Dec-2017
REM Old TITL neivf18_a.res in P-1
REM SHELXT solution in P-1
REM R1 0.107, Rweak 0.010, Alpha 0.065, Orientation as input
REM Formula found by SHELXT: Br2 C47 O Fe P2
CELL 1.54184 9.637 10.6308 19.5085 82.532 89.227 74.165
ZERR 2 0.0001 0.0002 0.0003 0.001 0.001 0.001
LATT 1
SFAC C H Br Fe O P
UNIT 86 80 4 2 4 4

L.S. 12
PLAN  18
BOND $H
list 4
CONF
fmap 2
acta 149.008
OMIT 6 -2 17
OMIT 1 -11 2
OMIT -2 1 23
OMIT 2 7 20
OMIT 6 13 5
OMIT 5 3 21
REM <olex2.extras>
REM <HklSrc "%.\\NEIVF18.hkl">
REM </olex2.extras>

WGHT    0.044700    1.429500
FVAR       0.37435
BR1   3    0.751113    0.265660    0.113882    11.00000    0.03213    0.03969 =
         0.02148   -0.01045    0.00200   -0.01116
BR2   3    0.802052    0.398335    0.305372    11.00000    0.02643    0.02794 =
         0.02226   -0.00657   -0.00491   -0.00825
FE1   4    0.665365    0.340174    0.220003    11.00000    0.01971    0.02076 =
         0.01558   -0.00108   -0.00128   -0.00802
P1    6    0.455367    0.530740    0.190170    11.00000    0.02069    0.02239 =
         0.01576   -0.00215   -0.00229   -0.00586
P2    6    0.571604    0.166941    0.283480    11.00000    0.02055    0.02533 =
         0.01826    0.00129   -0.00227   -0.01180
O1    5    0.383059    0.405080    0.318884    11.00000    0.02938    0.03304 =
         0.01481   -0.00383   -0.00011   -0.01568
C1    1    0.382758    0.615474    0.263914    11.00000    0.02008    0.03034 =
         0.02202   -0.00775   -0.00152   -0.00831
C2    1    0.354336    0.750552    0.265524    11.00000    0.02092    0.03326 =
         0.03006   -0.01030   -0.00075   -0.00831
AFIX  43
H2    2    0.370128    0.805135    0.226680    11.00000   -1.20000
AFIX   0
C3    1    0.302101    0.804019    0.325502    11.00000    0.02191    0.04038 =
         0.04369   -0.02144    0.00419   -0.01317
AFIX  43
H3    2    0.283521    0.894334    0.326441    11.00000   -1.20000
AFIX   0
C4    1    0.277646    0.724027    0.383625    11.00000    0.02443    0.05175 =
         0.03405   -0.02455    0.00897   -0.01953
AFIX  43
H4    2    0.243473    0.761478    0.423212    11.00000   -1.20000
AFIX   0
C5    1    0.442693    0.273278    0.501514    11.00000    0.06348    0.06340 =
         0.01498   -0.00500    0.00340   -0.05026
AFIX  43
H5    2    0.416708    0.296342    0.545221    11.00000   -1.20000
AFIX   0
C6    1    0.537882    0.152866    0.495648    11.00000    0.07911    0.05152 =
         0.01729    0.00728   -0.01033   -0.04926
AFIX  43
H6    2    0.575674    0.096381    0.535512    11.00000   -1.20000
AFIX   0
C7    1    0.578939    0.113615    0.431440    11.00000    0.06056    0.04039 =
         0.02207    0.00667   -0.00975   -0.03710
AFIX  43
H7    2    0.642326    0.031199    0.428374    11.00000   -1.20000
AFIX   0
C8    1    0.523904    0.199391    0.371494    11.00000    0.03674    0.03676 =
         0.01654    0.00138   -0.00331   -0.02648
C9    1    0.269940    0.492536    0.442653    11.00000    0.03229    0.06438 =
         0.02163   -0.01681    0.00874   -0.03171
C10   1    0.121356    0.471129    0.425432    11.00000    0.03675    0.08513 =
         0.02829   -0.01897    0.00977   -0.04045
AFIX 137
H10A  2    0.099159    0.408208    0.460723    11.00000   -1.50000
H10B  2    0.125490    0.438616    0.381573    11.00000   -1.50000
H10C  2    0.047834    0.553369    0.423385    11.00000   -1.50000
AFIX   0
C11   1    0.259974    0.545387    0.512481    11.00000    0.04176    0.08968 =
         0.02478   -0.02608    0.01170   -0.03876
AFIX 137
H11A  2    0.184535    0.626438    0.510018    11.00000   -1.50000
H11B  2    0.350155    0.561037    0.523415    11.00000   -1.50000
H11C  2    0.238988    0.481806    0.547770    11.00000   -1.50000
AFIX   0
C12   1    0.356372    0.538435    0.323327    11.00000    0.02109    0.03576 =
         0.02080   -0.00976    0.00052   -0.01280
C13   1    0.303217    0.588643    0.383954    11.00000    0.02348    0.05110 =
         0.02433   -0.01482    0.00326   -0.02037
C14   1    0.384206    0.361719    0.443058    11.00000    0.03892    0.05392 =
         0.01916   -0.00729    0.00336   -0.03572
C15   1    0.431018    0.321922    0.379648    11.00000    0.03197    0.03983 =
         0.01560   -0.00024   -0.00157   -0.02513
C16   1    0.506936    0.657710    0.131910    11.00000    0.02178    0.02208 =
         0.01887   -0.00298   -0.00035   -0.00359
C17   1    0.442473    0.709746    0.067288    11.00000    0.02391    0.02523 =
         0.01920   -0.00380   -0.00087   -0.00773
AFIX  43
H17   2    0.366195    0.681768    0.052087    11.00000   -1.20000
AFIX   0
C18   1    0.492128    0.803411    0.025566    11.00000    0.03685    0.03139 =
         0.01957   -0.00114   -0.00126   -0.01175
AFIX  43
H18   2    0.449720    0.837179   -0.017895    11.00000   -1.20000
AFIX   0
C19   1    0.604472    0.847175    0.048076    11.00000    0.03243    0.02779 =
         0.02677   -0.00477    0.00792   -0.01142
AFIX  43
H19   2    0.636553    0.910659    0.019964    11.00000   -1.20000
AFIX   0
C20   1    0.668960    0.796120    0.112602    11.00000    0.02411    0.02677 =
         0.03602   -0.00571   -0.00097   -0.00840
AFIX  43
H20   2    0.743538    0.826058    0.128096    11.00000   -1.20000
AFIX   0
C21   1    0.621994    0.700647    0.153757    11.00000    0.02982    0.02866 =
         0.02802   -0.00036   -0.00810   -0.00941
AFIX  43
H21   2    0.667270    0.664557    0.196393    11.00000   -1.20000
AFIX   0
C22   1    0.298879    0.502713    0.150017    11.00000    0.02518    0.02463 =
         0.02072   -0.00028   -0.00446   -0.00863
C23   1    0.160278    0.547284    0.174569    11.00000    0.02791    0.06335 =
         0.02910   -0.01568   -0.00352   -0.01096
AFIX  43
H23   2    0.144775    0.596301    0.211492    11.00000   -1.20000
AFIX   0
C24   1    0.044867    0.518755    0.144059    11.00000    0.02902    0.07384 =
         0.03650   -0.00750   -0.00555   -0.01607
AFIX  43
H24   2   -0.047304    0.546958    0.161305    11.00000   -1.20000
AFIX   0
C25   1    0.066741    0.448689    0.088245    11.00000    0.03385    0.03930 =
         0.03901    0.00249   -0.01595   -0.01681
AFIX  43
H25   2   -0.010702    0.430260    0.067665    11.00000   -1.20000
AFIX   0
C26   1    0.203574    0.406045    0.063036    11.00000    0.03954    0.03362 =
         0.04863   -0.01733   -0.01549   -0.00647
AFIX  43
H26   2    0.217833    0.359953    0.024991    11.00000   -1.20000
AFIX   0
C27   1    0.320335    0.431381    0.094017    11.00000    0.02812    0.03338 =
         0.03760   -0.01454   -0.00682   -0.00352
AFIX  43
H27   2    0.412650    0.400717    0.077351    11.00000   -1.20000
AFIX   0
C28   1    0.409924    0.141785    0.246509    11.00000    0.01828    0.02334 =
         0.02016   -0.00239   -0.00068   -0.00810
C29   1    0.274050    0.179334    0.274544    11.00000    0.02443    0.03992 =
         0.03888   -0.02315    0.00869   -0.01666
AFIX  43
H29   2    0.263051    0.214570    0.316135    11.00000   -1.20000
AFIX   0
C30   1    0.154613    0.164729    0.241041    11.00000    0.01855    0.04041 =
         0.05850   -0.02678    0.00663   -0.01069
AFIX  43
H30   2    0.063711    0.191813    0.259772    11.00000   -1.20000
AFIX   0
C31   1    0.169992    0.110175    0.180010    11.00000    0.02505    0.03175 =
         0.04116   -0.00934   -0.01057   -0.00908
AFIX  43
H31   2    0.089691    0.099974    0.157828    11.00000   -1.20000
AFIX   0
C32   1    0.305608    0.070500    0.151737    11.00000    0.03196    0.03362 =
         0.02130   -0.00519   -0.00440   -0.01202
AFIX  43
H32   2    0.316503    0.032422    0.110993    11.00000   -1.20000
AFIX   0
C33   1    0.424771    0.087839    0.184454    11.00000    0.02197    0.02722 =
         0.02017   -0.00321    0.00008   -0.00572
AFIX  43
H33   2    0.515119    0.063333    0.164879    11.00000   -1.20000
AFIX   0
C34   1    0.694674    0.002038    0.291861    11.00000    0.01945    0.02998 =
         0.02640    0.00381   -0.00620   -0.00942
C35   1    0.648866   -0.109260    0.315380    11.00000    0.02498    0.02761 =
         0.02036   -0.00005   -0.00121   -0.01160
AFIX  43
H35   2    0.554654   -0.099487    0.329928    11.00000   -1.20000
AFIX   0
C36   1    0.742563   -0.234067    0.317222    11.00000    0.03581    0.02625 =
         0.02476    0.00085   -0.00419   -0.00839
AFIX  43
H36   2    0.711208   -0.307683    0.333308    11.00000   -1.20000
AFIX   0
C37   1    0.882190   -0.250005    0.295351    11.00000    0.03111    0.03543 =
         0.04656    0.00730   -0.00643    0.00203
AFIX  43
H37   2    0.944729   -0.334097    0.296252    11.00000   -1.20000
AFIX   0
C38   1    0.928869   -0.139802    0.271982    11.00000    0.01741    0.04893 =
         0.07627    0.01779   -0.00288   -0.00143
AFIX  43
H38   2    1.023179   -0.150452    0.257410    11.00000   -1.20000
AFIX   0
C39   1    0.836889   -0.014688    0.270142    11.00000    0.01885    0.03860 =
         0.06012    0.01773   -0.00464   -0.01085
AFIX  43
H39   2    0.869284    0.058533    0.254487    11.00000   -1.20000
AFIX   0

SAME 0.02 0.04 O2 C43 C42 C41 C40
PART -1
O2    5   -0.105254   -0.073787   -0.021448    10.50000    0.06262    0.10624 =
         0.03091   -0.00172   -0.00770   -0.06501
C40   1   -0.011842   -0.168991    0.026745    10.50000    0.04279    0.05790 =
         0.03645   -0.02357    0.01474   -0.03067
AFIX  23
H40A  2    0.063137   -0.227745    0.003279    10.50000   -1.20000
H40B  2   -0.064832   -0.220912    0.055242    10.50000   -1.20000
AFIX   0
C41   1    0.051746   -0.090267    0.069818    10.50000    0.02658    0.04141 =
         0.05201   -0.01034   -0.01109   -0.00759
AFIX  23
H41A  2    0.141738   -0.143117    0.092330    10.50000   -1.20000
H41B  2   -0.014852   -0.053546    0.104450    10.50000   -1.20000
AFIX   0
C42   1    0.075982    0.017427    0.015082    10.50000    0.03281    0.04154 =
         0.04815   -0.01464   -0.00479   -0.01860
AFIX  23
H42A  2    0.166498   -0.012379   -0.008062    10.50000   -1.20000
H42B  2    0.075129    0.096540    0.035073    10.50000   -1.20000
AFIX   0
C43   1   -0.053133    0.041124   -0.034450    10.50000    0.04637    0.06708 =
         0.03086   -0.00449   -0.00433   -0.03297
AFIX  23
H43A  2   -0.127767    0.119188   -0.025895    10.50000   -1.20000
H43B  2   -0.023791    0.053168   -0.082063    10.50000   -1.20000
AFIX   0

SAME 0.02 0.04 O3 C47 C46 C45 C44
O3    5    0.998979    0.061578    0.520679    10.50000    0.11016    0.05321 =
         0.05560   -0.00020   -0.00050   -0.03770
C44   1    0.969859    0.016909    0.456937    10.50000    0.04485    0.06836 =
         0.03931   -0.00872    0.00608   -0.01899
AFIX  23
H44A  2    1.054970    0.002141    0.428698    10.50000   -1.20000
H44B  2    0.891974    0.082798    0.431020    10.50000   -1.20000
AFIX   0
C45   1    0.927898   -0.110586    0.475418    10.50000    0.03286    0.03902 =
         0.04334   -0.01233   -0.00201    0.00358
AFIX  23
H45A  2    1.005728   -0.186196    0.466677    10.50000   -1.20000
H45B  2    0.842199   -0.109755    0.449651    10.50000   -1.20000
AFIX   0
C46   1    0.899078   -0.112003    0.552419    10.50000    0.03754    0.04752 =
         0.04254   -0.01224    0.00219   -0.00759
AFIX  23
H46A  2    0.799718   -0.065990    0.560444    10.50000   -1.20000
H46B  2    0.920318   -0.201476    0.576007    10.50000   -1.20000
AFIX   0
C47   1    1.001615   -0.040503    0.575554    10.50000    0.03792    0.04870 =
         0.03785   -0.01041   -0.00501   -0.00139
AFIX  23
H47A  2    0.969846   -0.004280    0.618044    10.50000   -1.20000
H47B  2    1.098104   -0.099465    0.583119    10.50000   -1.20000
AFIX   0
HKLF 4


REM  neivf18_a.res in P-1
REM R1 =  0.0305 for    7696 Fo > 4sig(Fo)  and  0.0333 for all    8003 data
REM    498 parameters refined using      8 restraints

END

WGHT      0.0447      1.4279

REM Highest difference peak  0.392,  deepest hole -0.693,  1-sigma level  0.075
Q1    1   0.7666  0.5019  0.3185  11.00000  0.05    0.39
Q2    1   0.7733  0.5185  0.3030  11.00000  0.05    0.38
Q3    1   0.9255  0.3212  0.2987  11.00000  0.05    0.37
Q4    1   0.5467  0.4449  0.2026  11.00000  0.05    0.36
Q5    1   0.8284  0.2986  0.2905  11.00000  0.05    0.36
Q6    1   0.4056  0.5786  0.2341  11.00000  0.05    0.35
Q7    1   0.1874  0.4718  0.1704  11.00000  0.05    0.35
Q8    1   0.7645  0.1587  0.1145  11.00000  0.05    0.35
Q9    1   0.5390  0.1834  0.3300  11.00000  0.05    0.33
Q10   1   0.7478  0.5038  0.2540  11.00000  0.05    0.33
Q11   1   0.6837  0.4977  0.2969  11.00000  0.05    0.33
Q12   1   0.8006  0.1534  0.1723  11.00000  0.05    0.33
Q13   1   0.6154  0.2402  0.2570  11.00000  0.05    0.33
Q14   1   0.0746  0.4460  0.1349  11.00000  0.05    0.32
Q15   1   0.9099  0.2798  0.3183  11.00000  0.05    0.31
Q16   1   0.7595  0.0007  0.2855  11.00000  0.05    0.30
Q17   1   0.7244  0.3652  0.1195  11.00000  0.05    0.30
Q18   1   0.8610  0.1595  0.1207  11.00000  0.05    0.30
;
_shelx_res_checksum               833
_shelx_hkl_file
;
   0   0  -2 2099.96   54.63
   0   0  -2 2194.41   54.70
   0   0  -2 2079.88   54.52
   0   0  -3   10.23    0.78
   0   0  -3    9.67    0.66
   0   0  -3   10.08    0.79
   0   0  -4  114.04    3.61
   0   0  -4  113.01    3.89
   0   0  -4  117.48    3.83
   0   0  -5 2766.87   72.07
   0   0  -5 2762.76   71.63
   0   0  -6   26.64    1.88
   0   0  -6   26.61    1.54
   0   0  -7  819.10   22.01
   0   0  -7  796.10   22.62
   0   0  -8  226.29    7.73
   0   0  -8  216.05    7.01
   0   0  -9   53.49    2.79
   0   0  -9   52.86    2.73
   0   0 -10 1093.05   29.41
   0   0 -10 1044.19   29.19
   0   0 -11  139.99    6.49
   0   0 -11  152.71    5.87
   0   0 -12  572.76   16.59
   0   0 -12  553.21   14.91
   0   0 -12  555.85   14.78
   0   0 -12  545.27   16.29
   0   0 -12  503.19   17.17
   0   0 -12  540.93   14.74
   0   0 -12  534.00   14.81
   0   0 -13    5.16    0.97
   0   0 -13    2.47    0.96
   0   0 -13    1.93    1.56
   0   0 -13    2.59    0.92
   0   0 -13    2.47    1.94
   0   0 -13    1.75    1.57
   0   0 -13    3.03    0.96
   0   0 -13    3.24    1.04
   0   0 -14   33.95    1.97
   0   0 -14   35.93    2.06
   0   0 -14   33.26    1.81
   0   0 -14   32.38    2.85
   0   0 -14   36.40    1.91
   0   0 -14   34.54    1.80
   0   0 -14   31.57    3.46
   0   0 -14   37.43    3.08
   0   0 -15  327.82   12.87
   0   0 -15  365.11   10.32
   0   0 -15  364.30   10.40
   0   0 -15  354.13   10.15
   0   0 -15  360.41   12.10
   0   0 -15  341.83   11.79
   0   0 -15  360.36   10.19
   0   0 -15  353.34   10.09
   0   0 -16  253.88   10.74
   0   0 -16  276.72    8.28
   0   0 -16  272.03    8.15
   0   0 -16  276.22    9.98
   0   0 -16  274.65    8.14
   0   0 -16  282.66    8.37
   0   0 -17    0.67    1.29
   0   0 -17    0.84    1.42
   0   0 -17   -0.08    1.18
   0   0 -17    0.36    1.92
   0   0 -17    1.71    1.40
   0   0 -18   65.99    3.04
   0   0 -18   74.57    3.14
   0   0 -18   65.99    2.82
   0   0 -18   66.50    2.84
   0   0 -19   28.59    1.79
   0   0 -19   29.12    1.90
   0   0 -19   29.11    2.09
   0   0 -19   28.85    2.04
   0   0 -20   25.96    1.59
   0   0 -20   26.05    1.68
   0   0 -20   22.84    1.73
   0   0 -20   21.33    1.73
   0   0 -20   23.64    1.44
   0   0 -21   78.88    2.97
   0   0 -21   69.17    2.61
   0   0 -21   79.28    2.85
   0   0 -21   72.68    2.92
   0   0 -21   76.75    2.76
   0   0 -22   11.70    1.11
   0   0 -22   11.48    1.17
   0   0 -22    9.00    0.81
   0   0 -23   11.42    0.88
   0   0 -24   60.78    1.89
   0   0 -24   66.39    2.02
   0   1 -23   86.58    2.58
   0   1 -22   28.74    1.57
   0   1 -22   33.26    1.56
   0   1 -22   32.94    1.45
   0   1 -21   82.02    2.76
   0   1 -21   76.78    2.90
   0   1 -21   80.09    2.89
   0   1 -21   77.70    2.71
   0   1 -20   12.25    1.50
   0   1 -20   11.03    1.19
   0   1 -20   14.45    1.36
   0   1 -20   10.49    1.44
   0   1 -20   12.50    1.32
   0   1 -19   26.67    1.79
   0   1 -19   26.10    1.96
   0   1 -19   30.69    2.00
   0   1 -19   27.81    1.77
   0   1 -19   26.78    1.71
   0   1 -18   88.24    3.39
   0   1 -18   96.50    3.49
   0   1 -18   93.97    3.71
   0   1 -18   93.54    3.65
   0   1 -17   14.57    1.71
   0   1 -17   15.41    1.59
   0   1 -17   13.00    1.52
   0   1 -17   15.09    1.75
   0   1 -17    8.86    2.62
   0   1 -16 1031.19   26.51
   0   1 -16 1012.82   26.27
   0   1 -16  982.13   26.24
   0   1 -16  904.65   29.73
   0   1 -16  921.99   27.76
   0   1 -16  963.24   26.17
   0   1 -15    3.86    1.33
   0   1 -15    7.59    1.27
   0   1 -15    6.74    1.84
   0   1 -15    6.69    1.46
   0   1 -15    3.88    2.62
   0   1 -15    6.02    1.28
   0   1 -15    6.06    1.17
   0   1 -14  119.21    4.00
   0   1 -14  123.64    4.19
   0   1 -14  119.93    4.04
   0   1 -14  122.88    5.38
   0   1 -14  115.53    4.10
   0   1 -14  116.93    3.99
   0   1 -13  757.69   19.62
   0   1 -13  725.52   21.04
   0   1 -13  711.21   19.41
   0   1 -13  728.64   19.43
   0   1 -13  711.99   19.48
   0   1 -13  718.96   19.39
   0   1 -13  686.99   22.55
   0   1 -12   93.11    3.24
   0   1 -12   91.50    3.21
   0   1 -12   94.25    3.26
   0   1 -12  100.80    3.40
   0   1 -12   99.74    3.25
   0   1 -12   94.53    4.44
   0   1 -12   94.33    4.21
   0   1 -12   89.69    3.25
   0   1 -11 1341.53   37.03
   0   1 -11 1409.75   37.33
   0   1 -10    2.03    1.16
   0   1 -10    3.13    1.09
   0   1 -10    1.69    1.64
   0   1  -9  578.34   16.26
   0   1  -9  575.96   17.63
   0   1  -8   11.26    1.75
   0   1  -8   10.11    1.13
   0   1  -7   94.17    3.44
   0   1  -7  103.05    4.48
   0   1  -6  657.50   16.47
   0   1  -6  676.34   17.72
   0   1  -5  125.52    3.91
   0   1  -4  334.71    9.13
   0   1  -3   54.34    1.87
   0   1  -3   63.49    1.96
   0   1  -2  774.70   20.16
   0  -1   1 1395.08   36.12
   0  -1   0  901.38   23.42
   0  -1  -1 1153.18   29.98
   0  -1  -1 1158.47   29.91
   0  -1  -2  123.04    3.56
   0  -1  -3  363.34    9.90
   0  -1  -4 1331.71   35.00
   0  -1  -4 1326.89   34.83
   0  -1  -5    2.72    0.75
   0  -1  -5    3.81    0.99
   0  -1  -6  139.46    4.76
   0   1   6  140.09    3.81
   0  -1  -6  148.21    4.87
   0  -1  -6  142.79    4.96
   0  -1  -7 1094.17   29.45
   0  -1  -7 1079.76   29.54
   0  -1  -7 1106.31   29.68
   0  -1  -8 1740.91   45.77
   0  -1  -8 1770.10   45.77
   0  -1  -8 1688.84   46.03
   0  -1  -8 1677.10   45.90
   0  -1  -9    1.19    1.06
   0  -1  -9    1.22    1.39
   0  -1  -9    0.59    1.01
   0  -1  -9    0.44    1.08
   0  -1 -10 1271.29   33.59
   0  -1 -10 1171.77   33.72
   0  -1 -10 1222.52   33.43
   0  -1 -11  101.73    4.63
   0  -1 -11  110.60    4.83
   0  -1 -11   99.54    4.94
   0  -1 -12    6.06    0.92
   0  -1 -12    6.43    0.94
   0  -1 -12    6.00    1.01
   0  -1 -12    5.47    0.94
   0  -1 -12    4.10    1.62
   0  -1 -12    5.98    1.75
   0  -1 -12    6.08    1.74
   0  -1 -13   29.24    1.64
   0  -1 -13   29.20    1.62
   0  -1 -13   28.36    1.58
   0  -1 -13   26.92    2.79
   0  -1 -13   31.19    2.85
   0  -1 -13   27.95    1.66
   0  -1 -13   30.77    2.97
   0  -1 -14   79.76    3.04
   0  -1 -14   76.87    2.96
   0  -1 -14   76.09    4.40
   0  -1 -14   80.93    4.63
   0  -1 -14   73.62    4.66
   0  -1 -14   77.59    2.98
   0  -1 -15   67.44    4.58
   0  -1 -15   71.00    3.02
   0  -1 -15   70.02    2.85
   0  -1 -15   76.51    4.43
   0  -1 -15   72.33    4.50
   0  -1 -15   73.81    2.92
   0  -1 -16   63.20    4.46
   0  -1 -16   64.72    4.35
   0  -1 -16   67.50    2.89
   0  -1 -16   68.31    2.84
   0  -1 -16   72.10    4.42
   0  -1 -16   72.96    3.06
   0  -1 -17   87.61    3.40
   0  -1 -17   89.80    3.63
   0  -1 -17   94.22    3.47
   0  -1 -17   85.98    4.86
   0  -1 -18    4.32    1.50
   0  -1 -18    5.71    1.40
   0  -1 -18    4.81    1.29
   0  -1 -19  200.47    5.91
   0  -1 -19  214.95    6.59
   0  -1 -19  199.19    6.29
   0  -1 -19  218.70    6.45
   0  -1 -20  199.45    5.90
   0  -1 -20  188.93    6.01
   0  -1 -20  181.62    5.74
   0  -1 -21    0.19    0.38
   0  -1 -21    2.78    0.92
   0  -1 -22    3.91    1.05
   0  -1 -22    3.11    0.74
   0  -1 -23   38.54    1.60
   0  -1 -24   74.62    2.40
   0  -1 -24   79.19    2.35
   0   2 -23   10.79    0.64
   0   2 -22  373.86    3.52
   0   2 -22   -0.01    0.07
   0   2 -21   84.70    2.61
   0   2 -21   76.77    2.63
   0   2 -21   86.35    2.78
   0   2 -21   83.35    2.90
   0   2 -20   53.39    2.43
   0   2 -20   60.20    2.38
   0   2 -20   49.05    2.16
   0   2 -20   48.20    2.09
   0   2 -20   58.51    2.19
   0   2 -19   10.33    1.31
   0   2 -19   11.28    1.43
   0   2 -19   12.02    1.30
   0   2 -19   13.82    1.60
   0   2 -18  170.32    5.45
   0   2 -18  168.54    5.46
   0   2 -18  186.80    5.46
   0   2 -18  175.47    5.74
   0   2 -18  184.84    5.70
   0   2 -17   72.68    2.96
   0   2 -17   76.55    2.98
   0   2 -17   71.95    2.89
   0   2 -17   75.11    3.14
   0   2 -16  121.85    4.28
   0   2 -16  105.90    6.72
   0   2 -16  113.17    4.05
   0  -2  16  124.47    6.78
   0   2 -16  113.58    4.05
   0   2 -16  123.35    4.14
   0   2 -16  117.96    4.23
   0  -2  15   57.45    4.58
   0   2 -15   53.24    2.42
   0   2 -15   49.56    2.39
   0   2 -15   48.32    2.38
   0   2 -15   53.72    2.54
   0   2 -15   46.53    4.58
   0   2 -15   53.18    2.53
   0   2 -14  190.51    5.77
   0   2 -14  176.94    5.64
   0   2 -14  177.36    5.57
   0   2 -14  183.43    5.61
   0   2 -14  165.92    6.50
   0   2 -14  176.29    5.67
   0   2 -13  203.07    5.94
   0   2 -13  188.89    5.86
   0   2 -13  189.98    5.83
   0   2 -13  184.42    5.81
   0   2 -13  180.87    5.77
   0   2 -13  182.82    5.71
   0   2 -13  188.67    5.76
   0   2 -13  188.07    6.80
   0   2 -12 1696.88   43.19
   0   2 -12 1627.94   43.15
   0   2 -12 1695.11   46.97
   0   2 -12 1628.21   43.13
   0   2 -12 1594.70   44.26
   0   2 -12 1651.21   43.10
   0   2 -12 1712.62   43.24
   0   2 -12 1608.63   43.12
   0   2 -11  153.59    5.61
   0   2 -11  147.98    4.70
   0   2 -11  152.87    4.74
   0   2 -11  152.59    4.70
   0   2 -11  155.51    7.43
   0   2 -10 1139.20   32.27
   0   2 -10 1097.30   30.09
   0   2  -9   32.60    3.03
   0   2  -8  126.12    3.64
   0   2  -8  160.99    6.35
   0   2  -7   60.08    3.64
   0   2  -7   56.11    1.97
   0   2  -6  871.15   24.81
   0   2  -5  108.12    4.67
   0  -2   4  969.38   26.40
   0   2  -4  995.61   25.88
   0  -2   3  195.92    6.17
   0   2  -3  208.84    5.77
   0  -2   2  291.57    8.31
   0  -2   1  788.05   20.92
   0  -2   0   43.18    1.74
   0  -2  -1    5.56    0.68
   0  -2  -2   16.16    1.04
   0  -2  -2   14.96    0.92
   0  -2  -3   13.53    0.99
   0  -2  -4 2829.51   73.28
   0  -2  -5 1155.40   30.57
   0  -2  -6  189.21    5.93
   0  -2  -6  186.18    6.08
   0  -2  -7  697.41   19.31
   0  -2  -7  707.37   19.78
   0  -2  -7  697.91   19.50
   0  -2  -8 4835.09  120.74
   0   2   8 4548.55  119.18
   0  -2  -8 4797.23  120.85
   0  -2  -8 4664.35  120.35
   0  -2  -9 1200.35   30.01
   0  -2  -9 1252.69   30.43
   0  -2  -9 1250.83   30.61
   0  -2 -10  511.87   15.41
   0  -2 -10  538.65   15.79
   0  -2 -10  515.42   15.88
   0  -2 -11  946.47   26.37
   0  -2 -11  928.32   26.38
   0  -2 -11  929.25   26.66
   0  -2 -11  899.06   26.04
   0  -2 -12   95.18    3.30
   0  -2 -12   89.39    4.48
   0  -2 -12   96.45    3.25
   0  -2 -12  101.41    4.94
   0  -2 -12   93.98    3.27
   0  -2 -12   95.46    3.23
   0  -2 -12   88.51    3.18
   0  -2 -12   90.27    4.73
   0  -2 -13  113.05    5.52
   0  -2 -13  102.86    3.66
   0  -2 -13  108.01    3.64
   0  -2 -13  107.76    3.77
   0  -2 -13  109.60    5.17
   0  -2 -13  110.08    3.75
   0  -2 -13  109.83    5.43
   0  -2 -13  111.09    3.72
   0  -2 -14  424.60   12.02
   0  -2 -14  429.38   11.88
   0  -2 -14  414.05   13.81
   0  -2 -14  446.03   14.33
   0  -2 -14  427.13   11.99
   0  -2 -14  416.37   11.88
   0  -2 -14  448.78   14.33
   0  -2 -15    2.50    1.71
   0  -2 -15    2.88    2.17
   0  -2 -15    3.75    1.22
   0  -2 -15    4.93    1.36
   0  -2 -15    3.66    1.15
   0  -2 -15    3.36    1.28
   0  -2 -15    3.27    2.10
   0  -2 -16   51.76    3.93
   0  -2 -16   51.71    2.55
   0  -2 -16   50.11    2.57
   0  -2 -16   49.79    2.43
   0  -2 -16   47.99    2.37
   0  -2 -17   52.55    2.52
   0  -2 -17   45.00    2.33
   0  -2 -17   44.73    3.77
   0  -2 -17   47.44    2.53
   0  -2 -17   47.49    2.55
   0  -2 -18  932.47   24.60
   0  -2 -18  891.91   26.89
   0  -2 -18  913.96   24.70
   0  -2 -18  883.16   24.46
   0  -2 -18  943.61   24.78
   0  -2 -19   85.57    2.97
   0  -2 -19   88.59    3.56
   0  -2 -19   84.04    3.27
   0  -2 -19   88.55    3.40
   0  -2 -20  538.12   11.31
   0  -2 -20  592.16   11.79
   0  -2 -21  174.24    5.14
   0  -2 -21  176.29    5.48
   0  -2 -21  186.80    5.42
   0  -2 -22   65.37    2.27
   0  -2 -22   73.15    2.59
   0  -2 -23   90.83    1.77
   0  -2 -23   -0.02    0.04
   0  -2 -24   11.44    0.75
   0   3 -22   84.55    2.67
   0   3 -21  120.16    2.21
   0   3 -21   -0.03    0.07
   0   3 -20    5.92    0.92
   0   3 -20    6.22    0.85
   0   3 -20    7.36    0.92
   0   3 -20    7.10    1.16
   0   3 -19    5.65    1.11
   0   3 -19    6.27    1.32
   0   3 -19    6.65    1.04
   0   3 -18    6.14    1.13
   0   3 -18    7.81    1.18
   0   3 -18    8.48    1.06
   0   3 -18    6.30    1.46
   0   3 -18    8.48    1.28
   0   3 -18    7.01    1.21
   0   3 -17  184.75    5.72
   0   3 -17  192.36    5.91
   0   3 -17  174.82    5.67
   0   3 -17  171.33    5.61
   0   3 -17  191.40    5.83
   0   3 -17  194.95    5.58
   0   3 -17  166.70    8.67
   0   3 -16    7.21    1.33
   0   3 -16    6.94    2.78
   0   3 -16    7.89    1.30
   0   3 -16    4.68    1.43
   0   3 -16    8.54    1.22
   0   3 -16    8.04    1.61
   0   3 -16    8.94    1.43
   0   3 -16    8.28    1.32
   0   3 -15   18.97    1.55
   0   3 -15   16.69    1.54
   0  -3  15   18.30    3.14
   0   3 -15   18.31    1.80
   0   3 -15   20.10    1.64
   0   3 -15   16.56    1.66
   0   3 -15   16.79    1.59
   0   3 -15   17.71    1.40
   0   3 -14  788.15   20.17
   0   3 -14  771.07   20.19
   0   3 -14  710.88   20.08
   0   3 -14  728.50   19.98
   0   3 -14  724.33   20.13
   0   3 -14  753.42   20.20
   0   3 -14  738.02   20.04
   0  -3  14  726.91   23.23
   0   3 -13  169.08    5.49
   0   3 -13  182.20    5.59
   0  -3  13  185.59    8.13
   0   3 -13  187.01    5.67
   0   3 -13  183.22    5.69
   0   3 -13  185.31    5.72
   0   3 -13  176.53    8.99
   0   3 -13  174.03    5.64
   0   3 -13  180.45    5.68
   0   3 -12 1068.34   27.04
   0   3 -12  979.58   30.99
   0   3 -12  990.18   27.01
   0   3 -12  984.36   27.02
   0  -3  12 1010.39   29.79
   0   3 -12 1026.91   26.96
   0   3 -12 1024.94   27.07
   0   3 -11  552.28   14.75
   0  -3  11  537.10   17.11
   0   3 -11  544.30   14.79
   0   3 -11  563.06   18.49
   0   3 -11  544.74   14.68
   0   3 -11  561.51   14.85
   0   3 -10   72.26    4.90
   0   3 -10   67.13    2.56
   0   3 -10   66.72    2.58
   0   3 -10   64.57    2.90
   0  -3  10   72.82    4.18
   0   3 -10   64.68    2.59
   0   3  -9   29.20    3.22
   0  -3   9   28.47    2.62
   0   3  -8  372.50   12.63
   0   3  -8  346.07    9.86
   0  -3   8  358.03   11.39
   0   3  -7  495.80   15.33
   0  -3   7  446.62   13.95
   0   3  -6  279.37    9.62
   0  -3   6  251.31    8.46
   0  -3   5  243.10    7.85
   0   3  -4  123.88    3.80
   0  -3   4  120.07    4.49
   0  -3   3  107.17    3.97
   0  -3   2  676.78   18.54
   0  -3   1  635.95   17.42
   0  -3   0  148.59    4.84
   0  -3  -1  368.39    8.32
   0  -3  -1  252.41    7.13
   0  -3  -2  539.63   14.97
   0  -3  -3  112.33    4.03
   0  -3  -4  442.95   12.45
   0  -3  -5  109.29    3.21
   0  -3  -5  131.58    4.23
   0  -3  -6    5.38    1.08
   0  -3  -7 1859.42   49.34
   0  -3  -8   28.93    2.41
   0  -3  -8   34.39    2.33
   0  -3  -8   29.93    2.52
   0  -3  -8   34.66    2.08
   0  -3  -9 1853.46   46.90
   0  -3  -9 1758.50   46.49
   0  -3  -9 1706.48   46.77
   0   3   9 1683.00   45.07
   0  -3  -9 1720.85   45.99
   0  -3 -10   51.71    3.25
   0  -3 -10   55.85    3.53
   0  -3 -10   46.11    3.33
   0  -3 -10   50.89    2.81
   0  -3 -11   40.27    2.61
   0  -3 -11   39.09    3.30
   0  -3 -11   46.03    3.37
   0  -3 -12   71.79    2.78
   0  -3 -12   75.84    4.55
   0  -3 -12   69.04    3.68
   0  -3 -12   76.05    4.49
   0  -3 -12   72.33    2.76
   0  -3 -12   77.65    2.78
   0  -3 -13  362.49   10.31
   0  -3 -13  376.38   12.74
   0  -3 -13  369.83   12.87
   0  -3 -13  383.74   10.32
   0  -3 -13  368.43   10.37
   0   3  13  343.40   10.08
   0  -3 -13  367.86   11.77
   0  -3 -14  396.56   11.09
   0  -3 -14  380.36   11.13
   0  -3 -14  411.26   13.73
   0  -3 -14  391.90   11.17
   0  -3 -14  408.04   13.57
   0  -3 -15  178.68    5.71
   0  -3 -15  174.84    5.59
   0  -3 -15  185.82    8.03
   0  -3 -15  171.19    5.61
   0  -3 -16   28.68    2.02
   0  -3 -16   29.15    3.37
   0  -3 -16   30.57    1.96
   0  -3 -16   28.99    1.87
   0  -3 -17   91.75    5.42
   0  -3 -17   94.68    3.56
   0  -3 -17   86.49    3.44
   0  -3 -17   91.12    3.65
   0  -3 -18  131.41    4.56
   0  -3 -18  139.82    4.38
   0  -3 -18  127.13    6.48
   0  -3 -18  137.20    4.79
   0  -3 -19  453.50   12.30
   0  -3 -19  439.40   12.51
   0  -3 -19  457.70   12.78
   0  -3 -20    3.38    1.43
   0  -3 -20    4.49    0.96
   0  -3 -20    3.85    1.10
   0  -3 -21  304.98    3.83
   0  -3 -21  291.71    3.44
   0  -3 -22   21.13    1.37
   0  -3 -22   22.09    1.23
   0  -3 -23   22.17    1.16
   0  -3 -23   19.30    0.95
   0  -3 -23   20.66    1.12
   0  -3 -24   82.98    2.60
   0  -3 -24   95.89    2.65
   0   4 -21    0.70    0.67
   0   4 -20    6.18    0.97
   0   4 -20    4.50    0.64
   0   4 -19   38.33    1.70
   0   4 -19   32.53    1.23
   0   4 -18   27.49    1.46
   0   4 -18   26.49    1.34
   0   4 -18   26.11    1.41
   0   4 -18   29.85    1.79
   0   4 -17   13.29    1.26
   0   4 -17   13.62    1.38
   0   4 -17   15.06    1.38
   0   4 -17   12.69    1.25
   0   4 -17   15.38    1.63
   0   4 -17   13.72    1.60
   0   4 -16   13.70    1.71
   0   4 -16    8.22    2.89
   0   4 -16   12.27    1.29
   0   4 -16   12.92    1.33
   0   4 -16   13.62    1.41
   0   4 -16   11.29    1.43
   0   4 -16   15.71    1.67
   0   4 -15    3.85    1.29
   0   4 -15    3.97    1.36
   0   4 -15    3.90    1.48
   0   4 -15    3.63    1.12
   0   4 -15    3.99    1.13
   0   4 -15    3.64    1.37
   0   4 -15    4.22    1.27
   0   4 -14  188.54    5.80
   0   4 -14  168.77    5.71
   0   4 -14  178.60    5.59
   0   4 -14  167.68    5.65
   0   4 -14  178.79    5.73
   0   4 -14  175.92    5.50
   0   4 -14  184.97    5.57
   0   4 -13  322.00    9.36
   0   4 -13  328.44    9.50
   0   4 -13  318.58    9.43
   0   4 -13  333.54    9.34
   0   4 -13  346.54   13.85
   0  -4  13  323.66   12.11
   0   4 -13  322.90    9.53
   0   4 -12  136.67    4.48
   0   4 -12  135.35    4.41
   0   4 -12  139.45    4.59
   0  -4  12  138.56    6.72
   0   4 -12  133.27    4.64
   0   4 -12  140.59    7.98
   0   4 -11  259.21    7.60
   0   4 -11  260.24    7.66
   0   4 -11  274.52   11.60
   0   4 -11  270.23    7.80
   0  -4  11  275.78   10.20
   0   4 -11  269.98    7.79
   0   4 -11  254.38    7.81
   0   4 -10  291.99    8.17
   0   4 -10  288.74   11.79
   0   4 -10  282.49    8.05
   0   4 -10  277.99    8.17
   0  -4  10  291.91   10.40
   0   4 -10  280.60    8.23
   0   4 -10  270.04    7.96
   0   4  -9  109.61    3.97
   0   4  -9  118.08    3.93
   0   4  -9  120.38    3.98
   0   4  -9  120.64    6.82
   0   4  -9  120.86    3.91
   0  -4   9  121.46    5.64
   0   4  -8   94.14    5.75
   0  -4   8   94.24    4.70
   0   4  -8   88.09    3.47
   0  -4   7    2.31    1.44
   0   4  -7    2.41    0.51
   0   4  -6  437.14   11.73
   0  -4   6  489.36   13.80
   0   4  -5  109.22    3.20
   0  -4   5  115.83    4.69
   0   4  -4 3372.45   87.80
   0   4  -4 3409.15   88.15
   0   4  -3  299.30    8.15
   0  -4   3  332.39    9.66
   0  -4   2 1814.85   43.99
   0   4  -2 1616.27   42.51
   0  -4   1  343.05    9.77
   0   4  -1  312.56    8.48
   0  -4   0   64.81    2.96
   0   4   1  168.78    4.74
   0  -4  -1  183.18    5.89
   0   4   2    1.88    0.44
   0  -4  -2    2.39    0.96
   0  -4  -3  687.85   17.91
   0   4   3  620.12   16.51
   0   4   4    4.26    0.50
   0   4   5   59.08    1.90
   0   4   6  666.34   17.44
   0   4   7   45.20    1.56
   0   4   8  907.45   23.61
   0  -4  -9    1.30    1.64
   0  -4  -9    2.12    1.41
   0  -4 -10  316.27   11.16
   0   4  10  319.39    9.60
   0  -4 -11   78.24    4.61
   0  -4 -11   87.52    4.92
   0  -4 -11   74.55    2.78
   0  -4 -11   88.22    2.98
   0   4  11   76.00    2.76
   0  -4 -12  149.02    4.65
   0  -4 -12  142.85    6.69
   0  -4 -12  151.32    6.95
   0  -4 -12  140.47    4.56
   0   4  12  138.44    4.47
   0  -4 -13  815.21   22.39
   0  -4 -13  880.80   22.48
   0   4  13  808.20   22.28
   0  -4 -13  842.40   25.16
   0  -4 -13  884.12   25.60
   0  -4 -14   25.42    3.29
   0  -4 -14   23.66    1.69
   0   4  14   23.73    1.59
   0  -4 -14   24.12    3.31
   0  -4 -14   24.16    1.74
   0   4  15  171.03    5.62
   0  -4 -15  189.25    5.60
   0  -4 -15  183.13    8.31
   0  -4 -15  185.95    5.78
   0  -4 -15  171.06    5.73
   0  -4 -16    2.88    1.23
   0  -4 -16    2.59    1.28
   0   4  16    2.83    1.17
   0  -4 -16    1.10    1.28
   0  -4 -16    6.26    2.51
   0  -4 -17  203.49    8.73
   0  -4 -17  192.28    5.88
   0  -4 -17  186.16    6.13
   0  -4 -17  195.00    6.09
   0  -4 -18   81.02    2.96
   0  -4 -18   72.36    2.63
   0  -4 -18   78.64    5.02
   0  -4 -18   73.47    3.05
   0  -4 -18   79.81    3.22
   0  -4 -19   76.44    2.82
   0  -4 -20   24.43    1.45
   0  -4 -20   26.03    1.71
   0  -4 -21   31.82    1.43
   0  -4 -21   34.07    1.72
   0  -4 -21   34.87    1.74
   0  -4 -22   96.80    1.85
   0  -4 -22   96.79    1.91
   0  -4 -22   91.80    1.79
   0  -4 -23  196.04    5.43
   0  -4 -23  191.41    5.43
   0  -4 -23  204.90    5.51
   0  -4 -24    0.80    0.36
   0   5 -21    1.02    0.38
   0   5 -20   74.82    2.46
   0   5 -19    2.86    0.90
   0   5 -19    2.63    0.95
   0   5 -18   56.82    1.94
   0   5 -18   48.25    1.44
   0   5 -17    5.78    1.07
   0   5 -17    6.64    1.38
   0   5 -17    6.89    1.02
   0   5 -17    7.75    1.24
   0   5 -16   13.67    1.41
   0   5 -16   15.54    1.69
   0   5 -16   14.83    1.33
   0   5 -16   14.53    1.17
   0   5 -16   16.64    1.55
   0   5 -15  228.74    6.97
   0   5 -15  232.23    7.11
   0   5 -15  235.77    6.88
   0   5 -15  230.68    7.02
   0   5 -15  241.22    7.10
   0   5 -15  220.36    6.69
   0   5 -14   38.97    2.21
   0   5 -14   43.14    2.15
   0   5 -14   41.95    2.38
   0   5 -14   38.55    1.93
   0   5 -14   41.78    2.28
   0   5 -14   41.03    2.27
   0   5 -13  343.95    9.62
   0   5 -13  330.90    9.43
   0   5 -13  342.41   14.02
   0   5 -13  328.54    9.56
   0   5 -13  301.28    9.21
   0   5 -13  344.56    9.70
   0   5 -12    5.29    1.26
   0   5 -12    5.51    3.27
   0   5 -12    5.03    1.37
   0   5 -12    5.18    1.46
   0  -5  11    9.89    2.47
   0   5 -11    9.72    1.31
   0   5 -11    9.78    1.45
   0   5 -11   10.10    3.41
   0   5 -11    9.72    1.52
   0   5 -11    9.73    1.45
   0   5 -10  329.10   13.65
   0   5 -10  349.99    9.78
   0   5 -10  339.47    9.81
   0  -5  10  313.88   11.86
   0   5 -10  332.46    9.69
   0   5  -9    3.37    1.21
   0   5  -9    2.59    1.03
   0   5  -9    5.64    1.13
   0  -5   9    3.39    1.95
   0   5  -8  111.90    3.82
   0   5  -8  109.26    4.36
   0  -5   8  103.11    5.30
   0   5  -8  113.19    3.77
   0   5  -7    1.21    1.13
   0   5  -7    0.83    0.81
   0  -5   7    0.47    1.68
   0   5  -6  264.29   10.20
   0   5  -6  234.09    6.61
   0  -5   6  249.36    8.74
   0   5  -5 1224.19   31.97
   0  -5   5 1260.28   34.18
   0  -5   4  771.23   20.82
   0   5  -4  704.14   18.78
   0   5  -3 5607.96  145.84
   0  -5   3 6056.04  147.83
   0  -5   2   11.11    1.66
   0   5  -2   10.74    0.81
   0   5  -1  908.92   23.90
   0  -5   1  944.20   25.55
   0  -5   0   18.52    1.83
   0   5   0   16.91    0.92
   0   5   1   61.29    2.08
   0  -5  -1   62.42    3.24
   0  -5  -2 1375.28   35.50
   0   5   2 1284.42   33.75
   0  -5  -3   87.84    3.97
   0   5   3   83.70    2.66
   0   5   4   14.47    0.91
   0   5   5  174.73    4.98
   0   5   6  402.80   10.82
   0   5   7  618.52   16.35
   0   5   8   71.68    2.37
   0  -5  -9  197.70    5.79
   0   5   9  194.41    5.64
   0   5   9  206.61    5.94
   0  -5 -10    7.64    2.30
   0   5  10    7.28    1.00
   0   5  10    7.00    1.35
   0  -5 -11   56.73    2.29
   0  -5 -11   60.85    4.24
   0   5  11   59.27    2.41
   0  -5 -12  231.72    7.00
   0  -5 -12  262.40   10.08
   0   5  12  239.08    7.09
   0  -5 -12  240.28    6.98
   0  -5 -12  243.93    9.57
   0  -5 -13   30.33    1.71
   0  -5 -13   28.99    3.62
   0   5  13   27.34    1.72
   0  -5 -13   26.21    1.63
   0  -5 -13   24.21    3.24
   0  -5 -14   54.07    2.35
   0   5  14   49.22    2.38
   0  -5 -14   55.24    4.61
   0  -5 -14   49.67    4.24
   0  -5 -15    6.97    2.64
   0  -5 -15    9.36    1.38
   0  -5 -15    4.96    2.61
   0   5  15    9.13    1.35
   0  -5 -16   96.93    5.89
   0  -5 -16   93.84    3.45
   0  -5 -16   95.10    3.30
   0  -5 -17    7.14    1.34
   0  -5 -17    6.87    1.18
   0  -5 -18  107.65    3.54
   0  -5 -18  116.38    3.82
   0  -5 -19    8.68    1.17
   0  -5 -19   -0.08    0.14
   0  -5 -20   26.06    1.47
   0  -5 -20   28.31    1.59
   0  -5 -21  161.33    4.65
   0  -5 -21  153.14    4.42
   0  -5 -21  160.55    4.56
   0  -5 -22    8.85    0.63
   0  -5 -22   11.82    0.93
   0  -5 -22   10.84    0.80
   0  -5 -23  125.02    3.62
   0  -5 -23  136.64    3.70
   0   6 -19  135.20    3.94
   0   6 -19  129.99    3.88
   0   6 -18   49.77    2.06
   0   6 -18   51.72    2.02
   0   6 -17    0.40    1.08
   0   6 -17    1.13    0.73
   0   6 -17   -0.02    0.04
   0   6 -17    1.15    0.90
   0   6 -16  154.50    2.79
   0   6 -16  158.83    3.05
   0   6 -15   20.66    1.43
   0   6 -15   22.60    1.69
   0   6 -15   22.47    1.61
   0   6 -15   22.19    1.77
   0   6 -15   23.33    1.84
   0   6 -14  533.19   14.81
   0   6 -14  561.02   14.91
   0   6 -14  531.11   14.63
   0   6 -14  552.48   14.95
   0   6 -14  513.41   14.76
   0   6 -13   61.86    2.90
   0   6 -13   59.42    2.76
   0   6 -13   62.21    2.58
   0   6 -13   54.83    5.58
   0   6 -13   59.06    2.71
   0   6 -12  235.46    7.01
   0   6 -12  242.74    7.25
   0   6 -12  221.45    7.29
   0   6 -11    8.80    1.50
   0   6 -11    8.61    1.48
   0   6 -11    6.67    1.60
   0   6 -11    7.19    1.28
   0   6 -10  275.59    8.38
   0   6 -10  289.59    8.44
   0   6 -10  280.51    8.58
   0   6  -9  314.79    9.34
   0   6  -9  308.75    9.18
   0   6  -9  321.85   13.42
   0   6  -9  330.03    9.29
   0  -6   9  287.28   11.17
   0   6  -8  165.85    8.86
   0   6  -8  159.67    5.19
   0   6  -8  165.58    5.25
   0  -6   8  151.15    7.03
   0   6  -8  156.77    5.99
   0  -6   7  148.41    6.95
   0   6  -7  169.30    8.82
   0   6  -7  168.46    6.37
   0   6  -7  173.75    5.35
   0   6  -6    6.09    1.64
   0   6  -6    7.64    0.95
   0   6  -6    8.72    3.01
   0   6  -6   11.72    1.25
   0  -6   6    5.90    1.97
   0   6  -5  494.48   16.60
   0  -6   5  449.26   14.77
   0   6  -5  482.84   12.89
   0   6  -5  455.91   12.57
   0   6  -4  498.34   13.89
   0  -6   4  526.26   16.10
   0   6  -4  545.75   14.19
   0  -6   3  549.51   16.09
   0   6  -3  498.62   13.86
   0   6  -3  534.97   14.14
   0  -6   2  352.04   11.43
   0   6  -2  343.85    9.48
   0  -6   1  116.27    5.17
   0   6  -1  111.58    3.55
   0  -6   0   19.08    2.19
   0   6   1  219.78    6.30
   0  -6  -1  226.45    8.11
   0  -6  -2    7.96    1.79
   0   6   2   10.90    0.98
   0   6   3   22.41    1.26
   0  -6  -3   19.67    2.23
   0   6   4  462.34   12.48
   0  -6  -5 1043.89   27.95
   0   6   5 1096.90   28.02
   0   6   6  225.76    6.30
   0  -6  -6  216.36    6.26
   0   6   6  219.95    6.33
   0  -6  -6  215.49    6.27
   0   6   7  884.00   23.01
   0  -6  -7  862.14   23.03
   0   6   7  871.05   23.05
   0  -6  -8    1.12    0.81
   0   6   8    2.17    0.82
   0  -6  -8    2.68    2.17
   0   6   8    0.85    0.75
   0  -6  -9   91.63    3.23
   0   6   9   92.95    4.46
   0   6   9   96.02    3.15
   0  -6  -9   94.88    3.21
   0   6   9   95.82    3.18
   0   6   9   95.21    3.40
   0  -6 -10  105.77    3.61
   0   6  10  109.89    3.55
   0  -6 -10  120.42    6.32
   0  -6 -10  103.58    5.81
   0  -6 -10  107.09    3.58
   0   6  10  110.79    4.82
   0   6  10  108.81    3.78
   0  -6 -11   14.15    1.32
   0   6  11   13.07    1.12
   0   6  11   10.75    1.34
   0  -6 -11   12.38    2.77
   0  -6 -11   13.02    1.31
   0  -6 -11   14.04    3.11
   0  -6 -12  148.09    4.68
   0   6  12  149.99    4.91
   0  -6 -12  142.33    7.08
   0  -6 -13   34.01    3.78
   0  -6 -13   39.89    2.02
   0  -6 -14  128.70    4.30
   0  -6 -14  116.42    6.45
   0  -6 -14  126.80    4.17
   0  -6 -15   29.28    3.58
   0  -6 -15   34.69    3.96
   0  -6 -15   37.53    1.97
   0  -6 -15   37.41    2.09
   0  -6 -16  521.01   14.02
   0  -6 -16  500.86   13.81
   0  -6 -16  483.75   17.16
   0  -6 -17  247.03    7.29
   0  -6 -17  236.76    6.93
   0  -6 -17  239.82    7.14
   0  -6 -18   37.11    1.96
   0  -6 -18   33.07    1.75
   0  -6 -18   39.73    2.12
   0  -6 -18   36.64    1.73
   0  -6 -19    0.19    0.32
   0  -6 -19    2.76    1.05
   0  -6 -19    2.62    0.90
   0  -6 -19    2.87    1.28
   0  -6 -20   32.88    1.56
   0  -6 -20   33.24    1.46
   0  -6 -21  153.98    4.33
   0  -6 -21  147.66    4.26
   0  -6 -22   25.46    0.91
   0  -6 -23   58.49    1.77
   0   7 -18    2.81    0.52
   0   7 -18    1.91    0.60
   0   7 -17   33.70    1.56
   0   7 -16   84.11    2.86
   0   7 -16   89.17    2.85
   0   7 -15  187.24    2.80
   0   7 -15  188.15    2.87
   0   7 -14    5.61    1.18
   0   7 -14    6.69    1.32
   0   7 -14    6.23    1.44
   0   7 -14    5.84    1.19
   0   7 -13  117.97    4.14
   0   7 -13  118.90    4.06
   0   7 -13  117.37    3.98
   0   7 -12    6.45    1.45
   0   7 -12    4.61    1.16
   0   7 -12    5.71    1.61
   0   7 -12    6.51    3.09
   0   7 -11    7.25    1.47
   0   7 -11    6.70    1.25
   0   7 -11    5.40    3.38
   0   7 -11    7.42    1.72
   0   7 -11    8.08    1.55
   0   7 -10    4.81    1.58
   0   7 -10    9.27    3.55
   0   7 -10    3.25    1.65
   0   7 -10    4.60    1.23
   0   7 -10    4.05    1.44
   0   7  -9   10.16    1.58
   0   7  -9    9.11    1.79
   0   7  -9   12.55    1.63
   0   7  -9    6.11    3.33
   0   7  -8    4.17    1.38
   0   7  -8    4.80    1.61
   0   7  -8    4.03    1.38
   0   7  -8    1.25    3.11
   0   7  -7   84.02    4.25
   0   7  -7   89.83    6.55
   0   7  -7   81.88    3.28
   0   7  -6   43.87    2.25
   0   7  -6   38.84    4.63
   0  -7   6   32.50    3.24
   0   7  -6   42.17    3.16
   0  -7   5   24.85    1.51
   0   7  -5   26.89    1.77
   0   7  -5   22.33    2.62
   0  -7   5   22.37    2.81
   0   7  -5   22.21    3.75
   0   7  -4   84.42    3.08
   0  -7   4   82.57    4.83
   0  -7   4   87.66    3.04
   0   7  -4   93.86    6.22
   0   7  -4   91.22    3.35
   0   7  -3    4.88    1.09
   0  -7   3    3.82    0.99
   0   7  -3    5.78    1.20
   0  -7   3    4.00    1.96
   0  -7   2  105.05    5.27
   0   7  -2  101.09    3.60
   0  -7   2   99.43    3.32
   0   7  -2   96.65    3.39
   0  -7   1   80.33    2.82
   0   7  -1   83.22    2.99
   0  -7   1   82.77    2.88
   0  -7   0   75.07    4.45
   0  -7   0   80.98    2.82
   0  -7   0   79.00    2.74
   0  -7  -1  146.37    4.56
   0  -7  -1  154.96    4.63
   0  -7  -2  278.95    7.84
   0  -7  -2  282.21   10.07
   0  -7  -2  272.75    7.80
   0   7   2  280.70    7.93
   0   7   3  401.70   10.91
   0  -7  -3  381.18   10.78
   0  -7  -3  399.65   10.83
   0  -7  -4   26.88    1.54
   0  -7  -4   25.71    1.48
   0   7   4   28.09    1.63
   0   7   5 1577.30   40.80
   0  -7  -5 1560.74   40.74
   0  -7  -5 1550.87   40.75
   0   7   5 1562.00   40.83
   0   7   6  434.98   11.81
   0  -7  -6  432.40   11.78
   0  -7  -6  420.09   11.73
   0   7   6  426.84   11.83
   0  -7  -6  431.19   14.24
   0  -7  -7  474.76   13.04
   0   7   7  473.92   13.10
   0  -7  -7  482.20   15.84
   0  -7  -7  480.16   13.08
   0  -7  -7  471.44   12.94
   0   7   7  492.05   13.09
   0  -7  -8   35.99    1.70
   0  -7  -8   35.04    3.62
   0   7   8   35.69    1.81
   0  -7  -8   33.97    1.83
   0   7   8   35.18    1.79
   0   7   8   35.04    3.01
   0  -7  -9  458.69   12.58
   0   7   9  450.79   14.48
   0   7   9  453.23   12.53
   0  -7  -9  448.49   12.48
   0  -7 -10  472.84   15.59
   0  -7 -10  437.73   11.94
   0  -7 -10  413.51   14.93
   0  -7 -10  430.94   11.93
   0  -7 -10  434.73   11.99
   0   7  10  431.38   13.79
   0   7  10  419.88   11.90
   0  -7 -11  182.54    5.69
   0  -7 -11  187.58    5.66
   0  -7 -11  171.25    8.23
   0  -7 -11  192.81    8.76
   0   7  11  179.48    5.55
   0  -7 -11  184.07    5.66
   0  -7 -12    4.60    1.24
   0  -7 -12    1.70    2.52
   0  -7 -12    4.80    1.29
   0   7  12    4.21    1.05
   0  -7 -12    5.11    1.31
   0  -7 -12    4.89    2.55
   0  -7 -13    3.27    1.19
   0  -7 -13    4.14    1.31
   0  -7 -13    5.36    2.67
   0  -7 -13    5.56    2.61
   0  -7 -14   68.30    5.20
   0  -7 -14   67.19    2.76
   0  -7 -14   71.43    2.88
   0  -7 -15  651.35   21.67
   0  -7 -15  707.60   18.90
   0  -7 -15  715.55   19.09
   0  -7 -15  704.65   22.47
   0  -7 -16    9.64    1.37
   0  -7 -16   11.38    1.51
   0  -7 -16   12.14    1.51
   0  -7 -17  435.18   12.03
   0  -7 -17  447.20   12.28
   0  -7 -17  446.14   12.23
   0  -7 -18   92.54    3.12
   0  -7 -18  100.21    3.35
   0  -7 -18  101.95    3.45
   0  -7 -19   77.62    1.88
   0  -7 -19   83.22    2.06
   0  -7 -20  120.93    3.81
   0  -7 -20  125.70    3.71
   0  -7 -21   46.51    1.67
   0  -7 -21   42.43    1.52
   0  -7 -22   80.13    2.37
   0   8 -17  107.58    3.11
   0   8 -16    5.04    0.77
   0   8 -15  146.09    2.42
   0   8 -15  121.48    1.74
   0   8 -14   32.30    1.77
   0   8 -14   30.51    1.49
   0   8 -14   31.37    1.66
   0   8 -14   32.02    1.55
   0   8 -13    3.45    1.27
   0   8 -13    2.89    1.12
   0   8 -13    3.08    1.04
   0   8 -13   -0.02    0.06
   0   8 -12    1.94    1.38
   0   8 -12    1.43    1.12
   0   8 -12    1.73    1.21
   0   8 -12    0.15    0.15
   0   8 -11   84.77    3.25
   0   8 -11   87.38    3.42
   0   8 -10   28.91    1.96
   0   8 -10   30.20    1.79
   0   8 -10   35.66    2.28
   0   8 -10   34.54    2.19
   0   8  -9   34.68    4.63
   0   8  -9   42.14    2.49
   0   8  -9   34.40    2.20
   0   8  -9   39.84    2.36
   0   8  -8   18.66    2.02
   0   8  -8   17.44    3.84
   0   8  -8   15.55    1.77
   0   8  -8   17.75    1.82
   0   8  -7  310.97   12.85
   0   8  -7  284.33    8.65
   0   8  -7  297.07    8.76
   0   8  -7  276.85    9.88
   0   8  -6  621.81   17.03
   0   8  -6  616.23   18.73
   0   8  -6  588.04   21.24
   0   8  -5  407.35   11.89
   0   8  -5  423.88   13.75
   0   8  -5  408.09   15.91
   0  -8   5  421.37   11.54
   0   8  -4  334.10   11.64
   0   8  -4  335.04   13.53
   0   8  -4  340.36    9.79
   0  -8   4  337.57    9.39
   0   8  -3    1.96    2.83
   0  -8   3    4.09    2.06
   0   8  -3    4.01    1.38
   0  -8   3    7.79    1.23
   0   8  -3    6.25    2.22
   0  -8   2   21.41    2.92
   0   8  -2   23.85    1.92
   0   8  -2   26.69    1.80
   0  -8   2   23.75    1.61
   0   8  -2   26.72    3.11
   0   8  -2   27.62    3.98
   0   8  -1  202.76    6.35
   0   8  -1  197.06    6.09
   0  -8   1  201.32    5.97
   0  -8   0   63.19    2.48
   0  -8   0   57.41    2.35
   0  -8  -1  359.82   10.01
   0  -8  -1  354.24    9.96
   0  -8  -2   11.11    1.20
   0  -8  -2   12.28    1.34
   0   8   2   11.24    1.54
   0   8   3    3.62    1.38
   0  -8  -3    4.39    1.06
   0  -8  -3    4.31    1.23
   0   8   4  572.48   15.16
   0  -8  -4  554.25   15.01
   0  -8  -4  561.38   15.04
   0   8   5    1.51    1.30
   0  -8  -5    2.41    1.24
   0  -8  -5    2.41    1.91
   0  -8  -5    2.02    1.08
   0  -8  -6  697.21   18.74
   0  -8  -6  637.66   20.99
   0   8   6  715.07   21.35
   0   8   6  703.26   18.83
   0  -8  -6  703.46   18.76
   0  -8  -7    9.06    1.30
   0  -8  -7    9.79    2.56
   0  -8  -7    7.37    1.37
   0   8   7    6.40    2.30
   0  -8  -8   36.06    1.97
   0  -8  -8   37.18    2.04
   0  -8  -8   37.86    3.75
   0   8   8   30.53    3.15
   0  -8  -8   34.55    1.69
   0  -8  -9  421.56   11.84
   0   8   9  428.45   14.14
   0  -8  -9  423.28   15.01
   0  -8  -9  446.30   12.06
   0  -8 -10    4.41    1.05
   0  -8 -10    2.29    2.55
   0   8  10    2.69    1.83
   0  -8 -10    4.36    1.32
   0  -8 -10    1.41    2.46
   0  -8 -11  237.81    7.02
   0  -8 -11  241.70    7.18
   0  -8 -12   50.07    2.44
   0  -8 -12   50.18    2.41
   0  -8 -12   52.38    2.30
   0  -8 -12   50.21    4.49
   0  -8 -12   46.14    4.21
   0  -8 -13   80.97    3.20
   0  -8 -13   76.27    5.28
   0  -8 -13   83.40    3.13
   0  -8 -13   71.40    5.09
   0  -8 -13   84.31    3.10
   0  -8 -14   12.68    1.39
   0  -8 -14   13.35    1.53
   0  -8 -14   13.83    1.60
   0  -8 -15  146.36    4.72
   0  -8 -15  149.40    4.69
   0  -8 -16  321.83    9.20
   0  -8 -16  329.57    9.10
   0  -8 -17   45.10    2.00
   0  -8 -17   43.68    1.89
   0  -8 -18   46.54    1.92
   0  -8 -18   46.83    1.95
   0  -8 -18   43.05    1.73
   0  -8 -19  115.41    1.91
   0  -8 -19  114.65    1.95
   0  -8 -20    1.50    0.58
   0  -8 -20    1.21    0.62
   0  -8 -21  132.72    3.40
   0  -8 -21  112.29    3.33
   0   9 -15   33.13    1.25
   0   9 -14    7.60    0.81
   0   9 -13    5.53    0.89
   0   9 -13    5.70    0.97
   0   9 -13    4.57    0.73
   0   9 -12   11.92    1.11
   0   9 -12   12.06    1.24
   0   9 -11    1.62    1.22
   0   9 -11    0.82    1.05
   0   9 -11    1.67    0.94
   0   9 -10   19.11    1.71
   0   9 -10   19.70    1.52
   0   9  -9  225.87    5.62
   0   9  -9  208.25    5.42
   0   9  -8   73.38    3.27
   0   9  -8   63.30    2.88
   0   9  -8   71.44    3.05
   0   9  -7  577.53   15.59
   0   9  -7  571.91   15.43
   0   9  -6    3.89    1.60
   0   9  -6    3.28    1.48
   0   9  -6    0.91    2.65
   0   9  -5  484.24   15.30
   0   9  -5  469.40   17.26
   0   9  -5  475.55   13.47
   0   9  -4    4.63    2.21
   0   9  -4    5.05    1.57
   0   9  -4    4.52    2.90
   0  -9   4    7.42    1.26
   0   9  -3    4.74    1.56
   0   9  -3    3.31    2.78
   0  -9   3    4.56    1.23
   0   9  -3    2.98    2.13
   0  -9   2   57.69    2.43
   0   9  -2   52.29    4.06
   0   9  -2   48.12    4.80
   0   9  -2   51.99    2.75
   0   9  -1   56.90    2.83
   0  -9   1   57.45    2.50
   0   9  -1   52.61    4.79
   0   9  -1   55.96    4.27
   0   9   0   95.59    3.91
   0  -9   0  101.25    3.52
   0   9   0  104.59    5.70
   0  -9  -1   44.09    2.07
   0  -9  -1   42.29    2.22
   0  -9  -2   32.32    1.97
   0   9   2   28.17    3.40
   0  -9  -2   29.40    1.77
   0  -9  -3  385.31   10.88
   0  -9  -3  391.19   10.95
   0   9   3  396.90   13.69
   0   9   4   75.49    4.83
   0  -9  -4   70.02    2.89
   0  -9  -4   69.05    2.79
   0  -9  -5  292.56    8.44
   0  -9  -5  296.00    8.49
   0   9   5  276.37   10.86
   0  -9  -6    2.97    1.20
   0  -9  -6    2.43    1.44
   0   9   6    2.39    2.18
   0  -9  -7    4.88    1.34
   0  -9  -7    5.65    1.55
   0   9   7    6.87    2.47
   0  -9  -8   61.00    2.65
   0  -9  -8   64.54    2.73
   0   9   8   58.84    4.18
   0  -9  -9   10.86    1.47
   0  -9  -9   10.64    1.62
   0   9   9    9.58    2.32
   0  -9  -9    7.71    2.33
   0  -9 -10  224.85    6.48
   0  -9 -10  238.98    6.82
   0  -9 -10  198.31    8.93
   0  -9 -10  196.60    9.18
   0  -9 -11    4.93    1.36
   0  -9 -11    5.10    1.02
   0  -9 -12   13.02    1.47
   0  -9 -12   12.10    1.13
   0  -9 -13    3.54    0.99
   0  -9 -13    5.89    1.39
   0  -9 -13    2.83    1.30
   0  -9 -14   27.43    1.50
   0  -9 -14   26.59    1.73
   0  -9 -14   27.79    1.74
   0  -9 -15    4.50    1.18
   0  -9 -15    4.25    0.94
   0  -9 -15    4.83    1.17
   0  -9 -16   15.04    1.30
   0  -9 -16   15.41    1.24
   0  -9 -16   16.19    1.14
   0  -9 -17    9.91    0.96
   0  -9 -17   10.32    0.91
   0  -9 -18    4.17    0.68
   0  -9 -18    3.84    0.63
   0  -9 -19  133.03    3.76
   0  -9 -19  137.35    3.83
   0  10 -13   50.76    1.64
   0  10 -12    2.01    0.65
   0  10 -11   15.40    1.02
   0  10 -11   14.72    0.94
   0  10 -10    0.17    0.95
   0  10 -10    0.51    0.80
   0  10 -10    0.02    0.08
   0  10  -9   55.03    2.37
   0  10  -9   51.63    2.18
   0  10  -8  198.11    5.78
   0  10  -8  186.66    5.59
   0  10  -7  156.34    3.05
   0  10  -7  156.27    3.29
   0  10  -6  512.16   13.47
   0  10  -6  495.30   13.27
   0 -10   6  473.24   12.75
   0  10  -5    9.33    1.46
   0  10  -5   11.09    1.65
   0  10  -4  126.09    4.43
   0  10  -3   94.26    3.69
   0 -10   3   95.64    3.27
   0  10  -2    4.22    1.53
   0  10  -2    2.38    1.32
   0 -10   2    1.40    1.18
   0 -10   1   49.59    2.26
   0  10  -1   49.75    2.64
   0  10   0    3.05    1.53
   0  10   0    2.25    2.20
   0 -10   0    3.29    1.32
   0  10   1   20.25    2.02
   0 -10  -1   22.69    1.74
   0  10   2    2.14    2.20
   0  10   2    2.22    1.63
   0 -10  -2    1.63    1.39
   0 -10  -3  284.44    8.07
   0  10   3  274.93   10.50
   0 -10  -3  269.11    7.94
   0  10   4   34.88    3.61
   0 -10  -4   41.29    2.22
   0 -10  -4   37.10    1.99
   0 -10  -5  108.98    3.81
   0 -10  -5  104.29    3.68
   0  10   5  105.19    5.69
   0 -10  -6   35.27    1.99
   0 -10  -6   40.72    2.18
   0 -10  -7    3.82    1.29
   0 -10  -7    3.63    1.46
   0 -10  -8   79.61    3.06
   0 -10  -8   80.89    3.14
   0 -10  -9   15.92    1.50
   0 -10  -9   13.25    1.62
   0 -10 -10   23.31    1.78
   0 -10 -10   24.27    1.66
   0 -10 -10   21.91    1.51
   0 -10 -11   10.75    1.33
   0 -10 -11    8.68    1.07
   0 -10 -12   28.48    1.67
   0 -10 -13  126.73    4.04
   0 -10 -14   20.78    1.36
   0 -10 -14   19.20    1.33
   0 -10 -15   36.91    1.55
   0 -10 -15   37.09    1.59
   0 -10 -15   33.07    1.27
   0 -10 -16    1.37    0.72
   0 -10 -16    1.82    0.69
   0 -10 -17   23.28    0.96
   0 -10 -17   26.19    1.11
   0  11 -10    2.23    0.49
   0  11  -9    0.30    0.63
   0  11  -9    0.36    0.45
   0  11  -8   61.54    2.18
   0  11  -8   72.58    2.40
   0  11  -7   17.01    1.32
   0  11  -7   14.59    1.08
   0  11  -6   49.81    1.62
   0  11  -6   51.95    1.85
   0 -11   5    3.88    0.86
   0  11  -5    2.67    0.86
   0  11  -5    2.87    1.03
   0  11  -5    2.62    1.26
   0 -11   4    8.57    1.10
   0  11  -4    7.48    1.27
   0  11  -4    8.93    1.48
   0  11  -4    8.40    1.10
   0  11  -3   12.57    1.36
   0  11  -3   14.01    1.47
   0 -11   3   14.64    1.33
   0  11  -2   63.67    2.67
   0 -11   2   66.68    2.35
   0 -11   1    6.47    1.09
   0  11  -1    7.57    1.19
   0  11  -1    8.18    1.37
   0 -11   0   13.16    1.28
   0  11   0   12.51    1.44
   0  11   0   10.85    1.53
   0  11   1  198.54    6.48
   0 -11  -1  221.97    6.22
   0 -11  -2  177.58    5.17
   0  11   2  157.22    5.43
   0 -11  -3  122.45    3.89
   0  11   3  110.08    4.17
   0 -11  -4   97.69    3.35
   0  11   4   91.66    3.63
   0 -11  -5    6.81    1.31
   0  11   5    5.60    1.45
   0  11   6    3.76    1.43
   0 -11  -6    5.57    1.29
   0 -11  -6    4.15    1.02
   0 -11  -7   57.60    2.32
   0 -11  -7   64.57    2.49
   0 -11  -8    2.11    1.16
   0 -11  -8    2.72    1.20
   0 -11  -8    1.61    0.96
   0 -11  -9   24.37    1.43
   0 -11  -9   26.48    1.47
   0 -11  -9   25.04    1.58
   0 -11 -10   17.75    1.24
   0 -11 -10   16.68    1.12
   0 -11 -10   19.21    1.38
   0 -11 -11  109.65    2.04
   0 -11 -11  106.12    1.97
   0 -11 -12    5.60    0.88
   0 -11 -13  157.05    4.53
   0 -11 -14   47.44    1.67
   0 -11 -14   47.69    1.69
   0 -11 -15   42.63    1.42
   0 -11 -15   43.81    1.48
   0  12  -6    2.42    0.49
   0  12  -5    8.28    0.81
   0  12  -4   14.99    0.86
   0  12  -4   17.73    1.08
   0  12  -3   23.18    1.35
   0 -12   3   23.32    1.02
   0  12  -3   20.09    1.11
   0  12  -2    7.38    1.05
   0  12  -2    5.48    0.79
   0 -12   2    5.92    0.78
   0  12  -1   -0.12    0.11
   0  12  -1    2.21    0.83
   0 -12   0   67.77    1.91
   0  12   0   57.93    1.96
   0  12   1    2.35    0.79
   0  12   1    0.70    0.80
   0 -12  -1    1.96    0.96
   0 -12  -1    2.61    0.71
   0 -12  -2  279.32    7.27
   0  12   2  252.35    7.39
   0  12   2  242.92    7.39
   0 -12  -2  284.16    7.42
   0  12   3    6.91    1.03
   0 -12  -3    7.98    1.11
   0 -12  -3    9.26    0.94
   0  12   3   10.15    1.15
   0  12   4  146.07    4.42
   0 -12  -4  149.17    4.17
   0  12   5   26.14    1.65
   0  12   5   22.91    1.43
   0 -12  -5   27.58    1.34
   0 -12  -5   27.07    1.41
   0 -12  -6   59.61    2.04
   0 -12  -6   58.79    2.07
   0 -12  -7   90.39    2.69
   0 -12  -7   83.16    2.64
   0 -12  -8   67.77    2.20
   0 -12  -8   74.04    2.30
   0  12   9    4.72    0.81
   0 -12  -9    4.70    0.61
   0 -12  -9    5.44    0.77
   0  12  10    4.56    0.70
   0 -12 -10    6.48    0.72
   0 -12 -11   22.98    1.01
   0 -12 -12  219.66    5.82
   0  12  12  212.07    5.93
   1 -12 -10    3.16    0.45
   1 -12  -9   28.25    1.07
  -1  12   9   28.73    1.30
  -1  12   8   43.84    1.68
   1 -12  -8   42.30    1.39
   1 -12  -7   18.31    0.97
   1 -12  -7   20.04    0.95
  -1  12   7   19.87    1.24
   1 -12  -6   53.51    1.82
  -1  12   6   51.17    2.03
   1 -12  -6   51.28    1.72
   1 -12  -5    7.16    0.87
  -1  12   5    9.58    1.03
   1 -12  -5    7.81    0.70
   1 -12  -4    1.19    0.55
  -1  12   4    0.53    0.83
  -1  12   3   50.43    1.97
   1 -12  -3   56.71    1.95
  -1  12   2    1.47    0.73
   1 -12  -2    1.04    0.79
  -1  12   1   29.07    1.49
  -1  12   1   26.06    1.17
  -1  12   0    2.96    0.79
   1 -12   0    3.09    0.72
   1 -12   1    0.80    0.63
  -1  12  -1    1.37    0.73
  -1  12  -2    1.14    0.64
   1 -12   2    1.52    0.53
  -1  12  -3    9.40    0.71
   1 -11 -13    4.28    0.56
   1 -11 -13    5.55    0.69
  -1  11  13    4.24    0.80
   1 -11 -12   51.43    1.79
   1 -11 -12   46.14    1.66
   1 -11 -11   32.15    1.36
   1 -11 -11   36.23    1.52
   1 -11 -10   20.50    1.03
   1 -11 -10   22.48    1.22
   1 -11  -9   35.81    1.64
   1 -11  -9   32.70    1.44
   1 -11  -9   33.23    1.50
  -1  11   9   31.33    1.68
   1 -11  -8  181.23    5.17
   1 -11  -8  194.37    5.34
   1 -11  -7    2.81    1.05
  -1  11   7    0.75    1.03
  -1  11   6   27.10    1.70
   1 -11  -6   34.96    1.69
   1 -11  -5   15.64    1.30
  -1  11   5   12.82    1.34
   1 -11  -4    3.68    1.09
  -1  11   4    3.01    1.08
  -1  11   3   81.94    3.21
   1 -11  -3   82.00    2.75
  -1  11   2   29.13    1.92
   1 -11  -2   30.05    1.50
  -1  11   1   11.48    1.45
   1 -11  -1   11.69    1.06
  -1  11   0    0.08    0.14
  -1  11   0    7.68    1.31
  -1  11  -1  117.91    2.29
  -1  11  -1   -0.05    0.10
  -1  11  -2    0.02    0.04
  -1  11  -3   57.14    2.48
  -1  11  -4    7.74    1.24
   1 -11   4    8.16    0.94
  -1  11  -5   35.26    1.69
   1 -11   5   30.58    1.26
  -1  11  -6   36.46    1.67
  -1  11  -7   65.51    2.27
  -1  11  -8   55.73    1.85
   1 -10 -17    1.12    0.40
   1 -10 -16   60.49    1.96
   1 -10 -16   59.61    1.94
   1 -10 -15    2.62    0.72
   1 -10 -15    2.54    0.79
   1 -10 -14  192.17    5.49
   1 -10 -13   22.40    1.33
   1 -10 -12    7.47    1.05
   1 -10 -12    7.14    1.21
   1 -10 -11    0.18    0.16
   1 -10 -11    0.41    1.19
   1 -10 -11    1.08    0.98
   1 -10 -10  156.15    4.76
   1 -10 -10  154.33    4.84
   1 -10  -9   50.38    2.16
   1 -10  -9   48.88    2.29
   1 -10  -8  123.08    4.06
   1 -10  -8  118.98    3.93
   1 -10  -7    9.93    1.21
   1 -10  -7   10.96    1.53
   1 -10  -6  181.22    5.52
   1 -10  -6  187.46    5.66
   1 -10  -5   66.05    2.56
   1 -10  -5   69.15    2.76
   1 -10  -4  182.71    5.43
   1 -10  -4  173.07    5.25
  -1  10   4  166.94    5.71
   1 -10  -3    9.26    1.43
  -1  10   3    7.67    1.58
  -1  10   3    7.66    1.32
  -1  10   2   31.76    2.11
   1 -10  -2   35.40    1.92
  -1  10   1   24.65    1.91
   1 -10  -1   29.83    1.76
   1 -10   0  134.18    4.14
  -1  10   0  133.27    4.64
  -1  10  -1    2.52    1.25
   1 -10   1    1.44    1.08
  -1  10  -1    1.98    1.47
  -1  10  -2  210.71    6.21
  -1  10  -2  191.48    6.11
  -1  10  -3    4.37    1.22
  -1  10  -3    6.95    1.26
  -1  10  -4   55.07    2.25
  -1  10  -5   -0.06    0.13
  -1  10  -5  132.28    3.12
  -1  10  -6  165.75    3.24
   1 -10   6  155.32    2.24
  -1  10  -7   63.75    2.68
  -1  10  -8   75.86    2.84
  -1  10  -9    3.89    0.97
  -1  10 -10    5.46    0.86
  -1  10 -11    1.67    0.59
  -1  10 -11    1.08    0.58
  -1  10 -12   28.26    1.08
   1  -9 -18    3.64    0.65
   1  -9 -18    3.89    0.56
   1  -9 -18    3.34    0.44
   1  -9 -17    2.03    0.56
   1  -9 -17    1.55    0.76
   1  -9 -17    2.05    0.79
   1  -9 -16  115.79    3.48
   1  -9 -16  114.87    3.54
   1  -9 -16  106.43    3.31
   1  -9 -15   42.51    1.88
   1  -9 -15   38.91    1.85
   1  -9 -15   39.04    1.59
   1  -9 -14   92.57    3.12
   1  -9 -14   84.01    2.81
   1  -9 -13   45.14    2.09
   1  -9 -13   42.42    1.75
   1  -9 -12   17.77    1.70
   1  -9 -12   17.76    1.52
   1  -9 -11  170.43    5.31
   1  -9 -11  168.00    5.28
   1  -9 -10    4.63    1.29
   1  -9 -10    5.92    1.53
   1  -9  -9  304.35    8.68
  -1   9   9  280.24   10.61
   1  -9  -9  305.78    8.71
  -1   9   8    7.99    2.20
   1  -9  -8    7.70    1.56
   1  -9  -8    4.24    2.16
   1  -9  -8    8.41    1.34
   1  -9  -7   28.63    1.95
  -1   9   7   25.77    3.10
   1  -9  -7   29.55    1.79
   1  -9  -6  258.59    7.47
  -1   9   6  246.55    9.75
   1  -9  -6  248.04    7.36
  -1   9   5   70.40    4.77
   1  -9  -5   79.65    2.97
   1  -9  -5   79.26    3.09
  -1   9   4  531.83   17.57
   1  -9  -4  545.82   14.78
   1  -9  -4  544.43   14.86
  -1   9   3  266.98   10.45
   1  -9  -3  269.43    7.84
   1  -9  -3  279.08    7.96
   1  -9  -2    1.91    1.02
   1  -9  -2    5.06    1.34
  -1   9   2    2.46    2.29
  -1   9   1   30.56    2.18
   1  -9  -1   30.26    1.87
  -1   9   0   43.23    2.30
  -1   9   0   44.63    2.45
   1  -9   0   50.05    2.22
  -1   9   0   43.72    3.87
   1  -9   1  100.19    3.36
  -1   9  -1   85.17    3.43
  -1   9  -1   99.53    5.52
  -1   9  -1   92.62    3.63
  -1   9  -2   10.10    1.68
  -1   9  -2    8.04    1.28
   1  -9   2    9.44    1.27
  -1   9  -2   10.68    2.54
  -1   9  -2    8.15    1.50
  -1   9  -3   58.54    4.11
  -1   9  -3   49.88    2.53
  -1   9  -3   56.13    2.61
  -1   9  -4   55.07    2.62
  -1   9  -4   59.31    4.05
  -1   9  -4   60.61    2.58
  -1   9  -5   16.19    1.58
  -1   9  -6  211.54    6.78
  -1   9  -6  252.66    7.28
  -1   9  -7   42.53    2.47
  -1   9  -7   35.23    1.91
  -1   9  -8   86.40    2.69
  -1   9  -8   11.23    1.00
  -1   9  -9   88.65    3.42
  -1   9 -10   19.70    1.60
  -1   9 -11    3.05    1.06
  -1   9 -12    7.10    0.99
  -1   9 -12    7.87    1.00
  -1   9 -13    1.39    0.71
  -1   9 -13    1.96    0.69
  -1   9 -14    2.59    0.56
   1  -8 -20  253.73    6.81
   1  -8 -20  254.48    6.85
   1  -8 -19   18.52    1.00
   1  -8 -19   16.89    0.89
   1  -8 -18   17.65    1.12
   1  -8 -18   18.61    1.11
   1  -8 -17   18.66    1.26
   1  -8 -17   18.47    1.31
   1  -8 -17   18.76    1.38
   1  -8 -16    5.81    1.21
   1  -8 -16    5.41    1.06
   1  -8 -16    6.09    1.21
   1  -8 -15  152.07    4.73
   1  -8 -15  150.97    4.81
   1  -8 -15  149.16    4.67
   1  -8 -14    7.65    1.39
   1  -8 -14    7.98    1.44
   1  -8 -14    8.36    1.19
   1  -8 -13   23.55    1.77
   1  -8 -13   21.75    1.52
   1  -8 -12  205.01    6.18
   1  -8 -12  204.37    8.96
   1  -8 -12  196.10    5.96
   1  -8 -11   69.44    5.18
   1  -8 -11   72.91    2.91
   1  -8 -11   73.01    2.92
   1  -8 -11   68.75    2.63
   1  -8 -10  308.67    8.71
  -1   8  10  311.30    8.75
   1  -8 -10  293.77    8.46
   1  -8 -10  301.07   11.76
  -1   8  10  284.13   10.50
   1  -8 -10  314.30    8.75
   1  -8  -9    8.50    2.76
   1  -8  -9    9.57    2.50
   1  -8  -9   10.58    1.44
  -1   8   9    9.92    2.24
  -1   8   9   10.85    1.43
   1  -8  -9   10.99    1.55
  -1   8   8   43.86    2.25
  -1   8   8   49.77    3.76
   1  -8  -8   38.49    3.94
   1  -8  -8   47.01    2.31
   1  -8  -8   42.56    2.15
   1  -8  -7  128.82    4.23
  -1   8   7  128.32    4.36
  -1   8   7  121.25    6.13
   1  -8  -7  127.01    4.27
   1  -8  -7  129.51    6.60
   1  -8  -6   34.99    1.98
   1  -8  -6   37.09    1.91
  -1   8   6   38.35    3.56
   1  -8  -5  376.89   10.52
  -1   8   5  366.94   13.00
   1  -8  -5  379.48   10.57
   1  -8  -4    2.92    1.03
   1  -8  -4    3.22    1.25
  -1   8   4    3.45    2.25
   1  -8  -3  136.78    4.41
   1  -8  -3  135.90    4.34
  -1   8   3  141.72    6.68
  -1   8   2   15.23    2.77
   1  -8  -2   15.86    1.29
   1  -8  -2   15.90    1.45
   1  -8  -1   19.35    1.50
   1  -8   0   11.48    1.29
  -1   8   0    6.57    2.41
  -1   8  -1   92.54    5.70
  -1   8  -1   99.07    5.37
   1  -8   1   93.01    3.24
  -1   8  -1   93.89    3.56
  -1   8  -1   87.82    3.56
  -1   8  -2   15.30    1.59
  -1   8  -2   16.08    1.53
   1  -8   2   15.65    1.36
  -1   8  -2   19.30    2.87
  -1   8  -2   11.45    2.91
  -1   8  -3    5.02    1.24
   1  -8   3    5.71    1.14
  -1   8  -3    1.56    2.42
  -1   8  -3    3.55    1.30
  -1   8  -3    2.99    2.12
  -1   8  -4  345.51   11.47
  -1   8  -4  306.91    9.18
  -1   8  -4  320.57    9.22
  -1   8  -4  316.07    9.30
  -1   8  -4  332.41   12.73
  -1   8  -5  201.87    9.56
  -1   8  -5  203.64    6.35
  -1   8  -5  196.42    6.22
  -1   8  -5  220.50    8.22
  -1   8  -6   30.14    1.83
  -1   8  -6   32.54    4.16
  -1   8  -6   29.41    1.95
  -1   8  -6   29.73    2.93
  -1   8  -7  177.02    8.93
  -1   8  -7  186.35    5.86
  -1   8  -8    9.88    1.40
  -1   8  -8    9.62    1.74
  -1   8  -9   28.59    1.82
  -1   8  -9   36.24    2.27
  -1   8 -10    1.98    1.45
  -1   8 -11    0.54    0.39
  -1   8 -11   19.87    1.67
  -1   8 -12    0.02    0.09
  -1   8 -12   67.94    2.18
  -1   8 -13    1.19    1.04
  -1   8 -13    0.12    1.00
  -1   8 -14  196.18    5.75
  -1   8 -14  201.20    5.82
  -1   8 -15    2.25    0.75
  -1   8 -15    1.12    0.63
  -1   8 -16  204.40    5.64
   1  -7 -21  241.65    6.46
   1  -7 -21  232.81    6.39
   1  -7 -20   39.35    1.55
   1  -7 -20   39.76    1.50
   1  -7 -19   86.17    2.85
   1  -7 -19   84.65    2.82
   1  -7 -19   78.54    2.62
   1  -7 -18   52.24    2.08
   1  -7 -18   54.27    2.24
   1  -7 -17    3.02    1.16
   1  -7 -17    3.99    1.18
   1  -7 -16  146.58    4.76
   1  -7 -16  148.33    4.67
   1  -7 -15    4.87    1.30
   1  -7 -15    5.00    1.41
   1  -7 -15    5.32    1.42
   1  -7 -14    1.87    2.42
   1  -7 -14    0.78    1.19
  -1   7  14    1.92    1.00
   1  -7 -14    1.20    1.96
   1  -7 -14    1.10    1.31
   1  -7 -14    2.57    1.34
   1  -7 -13   38.42    2.14
   1  -7 -13   41.56    2.17
   1  -7 -13   36.61    4.06
  -1   7  13   40.02    2.00
   1  -7 -13   36.52    3.64
   1  -7 -12  559.68   18.56
   1  -7 -12  549.51   14.92
  -1   7  12  550.14   14.87
   1  -7 -11    8.56    1.38
   1  -7 -11    6.36    2.47
   1  -7 -11    7.37    2.85
  -1   7  11    9.43    1.29
   1  -7 -10   32.04    3.86
  -1   7  10   21.60    2.60
   1  -7 -10   23.85    3.27
  -1   7  10   28.12    1.78
   1  -7 -10   29.46    1.81
   1  -7 -10   29.96    1.79
   1  -7  -9  142.85    4.52
  -1   7   9  141.02    4.56
   1  -7  -9  139.72    4.50
   1  -7  -9  134.84    4.37
   1  -7  -9  133.50    7.19
  -1   7   9  141.03    6.19
  -1   7   8   15.53    2.32
   1  -7  -8   12.44    1.10
  -1   7   8   13.05    1.38
   1  -7  -8   12.69    1.33
   1  -7  -8   12.90    1.41
   1  -7  -7   56.90    2.36
  -1   7   7   53.90    2.37
   1  -7  -7   53.59    2.27
  -1   7   7   53.88    3.73
   1  -7  -6   57.32    2.32
  -1   7   6   58.38    3.88
   1  -7  -6   51.68    2.23
  -1   7   6   56.41    2.41
  -1   7   5    7.93    1.23
   1  -7  -5    8.49    1.06
   1  -7  -5    7.58    1.18
  -1   7   5    7.43    2.14
   1  -7  -4   66.43    2.50
   1  -7  -4   70.39    2.60
  -1   7   4   69.18    2.71
  -1   7   4   70.58    4.32
   1  -7  -3  104.66    3.44
  -1   7   3  112.25    5.43
   1  -7  -3  106.65    3.52
  -1   7   3  107.77    3.66
   1  -7  -2  240.81    6.99
  -1   7   2  250.61    7.21
  -1   7   2  251.04    9.26
   1  -7  -2  248.68    7.07
   1  -7  -1   30.59    1.55
   1  -7  -1   26.71    1.41
  -1   7   1   27.94    2.97
  -1   7   0  153.92    7.00
   1  -7   0  156.41    4.73
   1  -7   1   15.72    2.32
   1  -7   1   17.63    1.25
  -1   7  -1   11.28    2.59
  -1   7  -1   19.09    2.60
   1  -7   2   20.17    2.50
  -1   7  -2   26.47    1.71
  -1   7  -2   25.64    2.88
   1  -7   2   23.23    1.40
  -1   7  -2   19.97    3.20
  -1   7  -3  268.73    9.55
  -1   7  -3  253.81   10.63
   1  -7   3  237.43    9.19
  -1   7  -3  261.73    7.66
  -1   7  -3  259.82    7.65
  -1   7  -4  167.90    5.43
  -1   7  -4  164.57    7.05
  -1   7  -4  176.74    5.44
  -1   7  -4  176.57    8.47
  -1   7  -5  300.13   12.29
  -1   7  -5  292.66    8.63
  -1   7  -5  314.07    8.86
  -1   7  -5  297.56    8.75
  -1   7  -5  314.90   10.61
  -1   7  -6  224.92    6.96
  -1   7  -6  222.79    6.90
  -1   7  -6  242.62   10.65
  -1   7  -6  252.52    8.67
  -1   7  -7  353.19   13.62
  -1   7  -7  316.92    9.41
  -1   7  -7  324.07    9.39
  -1   7  -7  335.93   10.93
  -1   7  -8   93.70    3.62
  -1   7  -8   94.26    3.54
  -1   7  -8  108.00    3.98
  -1   7  -8  100.07    6.73
  -1   7  -9   33.94    2.24
  -1   7  -9   30.59    1.73
  -1   7  -9   31.26    1.94
  -1   7 -10   49.97    2.53
  -1   7 -10   51.76    5.31
  -1   7 -10   43.41    2.25
  -1   7 -10   43.82    2.01
  -1   7 -11   -0.46    1.47
  -1   7 -12    8.96    1.61
  -1   7 -12    7.49    1.21
  -1   7 -13   14.61    1.28
  -1   7 -13   14.26    1.57
  -1   7 -14  188.92    3.21
  -1   7 -14  195.49    3.33
  -1   7 -15  134.58    4.19
  -1   7 -15  124.12    4.08
  -1   7 -16   25.16    1.29
  -1   7 -16   24.15    1.42
  -1   7 -17   68.24    2.18
  -1   7 -17   57.40    1.93
  -1   7 -18    4.02    0.52
  -1   7 -18    3.61    0.49
   1  -6 -22   12.35    0.77
   1  -6 -22   10.07    0.62
   1  -6 -21   57.14    1.94
   1  -6 -21   54.74    1.82
   1  -6 -20    2.37    0.89
   1  -6 -20    1.21    0.93
   1  -6 -20    2.02    0.67
   1  -6 -20   -0.07    0.24
   1  -6 -19    5.56    1.16
   1  -6 -19    3.74    0.84
   1  -6 -19    4.93    1.14
   1  -6 -19    3.75    0.91
   1  -6 -18  104.83    3.56
   1  -6 -18   99.65    3.37
   1  -6 -17   95.27    3.34
   1  -6 -17   97.17    3.50
   1  -6 -16   21.24    3.30
   1  -6 -16   23.10    1.70
   1  -6 -15  120.00    4.05
   1  -6 -15  124.19    6.86
  -1   6  15  115.16    4.28
   1  -6 -14  181.31    7.86
   1  -6 -14  180.53    8.64
   1  -6 -14  175.97    5.59
  -1   6  14  175.88    5.78
   1  -6 -13  146.49    7.01
  -1   6  13  151.82    5.12
  -1   6  13  151.90    4.80
   1  -6 -13  154.44    4.95
  -1   6  12  213.37    6.59
   1  -6 -12  207.36    8.66
  -1   6  12  208.09    6.30
   1  -6 -12  212.99    6.38
  -1   6  11  245.34    7.09
   1  -6 -11  239.84    7.11
   1  -6 -11  246.52   10.32
  -1   6  11  239.17    7.32
   1  -6 -11  237.25    9.49
  -1   6  10    2.62    1.46
   1  -6 -10    1.71    2.40
  -1   6  10    2.93    1.19
   1  -6 -10    4.02    1.08
  -1   6  10    4.56    1.01
   1  -6 -10    1.71    2.20
  -1   6   9   18.51    1.53
  -1   6   9   18.24    2.18
  -1   6   9   20.58    1.38
   1  -6  -9   20.26    1.38
  -1   6   8  127.93    4.27
  -1   6   8  131.17    5.61
  -1   6   8  127.65    4.11
   1  -6  -8  127.79    4.07
   1  -6  -7   32.14    1.58
  -1   6   7   33.36    1.69
  -1   6   7   33.17    1.79
  -1   6   7   32.55    2.76
  -1   6   6  408.70   12.59
   1  -6  -6  381.18   10.64
   1  -6  -6  387.37   10.65
  -1   6   6  394.47   10.76
  -1   6   5  152.66    6.17
  -1   6   5  148.62    4.54
   1  -6  -5  143.29    4.45
  -1   6   5  154.76    4.60
   1  -6  -5  145.98    4.44
   1  -6  -4   72.20    2.56
  -1   6   4   76.33    2.67
  -1   6   4   74.57    2.67
  -1   6   3    3.58    0.82
   1  -6  -3    2.95    0.78
  -1   6   3    3.02    0.93
  -1   6   2  408.59   11.37
  -1   6   2  423.93   11.37
  -1   6   1  183.20    5.41
  -1   6   0  310.62    8.79
   1  -6   0  343.19   10.75
   1  -6   1    1.30    1.43
  -1   6  -1    1.10    0.86
   1  -6   2  203.94    7.36
  -1   6  -2  187.25    5.65
  -1   6  -2  195.34    8.16
  -1   6  -2  203.57    7.37
  -1   6  -3  449.03   12.57
  -1   6  -3  462.21   14.25
   1  -6   3  462.96   14.23
  -1   6  -3  463.17   15.57
  -1   6  -3  463.41   12.63
  -1   6  -4  528.80   15.25
  -1   6  -4  516.96   14.02
   1  -6   4  502.60   15.62
  -1   6  -4  528.55   17.40
  -1   6  -4  502.33   14.01
  -1   6  -4  513.24   15.66
  -1   6  -5  260.05    8.90
  -1   6  -5  266.15   10.87
  -1   6  -5  250.10    8.93
  -1   6  -5  258.82    7.51
  -1   6  -5  257.51    7.52
   1  -6   5  253.70    9.04
  -1   6  -6  129.59    4.25
  -1   6  -6  127.13    7.17
  -1   6  -6  134.38    5.55
  -1   6  -6  122.95    4.17
  -1   6  -7   56.16    2.44
  -1   6  -7   57.79    2.49
  -1   6  -7   53.30    3.31
  -1   6  -8  226.95    6.98
  -1   6  -8  222.34    7.98
  -1   6  -8  231.43    7.01
  -1   6  -8  242.02   10.89
  -1   6  -8  246.87    7.23
  -1   6  -9  258.44    7.63
  -1   6  -9  233.46    7.33
  -1   6  -9  262.94   11.55
  -1   6 -10  129.23    4.30
  -1   6 -10  142.14    4.81
  -1   6 -10  128.95    4.52
  -1   6 -11    1.18    1.38
  -1   6 -11    2.66    1.04
  -1   6 -11    2.06    2.95
  -1   6 -12   53.68    2.47
  -1   6 -12   52.08    2.23
  -1   6 -12   53.10    4.46
  -1   6 -12   62.06    2.83
  -1   6 -13  287.93    8.33
  -1   6 -13  268.03    8.02
  -1   6 -13  270.54   10.88
  -1   6 -14   75.98    2.86
  -1   6 -14   86.69    3.36
  -1   6 -14   84.68    3.06
  -1   6 -15  503.02   13.46
  -1   6 -15  487.87   13.18
  -1   6 -15  527.81   13.52
  -1   6 -16   68.58    2.66
  -1   6 -16   72.20    2.81
  -1   6 -17  106.79    3.40
  -1   6 -17  106.81    3.55
  -1   6 -18   12.36    1.03
  -1   6 -18   12.07    0.82
  -1   6 -18   11.29    1.03
  -1   6 -19   49.98    1.79
  -1   6 -19   54.38    1.80
   1  -5 -23   29.16    1.10
   1  -5 -22   69.03    2.20
   1  -5 -22   74.85    2.28
   1  -5 -21    6.59    0.87
   1  -5 -21    7.82    0.89
   1  -5 -20    0.02    0.14
   1  -5 -20   75.74    1.83
   1  -5 -19   43.60    2.00
   1  -5 -19   39.89    1.79
   1  -5 -18  123.45    4.05
   1  -5 -18  116.12    3.83
  -1   5  17  272.60    8.17
   1  -5 -17  252.76   10.51
   1  -5 -17  271.51    7.91
   1  -5 -16   16.38    3.17
  -1   5  16   17.49    1.72
   1  -5 -16   16.95    1.62
   1  -5 -15   31.53    3.81
   1  -5 -15   28.25    1.78
  -1   5  15   31.57    2.02
  -1   5  14   19.95    1.69
   1  -5 -14   16.01    3.19
   1  -5 -14   19.26    1.49
   1  -5 -14   19.93    3.02
   1  -5 -13  740.27   22.45
   1  -5 -13  793.17   23.52
   1  -5 -13  700.68   19.61
  -1   5  13  756.37   19.87
  -1   5  12   21.32    1.62
   1  -5 -12   26.83    3.49
  -1   5  12   23.55    1.42
   1  -5 -12   20.74    1.53
   1  -5 -12   22.44    2.97
   1  -5 -12   22.12    1.40
  -1   5  11  354.86    9.66
   1  -5 -11  331.03    9.61
  -1   5  11  350.73    9.86
   1  -5 -11  360.26   12.17
  -1   5  10  112.29    4.63
  -1   5  10  109.90    3.79
  -1   5  10  114.72    3.66
   1  -5 -10  108.14    5.57
  -1   5   9  360.92    9.95
  -1   5   9  359.53   11.09
   1  -5  -9  350.14    9.78
  -1   5   9  351.57    9.79
   1  -5  -9  346.58   11.94
  -1   5   8 1047.28   27.38
   1  -5  -8 1023.06   27.34
  -1   5   8 1055.57   27.52
  -1   5   8 1056.24   28.84
  -1   5   7  659.85   18.26
  -1   5   7  616.44   16.83
  -1   5   6  104.97    4.52
  -1   5   6  104.20    3.26
  -1   5   5   81.51    2.67
  -1   5   4  216.38    6.11
  -1   5   3  302.60    8.31
  -1   5   2   20.12    1.12
  -1   5   1  759.88   20.23
   1  -5  -1  808.57   21.85
   1  -5   0    3.06    1.31
  -1   5  -1  315.69    9.32
  -1   5  -1  319.14    8.80
   1  -5   1  344.06   10.27
  -1   5  -2  747.95   20.23
  -1   5  -2  787.05   21.19
   1  -5   3  344.75   10.40
  -1   5  -3  362.60   11.72
   1  -5   4  329.53   10.48
  -1   5  -4  321.88   10.41
  -1   5  -4  340.13   11.99
   1  -5   5  376.15   11.97
  -1   5  -5  378.86   11.86
  -1   5  -5  413.44   13.91
  -1   5  -6    0.89    1.30
  -1   5  -6    1.32    0.78
  -1   5  -6   -0.53    2.26
   1  -5   6    1.42    1.32
  -1   5  -7   18.13    1.29
  -1   5  -7   18.42    1.31
   1  -5   7   15.38    2.05
  -1   5  -7   22.25    3.47
  -1   5  -7   18.50    1.92
  -1   5  -8   47.76    2.22
  -1   5  -8   56.76    2.28
  -1   5  -8   47.66    2.78
   1  -5   8   45.05    3.24
  -1   5  -8   55.59    4.97
  -1   5  -8   49.43    2.33
  -1   5  -9  304.16    8.81
  -1   5  -9  311.65    8.97
  -1   5  -9  313.67    8.98
  -1   5  -9  292.19    8.77
  -1   5  -9  318.85   12.86
  -1   5 -10   21.90    3.97
  -1   5 -10   16.15    1.34
  -1   5 -10   17.46    1.69
  -1   5 -10   19.80    1.76
  -1   5 -10   18.58    1.52
  -1   5 -11    1.22    1.37
  -1   5 -11    1.08    1.01
  -1   5 -12    3.86    1.08
  -1   5 -12    5.19    1.49
  -1   5 -13   74.84    2.98
  -1   5 -13   77.25    3.19
  -1   5 -13   68.43    2.74
  -1   5 -14  526.62   13.93
  -1   5 -14  485.96   13.66
  -1   5 -14  473.05   14.07
  -1   5 -14  531.38   14.13
  -1   5 -15    2.63    2.64
  -1   5 -15    1.12    1.04
  -1   5 -15    1.04    1.17
  -1   5 -15    1.13    0.74
  -1   5 -15    0.38    1.34
  -1   5 -15    1.71    1.36
  -1   5 -15    1.64    1.41
  -1   5 -16   34.07    1.82
  -1   5 -16   33.12    2.09
  -1   5 -16   34.29    1.97
  -1   5 -16   31.16    1.67
  -1   5 -17    4.80    1.29
  -1   5 -17    4.69    1.13
  -1   5 -17    4.95    0.93
  -1   5 -18    1.39    1.02
  -1   5 -18    2.63    0.88
  -1   5 -18    1.35    0.66
  -1   5 -19   28.64    1.43
  -1   5 -19   28.74    1.48
  -1   5 -20    7.94    0.78
  -1   5 -20    9.30    0.77
   1  -4 -23  104.57    2.82
   1  -4 -23   99.72    2.80
   1  -4 -22   30.63    1.39
   1  -4 -22   28.87    1.37
   1  -4 -22   26.72    1.17
   1  -4 -21    0.38    0.78
   1  -4 -20    4.33    1.06
   1  -4 -20    0.05    0.11
   1  -4 -19  245.93    7.08
   1  -4 -19  238.24    7.25
   1  -4 -18  136.27    6.79
   1  -4 -18  143.78    4.84
   1  -4 -18  144.11    4.66
  -1   4  18  146.95    5.00
  -1   4  17   17.66    1.71
   1  -4 -17   17.15    3.05
   1  -4 -17   18.51    1.65
   1  -4 -17   17.92    1.62
   1  -4 -16    7.84    1.34
  -1   4  16    9.39    1.47
   1  -4 -16    7.09    2.61
  -1   4  15   14.17    1.52
   1  -4 -15   11.30    2.86
   1  -4 -15   14.45    1.53
   1  -4 -14  442.78   14.90
  -1   4  14  409.54   11.69
   1  -4 -14  407.72   11.66
   1  -4 -14  436.23   14.41
   1  -4 -13    6.11    1.16
   1  -4 -13    6.24    2.52
  -1   4  13    7.49    1.19
   1  -4 -13    5.04    2.34
   1  -4 -13    6.18    1.12
   1  -4 -13    5.59    2.35
   1  -4 -12  300.67    8.93
  -1   4  12  313.48    9.01
   1  -4 -12  312.73   11.25
   1  -4 -12  328.83   11.85
   1  -4 -12  324.18    9.06
   1  -4 -11    3.27    1.86
   1  -4 -11    5.63    2.23
  -1   4  11    7.37    0.87
   1  -4 -11    2.09    1.82
  -1   4  11    4.72    0.98
   1  -4 -11    3.58    0.78
   1  -4 -10   17.10    2.27
  -1   4  10   17.21    1.19
  -1   4  10   14.24    1.46
   1  -4 -10   13.50    2.25
   1  -4  -9 1003.26   28.59
  -1   4   9  997.51   27.50
   1  -4  -9 1045.80   28.52
  -1   4   8  110.45    4.20
   1  -4  -8  100.62    4.57
  -1   4   7 2056.37   54.12
   1  -4  -7 2043.37   54.52
  -1   4   6 1745.11   44.34
  -1   4   6 1631.51   43.07
   1  -4  -6 1736.39   44.52
  -1   4   5   49.90    1.74
   1  -4  -5   52.88    2.60
  -1   4   4   42.97    1.53
  -1   4   3  107.02    3.17
  -1   4   2  485.85   12.86
   1  -4  -1   63.02    2.87
  -1   4   1   60.53    1.96
  -1   4   1   57.65    2.00
   1  -4   0   61.61    2.78
  -1   4   0   51.60    2.10
  -1   4  -1  703.26   18.92
   1  -4   1  772.09   20.15
  -1   4  -1  745.56   19.67
   1  -4   2  110.70    4.05
  -1   4  -2   97.85    2.99
  -1   4  -3  955.09   24.36
   1  -4   3  881.02   22.92
  -1   4  -4  160.47    5.54
  -1   4  -4  174.88    6.89
   1  -4   4  167.64    5.63
  -1   4  -5  112.85    4.46
   1  -4   5  116.65    4.64
  -1   4  -5  127.19    6.01
   1  -4   6   24.38    2.06
  -1   4  -6   28.42    3.23
  -1   4  -6   23.69    1.85
  -1   4  -7   33.04    2.11
  -1   4  -7   40.07    3.83
   1  -4   7   33.52    2.45
   1  -4   8    9.74    1.66
  -1   4  -8    9.81    1.03
  -1   4  -8    9.70    1.09
  -1   4  -8    9.74    1.30
  -1   4  -9   59.92    2.36
   1  -4   9   62.43    3.60
  -1   4  -9   59.82    2.50
  -1   4  -9   59.93    2.44
  -1   4  -9   60.43    2.48
  -1   4  -9   55.06    2.22
  -1   4  -9   54.60    2.57
  -1   4 -10   70.53    2.83
   1  -4  10   69.97    4.00
  -1   4 -10   68.86    2.60
  -1   4 -10   68.61    2.57
  -1   4 -10   66.39    2.65
  -1   4 -10   66.77    2.85
  -1   4 -11   18.69    1.62
  -1   4 -11   19.05    1.35
  -1   4 -11   20.39    1.65
  -1   4 -12  396.79   11.36
  -1   4 -12  402.23   11.25
  -1   4 -12  396.13   11.10
  -1   4 -12  414.65   15.84
  -1   4 -12  396.88   11.37
  -1   4 -13  107.21    3.89
  -1   4 -13  110.88    4.07
  -1   4 -13  109.61    4.08
  -1   4 -13  108.00    3.71
  -1   4 -14   89.55    3.53
  -1   4 -14   87.02    3.50
  -1   4 -14   91.42    3.41
  -1   4 -14   91.84    3.21
  -1   4 -15   62.16    2.73
  -1   4 -15   70.41    2.98
  -1   4 -15   67.64    2.98
  -1   4 -15   64.45    2.98
  -1   4 -15   66.67    5.71
  -1   4 -15   66.32    2.63
  -1   4 -15   72.99    2.89
  -1   4 -16    4.49    3.05
  -1   4 -16    5.75    1.06
  -1   4 -16    4.68    1.40
  -1   4 -16    4.91    1.18
  -1   4 -16    4.51    1.24
  -1   4 -16    5.57    1.43
  -1   4 -17  132.11    3.00
  -1   4 -17  135.39    2.88
  -1   4 -17  129.84    2.56
  -1   4 -18    7.00    1.10
  -1   4 -18    6.31    1.30
  -1   4 -18    6.91    1.03
  -1   4 -19   53.63    2.29
  -1   4 -19   51.45    2.21
  -1   4 -20   10.55    1.06
  -1   4 -20   10.38    1.01
  -1   4 -21   38.57    1.53
  -1   4 -21   39.97    1.50
   1  -3 -24   24.88    0.98
   1  -3 -23  363.38    9.92
   1  -3 -23  385.42   10.05
   1  -3 -22    1.87    0.92
   1  -3 -22   -0.01    0.12
   1  -3 -22    2.67    0.83
   1  -3 -21   45.06    1.79
   1  -3 -20   82.29    3.19
   1  -3 -20   83.85    2.91
   1  -3 -19   10.00    1.29
   1  -3 -19   10.22    1.51
   1  -3 -18  101.08    3.85
   1  -3 -18  100.58    3.60
   1  -3 -18   97.72    5.49
  -1   3  18  105.79    3.95
   1  -3 -17   29.42    2.03
  -1   3  17   28.88    1.96
   1  -3 -17   29.21    1.80
   1  -3 -17   29.16    3.35
   1  -3 -16   59.78    4.40
   1  -3 -16   55.06    2.67
   1  -3 -16   54.23    2.51
  -1   3  16   56.67    2.64
   1  -3 -16   55.41    2.68
   1  -3 -16   60.85    2.71
   1  -3 -15   99.00    3.73
  -1   3  15  102.15    3.68
   1  -3 -15   97.43    3.68
   1  -3 -15  101.75    5.76
   1  -3 -15   97.69    3.58
   1  -3 -15  104.05    3.83
   1  -3 -14  687.83   20.55
   1  -3 -14  653.59   17.53
  -1   3  14  624.02   17.52
   1  -3 -14  635.95   17.62
   1  -3 -14  650.28   17.62
  -1   3  14  652.38   20.98
   1  -3 -14  659.45   17.71
  -1   3  13  637.74   20.53
   1  -3 -13  625.97   17.43
   1  -3 -13  647.12   17.49
   1  -3 -13  684.77   20.36
   1  -3 -13  661.63   17.39
  -1   3  13  628.84   17.34
   1  -3 -13  693.12   20.14
   1  -3 -13  627.88   17.40
   1  -3 -12    5.86    2.21
   1  -3 -12    6.29    2.10
   1  -3 -12    7.94    1.01
   1  -3 -12    8.63    1.15
   1  -3 -12    8.19    2.35
   1  -3 -12    7.82    1.07
  -1   3  12    5.90    2.59
   1  -3 -12    6.86    1.05
  -1   3  12    8.57    1.02
   1  -3 -11   89.40    3.19
   1  -3 -11   87.90    3.10
  -1   3  11   90.08    5.06
   1  -3 -11   99.19    5.08
   1  -3 -11   87.79    4.68
   1  -3 -11  100.85    4.93
   1  -3 -10  220.96    7.90
   1  -3 -10  195.69    7.69
  -1   3  10  211.34    8.00
   1  -3  -9  539.33   16.59
  -1   3   9  546.49   15.39
  -1   3   9  582.81   16.79
   1  -3  -9  585.13   16.79
  -1   3   8  406.70   11.76
   1  -3  -8  406.04   12.72
  -1   3   8  435.46   12.61
   1  -3  -8  418.17   12.70
  -1   3   7    3.32    0.86
  -1   3   7    5.59    1.14
   1  -3  -7    4.46    1.29
   1  -3  -6   34.24    2.13
  -1   3   6   29.75    1.77
   1  -3  -5    5.75    1.09
   1  -3  -4  129.58    4.43
   1  -3  -3  247.52    7.32
   1  -3  -2  443.85   12.18
  -1   3   1  158.19    4.78
   1  -3  -1  178.18    5.35
  -1   3   0  151.24    4.76
   1  -3   0  167.33    5.11
   1  -3   1 3372.74   87.37
   1  -3   2  345.09    9.90
  -1   3  -3  880.91   22.79
   1  -3   3  754.99   21.45
   1  -3   4  217.09    6.96
  -1   3  -4  221.20    6.93
   1  -3   5   80.03    3.36
  -1   3  -5   91.23    4.56
  -1   3  -5   83.81    3.28
  -1   3  -6  107.92    3.90
   1  -3   6  107.76    4.24
   1  -3   7   20.00    1.80
  -1   3  -7   18.44    1.39
   1  -3   8   41.28    2.69
  -1   3  -8   42.88    2.02
  -1   3  -9  116.06    3.63
  -1   3  -9  111.32    6.19
   1  -3   9  112.61    4.83
  -1   3 -10  181.19    5.54
  -1   3 -10  187.26    5.63
  -1   3 -10  188.42    5.53
  -1   3 -10  180.21    5.60
   1  -3  10  172.34    7.01
  -1   3 -10  196.19    8.94
  -1   3 -11  949.09   27.71
  -1   3 -11  867.62   23.11
  -1   3 -11  887.29   23.22
  -1   3 -11  885.53   23.03
   1  -3  11  854.57   25.18
  -1   3 -11  896.85   23.24
  -1   3 -11  848.83   22.83
  -1   3 -11  833.33   22.94
  -1   3 -12   38.87    1.95
  -1   3 -12   34.08    1.74
  -1   3 -12   35.65    1.99
  -1   3 -12   35.98    1.67
  -1   3 -12   35.67    1.77
   1  -3  12   37.25    3.22
  -1   3 -12   34.28    1.95
  -1   3 -13 1152.43   31.04
  -1   3 -13 1219.39   31.30
  -1   3 -13 1192.39   31.20
  -1   3 -13 1174.35   30.90
  -1   3 -13 1172.80   31.27
  -1   3 -13 1169.07   31.06
  -1   3 -14    6.00    3.08
  -1   3 -14    9.38    1.46
  -1   3 -14   10.09    1.21
  -1   3 -14   10.66    1.41
  -1   3 -14   11.74    1.27
  -1   3 -14   11.86    1.18
  -1   3 -14    9.23    1.46
  -1   3 -14    9.31    1.54
  -1   3 -15   13.65    1.67
  -1   3 -15   17.34    1.34
  -1   3 -15   16.53    1.60
  -1   3 -15   14.14    1.52
  -1   3 -15   14.68    1.69
  -1   3 -15   14.76    1.38
  -1   3 -15   14.11    1.63
  -1   3 -15   17.45    1.44
  -1   3 -15   13.09    3.33
  -1   3 -16   11.97    1.51
  -1   3 -16   11.04    1.26
  -1   3 -16   10.03    1.41
  -1   3 -16   11.43    1.30
  -1   3 -16   10.40    1.61
  -1   3 -16   10.89    1.18
  -1   3 -16   10.27    3.24
  -1   3 -16    9.02    1.49
  -1   3 -17   48.18    4.77
  -1   3 -17   51.48    2.13
  -1   3 -17   48.62    2.43
  -1   3 -17   52.73    2.58
  -1   3 -17   50.08    2.21
  -1   3 -17   54.52    2.28
  -1   3 -17   54.41    2.43
  -1   3 -18  106.11    3.83
  -1   3 -18  111.11    3.54
  -1   3 -18  100.47    3.44
  -1   3 -18  103.21    3.63
  -1   3 -18  111.70    3.46
  -1   3 -18  102.13    3.68
  -1   3 -19   -0.02    0.11
  -1   3 -19   45.17    1.85
  -1   3 -19   -0.08    0.11
  -1   3 -19   -0.04    0.10
  -1   3 -19   47.72    1.64
  -1   3 -19   45.89    1.96
  -1   3 -20    4.48    1.10
  -1   3 -20    4.20    0.70
  -1   3 -20    4.36    1.05
  -1   3 -21   30.50    1.22
  -1   3 -21   30.80    1.30
  -1   3 -21   27.13    0.99
  -1   3 -22   41.21    1.50
  -1   3 -22   39.27    1.53
   1  -2 -24   99.06    2.90
   1  -2 -23   40.58    1.56
   1  -2 -23   33.51    1.29
   1  -2 -22   16.93    1.00
   1  -2 -22   18.53    1.28
   1  -2 -22   18.40    1.24
   1  -2 -21  107.33    3.66
   1  -2 -21  100.17    3.18
   1  -2 -20    2.99    1.41
   1  -2 -20    3.85    0.99
   1  -2 -19  220.79    6.82
   1  -2 -19  222.92    6.85
   1  -2 -19  212.58    6.44
   1  -2 -18   47.06    2.22
   1  -2 -18   49.35    2.60
   1  -2 -18   51.48    2.58
  -1   2  17    4.22    3.65
   1  -2 -17    4.80    1.46
   1  -2 -17    5.60    1.52
   1  -2 -17    2.34    1.95
   1  -2 -17    4.45    2.43
   1  -2 -17    5.77    1.22
   1  -2 -16  108.18    6.05
   1  -2 -16  106.88    4.02
   1  -2 -16  108.71    4.02
   1  -2 -16  106.62    4.01
   1  -2 -16  108.59    3.77
   1  -2 -16  107.88    5.71
  -1   2  16  104.47    3.87
   1  -2 -15  515.45   14.15
  -1   2  15  498.74   14.02
   1  -2 -15  491.18   13.93
   1  -2 -15  514.60   14.18
   1  -2 -15  532.86   16.89
   1  -2 -15  519.07   16.53
   1  -2 -15  510.21   14.20
   1  -2 -14   33.77    1.93
  -1   2  14   34.46    1.82
   1  -2 -14   34.48    2.02
   1  -2 -14   39.61    3.55
   1  -2 -14   37.03    1.84
   1  -2 -14   33.93    2.01
   1  -2 -14   35.08    1.95
   1  -2 -14   32.22    3.23
   1  -2 -13  200.07    6.13
   1  -2 -13  198.06    6.07
   1  -2 -13  207.01    6.01
   1  -2 -13  200.38    6.13
  -1   2  13  199.88    5.98
   1  -2 -13  209.27    8.12
   1  -2 -13  192.97    6.02
   1  -2 -12    4.19    0.90
   1  -2 -12    3.52    0.97
   1  -2 -12    4.32    0.90
   1  -2 -12    4.91    0.93
   1  -2 -12    2.94    1.20
   1  -2 -12    5.31    2.08
   1  -2 -11   41.78    2.45
   1  -2 -11   40.35    3.07
   1  -2 -10  186.93    6.89
   1  -2 -10  167.09    6.71
   1  -2 -10  170.11    5.93
   1  -2 -10  177.35    6.77
   1  -2  -9   20.44    2.06
   1  -2  -9   19.50    1.52
  -1   2   9   19.07    1.07
   1  -2  -9   23.90    2.17
  -1   2   8  112.69    3.68
   1  -2  -8  117.40    4.07
   1  -2  -8  125.15    4.80
   1  -2  -8  118.19    4.80
  -1   2   7   57.23    2.20
   1  -2  -7   58.94    2.94
   1  -2  -7   60.61    2.92
   1  -2  -7   57.61    2.34
   1  -2  -6  861.21   22.64
  -1   2   6  843.63   22.66
   1  -2  -6  856.18   23.39
  -1   2   5  709.72   19.02
  -1   2   5  712.58   19.58
  -1   2   4  336.28    9.48
  -1   2   4  341.37    9.55
   1  -2  -3  849.90   22.62
   1  -2  -2  448.74   12.17
   1  -2  -1 1727.32   43.72
   1  -2  -1 1664.28   43.46
  -1   2   1 1657.72   43.51
   1  -2   0 6137.75  152.42
  -1   2   0 5735.30  152.37
   1  -2   1 1381.57   36.00
   1  -2   2 3748.75  101.48
  -1   2  -2 4412.34  102.48
   1  -2   3  433.42   12.19
  -1   2  -3  437.50   12.27
  -1   2  -4  290.14    8.14
   1  -2   4  276.39    8.18
  -1   2  -5    6.83    0.80
  -1   2  -5    5.65    0.46
   1  -2   5    6.29    0.98
   1  -2   6  688.83   17.97
  -1   2  -6  685.89   17.41
  -1   2  -7  184.27    5.52
  -1   2  -7  192.61    5.63
  -1   2  -8   60.62    2.35
  -1   2  -8   61.81    2.19
  -1   2  -9   15.04    2.72
  -1   2  -9   12.98    1.09
  -1   2 -10   90.54    3.41
  -1   2 -10  106.12    5.81
  -1   2 -11  970.29   25.64
  -1   2 -11  972.77   25.62
  -1   2 -11  956.77   25.56
  -1   2 -12  774.94   20.75
  -1   2 -12  786.61   20.84
  -1   2 -12  774.26   20.67
  -1   2 -12  765.91   20.77
  -1   2 -12  779.72   20.83
  -1   2 -13  312.87    9.35
  -1   2 -13  328.38    9.38
   1  -2  13  342.11   11.67
  -1   2 -13  321.50    9.25
  -1   2 -13  326.75    9.29
  -1   2 -13  321.30    9.33
  -1   2 -13  326.11    9.17
  -1   2 -14  179.28    5.92
  -1   2 -14  188.45    5.93
  -1   2 -14  189.07    5.72
  -1   2 -14  172.68    5.74
   1  -2  14  202.38    8.27
  -1   2 -14  190.40    5.87
  -1   2 -14  178.40    9.19
  -1   2 -14  190.73    5.67
  -1   2 -14  189.46    5.82
  -1   2 -14  190.22    5.92
  -1   2 -15   73.36    5.75
  -1   2 -15   77.11    3.04
  -1   2 -15   74.27    3.05
  -1   2 -15   79.08    3.10
  -1   2 -15   74.96    2.93
  -1   2 -15   79.77    2.93
  -1   2 -15   69.53    3.11
  -1   2 -15   76.55    3.13
  -1   2 -16   68.14    2.99
  -1   2 -16   66.29    3.06
  -1   2 -16   74.58    3.05
  -1   2 -16   75.82    5.75
  -1   2 -16   75.89    3.03
  -1   2 -16   77.70    2.89
  -1   2 -16   74.85    2.87
  -1   2 -16   69.30    3.00
  -1   2 -17    6.84    1.20
  -1   2 -17    8.03    1.33
  -1   2 -17    7.16    1.47
  -1   2 -17    9.29    1.27
  -1   2 -17    6.46    2.85
  -1   2 -17    7.80    1.34
  -1   2 -17    8.41    1.45
  -1   2 -18    6.05    1.39
  -1   2 -18    7.46    1.50
  -1   2 -18    7.90    1.26
  -1   2 -18    6.92    1.32
  -1   2 -18    7.67    1.23
  -1   2 -18    6.40    1.12
  -1   2 -18    4.93    2.55
  -1   2 -18    7.19    1.36
  -1   2 -19    5.11    1.47
  -1   2 -19    5.54    1.16
  -1   2 -19    6.03    1.37
  -1   2 -19    7.68    1.12
  -1   2 -19    5.32    1.20
  -1   2 -19    5.46    1.00
  -1   2 -20   12.61    1.31
  -1   2 -20   12.05    1.04
  -1   2 -20   10.46    1.39
  -1   2 -20   11.51    1.08
  -1   2 -21  330.32    8.99
  -1   2 -21  330.56    8.94
  -1   2 -21  322.95    8.65
  -1   2 -22   34.66    1.37
  -1   2 -22   40.23    1.47
  -1   2 -22   40.95    1.60
  -1   2 -22   36.97    1.61
   1  -1 -24    5.77    0.56
   1  -1 -23   20.54    1.15
   1  -1 -22   17.88    1.27
   1  -1 -22    0.50    0.33
   1  -1 -21  133.35    2.66
   1  -1 -21  135.43    2.85
   1  -1 -21  132.52    2.83
   1  -1 -20   21.39    1.84
   1  -1 -20   21.82    1.35
   1  -1 -20   21.83    1.84
   1  -1 -20   20.53    1.66
   1  -1 -19   32.88    1.80
   1  -1 -19   35.33    2.21
   1  -1 -19   36.43    2.28
   1  -1 -19   40.59    2.19
   1  -1 -19   35.04    2.18
   1  -1 -18   65.26    2.99
  -1   1  18   63.05    7.11
   1  -1 -18   64.99    4.44
   1  -1 -18   70.62    2.99
   1  -1 -18   65.85    3.10
   1  -1 -18   70.25    3.08
   1  -1 -18   65.79    2.69
   1  -1 -17  365.53   12.62
   1  -1 -17  356.26   10.22
   1  -1 -17  357.54   10.18
   1  -1 -17  330.84    9.87
   1  -1 -17  349.03   10.24
   1  -1 -16  164.49    5.38
   1  -1 -16  169.26    5.66
   1  -1 -16  184.45    7.90
   1  -1 -16  181.50    5.75
   1  -1 -16  180.95    5.67
   1  -1 -16  164.64    7.15
   1  -1 -15  738.04   19.67
   1  -1 -15  741.71   19.61
  -1   1  15  690.37   19.45
   1  -1 -15  695.67   19.33
   1  -1 -15  784.60   22.39
   1  -1 -15  732.80   21.67
   1  -1 -15  722.57   19.56
   1  -1 -14   93.10    3.43
   1  -1 -14   82.07    4.53
   1  -1 -14   97.29    4.91
   1  -1 -14   90.92    3.37
   1  -1 -14   90.25    3.20
   1  -1 -14   90.73    3.48
  -1   1  14   89.37    3.25
   1  -1 -14   96.85    5.29
   1  -1 -13   53.87    2.19
   1  -1 -13   55.48    3.88
   1  -1 -13   57.69    3.63
   1  -1 -13   51.41    2.36
   1  -1 -13   54.33    2.33
   1  -1 -13   54.62    2.31
   1  -1 -13   57.10    3.50
   1  -1 -12   47.56    3.37
   1  -1 -12   42.79    1.98
   1  -1 -12   43.54    2.98
   1  -1 -12   42.51    1.90
   1  -1 -12   44.12    1.95
   1  -1 -12   44.53    3.12
   1  -1 -11 1185.45   31.63
   1  -1 -11 1123.98   31.27
   1  -1 -11 1076.18   31.07
   1  -1 -10  380.57   11.65
   1  -1 -10  361.80   11.46
   1  -1  -9  201.41    6.89
   1  -1  -9  209.18    7.12
   1  -1  -8  434.88   12.35
   1  -1  -8  412.15   11.83
  -1   1   8  396.84   10.65
   1  -1  -7   89.69    3.41
  -1   1   7   92.92    2.80
   1  -1  -7   87.65    3.76
   1  -1  -6  159.00    5.27
  -1   1   6  157.54    4.47
   1  -1  -6  149.77    4.87
   1  -1  -5  836.02   22.70
   1  -1  -5  868.23   23.12
  -1   1   5  871.73   22.50
  -1   1   4  223.76    6.15
   1  -1  -4  215.27    6.09
   1  -1  -4  221.64    6.52
  -1   1   3 1895.32   48.38
  -1   1   3 1929.35   48.93
   1  -1  -3 1846.31   48.07
  -1   1   2   20.63    0.97
  -1   1   2   19.10    1.04
  -1   1   1   23.65    1.07
  -1   1   1   24.18    1.11
  -1   1   1   24.47    0.87
  -1   1   0  227.47    6.48
   1  -1   0  229.36    6.29
  -1   1   0  247.83    6.50
  -1   1   0  229.51    6.49
   1  -1   1  117.23    3.37
  -1   1  -1  137.93    3.95
  -1   1  -2  744.44   19.21
   1  -1   2  718.67   19.00
  -1   1  -3  873.06   22.90
  -1   1  -4  589.66   15.00
  -1   1  -4  546.69   14.81
  -1   1  -5  646.22   16.82
  -1   1  -5  608.72   16.83
  -1   1  -6  131.09    5.12
  -1   1  -6  120.11    3.80
  -1   1  -6  118.81    3.56
  -1   1  -7   85.64    4.21
  -1   1  -7   78.51    2.86
  -1   1  -7   77.75    2.40
  -1   1  -8    1.18    0.20
  -1   1  -8    3.47    0.83
  -1   1  -8    1.61    1.52
  -1   1  -9   82.30    3.28
  -1   1  -9   86.58    4.78
  -1   1 -10  819.73   22.48
  -1   1 -11   43.99    2.46
  -1   1 -12  816.90   24.02
  -1   1 -12  891.75   23.08
  -1   1 -12  854.46   23.13
  -1   1 -12  890.97   23.18
  -1   1 -12  859.89   23.21
  -1   1 -12  844.93   26.62
  -1   1 -12  884.63   23.20
  -1   1 -13   56.96    4.71
  -1   1 -13   54.71    2.28
  -1   1 -13   62.01    2.53
  -1   1 -13   56.87    2.47
  -1   1 -13   61.41    2.51
  -1   1 -13   58.46    2.51
  -1   1 -13   61.44    2.41
  -1   1 -13   62.94    2.55
  -1   1 -14  235.48    7.06
  -1   1 -14  235.18    7.14
  -1   1 -14  236.80    7.13
  -1   1 -14  237.01    7.00
  -1   1 -14  223.80   10.25
  -1   1 -14  237.77    7.13
  -1   1 -14  238.76    7.11
  -1   1 -15   45.10    2.35
  -1   1 -15   49.72    2.35
  -1   1 -15   43.93    2.16
  -1   1 -15   49.65    4.70
  -1   1 -15   44.07    2.28
  -1   1 -15   41.53    2.28
  -1   1 -15   48.31    2.40
  -1   1 -16  151.54    4.87
  -1   1 -16  147.16    4.96
  -1   1 -16  145.48    8.05
  -1   1 -16  157.26    5.10
  -1   1 -16  147.89    5.08
  -1   1 -16  147.03    4.97
  -1   1 -17  129.71    4.68
  -1   1 -17  141.57    4.65
  -1   1 -17  143.35    4.61
  -1   1 -17  135.35    4.66
  -1   1 -17  142.02    4.90
  -1   1 -17  137.81    7.62
  -1   1 -17  133.81    4.78
  -1   1 -17  151.07    4.86
  -1   1 -18  114.11    3.85
  -1   1 -18  109.00    4.17
  -1   1 -18  115.15    4.08
  -1   1 -18   98.86    6.28
  -1   1 -18  109.58    4.05
  -1   1 -18  116.27    3.93
  -1   1 -18  105.82    3.94
  -1   1 -19   78.75    3.01
  -1   1 -19   77.18    3.07
  -1   1 -19   79.12    3.15
  -1   1 -19   81.69    2.95
  -1   1 -19   74.58    3.25
  -1   1 -19   79.02    3.14
  -1   1 -20   11.78    1.42
  -1   1 -20    9.90    1.28
  -1   1 -20    9.51    1.24
  -1   1 -20    9.68    1.31
  -1   1 -20   10.32    1.10
  -1   1 -20   10.52    1.47
  -1   1 -21  118.21    3.82
  -1   1 -21  122.11    3.67
  -1   1 -21  113.27    3.87
  -1   1 -22  196.39    5.71
  -1   1 -22  209.21    5.54
  -1   1 -22  196.87    5.67
  -1   1 -23   10.26    0.73
   1   0 -24    1.30    0.40
   1   0 -23  124.18    3.67
   1   0 -22   33.83    1.71
   1   0 -22   35.15    1.64
   1   0 -21  135.52    4.35
   1   0 -21  135.65    4.45
   1   0 -20  160.39    5.20
   1   0 -20  168.08    5.25
   1   0 -20  167.43    5.14
   1   0 -19    4.15    1.49
   1   0 -19    2.25    1.40
   1   0 -19    2.40    0.98
   1   0 -19    3.46    1.33
   1   0 -18  184.09    5.93
   1   0 -18  181.52    5.91
   1   0 -18  190.22    7.72
   1   0 -18  189.87    5.88
   1   0 -18  173.19    5.57
   1   0 -17  118.72    4.30
   1   0 -17  124.93    6.05
   1   0 -17  121.07    4.23
   1   0 -17  124.70    4.36
   1   0 -17  110.29    3.95
   1   0 -16  554.70   14.88
   1   0 -16  508.41   14.58
   1   0 -16  534.15   14.79
   1   0 -16  545.49   14.89
   1   0 -16  495.61   17.07
   1   0 -16  573.95   17.38
   1   0 -15    3.07    2.01
   1   0 -15    4.11    1.27
   1   0 -15    3.43    1.20
   1   0 -15    3.80    1.70
   1   0 -15    1.83    1.19
   1   0 -15    5.16    2.23
   1   0 -14   54.99    2.46
   1   0 -14   53.81    2.44
   1   0 -14   62.87    4.11
   1   0 -14   54.28    2.49
   1   0 -14   59.52    2.45
   1   0 -14   52.47    3.41
   1   0 -14   51.90    3.90
   1   0 -13  521.53   15.75
   1   0 -13  512.90   13.53
   1   0 -13  494.24   13.64
   1   0 -13  488.63   13.53
   1   0 -13  481.53   13.32
   1   0 -13  483.91   15.05
   1   0 -13  495.85   13.56
   1   0 -12  255.06    8.81
   1   0 -12  268.96    9.36
   1   0 -12  270.38    7.47
   1   0 -12  255.33    7.56
   1   0 -12  255.89    7.45
   1   0 -11 1930.08   51.58
   1   0 -10 1162.64   31.71
   1   0  -9  379.66   11.07
   1   0  -9  347.11   11.38
   1   0  -8  148.57    5.17
   1   0  -8  145.01    5.47
   1   0  -7  522.12   14.97
   1   0  -6 1184.84   31.68
  -1   0   5   17.91    0.78
   1   0  -5   17.92    1.28
  -1   0   4 1095.37   28.24
   1   0  -4 1075.71   28.73
  -1   0   3  910.75   23.25
  -1   0   3  877.42   23.26
  -1   0   2  301.63    8.02
  -1   0   2  295.80    7.99
  -1   0   1  342.47    9.21
  -1   0   1  351.12    9.25
  -1   0   0 1906.87   49.15
  -1   0  -1  640.03   16.68
  -1   0  -2  948.84   24.40
  -1   0  -2  924.39   24.24
  -1   0  -2  929.97   24.22
  -1   0  -3  132.57    3.70
  -1   0  -3  126.65    3.98
  -1   0  -4 1103.94   28.77
  -1   0  -4 1101.92   29.00
  -1   0  -4 1142.02   29.29
  -1   0  -5  133.15    4.02
  -1   0  -5  126.30    3.59
  -1   0  -5  128.50    4.23
  -1   0  -6 2316.90   60.05
  -1   0  -6 2301.76   60.33
  -1   0  -7   72.17    3.06
  -1   0  -7   73.90    2.87
  -1   0  -8  318.80    9.38
  -1   0  -8  313.11    9.63
  -1   0  -9  130.60    5.02
  -1   0  -9  134.83    4.82
  -1   0  -9  135.03    5.85
  -1   0 -10  633.44   17.70
  -1   0 -10  609.74   17.94
  -1   0 -10  627.14   19.15
  -1   0 -11 1978.11   54.85
  -1   0 -11 2026.35   53.55
  -1   0 -11 1989.69   53.16
  -1   0 -12   28.07    1.54
  -1   0 -12   25.44    1.46
  -1   0 -12   27.40    2.24
  -1   0 -12   24.11    2.39
  -1   0 -12   26.81    3.08
  -1   0 -12   27.48    1.58
  -1   0 -12   30.62    1.57
  -1   0 -12   29.97    1.54
  -1   0 -13   28.19    3.37
  -1   0 -13   28.10    1.68
  -1   0 -13   29.09    2.66
  -1   0 -13   31.21    1.69
  -1   0 -13   28.01    1.72
  -1   0 -13   30.23    1.59
  -1   0 -13   29.98    1.70
  -1   0 -13   28.64    2.45
  -1   0 -13   28.29    1.63
  -1   0 -14    1.92    1.03
  -1   0 -14    1.38    1.05
  -1   0 -14    2.98    2.31
  -1   0 -14    2.46    0.94
  -1   0 -14    2.54    1.05
  -1   0 -14    1.54    1.09
  -1   0 -15   25.90    1.78
  -1   0 -15   28.91    1.69
  -1   0 -15   25.04    3.44
  -1   0 -15   27.61    1.77
  -1   0 -15   26.43    1.84
  -1   0 -15   30.28    1.92
  -1   0 -16  982.03   27.00
  -1   0 -16 1071.15   27.27
  -1   0 -16 1016.28   27.12
  -1   0 -16 1026.49   26.98
  -1   0 -16  940.16   30.58
  -1   0 -16  999.22   27.04
  -1   0 -17   19.45    1.80
  -1   0 -17   16.84    1.73
  -1   0 -17   18.12    3.14
  -1   0 -17   15.36    1.65
  -1   0 -17   18.20    1.54
  -1   0 -18   31.13    2.14
  -1   0 -18   31.98    2.02
  -1   0 -18   29.56    2.03
  -1   0 -18   33.86    2.12
  -1   0 -18   33.50    2.16
  -1   0 -18   32.49    1.89
  -1   0 -19   58.39    2.70
  -1   0 -19   53.51    2.64
  -1   0 -19   54.93    2.55
  -1   0 -19   54.75    2.40
  -1   0 -19   52.94    2.70
  -1   0 -19   53.58    2.55
  -1   0 -20  454.47   13.14
  -1   0 -20  496.87   13.03
  -1   0 -20  445.31   12.97
  -1   0 -20  501.63   13.17
  -1   0 -20  461.63   13.07
  -1   0 -20  466.62   12.87
  -1   0 -21    0.92    1.13
  -1   0 -21    0.71    0.93
  -1   0 -21    1.07    1.09
  -1   0 -21    1.62    1.07
  -1   0 -22  245.64    7.28
  -1   0 -22  258.92    7.44
  -1   0 -23   14.11    0.99
  -1   0 -23   14.03    0.91
  -1   0 -24    5.30    0.51
   1   1 -24    1.20    0.38
   1   1 -23    3.83    0.56
   1   1 -22  252.66    6.82
   1   1 -22  241.66    6.85
   1   1 -22  244.98    6.95
   1   1 -22  234.47    6.94
   1   1 -21   21.75    1.43
   1   1 -21   19.51    1.51
   1   1 -21   19.38    1.47
   1   1 -21   21.87    1.57
   1   1 -21   22.60    1.40
   1   1 -20   22.96    1.77
   1   1 -20   23.51    1.69
   1   1 -20   22.23    1.64
   1   1 -20   22.28    1.69
   1   1 -19   31.00    1.67
   1   1 -19   32.35    2.03
   1   1 -19   32.14    1.99
   1   1 -19   34.89    2.15
   1   1 -19   33.77    2.10
   1   1 -18  186.09    5.99
   1   1 -18  199.37    6.12
   1   1 -18  189.01    5.97
   1   1 -18  190.69    5.92
   1   1 -17  293.10    8.69
   1   1 -17  281.73   10.21
   1   1 -17  279.51    8.54
   1   1 -17  295.33    8.58
   1   1 -17  288.48    8.47
   1   1 -16   15.61    2.49
   1   1 -16   14.76    1.63
   1   1 -16   15.75    1.73
   1   1 -16   17.05    1.65
   1   1 -16   16.31    1.56
   1   1 -16   13.43    1.74
   1   1 -16   15.84    2.89
   1   1 -15   19.53    1.42
   1   1 -15   15.15    2.70
   1   1 -15   18.82    1.57
   1   1 -15   20.14    1.65
   1   1 -15   19.57    2.66
   1   1 -15   19.05    1.63
   1   1 -15   24.48    1.77
   1   1 -15   22.21    1.85
   1   1 -14    7.49    1.25
   1   1 -14    7.03    2.03
   1   1 -14    7.81    1.04
   1   1 -14    7.95    1.39
   1   1 -14    8.96    1.24
   1   1 -14    8.58    1.24
   1   1 -14    4.63    2.10
   1   1 -13    2.75    1.72
   1   1 -13    1.42    0.95
   1   1 -13    1.58    0.94
   1   1 -13    1.94    0.81
   1   1 -13    1.12    0.94
   1   1 -13    1.84    1.32
   1   1 -13    1.52    1.08
   1   1 -12 1433.94   35.66
   1   1 -12 1345.41   36.78
   1   1 -12 1333.81   35.65
   1   1 -12 1365.11   35.83
   1   1 -12 1314.24   35.64
   1   1 -11   13.88    2.24
   1   1 -11   14.22    1.60
   1   1 -10 1471.74   41.90
   1   1 -10 1551.69   40.64
   1   1  -9  619.88   18.51
   1   1  -9  623.65   17.34
   1   1  -8  115.64    5.01
   1   1  -8  120.27    4.18
   1   1  -7    5.33    1.29
   1   1  -7    5.51    0.85
   1   1  -6  111.02    4.36
   1   1  -6  116.37    3.60
   1   1  -5   74.49    2.77
   1   1  -5   68.24    2.43
   1   1  -4  125.14    3.98
  -1  -1   4  119.50    3.51
  -1  -1   3  500.22   13.23
  -1  -1   2  119.51    3.48
  -1  -1   1   15.65    0.76
  -1  -1   1   13.83    1.14
  -1  -1   0 1788.74   46.35
  -1  -1  -1  230.39    6.38
  -1  -1  -2 1292.70   32.75
  -1  -1  -2 1250.62   32.69
  -1  -1  -2 1237.36   32.83
  -1  -1  -3    6.20    0.53
  -1  -1  -3    4.64    0.65
  -1  -1  -4  144.33    4.57
  -1  -1  -4  143.80    4.11
  -1  -1  -5  132.91    4.35
  -1  -1  -5  139.39    4.55
  -1  -1  -5  142.58    4.84
  -1  -1  -6   70.91    3.02
  -1  -1  -6   76.62    2.92
  -1  -1  -7  802.49   21.89
  -1  -1  -7  801.48   22.12
  -1  -1  -7  815.54   22.55
  -1  -1  -8  320.95    9.86
  -1  -1  -8  335.04   10.11
  -1  -1  -8  338.60   10.59
  -1  -1  -9  850.26   23.71
  -1  -1  -9  829.62   23.85
  -1  -1  -9  826.59   23.00
  -1  -1  -9  826.13   23.23
  -1  -1 -10   23.78    2.39
  -1  -1 -10   24.34    2.20
  -1  -1 -10   25.00    2.04
  -1  -1 -11  172.53    6.63
  -1  -1 -11  178.36    6.46
  -1  -1 -11  165.24    7.12
  -1  -1 -12   34.55    2.62
  -1  -1 -12   31.18    1.57
  -1  -1 -12   32.17    1.58
  -1  -1 -12   29.61    1.61
  -1  -1 -12   25.79    2.57
  -1  -1 -12   28.93    1.56
  -1  -1 -12   30.40    3.01
  -1  -1 -13  242.11    8.71
  -1  -1 -13  249.92    7.20
  -1  -1 -13  230.70    9.56
  -1  -1 -13  249.79    7.20
  -1  -1 -13  240.95    7.14
  -1  -1 -13  243.32    8.96
  -1  -1 -13  248.90    7.30
  -1  -1 -13  241.98    7.08
  -1  -1 -14  217.51    6.60
  -1  -1 -14  211.22    6.39
  -1  -1 -14  219.26    6.49
  -1  -1 -14  216.99    6.38
  -1  -1 -14  206.01    6.42
  -1  -1 -14  198.32    8.17
  -1  -1 -14  199.67    8.83
  -1  -1 -15   72.93    2.84
  -1  -1 -15   66.51    4.78
  -1  -1 -15   75.25    3.08
  -1  -1 -15   72.34    2.98
  -1  -1 -15   72.97    4.43
  -1  -1 -15   68.87    2.92
  -1  -1 -16  111.74    4.14
  -1  -1 -16  104.60    6.13
  -1  -1 -16  107.32    3.97
  -1  -1 -16  109.16    3.86
  -1  -1 -16  107.80    3.95
  -1  -1 -16  112.38    5.66
  -1  -1 -17   24.36    1.73
  -1  -1 -17   24.98    2.00
  -1  -1 -17   21.01    1.87
  -1  -1 -17   24.97    3.20
  -1  -1 -17   23.81    1.88
  -1  -1 -18   53.40    2.45
  -1  -1 -18   51.14    2.54
  -1  -1 -18   47.27    4.07
  -1  -1 -18   53.94    2.69
  -1  -1 -18   47.01    2.49
  -1  -1 -19  333.01    9.41
  -1  -1 -19  328.40    9.14
  -1  -1 -19  290.47   11.78
  -1  -1 -19  314.92    9.29
  -1  -1 -19  305.94    9.17
  -1  -1 -19  309.44    8.81
  -1  -1 -20  345.12    4.56
  -1  -1 -20  326.89    4.25
  -1  -1 -21  264.67    7.73
  -1  -1 -21  274.65    7.86
  -1  -1 -22   40.13    1.77
  -1  -1 -22   47.23    1.95
  -1  -1 -23    1.47    0.75
  -1  -1 -23    1.30    0.56
  -1  -1 -24  121.74    3.46
   1   2 -23   63.59    2.08
   1   2 -22    3.30    0.84
   1   2 -22    3.43    0.80
   1   2 -22    3.31    0.71
   1   2 -21   26.45    1.62
   1   2 -21   31.61    1.62
   1   2 -21   27.07    1.55
   1   2 -21   27.18    1.47
   1   2 -21   28.93    1.38
   1   2 -20   30.77    1.84
   1   2 -20   36.88    1.71
   1   2 -20   31.98    1.92
   1   2 -20   32.54    1.79
   1   2 -20   35.20    1.94
   1   2 -19   64.34    2.74
   1   2 -19   61.99    2.70
   1   2 -19   60.23    2.59
   1   2 -19   58.88    2.33
   1   2 -19   64.02    2.76
   1   2 -18   30.06    2.03
   1   2 -18   35.48    2.09
   1   2 -18   30.19    1.92
  -1  -2  18   26.38    3.63
   1   2 -18   35.05    2.14
   1   2 -17  595.20   16.32
   1   2 -17  578.05   16.19
   1   2 -17  583.02   16.30
   1   2 -17  595.38   16.32
  -1  -2  17  587.77   19.91
   1   2 -17  627.30   16.43
   1   2 -16  212.11    6.55
   1   2 -16  213.44    6.62
   1   2 -16  189.49    7.76
   1   2 -16  209.67    6.66
   1   2 -16  218.71    6.45
  -1  -2  16  212.04    9.58
   1   2 -16  186.62    9.05
   1   2 -16  205.32    6.29
   1   2 -16  227.76    6.81
   1   2 -15   19.05    1.65
   1   2 -15   22.75    1.87
   1   2 -15   20.11    1.58
   1   2 -15   21.98    1.48
   1   2 -15   18.16    2.47
   1   2 -15   20.64    1.79
   1   2 -15   19.70    1.74
   1   2 -14  252.94    7.18
   1   2 -14  240.08    7.29
   1   2 -14  251.10    8.86
   1   2 -14  236.82    7.20
   1   2 -14  247.57    7.40
   1   2 -14  229.96    7.04
   1   2 -14  239.11    7.30
   1   2 -13   32.94    1.93
   1   2 -13   30.84    1.82
   1   2 -13   29.90    1.72
   1   2 -13   31.35    1.71
   1   2 -13   33.29    2.77
   1   2 -13   29.13    1.85
   1   2 -13   30.52    1.63
   1   2 -13   28.32    3.37
   1   2 -12  245.58    7.14
   1   2 -12  228.78    6.94
   1   2 -12  230.55    9.66
   1   2 -12  240.59    7.05
   1   2 -12  236.12    7.02
   1   2 -12  234.70    6.89
   1   2 -12  248.92    6.96
   1   2 -11  319.65    8.72
   1   2 -11  303.78    8.68
   1   2 -11  288.43    8.60
   1   2 -11  328.32    8.84
   1   2 -11  280.81   11.06
   1   2 -10  282.86   10.13
   1   2 -10  262.93    7.99
   1   2  -9   46.72    3.40
   1   2  -9   42.99    2.00
   1   2  -8  145.17    6.00
   1   2  -8  132.43    4.28
  -1  -2   7   54.14    1.96
   1   2  -7   54.65    2.05
   1   2  -6   83.26    3.14
  -1  -2   6   75.69    2.62
   1   2  -6   77.88    2.51
   1   2  -5  422.77   11.39
  -1  -2   5  429.67   11.72
   1   2  -4  932.72   24.86
  -1  -2   3 1403.26   37.13
  -1  -2   2 9999.00  256.93
  -1  -2   1   42.71    1.81
  -1  -2   1   37.79    1.13
  -1  -2   0  213.79    5.80
  -1  -2   0  215.10    6.24
  -1  -2   0  206.60    6.24
  -1  -2  -1  179.33    5.12
  -1  -2  -2  169.82    5.06
  -1  -2  -2  192.10    5.31
  -1  -2  -3 1207.82   31.06
  -1  -2  -3 1152.21   30.57
  -1  -2  -4   93.39    3.43
  -1  -2  -4   92.03    3.06
  -1  -2  -5  451.91   12.86
  -1  -2  -6  462.26   13.73
  -1  -2  -6  471.68   13.52
  -1  -2  -6  473.48   12.72
  -1  -2  -6  473.78   13.55
  -1  -2  -7   64.15    3.08
  -1  -2  -7   64.64    3.04
  -1  -2  -7   67.47    2.28
  -1  -2  -7   61.58    3.22
  -1  -2  -8 1893.63   50.64
  -1  -2  -8 1933.38   50.60
  -1  -2  -8 1840.07   50.25
  -1  -2  -8 1951.88   50.87
  -1  -2  -9  172.84    6.44
  -1  -2  -9  175.61    6.40
  -1  -2  -9  165.28    6.10
  -1  -2  -9  180.84    6.74
  -1  -2 -10 3865.24  100.00
  -1  -2 -10 3812.39   99.55
  -1  -2 -10 3702.49   99.67
  -1  -2 -10 3801.38   99.29
  -1  -2 -11    6.76    1.72
  -1  -2 -11    8.17    1.75
  -1  -2 -11    5.72    1.71
  -1  -2 -11    7.27    2.07
  -1  -2 -12    8.71    0.97
  -1  -2 -12   11.11    2.08
  -1  -2 -12    9.45    1.07
  -1  -2 -12   10.98    2.07
  -1  -2 -12    9.59    1.08
  -1  -2 -12   12.74    1.07
  -1  -2 -13  122.51    4.09
  -1  -2 -13  119.60    3.94
  -1  -2 -13  116.84    5.83
  -1  -2 -13  124.99    4.04
  -1  -2 -13  119.98    5.74
  -1  -2 -13  119.91    4.10
  -1  -2 -14  182.15    5.61
  -1  -2 -14  173.98    5.70
  -1  -2 -14  184.19    5.64
  -1  -2 -14  180.28    5.52
  -1  -2 -14  167.76    7.65
  -1  -2 -14  177.33    7.56
  -1  -2 -15  226.91    9.31
  -1  -2 -15  233.95    7.08
  -1  -2 -15  229.98    7.06
  -1  -2 -15  234.75    7.03
  -1  -2 -15  228.27    9.14
  -1  -2 -15  234.37    6.99
  -1  -2 -16   20.93    1.64
  -1  -2 -16   20.97    1.73
  -1  -2 -16   21.50    1.75
  -1  -2 -16   19.75    2.86
  -1  -2 -16   21.54    1.34
  -1  -2 -16   20.54    2.93
  -1  -2 -16   20.70    1.71
  -1  -2 -17   84.14    3.34
  -1  -2 -17   82.74    2.87
  -1  -2 -17   83.92    3.40
  -1  -2 -17   79.17    5.01
  -1  -2 -17   83.94    5.05
  -1  -2 -17   83.96    3.29
  -1  -2 -18  128.44    4.29
  -1  -2 -18  123.46    4.45
  -1  -2 -18  118.82    4.35
  -1  -2 -18  122.05    6.16
  -1  -2 -19  371.95   10.94
  -1  -2 -19  388.88   11.05
  -1  -2 -19  391.23   10.74
  -1  -2 -20  404.19   10.78
  -1  -2 -20  380.04   10.79
  -1  -2 -20  362.30   10.66
  -1  -2 -20  371.14   10.42
  -1  -2 -21   39.90    2.00
  -1  -2 -21   44.93    2.13
  -1  -2 -21   42.48    1.74
  -1  -2 -22    0.73    0.98
  -1  -2 -22    0.39    0.81
  -1  -2 -22    0.01    0.04
  -1  -2 -23   72.90    2.51
  -1  -2 -24  206.86    5.70
   1   3 -22   55.82    1.86
   1   3 -22   65.51    2.11
   1   3 -21   30.89    1.43
   1   3 -21   30.33    1.49
   1   3 -21   32.99    1.57
   1   3 -21   28.09    1.37
   1   3 -20   11.07    1.14
   1   3 -20   11.71    1.23
   1   3 -20   11.31    1.08
   1   3 -20    9.33    1.15
   1   3 -19  149.14    4.36
   1   3 -19  137.53    4.65
   1   3 -19  141.37    4.71
   1   3 -19  142.68    4.64
   1   3 -19  141.90    4.56
   1   3 -18  237.50    7.24
   1   3 -18  231.68    7.24
   1   3 -18  247.36    7.26
   1   3 -18  229.26    7.09
   1   3 -18  247.53    6.93
   1   3 -17   34.68    2.24
  -1  -3  17   30.73    3.87
   1   3 -17   33.45    1.76
   1   3 -17   38.81    2.21
   1   3 -17   38.31    2.30
   1   3 -17   37.87    2.10
   1   3 -17   37.80    2.20
   1   3 -17   29.72    3.70
   1   3 -16   72.82    3.19
   1   3 -16   72.35    2.80
   1   3 -16   61.42    5.09
   1   3 -16   70.89    3.12
   1   3 -16   79.48    3.20
  -1  -3  16   85.43    5.73
   1   3 -16   75.22    2.85
   1   3 -16   73.36    3.03
  -1  -3  15  185.94    8.69
   1   3 -15  177.39    5.78
   1   3 -15  179.03    5.52
   1   3 -15  171.54    5.49
   1   3 -15  186.09    5.82
   1   3 -15  170.80    5.77
   1   3 -15  182.41    5.68
   1   3 -14    3.15    1.06
   1   3 -14    1.50    1.02
   1   3 -14    2.22    1.23
   1   3 -14    3.32    1.24
  -1  -3  14    3.99    2.56
   1   3 -14    1.96    1.26
   1   3 -14   -0.63    2.62
   1   3 -14    4.55    1.39
   1   3 -13   83.97    3.00
   1   3 -13   83.96    3.24
   1   3 -13   80.54    3.11
   1   3 -13   79.26    3.00
   1   3 -13   78.06    5.60
   1   3 -13   79.24    3.17
  -1  -3  13   88.17    5.44
   1   3 -13   84.86    3.16
   1   3 -13   80.26    3.20
   1   3 -13   78.22    4.03
   1   3 -12   17.37    1.45
   1   3 -12   19.22    1.40
   1   3 -12   15.12    1.38
   1   3 -12   14.80    3.07
   1   3 -12   15.00    1.43
   1   3 -12   13.64    1.19
   1   3 -12   14.60    1.27
   1   3 -11    4.60    1.06
   1   3 -11    3.77    0.97
  -1  -3  11    3.19    2.00
   1   3 -11    6.74    0.99
   1   3 -11    2.61    0.96
   1   3 -11    0.70    2.21
   1   3 -11    3.03    0.95
   1   3 -10    6.28    0.95
   1   3 -10    8.69    0.97
  -1  -3  10    8.23    2.12
   1   3 -10    8.30    1.02
   1   3 -10    6.81    2.42
   1   3  -9  547.09   17.52
  -1  -3   9  536.38   16.73
   1   3  -8  239.64    9.11
  -1  -3   8  228.64    6.86
  -1  -3   8  243.46    8.51
   1   3  -7  124.39    4.31
  -1  -3   7  119.64    5.08
  -1  -3   7  108.59    3.88
   1   3  -6 1137.97   30.28
  -1  -3   6 1122.78   31.14
   1   3  -5  177.48    5.62
  -1  -3   5  167.53    6.20
  -1  -3   4 2538.54   66.73
  -1  -3   3 2452.02   64.33
  -1  -3   2 1517.19   40.26
  -1  -3   1 4350.91  105.36
  -1  -3   1 3997.89  104.32
  -1  -3   0   12.71    1.22
  -1  -3   0   14.24    0.84
  -1  -3   0   14.90    1.27
  -1  -3  -1    1.17    0.54
  -1  -3  -1    2.20    0.81
  -1  -3  -2    3.60    0.80
  -1  -3  -2    3.40    0.71
  -1  -3  -3  429.75   12.30
  -1  -3  -3  448.61   12.43
  -1  -3  -4  387.91   10.69
  -1  -3  -4  356.79    9.90
  -1  -3  -5   11.25    0.82
  -1  -3  -6  610.86   16.69
  -1  -3  -6  627.08   17.43
  -1  -3  -7   35.05    2.25
  -1  -3  -7   35.73    1.81
  -1  -3  -8 1677.94   47.91
  -1  -3  -8 1813.83   46.54
  -1  -3  -8 1791.94   47.79
  -1  -3  -8 1787.58   47.59
  -1  -3  -9  625.99   18.66
  -1  -3  -9  622.34   16.88
  -1  -3  -9  631.35   18.20
  -1  -3  -9  630.34   18.41
  -1  -3 -10 1121.49   32.06
  -1  -3 -10 1171.43   31.91
  -1  -3 -10 1125.02   31.59
  -1  -3 -11   76.98    4.56
  -1  -3 -11   79.83    4.34
  -1  -3 -11   76.20    4.07
  -1  -3 -12   78.82    2.82
  -1  -3 -12   79.24    4.86
  -1  -3 -12   80.98    2.88
  -1  -3 -12   87.26    4.45
  -1  -3 -12   82.31    4.57
  -1  -3 -12   73.71    2.88
  -1  -3 -12   79.93    2.90
  -1  -3 -12   83.07    2.91
  -1  -3 -12   74.62    2.87
  -1  -3 -13  114.95    3.81
  -1  -3 -13  100.07    3.62
  -1  -3 -13  111.16    3.82
  -1  -3 -13  108.08    3.72
  -1  -3 -13  109.14    3.73
  -1  -3 -13  109.65    5.62
  -1  -3 -13  103.32    5.83
  -1  -3 -13  101.68    5.23
  -1  -3 -14   62.70    2.75
  -1  -3 -14   56.25    3.94
  -1  -3 -14   65.89    2.73
  -1  -3 -14   66.13    4.46
  -1  -3 -14   63.08    2.74
  -1  -3 -14   64.07    2.69
  -1  -3 -14   63.73    2.64
  -1  -3 -15    7.62    1.39
  -1  -3 -15    9.14    2.52
  -1  -3 -15    6.81    1.99
  -1  -3 -15    8.51    1.44
  -1  -3 -15    7.91    1.08
  -1  -3 -15    7.86    1.27
  -1  -3 -15    7.19    1.38
  -1  -3 -15    7.33    1.24
  -1  -3 -15    6.77    1.93
  -1  -3 -16    8.33    1.46
  -1  -3 -16    9.98    2.60
  -1  -3 -16    7.60    1.11
  -1  -3 -16    6.40    1.99
  -1  -3 -16    6.62    1.49
  -1  -3 -16    8.34    1.41
  -1  -3 -16    8.21    1.40
  -1  -3 -17  107.23    5.89
  -1  -3 -17  103.17    4.05
  -1  -3 -17  104.04    3.94
  -1  -3 -17  104.94    3.51
  -1  -3 -17  107.58    3.93
  -1  -3 -18  505.67   13.75
  -1  -3 -18  504.03   14.25
  -1  -3 -18  501.22   16.71
  -1  -3 -18  526.83   14.40
  -1  -3 -18  504.44   14.20
  -1  -3 -19    1.93    1.23
  -1  -3 -19    1.52    1.32
  -1  -3 -19    2.06    0.88
  -1  -3 -19    1.36    1.42
  -1  -3 -20  250.37    7.17
  -1  -3 -20  263.92    7.42
  -1  -3 -21   21.48    1.48
  -1  -3 -21   24.35    1.65
  -1  -3 -21   23.81    1.42
  -1  -3 -22    2.59    0.98
  -1  -3 -22    3.03    0.73
  -1  -3 -23   22.17    1.08
  -1  -3 -23   22.97    1.07
  -1  -3 -24    2.05    0.51
  -1  -3 -24    1.86    0.49
   1   4 -22    0.67    0.46
   1   4 -21   19.44    1.02
   1   4 -21   17.30    0.88
   1   4 -21   19.83    1.14
   1   4 -20   90.07    2.07
   1   4 -20   94.06    2.23
   1   4 -20   90.16    1.93
   1   4 -19    1.20    1.04
   1   4 -19    1.33    1.13
   1   4 -19    1.33    0.89
   1   4 -19    1.08    0.91
   1   4 -18  157.24    5.07
   1   4 -18  155.16    5.04
   1   4 -18  157.16    5.09
   1   4 -18  154.08    4.92
   1   4 -18  162.71    4.96
   1   4 -17   12.75    1.42
   1   4 -17   14.23    1.44
   1   4 -17    9.83    1.56
   1   4 -17   11.16    1.14
   1   4 -17   12.38    1.58
  -1  -4  16   40.86    4.14
   1   4 -16   45.27    2.42
   1   4 -16   48.44    2.32
   1   4 -16   47.97    2.33
   1   4 -16   40.56    2.03
   1   4 -16   45.40    2.47
   1   4 -15  222.16    6.93
   1   4 -15  226.73    6.86
   1   4 -15  212.13    6.62
   1   4 -15  228.23    6.82
   1   4 -15  222.19    6.92
  -1  -4  15  233.54   10.02
   1   4 -14  285.47    8.96
   1   4 -14  320.88    9.17
   1   4 -14  296.94   12.79
  -1  -4  14  329.12   12.48
   1   4 -14  343.42    9.28
   1   4 -14  314.64    9.26
   1   4 -14  303.94    9.26
   1   4 -14  326.93    9.21
   1   4 -13  263.40    7.79
   1   4 -13  266.65    7.74
   1   4 -13  235.80    7.52
   1   4 -13  260.49    7.72
   1   4 -13  259.47    7.81
   1   4 -13  243.46   11.11
   1   4 -13  268.21    7.72
  -1  -4  13  263.37   10.72
   1   4 -12  384.55   11.29
   1   4 -12  400.94   11.21
   1   4 -12  384.26   14.90
   1   4 -12  386.42   11.19
   1   4 -12  420.66   11.30
  -1  -4  12  412.14   14.35
   1   4 -11  188.90    5.89
   1   4 -11  177.31    8.91
   1   4 -11  194.53    5.87
   1   4 -11  198.01    5.94
   1   4 -11  184.56    6.03
  -1  -4  11  196.13    8.44
   1   4 -11  197.88    6.01
   1   4 -10  122.15    4.07
   1   4 -10  124.81    4.14
   1   4 -10  126.34    6.98
   1   4 -10  127.89    4.20
   1   4 -10  123.76    4.06
  -1  -4  10  118.87    6.12
   1   4  -9  334.58    9.29
   1   4  -9  316.80    9.14
   1   4  -9  316.99   12.32
  -1  -4   9  319.59   11.47
   1   4  -9  329.64    9.23
  -1  -4   8 1031.33   28.11
   1   4  -8 1032.24   29.18
   1   4  -7   61.39    1.96
   1   4  -7   68.54    2.92
  -1  -4   7   62.82    3.77
  -1  -4   6 1411.82   36.48
   1   4  -6 1427.39   35.15
   1   4  -5   67.20    2.85
  -1  -4   5   61.86    3.50
  -1  -4   4   37.46    2.53
  -1  -4   3  732.42   20.69
  -1  -4   2  455.66   13.45
  -1  -4   1  136.63    5.17
  -1  -4   1  126.69    3.88
  -1  -4   0   70.63    2.88
  -1  -4   0   83.34    3.43
  -1  -4  -1  227.65    7.34
  -1  -4  -2 1140.70   30.76
  -1  -4  -3   97.57    3.89
  -1  -4  -3   95.27    3.69
  -1  -4  -4   46.57    2.47
  -1  -4  -4   45.03    2.47
  -1  -4  -5   18.34    1.75
  -1  -4  -6 1084.09   29.20
  -1  -4  -6 1332.88   31.10
  -1  -4  -7  703.43   19.24
  -1  -4  -7  811.03   21.07
  -1  -4  -8    1.34    0.59
   1   4   8    1.51    0.44
  -1  -4  -9 1006.00   28.72
  -1  -4 -10   35.71    1.96
  -1  -4 -10   32.42    3.17
  -1  -4 -11    7.27    0.84
  -1  -4 -11    7.74    1.02
  -1  -4 -11    5.70    0.90
  -1  -4 -11    5.56    2.12
  -1  -4 -11    6.31    2.25
  -1  -4 -12  189.14    5.56
  -1  -4 -12  173.45    5.24
  -1  -4 -12  167.41    5.42
  -1  -4 -12  188.67    7.77
  -1  -4 -12  182.14    7.79
  -1  -4 -13   13.94    1.35
  -1  -4 -13   13.88    2.84
  -1  -4 -13   14.97    1.32
  -1  -4 -13   15.44    2.79
  -1  -4 -13   14.90    1.20
  -1  -4 -14   77.21    2.79
  -1  -4 -14   76.75    3.11
  -1  -4 -14   75.70    4.99
  -1  -4 -14   74.92    3.07
  -1  -4 -14   72.63    5.03
  -1  -4 -15  265.75    7.63
  -1  -4 -15  269.24    7.96
  -1  -4 -15  254.43    7.93
  -1  -4 -15  270.56   10.62
  -1  -4 -16  324.77    9.05
  -1  -4 -16  315.88    9.35
  -1  -4 -16  325.50   12.12
  -1  -4 -16  310.29    9.40
  -1  -4 -17   11.98    1.31
  -1  -4 -17    9.99    2.68
  -1  -4 -17   11.12    1.62
  -1  -4 -17   10.69    1.61
  -1  -4 -18  489.15   13.84
  -1  -4 -18  503.64   13.50
  -1  -4 -18  474.54   16.43
  -1  -4 -19  188.65    5.71
  -1  -4 -19  184.33    6.06
  -1  -4 -19  209.42    6.15
  -1  -4 -19  205.35    6.09
  -1  -4 -20   52.39    1.95
  -1  -4 -20   58.69    1.96
  -1  -4 -20   57.60    2.02
  -1  -4 -21    9.40    1.12
  -1  -4 -21    8.93    1.22
  -1  -4 -22   23.39    1.34
  -1  -4 -22   25.63    1.38
  -1  -4 -22   25.17    1.25
  -1  -4 -23   15.95    0.91
  -1  -4 -23   14.96    0.80
  -1  -4 -23   16.28    0.95
  -1  -4 -24   20.12    0.82
   1   5 -21   17.21    0.86
   1   5 -20   17.70    0.89
   1   5 -20   18.21    1.04
   1   5 -19  183.01    5.43
   1   5 -19  197.57    5.67
   1   5 -19  195.50    5.59
   1   5 -18   15.40    1.35
   1   5 -18   14.07    1.14
   1   5 -18   13.77    1.34
   1   5 -18   17.27    1.30
   1   5 -17   12.47    1.30
   1   5 -17   11.75    1.16
   1   5 -17   11.24    1.49
   1   5 -17   11.82    1.47
   1   5 -16  477.43   12.57
   1   5 -16  467.62   12.65
   1   5 -16  458.52   12.78
   1   5 -16  472.09   12.79
   1   5 -15   47.40    2.18
   1   5 -15   43.86    2.29
   1   5 -15   45.26    2.43
   1   5 -15   45.51    2.39
   1   5 -15   41.96    2.07
   1   5 -14  672.07   17.60
   1   5 -14  664.35   17.67
   1   5 -14  669.92   17.71
   1   5 -14  656.32   17.79
   1   5 -14  618.05   21.92
  -1  -5  14  642.37   21.01
   1   5 -14  661.20   17.81
   1   5 -13   79.48    3.02
   1   5 -13   75.49    3.11
   1   5 -13   72.76    3.27
   1   5 -13   74.57    3.06
  -1  -5  13   82.17    5.50
   1   5 -13   75.33    6.09
   1   5 -12  152.22    5.11
  -1  -5  12  142.37    7.41
   1   5 -12  155.56    4.93
   1   5 -12  153.50    5.00
   1   5 -12  153.42    5.02
   1   5 -12  140.76    8.19
   1   5 -12  150.13    5.15
   1   5 -11    8.90    1.35
   1   5 -11   10.90    1.26
   1   5 -11    7.10    3.14
   1   5 -11    6.91    1.37
   1   5 -11    8.54    1.30
   1   5 -11    8.87    1.41
  -1  -5  11    9.46    2.62
   1   5 -10   59.72    2.51
   1   5 -10   54.08    2.55
   1   5 -10   62.44    5.34
   1   5 -10   52.99    2.33
  -1  -5  10   59.24    4.37
   1   5 -10   57.83    2.54
  -1  -5   9   52.91    4.11
   1   5  -9   52.74    2.29
   1   5  -9   50.93    2.45
   1   5  -9   55.50    2.41
   1   5  -9   52.60    4.84
   1   5  -9   55.91    2.24
   1   5  -8  245.46   10.35
   1   5  -8  234.60    7.01
   1   5  -8  228.01    6.88
  -1  -5   8  227.23    7.77
  -1  -5   8  241.50    9.26
   1   5  -8  244.74    7.00
  -1  -5   7  251.51    9.43
   1   5  -7  256.65    7.35
   1   5  -7  241.72    6.93
   1   5  -6  259.62    7.92
   1   5  -6  254.87    7.09
   1   5  -5   72.00    3.01
   1   5  -5   67.41    2.24
  -1  -5   5   69.32    3.99
  -1  -5   4  806.97   22.32
   1   5  -4  757.73   20.03
  -1  -5   3  142.93    5.81
  -1  -5   2  122.45    5.55
  -1  -5   2  135.36    5.41
  -1  -5   1  144.08    5.17
  -1  -5   1  159.43    5.62
  -1  -5   0  205.65    5.99
  -1  -5   0  176.49    5.86
  -1  -5  -1    1.34    0.83
  -1  -5  -1    3.41    1.26
  -1  -5  -2    2.53    0.92
  -1  -5  -2    4.01    1.28
  -1  -5  -3  202.37    6.97
  -1  -5  -3  192.32    6.56
  -1  -5  -4   22.12    2.04
  -1  -5  -4   19.60    1.85
  -1  -5  -5  500.56   14.91
  -1  -5  -6  170.73    6.49
  -1  -5  -7  659.64   18.28
   1   5   7  595.49   15.95
   1   5   8  555.74   14.97
  -1  -5  -8  639.89   17.64
  -1  -5  -9   28.25    1.38
   1   5   9   29.38    1.28
  -1  -5  -9   30.74    1.65
  -1  -5 -10    2.22    0.87
  -1  -5 -10    2.23    0.75
   1   5  10    1.74    0.80
  -1  -5 -10    3.55    2.19
  -1  -5 -10    3.20    0.82
  -1  -5 -11    6.64    0.96
   1   5  11    8.28    1.01
  -1  -5 -11    7.82    1.40
  -1  -5 -11    7.92    1.20
  -1  -5 -11    7.11    0.93
  -1  -5 -11    9.10    2.59
  -1  -5 -12  291.38    8.29
  -1  -5 -12  293.08   11.23
  -1  -5 -12  296.39    8.41
  -1  -5 -12  309.98    8.75
  -1  -5 -13  192.40    5.89
  -1  -5 -13  179.25    5.57
  -1  -5 -13  201.49    8.56
  -1  -5 -13  180.47    8.21
  -1  -5 -13  180.77    5.43
  -1  -5 -14   32.92    2.07
  -1  -5 -14   32.80    1.68
  -1  -5 -14   37.03    3.89
  -1  -5 -14   33.37    3.74
  -1  -5 -14   32.69    1.81
  -1  -5 -15   26.86    1.55
  -1  -5 -15   26.45    1.99
  -1  -5 -15   32.40    3.81
  -1  -5 -15   26.75    1.71
  -1  -5 -15   32.98    3.77
  -1  -5 -16  200.61    6.00
  -1  -5 -16  209.69    9.21
  -1  -5 -16  210.99    6.56
  -1  -5 -16  211.23    6.26
  -1  -5 -17  496.26   13.78
  -1  -5 -17  532.55   14.10
  -1  -5 -17  524.67   14.39
  -1  -5 -17  522.37   17.40
  -1  -5 -18    7.11    1.22
  -1  -5 -18    6.47    1.34
  -1  -5 -18    6.84    1.46
  -1  -5 -18    3.89    2.37
  -1  -5 -19  341.19    9.54
  -1  -5 -19  340.09    9.64
  -1  -5 -19  330.03    9.34
  -1  -5 -20   34.88    1.86
  -1  -5 -20   34.65    1.73
  -1  -5 -20   34.85    1.58
  -1  -5 -20   35.67    1.78
  -1  -5 -21    5.73    1.04
  -1  -5 -21    4.00    0.93
  -1  -5 -21    4.60    0.86
  -1  -5 -22  258.64    6.88
  -1  -5 -22  255.19    6.85
  -1  -5 -23    8.55    0.68
  -1  -5 -23    9.41    0.66
  -1  -5 -23    9.22    0.64
   1   6 -20   77.47    2.36
   1   6 -19    2.68    0.63
   1   6 -19    2.94    0.73
   1   6 -18   39.15    1.70
   1   6 -18   38.22    1.54
   1   6 -18   40.11    1.83
   1   6 -17   19.97    1.51
   1   6 -17   21.06    1.30
   1   6 -17   20.06    1.46
   1   6 -16   54.51    2.23
   1   6 -16   54.14    2.40
   1   6 -16   54.21    2.43
   1   6 -15  186.04    5.74
   1   6 -15  193.55    5.80
   1   6 -15  178.80    5.55
   1   6 -14    2.96    1.25
   1   6 -14    2.34    1.44
   1   6 -14    3.29    1.11
   1   6 -14    3.61    2.94
   1   6 -14    2.51    1.24
   1   6 -14    5.01    1.45
   1   6 -13  237.13    7.11
   1   6 -13  224.01   10.94
   1   6 -13  239.26    7.29
   1   6 -13  231.62    6.83
   1   6 -13  237.82    7.13
   1   6 -12  119.27    4.39
  -1  -6  12  105.92    6.43
   1   6 -12  118.71    4.21
   1   6 -12  121.46    3.97
   1   6 -12  110.69    7.38
   1   6 -12  121.85    4.44
   1   6 -12  125.54    4.26
   1   6 -11   21.21    1.97
   1   6 -11   22.82    1.74
  -1  -6  11   18.95    3.25
   1   6 -11   21.78    4.04
   1   6 -11   22.58    1.74
   1   6 -11   21.32    1.81
   1   6 -10   56.78    2.83
   1   6 -10   62.43    2.78
  -1  -6  10   54.46    4.40
   1   6 -10   52.78    5.55
   1   6 -10   55.71    2.57
   1   6  -9    2.08    1.26
  -1  -6   9   -1.85    2.37
   1   6  -9    3.73    1.30
   1   6  -9    1.12    1.13
   1   6  -9    3.82    3.22
  -1  -6   8    1.43    2.08
   1   6  -8    2.63    1.19
   1   6  -8    4.12    1.16
   1   6  -8    2.92    0.75
  -1  -6   8    6.39    1.60
   1   6  -7    5.26    0.86
   1   6  -7    5.42    1.21
  -1  -6   7    6.49    2.27
   1   6  -7    5.30    1.10
  -1  -6   7    4.98    1.04
  -1  -6   6  780.34   20.53
  -1  -6   6  760.91   23.22
   1   6  -6  742.27   20.31
   1   6  -6  813.72   20.78
   1   6  -5   31.80    1.50
  -1  -6   5   32.25    1.59
   1   6  -5   33.17    1.77
  -1  -6   5   33.67    3.12
   1   6  -4  445.08   13.62
  -1  -6   4  451.60   15.94
   1   6  -4  504.98   13.22
   1   6  -4  476.19   12.89
  -1  -6   4  523.90   15.55
   1   6  -3  326.50    9.04
  -1  -6   3  306.33   11.07
   1   6  -3  312.42    8.77
  -1  -6   3  338.01   11.11
   1   6  -2   98.12    3.17
  -1  -6   2  102.95    4.95
  -1  -6   1  119.38    5.41
   1   6  -1  121.95    3.75
  -1  -6   0  254.11    7.85
  -1  -6   0  310.19    9.67
  -1  -6  -1  104.47    4.80
  -1  -6  -1   93.03    3.70
  -1  -6  -2    6.36    1.28
  -1  -6  -2    7.99    1.76
  -1  -6  -3   21.21    1.93
   1   6   3   22.41    1.23
  -1  -6  -3   23.65    2.44
   1   6   4  146.48    4.36
  -1  -6  -4  145.32    5.70
  -1  -6  -4  143.46    6.05
   1   6   5  145.35    4.36
  -1  -6  -5  149.18    5.99
  -1  -6  -6 1609.38   42.22
  -1  -6  -6 1692.28   44.52
  -1  -6  -6 1585.84   42.15
   1   6   6 1665.85   42.19
  -1  -6  -7   71.56    4.17
   1   6   7   71.73    2.45
  -1  -6  -7   68.13    2.48
  -1  -6  -7   68.91    2.46
  -1  -6  -7   68.70    2.43
   1   6   8  251.63    7.01
  -1  -6  -8  244.71    7.03
  -1  -6  -8  245.56    7.09
  -1  -6  -9    7.30    1.01
  -1  -6  -9    6.67    1.00
   1   6   9    8.39    0.93
  -1  -6  -9    7.65    2.37
  -1  -6 -10  477.94   13.30
   1   6  10  498.59   13.25
  -1  -6 -11  198.34    8.76
  -1  -6 -11  203.41    7.13
  -1  -6 -11  199.61    6.03
  -1  -6 -11  200.38    5.95
  -1  -6 -12  108.66    3.72
  -1  -6 -12  103.13    6.12
  -1  -6 -12  109.63    3.62
  -1  -6 -12  120.40    6.47
  -1  -6 -13   20.86    1.57
  -1  -6 -13   16.48    3.23
  -1  -6 -13   19.35    1.47
  -1  -6 -14   48.74    2.27
  -1  -6 -14   42.80    4.20
  -1  -6 -14   48.74    2.15
  -1  -6 -14   47.88    2.41
  -1  -6 -15  162.54    7.99
  -1  -6 -15  182.93    5.66
  -1  -6 -15  174.26    5.44
  -1  -6 -15  167.59    5.23
  -1  -6 -16  205.65    9.34
  -1  -6 -16  224.17    6.71
  -1  -6 -16  217.78    6.41
  -1  -6 -16  215.54    6.27
  -1  -6 -16  201.94    6.28
  -1  -6 -16  220.27    6.51
  -1  -6 -17  322.57    9.60
  -1  -6 -17  360.58    9.80
  -1  -6 -17  335.65   12.71
  -1  -6 -17  337.21    9.50
  -1  -6 -17  370.41   10.01
  -1  -6 -17  351.85    9.71
  -1  -6 -18  245.52    3.40
  -1  -6 -18  239.21    3.26
  -1  -6 -19   75.31    2.67
  -1  -6 -19   80.25    2.72
  -1  -6 -20   23.99    1.29
  -1  -6 -20   22.17    1.25
  -1  -6 -20   22.33    1.15
  -1  -6 -21  199.94    2.65
  -1  -6 -21  179.26    2.10
  -1  -6 -22  122.16    3.29
  -1  -6 -22  101.16    3.04
  -1  -6 -23  155.96    4.25
  -1  -6 -23  153.67    4.23
   1   7 -19   12.75    0.67
   1   7 -18    7.47    0.79
   1   7 -18    6.77    0.61
   1   7 -17    0.61    0.84
   1   7 -17    1.10    0.71
   1   7 -17    0.19    0.75
   1   7 -17   -0.01    0.07
   1   7 -16    7.67    0.91
   1   7 -16    7.40    1.11
   1   7 -16    7.65    1.16
   1   7 -15   19.10    1.34
   1   7 -15   20.00    1.56
   1   7 -15   19.90    1.59
   1   7 -15   17.06    1.15
   1   7 -14    5.51    1.17
   1   7 -14    6.79    1.42
   1   7 -14    5.79    1.23
   1   7 -14    7.50    1.11
   1   7 -14    7.37    1.43
   1   7 -13   70.33    2.99
   1   7 -13   70.27    3.03
   1   7 -13   65.90    2.77
   1   7 -13   67.57    2.81
   1   7 -12    0.27    1.39
   1   7 -12    1.14    1.21
   1   7 -12    2.12    1.53
   1   7 -12    1.95    1.29
   1   7 -12    2.77    3.17
   1   7 -11   35.82    2.09
   1   7 -11   32.43    2.34
   1   7 -11   38.18    2.27
   1   7 -11   36.07    2.09
   1   7 -10    5.93    1.65
   1   7 -10    7.07    1.45
   1   7 -10    5.74    1.56
  -1  -7  10    4.16    2.41
  -1  -7   9    1.89    2.21
   1   7  -9    1.69    1.45
   1   7  -9    2.53    1.40
   1   7  -9    1.95    1.24
  -1  -7   8  331.66   12.73
   1   7  -8  354.79   11.33
   1   7  -8  351.68   10.47
   1   7  -8  359.25   10.32
   1   7  -8  357.86   10.24
   1   7  -7  152.09    4.90
  -1  -7   7  145.83    4.57
   1   7  -7  136.58    4.71
  -1  -7   7  126.73    6.74
   1   7  -7  135.61    4.31
   1   7  -7  147.21    8.44
   1   7  -6  796.44   21.59
  -1  -7   6  776.93   24.62
   1   7  -6  847.53   22.09
  -1  -7   6  823.12   21.75
   1   7  -6  822.90   26.55
  -1  -7   5  780.98   20.71
   1   7  -5  803.71   21.03
  -1  -7   5  755.10   23.51
   1   7  -5  758.57   20.60
  -1  -7   4   25.40    1.50
   1   7  -4   23.81    1.73
  -1  -7   4   24.40    2.93
   1   7  -4   21.48    1.48
  -1  -7   3   64.47    2.47
  -1  -7   3   62.21    4.23
   1   7  -3   62.09    2.45
   1   7  -3   64.39    2.70
  -1  -7   2    5.64    2.09
  -1  -7   2    3.01    0.94
   1   7  -2    3.97    1.03
  -1  -7   1   68.64    2.56
  -1  -7   1   66.96    2.51
  -1  -7   1   73.85    4.42
   1   7  -1   69.18    2.60
  -1  -7   0   53.07    2.15
  -1  -7   0   55.03    3.82
  -1  -7   0   55.53    2.19
  -1  -7  -1  118.45    3.81
  -1  -7  -1  122.31    3.84
  -1  -7  -1  119.72    5.76
  -1  -7  -2  107.73    4.51
  -1  -7  -2  123.65    5.79
  -1  -7  -2  119.16    3.78
   1   7   2  124.10    3.89
  -1  -7  -2  118.86    3.80
  -1  -7  -3  141.39    5.69
  -1  -7  -3  151.42    4.63
  -1  -7  -3  150.62    4.62
   1   7   3  155.40    4.70
  -1  -7  -3  156.41    6.78
  -1  -7  -4  513.23   13.87
  -1  -7  -4  495.34   15.45
   1   7   4  526.36   13.93
  -1  -7  -4  507.24   13.89
  -1  -7  -5  599.00   16.17
   1   7   5  623.44   16.24
  -1  -7  -5  580.29   16.07
  -1  -7  -5  620.13   18.20
  -1  -7  -5  613.99   16.23
  -1  -7  -6  304.73    8.57
  -1  -7  -6  292.38    8.43
   1   7   6  314.46    8.57
  -1  -7  -6  302.02   10.59
  -1  -7  -7  358.24    9.92
  -1  -7  -7  343.08    9.81
   1   7   7  360.51    9.89
  -1  -7  -7  375.57   12.40
  -1  -7  -8   32.80    1.66
  -1  -7  -8   34.78    1.79
   1   7   8   33.84    1.72
  -1  -7  -8   32.72    1.74
  -1  -7  -9   85.39    3.12
  -1  -7  -9   93.95    5.43
  -1  -7  -9   89.53    3.09
  -1  -7  -9   83.69    3.06
   1   7   9   84.52    3.01
  -1  -7 -10  110.06    3.69
  -1  -7 -10  108.95    3.73
   1   7  10  108.49    3.59
  -1  -7 -10  106.94    6.12
  -1  -7 -11  117.44    6.72
  -1  -7 -11  113.95    5.26
  -1  -7 -11  123.43    4.03
  -1  -7 -11  120.95    4.09
  -1  -7 -11  132.70    6.86
  -1  -7 -12   50.97    4.50
  -1  -7 -12   48.27    2.26
  -1  -7 -12   52.08    4.54
  -1  -7 -12   52.38    2.37
  -1  -7 -13   17.27    1.54
  -1  -7 -13   14.17    1.54
  -1  -7 -13   12.61    2.91
  -1  -7 -13   16.85    3.23
  -1  -7 -13   17.55    1.61
  -1  -7 -14   84.11    3.38
  -1  -7 -14   87.68    3.19
  -1  -7 -14   86.84    5.80
  -1  -7 -14   89.73    3.34
  -1  -7 -14   83.21    5.45
  -1  -7 -15   71.29    2.93
  -1  -7 -15   68.86    2.85
  -1  -7 -15   67.08    2.67
  -1  -7 -15   69.26    5.11
  -1  -7 -16  353.91   10.10
  -1  -7 -16  345.89    9.76
  -1  -7 -16  357.55   10.00
  -1  -7 -17  164.93    5.16
  -1  -7 -17  168.19    5.04
  -1  -7 -18    7.87    1.34
  -1  -7 -18    5.27    1.13
  -1  -7 -19   14.46    1.32
  -1  -7 -19   15.79    1.22
  -1  -7 -20   11.09    0.92
  -1  -7 -20   11.02    1.12
  -1  -7 -21  106.84    3.04
  -1  -7 -22   43.98    1.50
   1   8 -17    4.08    0.59
   1   8 -16   40.71    1.55
   1   8 -16   42.82    1.62
   1   8 -15    1.63    0.87
   1   8 -15   -0.03    0.09
   1   8 -15    1.70    0.93
   1   8 -14    0.09    1.01
   1   8 -14    2.33    1.09
   1   8 -14    0.67    0.80
   1   8 -13    7.02    1.05
   1   8 -13    9.16    1.23
   1   8 -13    8.94    1.41
   1   8 -13    9.80    1.17
   1   8 -13    8.67    1.35
   1   8 -12  375.97   10.26
   1   8 -12  359.12   10.05
   1   8 -11   57.51    2.74
   1   8 -11   51.13    2.44
   1   8 -11   52.04    2.61
   1   8 -11   51.30    2.42
   1   8 -10  141.96    8.34
   1   8 -10  140.66    4.72
   1   8 -10  143.94    5.01
   1   8 -10  138.03    4.72
   1   8 -10  143.27    4.92
   1   8  -9   11.48    1.62
   1   8  -9   15.62    3.87
   1   8  -9   12.69    1.76
   1   8  -9   14.29    1.90
  -1  -8   8   20.93    3.14
   1   8  -8   25.03    2.23
   1   8  -8   25.68    4.41
   1   8  -8   29.88    2.12
   1   8  -8   28.16    1.98
   1   8  -7  259.24    7.84
   1   8  -7  263.76    8.00
   1   8  -7  270.92   12.16
   1   8  -7  265.15    9.23
   1   8  -6  401.68   11.47
   1   8  -6  385.38   10.94
  -1  -8   6  399.88   11.06
   1   8  -6  423.53   16.08
   1   8  -6  418.37   13.15
  -1  -8   6  363.45   13.67
  -1  -8   5  165.35    7.84
   1   8  -5  169.57    9.35
   1   8  -5  175.74    5.48
  -1  -8   5  184.23    5.55
   1   8  -5  182.15    5.93
  -1  -8   4  693.42   18.34
  -1  -8   4  637.44   21.14
   1   8  -4  671.02   18.69
   1   8  -4  684.34   18.33
   1   8  -3  143.83    4.67
  -1  -8   3  144.97    4.66
   1   8  -3  147.96    4.99
  -1  -8   3  135.83    6.82
   1   8  -2   39.20    2.22
  -1  -8   2   37.08    1.97
   1   8  -2   35.22    2.02
  -1  -8   2   37.62    3.65
  -1  -8   1  142.96    6.97
  -1  -8   1  144.43    4.72
   1   8  -1  154.02    4.82
  -1  -8   0  242.36    7.10
  -1  -8   0  229.48    9.54
  -1  -8   0  246.80    7.14
  -1  -8  -1  109.97    3.73
  -1  -8  -1  109.50    3.71
  -1  -8  -1  109.49    5.87
  -1  -8  -2    1.35    2.02
   1   8   2    1.01    1.23
  -1  -8  -2    2.42    1.18
  -1  -8  -2    1.20    0.97
  -1  -8  -3  197.35    5.98
  -1  -8  -3  196.57    5.97
   1   8   3  200.88    6.07
  -1  -8  -4    0.80    1.00
  -1  -8  -4    0.62    1.11
  -1  -8  -4   -0.19    1.43
   1   8   4   -0.07    1.23
  -1  -8  -5  911.63   23.96
   1   8   5  927.45   24.01
  -1  -8  -5  896.74   23.92
  -1  -8  -6   80.35    4.55
   1   8   6   88.52    3.23
  -1  -8  -6   84.18    2.93
  -1  -8  -6   88.33    3.19
  -1  -8  -6   83.54    3.16
  -1  -8  -7  396.26   11.10
  -1  -8  -7  380.29   13.38
  -1  -8  -7  407.79   11.30
   1   8   7  416.30   11.31
  -1  -8  -8    1.92    0.92
  -1  -8  -8    1.58    1.17
  -1  -8  -8    1.17    2.07
   1   8   8    2.00    1.16
  -1  -8  -9  110.79    3.86
  -1  -8  -9  108.90    3.75
  -1  -8  -9  116.22    6.12
  -1  -8  -9  113.41    3.93
   1   8   9  116.02    3.86
  -1  -8 -10  422.92   11.75
  -1  -8 -10  427.65   14.72
  -1  -8 -10  419.39   11.72
   1   8  10  410.19   13.74
  -1  -8 -10  408.51   13.76
  -1  -8 -10  432.21   11.85
  -1  -8 -11  267.73    7.56
  -1  -8 -11  250.42    7.29
  -1  -8 -11  257.83    7.53
  -1  -8 -11  237.34   10.41
  -1  -8 -11  231.49    8.96
  -1  -8 -11  258.15    7.62
  -1  -8 -11  285.93   10.71
  -1  -8 -12   21.29    3.29
  -1  -8 -12   19.84    3.48
  -1  -8 -12   22.63    1.70
  -1  -8 -12   23.59    1.75
  -1  -8 -13  120.51    4.19
  -1  -8 -13  124.54    6.69
  -1  -8 -13  116.23    6.55
  -1  -8 -13  127.78    4.17
  -1  -8 -14  233.48    6.96
  -1  -8 -14  234.43    6.86
  -1  -8 -14  244.45    9.85
  -1  -8 -15  353.94    9.91
  -1  -8 -15  346.78    9.91
  -1  -8 -15  346.36    9.74
  -1  -8 -16   32.49    1.75
  -1  -8 -16   35.12    1.96
  -1  -8 -16   37.42    1.98
  -1  -8 -17  131.85    4.15
  -1  -8 -17  125.29    3.92
  -1  -8 -17  130.59    4.20
  -1  -8 -18    1.98    0.94
  -1  -8 -18   -0.08    0.13
  -1  -8 -18    2.22    1.03
  -1  -8 -19    2.48    0.91
  -1  -8 -19    1.92    0.78
  -1  -8 -20    9.34    0.83
  -1  -8 -20    8.55    0.72
  -1  -8 -21   29.76    1.10
  -1  -8 -21   30.76    1.17
   1   9 -15   46.73    1.67
   1   9 -14   11.38    0.88
   1   9 -14   13.91    1.03
   1   9 -13   30.19    1.29
   1   9 -13   34.21    1.44
   1   9 -12  100.53    3.29
   1   9 -12   82.06    2.88
   1   9 -12   96.05    3.09
   1   9 -12   82.65    2.90
   1   9 -12   98.38    3.19
   1   9 -11  209.18    6.40
   1   9 -11  220.78    6.50
   1   9 -10   41.58    2.21
   1   9 -10   39.49    2.27
   1   9 -10   39.55    2.01
   1   9 -10   39.83    2.02
   1   9  -9  161.26    5.27
   1   9  -9  151.60    5.02
   1   9  -9  155.20    5.20
   1   9  -8  109.27    4.05
   1   9  -8  100.56    3.76
   1   9  -8  100.21    3.93
  -1  -9   7   12.03    1.31
   1   9  -7   12.63    1.79
   1   9  -7   12.19    1.90
   1   9  -7    9.11    3.38
   1   9  -7   10.06    1.59
   1   9  -6  119.90    5.73
  -1  -9   6  129.13    4.15
   1   9  -6  115.85    7.76
   1   9  -6  125.06    4.47
   1   9  -6  126.01    4.60
   1   9  -5  210.46   10.47
  -1  -9   5  193.36    8.32
   1   9  -5  221.18    6.78
  -1  -9   5  215.63    6.29
   1   9  -5  208.40    8.29
   1   9  -4    9.33    1.75
  -1  -9   4    4.46    2.28
   1   9  -4   10.12    2.48
  -1  -9   4    8.97    1.41
   1   9  -4    9.06    3.40
  -1  -9   3   16.04    1.56
  -1  -9   3   19.10    3.05
   1   9  -3   15.89    1.64
   1   9  -3   13.51    1.86
  -1  -9   2   47.15    2.31
   1   9  -2   45.94    2.57
   1   9  -2   49.18    2.45
  -1  -9   1  187.44    5.73
   1   9  -1  182.19    6.14
   1   9  -1  184.83    5.85
   1   9   0   16.29    1.96
  -1  -9   0   15.63    1.65
  -1  -9   0   14.69    2.87
  -1  -9  -1   29.53    1.83
  -1  -9  -1   34.25    2.07
  -1  -9  -2    1.27    1.18
  -1  -9  -2    2.35    1.40
   1   9   2    0.84    1.50
  -1  -9  -3  402.64   11.17
   1   9   3  389.60   11.24
  -1  -9  -3  397.52   11.14
  -1  -9  -4  160.14    5.10
   1   9   4  157.93    5.20
  -1  -9  -4  154.80    5.04
  -1  -9  -5   71.65    2.97
  -1  -9  -5   70.56    2.93
   1   9   5   74.42    3.05
   1   9   6   53.64    2.58
  -1  -9  -6   52.62    2.49
  -1  -9  -6   55.30    2.54
   1   9   7   27.77    1.91
  -1  -9  -7   26.31    1.94
  -1  -9  -7   27.95    1.89
   1   9   8   62.98    2.69
  -1  -9  -8   64.52    2.74
  -1  -9  -8   52.87    3.90
   1   9   8   61.68    4.27
  -1  -9  -8   58.61    2.35
  -1  -9  -9   60.28    2.38
  -1  -9  -9   51.31    4.07
  -1  -9  -9   51.91    4.21
   1   9   9   61.67    4.16
  -1  -9  -9   61.88    2.68
  -1  -9 -10    3.58    2.10
  -1  -9 -10    5.70    1.51
  -1  -9 -10    2.61    2.72
  -1  -9 -10    5.96    1.10
  -1  -9 -10    4.78    1.35
  -1  -9 -10    5.01    1.38
  -1  -9 -10    5.11    2.14
  -1  -9 -11    5.09    1.42
  -1  -9 -11    5.59    1.18
  -1  -9 -11    3.98    2.68
  -1  -9 -11    5.74    1.15
  -1  -9 -11    7.83    2.35
  -1  -9 -11    6.41    1.48
  -1  -9 -12   88.21    2.54
  -1  -9 -12   87.62    2.48
  -1  -9 -12   87.06    2.28
  -1  -9 -13  334.37    9.54
  -1  -9 -13  338.94    9.69
  -1  -9 -13  346.77    9.59
  -1  -9 -14   26.12    1.68
  -1  -9 -14   24.94    1.59
  -1  -9 -15  437.32   11.82
  -1  -9 -15  429.94   11.87
  -1  -9 -16    8.25    1.08
  -1  -9 -16    9.44    1.08
  -1  -9 -16    8.11    1.20
  -1  -9 -17   42.14    1.76
  -1  -9 -17   39.22    1.60
  -1  -9 -17   43.43    1.84
  -1  -9 -18   52.09    1.38
  -1  -9 -18   51.12    1.36
  -1  -9 -19   34.98    1.32
  -1  -9 -19   36.50    1.36
  -1  -9 -19   32.84    1.23
  -1  -9 -20   19.66    0.80
   1  10 -13    0.47    0.50
   1  10 -12    0.80    0.55
   1  10 -12    1.09    0.71
   1  10 -11   24.34    1.22
   1  10 -11   26.46    1.35
   1  10 -10    2.01    0.81
   1  10 -10   -0.14    0.13
   1  10 -10    1.63    1.04
   1  10  -9   50.04    2.07
   1  10  -9   53.36    2.15
   1  10  -9   50.77    2.28
   1  10  -8   18.55    1.39
   1  10  -8   20.23    1.73
   1  10  -8   16.47    1.59
   1  10  -8   16.62    1.38
   1  10  -7  130.31    4.51
   1  10  -7  125.83    4.23
   1  10  -7  123.95    4.37
   1  10  -6    0.54    1.26
   1  10  -6    1.24    1.54
   1  10  -6    1.49    1.40
  -1 -10   6    2.74    1.13
   1  10  -5  106.01    4.00
   1  10  -5   99.45    3.84
  -1 -10   5  109.73    3.61
   1  10  -4   68.72    3.17
  -1 -10   4   66.15    2.70
  -1 -10   4   71.60    2.82
   1  10  -3    6.50    1.65
  -1 -10   3    4.43    1.28
   1  10  -2    7.92    2.49
   1  10  -2    7.40    1.75
  -1 -10   2    7.86    1.41
   1  10  -2    3.60    2.86
  -1 -10   1   70.64    2.86
   1  10  -1   67.96    4.63
   1  10  -1   70.28    3.25
   1  10   0   14.73    2.92
  -1 -10   0   21.55    1.76
   1  10   0   16.81    2.08
   1  10   1   -0.06    1.73
  -1 -10  -1    0.50    1.40
  -1 -10  -2  188.71    5.86
   1  10   2  186.63    8.22
   1  10   2  186.68    6.01
   1  10   2  188.33    6.40
  -1 -10  -3  102.42    3.71
   1  10   3  101.60    3.79
  -1 -10  -3   95.12    3.55
   1  10   3   92.30    5.55
   1  10   4  310.94   11.44
  -1 -10  -4  307.29    8.84
  -1 -10  -4  300.34    8.79
   1  10   5   73.30    4.90
  -1 -10  -5   79.18    3.19
  -1 -10  -5   77.47    3.10
  -1 -10  -6    3.92    1.38
  -1 -10  -6    3.88    1.50
   1  10   6    4.34    2.22
   1  10   7   13.48    2.66
  -1 -10  -7   17.63    1.78
  -1 -10  -7   16.23    1.66
  -1 -10  -7   15.56    2.83
  -1 -10  -8    1.42    1.43
  -1 -10  -8    4.94    1.38
  -1 -10  -9  140.49    4.52
  -1 -10  -9  139.34    4.62
  -1 -10 -10   25.40    1.39
  -1 -10 -10   24.65    1.62
  -1 -10 -10   28.95    1.84
  -1 -10 -11   23.36    1.76
  -1 -10 -11   21.99    1.40
  -1 -10 -11   25.57    1.35
  -1 -10 -11   22.97    1.71
  -1 -10 -12   28.60    1.25
  -1 -10 -12   30.14    1.63
  -1 -10 -12   30.10    1.65
  -1 -10 -13  122.96    3.87
  -1 -10 -13  122.77    3.93
  -1 -10 -13  113.53    3.65
  -1 -10 -14  357.20    9.52
  -1 -10 -14  330.45    9.39
  -1 -10 -14  355.35    9.62
  -1 -10 -15   36.11    1.51
  -1 -10 -15   38.55    1.65
  -1 -10 -16   54.21    1.85
  -1 -10 -16   51.39    1.81
  -1 -10 -17   92.80    2.79
  -1 -10 -17  105.22    2.88
  -1 -10 -18    8.56    0.63
   1  11 -10   22.06    1.04
   1  11  -9  144.46    4.01
   1  11  -9  124.52    3.78
   1  11  -8    1.34    0.62
   1  11  -8    1.87    0.92
   1  11  -7  143.96    2.20
   1  11  -7  141.48    2.44
   1  11  -6   18.97    1.54
   1  11  -6   17.71    1.38
  -1 -11   6   15.40    1.01
   1  11  -6   15.87    1.19
   1  11  -5    0.15    0.98
   1  11  -5    0.82    1.18
   1  11  -5    0.97    1.25
  -1 -11   5    0.38    0.93
   1  11  -4    2.71    1.12
   1  11  -4    3.79    1.29
  -1 -11   4    2.76    1.08
   1  11  -3   34.81    2.09
  -1 -11   3   34.39    1.81
   1  11  -3   29.38    1.83
  -1 -11   2    4.22    1.34
   1  11  -2    4.20    1.47
  -1 -11   2    2.32    1.08
  -1 -11   1   81.76    2.99
   1  11  -1   80.91    3.40
  -1 -11   1   84.74    3.13
  -1 -11   0   39.08    2.01
  -1 -11   0   40.26    2.18
   1  11   0   39.94    2.42
  -1 -11  -1  210.14    6.19
   1  11   1  201.30    6.61
   1  11   2  103.60    3.99
  -1 -11  -2   98.52    3.54
  -1 -11  -3  442.39   12.10
   1  11   3  430.28   12.53
   1  11   4   17.24    2.02
  -1 -11  -4   19.71    1.69
  -1 -11  -5   33.20    2.00
  -1 -11  -5   34.75    2.11
  -1 -11  -6   -0.35    1.39
  -1 -11  -6    0.09    1.35
  -1 -11  -6    0.28    1.16
  -1 -11  -7  186.00    5.63
  -1 -11  -7  191.93    5.65
  -1 -11  -7  178.23    5.57
  -1 -11  -8   43.92    2.06
  -1 -11  -8   45.64    2.17
  -1 -11  -8   43.58    2.09
  -1 -11  -9   86.63    3.10
  -1 -11  -9   83.82    2.96
  -1 -11  -9   89.66    3.09
  -1 -11 -10    2.26    1.08
  -1 -11 -10    2.27    0.94
  -1 -11 -11    0.03    0.09
  -1 -11 -11   28.84    1.42
  -1 -11 -12  115.06    3.56
  -1 -11 -12  111.11    3.59
  -1 -11 -13   59.70    2.12
  -1 -11 -13   57.11    2.15
  -1 -11 -14  108.98    3.25
  -1 -11 -14  108.47    3.33
  -1 -11 -15   14.39    0.87
  -1 -11 -15   13.30    0.79
  -1 -11 -16    1.89    0.46
   1  12  -7   36.26    1.28
   1  12  -6   13.30    0.86
   1  12  -5    2.55    0.57
   1  12  -5    3.90    0.81
  -1 -12   4   25.74    1.05
   1  12  -4   23.66    1.24
   1  12  -4   26.58    1.43
   1  12  -4   22.32    1.03
   1  12  -3    1.34    0.65
   1  12  -3    2.90    0.99
  -1 -12   3    2.15    0.75
   1  12  -3    1.21    0.82
   1  12  -2   28.60    1.63
   1  12  -2   26.19    1.47
  -1 -12   2   29.72    1.38
   1  12  -1   15.92    1.31
   1  12  -1   14.08    1.13
  -1 -12   1   18.21    1.23
  -1 -12   0    2.61    0.87
   1  12   0    3.59    1.11
   1  12   0    2.32    0.91
  -1 -12   0    2.21    1.03
  -1 -12  -1  242.59    6.70
  -1 -12  -1  241.96    6.78
   1  12   1  228.42    6.98
  -1 -12  -2   55.20    2.06
  -1 -12  -2   53.24    2.15
   1  12   2   48.99    2.07
   1  12   2   48.59    2.27
  -1 -12  -3  172.00    4.91
  -1 -12  -3  170.36    4.98
  -1 -12  -4   39.41    1.76
   1  12   4   38.80    2.03
  -1 -12  -5   57.98    2.22
  -1 -12  -5   57.99    2.19
   1  12   5   52.82    2.41
   1  12   6    5.02    1.19
  -1 -12  -6    6.33    1.08
  -1 -12  -6    6.27    1.04
  -1 -12  -7   10.40    1.07
   1  12   7    8.94    1.26
  -1 -12  -7   11.22    1.12
  -1 -12  -8   12.22    1.10
   1  12   8   13.68    1.30
  -1 -12  -8   12.83    1.02
   1  12   9    2.89    1.05
  -1 -12  -9    3.13    0.70
  -1 -12  -9    3.48    0.87
   1  12  10    5.16    0.95
  -1 -12 -10    6.99    0.83
   1  12  11   36.41    1.64
  -1 -12 -12    4.97    0.63
   1  12  12    4.08    0.76
   1  12  13   75.74    2.53
  -1 -12 -13   88.78    2.41
  -1 -13   0   37.97    1.23
   1  13   0   35.37    1.32
  -1 -13  -1    3.72    0.54
   1  13   1    3.18    0.57
  -1 -13  -2   85.26    2.33
   1  13   2   67.26    2.37
  -1 -13  -3    2.45    0.57
  -1 -13  -4   24.49    0.95
  -1 -13  -5   18.54    0.81
  -1 -13  -5   18.97    0.86
  -1 -13  -6    7.53    0.57
  -1 -13  -6    7.26    0.55
  -1 -13  -7   42.14    1.36
  -2  12   7   21.84    0.97
  -2  12   6   18.62    0.93
   2 -12  -6   18.05    0.78
  -2  12   5    4.56    0.64
   2 -12  -5    4.76    0.56
  -2  12   4    1.32    0.56
   2 -12  -3   21.42    0.97
  -2  12   2   13.35    0.89
   2 -12  -2   14.98    0.80
  -2  12   1    4.16    0.62
   2 -12  -1    4.49    0.56
  -2  12   1    3.96    0.62
   2 -12   0    0.90    0.43
  -2  12   0    0.89    0.48
  -2  12   0    0.54    0.49
   2 -11 -12    3.73    0.56
  -2  11  12    3.45    0.61
   2 -11 -11   46.38    1.57
  -2  11  11   40.82    1.72
  -2  11  10   66.52    2.45
   2 -11 -10   68.34    2.19
   2 -11  -9  245.55    6.22
   2 -11  -9  209.25    6.08
  -2  11   8    3.76    1.18
   2 -11  -8    5.40    0.84
  -2  11   7   40.57    2.08
   2 -11  -7   44.54    1.70
   2 -11  -6    1.32    0.79
  -2  11   6    0.82    1.23
   2 -11  -5   28.82    1.36
  -2  11   5   28.88    1.85
  -2  11   4   58.28    2.53
   2 -11  -4   58.26    2.02
   2 -11  -3   36.17    1.47
  -2  11   3   42.09    2.07
  -2  11   2    9.80    1.33
  -2  11   1   29.14    1.72
  -2  11   0    7.72    1.16
  -2  11  -1   29.33    1.47
  -2  11  -2  109.75    3.68
  -2  11  -3   54.96    2.23
  -2  11  -3   53.49    2.22
  -2  11  -4   58.76    2.20
   2 -11   4   54.27    1.81
  -2  11  -4   57.01    2.18
  -2  11  -5   11.89    1.00
  -2  11  -5   11.08    0.96
  -2  11  -6   75.73    2.47
  -2  11  -6   78.26    2.44
  -2  11  -7   41.37    1.44
   2 -10 -15   27.00    1.04
  -2  10  14    1.43    0.69
   2 -10 -14    2.09    0.74
   2 -10 -14    1.76    0.58
   2 -10 -13    8.01    0.79
   2 -10 -13    7.41    0.94
   2 -10 -12    3.33    0.78
   2 -10 -12    3.53    0.96
   2 -10 -11   97.63    1.81
   2 -10 -11  106.57    2.08
   2 -10 -10  106.11    3.37
   2 -10 -10  109.61    3.51
   2 -10  -9  173.09    5.14
   2 -10  -9  169.47    4.99
   2 -10  -8  148.23    4.53
   2 -10  -8  159.23    4.72
   2 -10  -7   97.79    3.20
   2 -10  -7  103.69    3.43
   2 -10  -6    3.76    1.20
  -2  10   6    0.64    0.75
  -2  10   5    0.69    0.47
   2 -10  -5  103.99    2.27
  -2  10   4    0.16    0.21
   2 -10  -4   26.38    1.48
  -2  10   3   79.19    2.84
   2 -10  -3   80.07    2.00
   2 -10  -2   17.09    1.30
  -2  10   2   16.28    1.93
  -2  10   2   15.52    1.47
  -2  10   1   32.51    1.92
  -2  10   1   38.63    2.34
   2 -10  -1   38.15    1.73
  -2  10   0   26.71    1.70
  -2  10   0   32.96    2.14
  -2  10  -1  164.94    5.43
  -2  10  -1  204.14    5.81
  -2  10  -2   89.11    3.30
  -2  10  -3   61.28    2.48
  -2  10  -4    1.68    1.43
  -2  10  -5   61.80    2.71
  -2  10  -5   63.83    2.74
  -2  10  -6   27.82    1.78
  -2  10  -6   29.55    1.83
  -2  10  -7   30.83    1.69
  -2  10  -7   31.20    1.74
  -2  10  -8   12.08    1.18
  -2  10  -8   11.73    1.11
  -2  10  -9   15.05    1.06
  -2  10  -9   15.00    1.00
  -2  10 -10    0.63    0.55
  -2  10 -10    0.83    0.58
  -2  10 -10    1.31    0.60
   2  -9 -18   17.86    0.78
   2  -9 -18   18.15    0.75
   2  -9 -17    7.51    0.71
   2  -9 -17    6.58    0.68
   2  -9 -16   40.66    1.59
  -2   9  15    0.36    0.25
   2  -9 -15  108.00    1.94
   2  -9 -14   50.95    2.11
   2  -9 -14   58.03    2.21
   2  -9 -13    1.56    0.98
   2  -9 -13    1.85    1.16
   2  -9 -12   30.56    1.78
   2  -9 -12   27.99    1.63
   2  -9 -11   51.77    2.35
   2  -9 -11   52.57    2.23
   2  -9 -10  400.76   11.14
   2  -9 -10  400.96   11.09
   2  -9  -9    1.61    1.09
   2  -9  -9    4.71    1.41
   2  -9  -8  133.53    4.38
   2  -9  -8  131.21    4.25
   2  -9  -7   50.06    2.18
   2  -9  -7   51.97    2.39
   2  -9  -6   37.87    2.11
  -2   9   6   33.20    3.37
   2  -9  -6   39.41    1.88
   2  -9  -5  274.85    7.86
  -2   9   5  257.92   10.17
   2  -9  -5  269.46    7.70
  -2   9   4  272.01   10.45
   2  -9  -4  279.40    8.02
   2  -9  -3    3.81    1.29
  -2   9   3    3.50    2.28
  -2   9   3    1.87    1.26
  -2   9   2    3.96    2.39
   2  -9  -2    0.59    1.20
  -2   9   2    0.37    1.21
   2  -9  -1  232.86    6.38
  -2   9   1  221.64    6.90
  -2   9   0  281.38    8.42
  -2   9   0  288.34    8.57
  -2   9   0  291.23   10.63
   2  -9   0  299.14    7.96
  -2   9  -1   89.61    3.49
  -2   9  -1  100.77    5.39
  -2   9  -1   95.08    3.71
  -2   9  -2  224.61    6.47
  -2   9  -2  219.94    8.41
  -2   9  -2  204.79    6.28
  -2   9  -3    2.65    1.27
  -2   9  -3    2.32    1.48
  -2   9  -4    1.11    1.29
  -2   9  -4    1.49    1.14
  -2   9  -5   11.56    1.34
  -2   9  -5   11.97    1.37
  -2   9  -6    5.33    1.68
  -2   9  -6    4.48    1.53
  -2   9  -6    4.80    1.10
  -2   9  -7   80.90    3.40
  -2   9  -7   85.66    3.40
  -2   9  -8   25.51    1.88
  -2   9  -8   28.16    1.92
  -2   9  -9   52.21    2.35
  -2   9  -9   50.91    2.35
  -2   9 -10    1.32    1.06
  -2   9 -10    1.26    1.09
  -2   9 -11   41.32    1.78
  -2   9 -11   42.13    1.85
  -2   9 -12   12.89    0.97
  -2   9 -12   11.94    0.89
  -2   9 -13    8.86    0.63
  -2   9 -13    9.34    0.70
   2  -8 -19   31.87    1.15
   2  -8 -19   33.04    1.21
   2  -8 -18    6.32    0.67
   2  -8 -18    6.15    0.81
   2  -8 -18    6.54    0.84
   2  -8 -17    3.82    0.95
   2  -8 -17    3.44    0.73
   2  -8 -17    2.55    0.92
   2  -8 -16  158.73    4.75
   2  -8 -16  167.74    4.90
   2  -8 -16  165.19    4.93
   2  -8 -15    2.33    0.86
   2  -8 -15    2.03    1.10
   2  -8 -14   63.24    2.55
   2  -8 -14   60.68    2.29
   2  -8 -13    1.89    0.86
   2  -8 -13    2.31    1.21
   2  -8 -13    1.73    1.43
  -2   8  12   72.28    2.84
   2  -8 -12   75.73    2.95
   2  -8 -12   66.70    2.52
   2  -8 -12   70.94    2.82
  -2   8  11  179.68    5.56
   2  -8 -11  181.41    5.54
   2  -8 -11  173.70    5.46
   2  -8 -10   19.91    3.30
   2  -8 -10   22.51    1.81
   2  -8 -10   23.51    1.70
  -2   8  10   21.08    1.78
   2  -8  -9  328.94    9.20
   2  -8  -9  325.35    9.23
  -2   8   9  336.40    9.38
  -2   8   9  287.49   11.08
   2  -8  -9  275.25   11.77
  -2   8   8   21.67    1.76
   2  -8  -8   19.95    1.77
  -2   8   8   17.44    2.68
   2  -8  -8   18.97    3.21
   2  -8  -8   20.50    1.56
  -2   8   7    1.75    1.33
  -2   8   7    2.74    2.19
   2  -8  -7    1.13    1.31
   2  -8  -7    4.49    1.14
   2  -8  -6  180.78    5.56
  -2   8   6  180.11    5.72
  -2   8   6  176.79    7.76
   2  -8  -6  177.18    5.45
  -2   8   5    4.05    1.44
   2  -8  -5    3.90    1.31
  -2   8   5    2.22    2.14
   2  -8  -5    4.47    1.09
   2  -8  -4  275.43    7.80
   2  -8  -4  263.83    7.65
  -2   8   4  261.28   10.23
   2  -8  -3  130.26    4.22
  -2   8   3  121.55    6.33
   2  -8  -2   70.40    2.70
  -2   8   2   61.07    4.50
   2  -8  -1   47.63    2.10
  -2   8   1   40.53    2.23
  -2   8   0  424.00   12.57
  -2   8   0  461.86   15.14
   2  -8   0  470.63   12.37
  -2   8  -1    2.70    1.50
  -2   8  -1    3.77    2.27
  -2   8  -1    1.57    1.14
  -2   8  -2  100.56    3.82
  -2   8  -2  100.59    5.45
  -2   8  -2  102.42    3.90
  -2   8  -2   87.26    3.43
  -2   8  -3  191.19    5.80
  -2   8  -3  188.49    5.80
  -2   8  -3  185.10    7.63
  -2   8  -4  122.77    4.25
  -2   8  -4  120.32    5.85
  -2   8  -4  122.48    4.21
  -2   8  -5  122.35    4.07
  -2   8  -5  119.77    4.16
  -2   8  -5  128.01    5.80
  -2   8  -6    8.38    1.41
  -2   8  -6    7.88    1.31
  -2   8  -6    8.71    2.06
  -2   8  -7    1.91    1.27
  -2   8  -7    1.92    1.65
  -2   8  -7    1.19    1.59
  -2   8  -8   93.00    3.77
  -2   8  -8   88.83    3.73
  -2   8  -9   25.07    2.06
  -2   8  -9   26.10    2.06
  -2   8 -10  260.60    7.75
  -2   8 -10  252.96    7.70
  -2   8 -11   51.45    2.40
  -2   8 -11   54.72    2.50
  -2   8 -12  104.09    3.58
  -2   8 -12  101.43    3.50
  -2   8 -13   67.31    2.53
  -2   8 -13   71.32    2.62
  -2   8 -13   71.92    2.61
  -2   8 -14    0.88    0.76
  -2   8 -14    0.98    0.75
  -2   8 -15  206.28    5.58
  -2   8 -15  198.80    5.56
   2  -7 -21   14.82    0.68
   2  -7 -21   13.84    0.66
   2  -7 -20  156.47    4.44
   2  -7 -20  172.69    4.60
   2  -7 -19   10.08    0.92
   2  -7 -19   10.55    0.89
   2  -7 -18   20.00    1.35
   2  -7 -18   20.73    1.28
   2  -7 -18   20.86    1.29
   2  -7 -17   24.45    1.48
   2  -7 -17   23.00    1.52
   2  -7 -17   23.04    1.54
   2  -7 -16   56.95    2.38
   2  -7 -16   58.99    2.44
   2  -7 -16   58.72    2.50
   2  -7 -15   16.57    1.59
  -2   7  15   15.48    1.27
   2  -7 -15   14.98    1.41
   2  -7 -15   14.62    1.53
  -2   7  14   13.19    1.37
   2  -7 -14   11.50    1.46
   2  -7 -13  173.42    5.49
  -2   7  13  175.50    5.47
   2  -7 -13  171.74    8.27
   2  -7 -12   88.03    3.32
   2  -7 -12   88.59    3.34
  -2   7  12   88.52    3.33
   2  -7 -12   84.00    5.80
   2  -7 -11  620.17   16.70
  -2   7  11  624.15   16.78
   2  -7 -11  600.96   20.21
   2  -7 -11  602.74   16.69
  -2   7  10   32.11    1.96
   2  -7 -10   33.63    2.01
   2  -7 -10   30.49    1.84
  -2   7   9  153.68    6.84
   2  -7  -9  163.71    5.12
   2  -7  -9  159.31    5.06
  -2   7   9  162.09    5.20
   2  -7  -8   78.42    2.96
  -2   7   8   77.49    3.04
   2  -7  -8   72.89    2.84
  -2   7   8   75.80    4.50
  -2   7   7   35.07    2.05
   2  -7  -7   35.66    1.84
   2  -7  -7   35.17    1.92
  -2   7   7   37.06    3.34
   2  -7  -6  428.68   11.81
   2  -7  -6  433.98   11.86
  -2   7   6  428.75   14.22
  -2   7   6  424.50   11.99
  -2   7   5    9.70    1.42
   2  -7  -5   10.69    1.26
  -2   7   5    8.41    2.42
   2  -7  -5    9.09    1.11
  -2   7   4    6.24    1.26
   2  -7  -4    6.62    0.98
  -2   7   4    6.42    2.30
   2  -7  -4    8.61    1.25
  -2   7   3   31.53    3.16
   2  -7  -3   31.61    1.70
   2  -7  -2  172.59    5.23
  -2   7   2  181.79    7.56
   2  -7  -1  327.85    9.18
  -2   7   1  336.83    9.40
  -2   7   1  324.75    9.51
   2  -7   0   97.82    3.26
  -2   7  -1   28.42    1.71
  -2   7  -1   31.47    3.13
  -2   7  -1   25.09    2.94
  -2   7  -2  320.86    9.32
  -2   7  -2  355.12   11.71
  -2   7  -2  323.02   11.80
  -2   7  -3   48.10    2.44
  -2   7  -3   50.10    2.52
  -2   7  -3   48.94    3.65
  -2   7  -3   39.99    2.08
  -2   7  -3   41.87    3.93
  -2   7  -4 1017.93   26.37
  -2   7  -4 1048.97   28.64
  -2   7  -4 1040.14   26.48
  -2   7  -4 1009.04   29.72
  -2   7  -5    4.48    1.09
  -2   7  -5    9.70    2.28
  -2   7  -5    3.77    1.37
  -2   7  -5    6.04    1.34
  -2   7  -5    4.63    2.52
  -2   7  -6   90.40    4.72
  -2   7  -6   90.34    3.42
  -2   7  -6   84.71    3.20
  -2   7  -6   92.99    6.07
  -2   7  -7  172.58    6.61
  -2   7  -7  169.67    5.26
  -2   7  -7  172.76    8.49
  -2   7  -8  333.08    9.54
  -2   7  -8  321.14    9.51
  -2   7  -9    5.67    1.59
  -2   7  -9    3.03    1.64
  -2   7  -9    5.13    1.17
  -2   7 -10  150.50    5.30
  -2   7 -10  165.02    5.42
  -2   7 -11    5.14    1.55
  -2   7 -11    3.35    1.52
  -2   7 -12   22.89    1.80
  -2   7 -12   24.28    1.89
  -2   7 -13   46.64    2.30
  -2   7 -13   45.21    2.23
  -2   7 -14  179.32    3.06
  -2   7 -14  174.66    2.99
  -2   7 -14  175.74    2.89
  -2   7 -15   21.94    1.40
  -2   7 -15   22.68    1.36
  -2   7 -16  119.55    3.48
  -2   7 -16  108.85    3.46
  -2   7 -17    8.29    0.60
  -2   7 -17    8.77    0.61
   2  -6 -22  150.58    4.24
   2  -6 -22  165.34    4.32
   2  -6 -21   56.04    1.28
   2  -6 -21   53.89    1.20
   2  -6 -20    9.18    0.70
   2  -6 -20   12.53    1.04
   2  -6 -20   12.76    1.02
   2  -6 -20   11.43    0.86
   2  -6 -19    2.32    1.00
   2  -6 -19    3.27    0.91
   2  -6 -18    0.82    1.04
   2  -6 -17    9.09    1.36
   2  -6 -17    8.04    1.40
   2  -6 -16    1.91    1.32
  -2   6  16    3.35    1.40
   2  -6 -16    2.32    1.32
   2  -6 -15   63.39    2.66
  -2   6  15   58.23    2.46
  -2   6  15   58.98    2.83
   2  -6 -14   77.26    5.58
  -2   6  14   86.51    3.53
  -2   6  14   84.29    3.18
   2  -6 -14   87.64    3.30
  -2   6  13  167.63    5.30
  -2   6  13  169.40    5.60
   2  -6 -13  171.38    5.36
  -2   6  12  762.60   20.61
   2  -6 -12  754.67   20.33
  -2   6  12  751.46   20.33
   2  -6 -11   37.86    2.01
  -2   6  11   39.44    2.04
   2  -6 -11   34.54    3.36
  -2   6  11   38.52    2.29
   2  -6 -10  163.42    5.11
  -2   6  10  147.89    6.44
  -2   6  10  165.33    5.36
  -2   6  10  171.44    5.21
   2  -6 -10  149.44    6.90
  -2   6   9   77.46    2.95
  -2   6   9   76.64    3.10
   2  -6  -9   74.00    4.46
   2  -6  -9   74.13    2.85
  -2   6   9   78.17    4.22
   2  -6  -8  444.63   12.34
  -2   6   8  458.39   12.49
  -2   6   8  450.21   14.33
  -2   6   7  216.89    6.36
   2  -6  -7  208.58    6.18
  -2   6   7  207.29    8.01
  -2   6   6   16.83    1.37
  -2   6   6   16.74    2.36
  -2   6   6   18.12    1.46
   2  -6  -6   17.48    1.20
  -2   6   5   14.11    2.25
   2  -6  -5   13.49    1.08
  -2   6   5   17.43    1.37
   2  -6  -5   16.23    1.25
  -2   6   5   16.05    1.30
   2  -6  -4   14.51    1.03
   2  -6  -4   12.57    1.11
  -2   6   4   15.46    1.24
  -2   6   4   14.89    2.35
  -2   6   3  306.36   10.20
   2  -6  -3  276.84    7.93
   2  -6  -3  294.48    8.02
   2  -6  -2  300.06    8.42
  -2   6   2  324.44   10.61
  -2   6   1  756.91   21.26
   2  -6  -1  712.90   18.91
  -2   6   1  732.72   19.09
  -2   6   0  220.62    6.28
  -2   6   0  202.12    7.88
   2  -6   0  212.17    6.09
  -2   6  -1   74.15    2.63
  -2   6  -1   70.85    4.15
  -2   6  -1   70.46    4.24
  -2   6  -1   72.47    2.76
  -2   6  -2  114.80    5.39
  -2   6  -2  117.36    3.83
  -2   6  -2  112.34    3.75
  -2   6  -2  116.28    5.80
  -2   6  -3  609.01   17.89
  -2   6  -3  580.40   15.84
  -2   6  -3  582.37   15.81
  -2   6  -3  594.40   18.74
  -2   6  -4  492.92   13.09
  -2   6  -4  466.82   14.69
  -2   6  -4  468.90   12.80
  -2   6  -4  433.94   12.73
  -2   6  -4  479.92   12.98
  -2   6  -4  467.65   15.94
  -2   6  -5  384.26   12.28
  -2   6  -5  362.76   10.67
  -2   6  -5  373.78   13.93
  -2   6  -5  407.26   12.66
  -2   6  -5  392.52   10.83
  -2   6  -5  372.36   10.67
  -2   6  -5  412.12   11.00
  -2   6  -6   19.30    3.55
  -2   6  -6   22.58    1.50
  -2   6  -6   21.97    2.44
  -2   6  -6   22.02    1.58
  -2   6  -6   22.04    2.56
  -2   6  -6   22.86    1.74
  -2   6  -7    0.63    1.71
  -2   6  -7   -0.39    1.71
  -2   6  -7    0.78    0.96
  -2   6  -7    1.10    1.21
  -2   6  -7    1.48    2.74
  -2   6  -8   25.90    1.65
  -2   6  -8   27.89    2.53
  -2   6  -8   28.87    3.08
  -2   6  -8   30.79    2.20
  -2   6  -8   36.58    4.44
  -2   6  -8   28.33    1.92
  -2   6  -9   41.10    2.41
  -2   6  -9   44.41    3.74
  -2   6  -9   37.13    2.18
  -2   6  -9   40.20    2.35
  -2   6  -9   32.89    1.88
  -2   6  -9   34.61    1.97
  -2   6  -9   44.01    4.77
  -2   6 -10    6.41    1.63
  -2   6 -10    6.29    2.28
  -2   6 -10    6.22    1.17
  -2   6 -10    6.64    1.59
  -2   6 -11   96.79    3.71
  -2   6 -11   85.59    3.17
  -2   6 -11   95.86    3.72
  -2   6 -11   85.66    5.40
  -2   6 -12  121.94    4.26
  -2   6 -12  115.07    4.22
  -2   6 -12  102.22    6.05
  -2   6 -12  115.21    7.34
  -2   6 -13   28.27    2.06
  -2   6 -13   31.68    2.12
  -2   6 -14  406.90   11.44
  -2   6 -14  409.05   11.48
  -2   6 -14  395.96   11.35
  -2   6 -15  165.42    5.06
  -2   6 -15  165.45    5.14
  -2   6 -15  171.22    5.16
  -2   6 -16   58.07    2.33
  -2   6 -16   54.21    2.04
  -2   6 -17   34.91    1.54
  -2   6 -17   31.96    1.54
  -2   6 -18    8.06    0.70
  -2   6 -18    8.72    0.81
  -2   6 -18    6.48    0.70
  -2   6 -18    8.00    0.66
  -2   6 -19   16.43    0.77
   2  -5 -22   50.77    1.66
   2  -5 -22   55.10    1.72
   2  -5 -21  134.84    2.15
   2  -5 -21  134.47    1.97
   2  -5 -20   37.92    1.70
   2  -5 -20   35.19    1.51
   2  -5 -19   51.09    2.03
   2  -5 -19   50.03    2.17
  -2   5  18  180.37    5.77
  -2   5  17   30.43    2.05
  -2   5  16   45.10    2.44
   2  -5 -16   45.13    4.16
  -2   5  15    6.75    1.52
  -2   5  15    9.45    1.24
   2  -5 -15    8.27    1.48
   2  -5 -15    5.08    2.58
   2  -5 -14  771.33   19.78
  -2   5  14  726.25   19.64
  -2   5  14  758.66   19.97
   2  -5 -14  715.81   23.16
   2  -5 -14  686.96   19.53
   2  -5 -13  150.51    7.67
  -2   5  13  151.61    4.84
  -2   5  13  151.11    5.07
   2  -5 -13  148.28    6.80
  -2   5  12  478.17   13.16
   2  -5 -12  457.84   15.31
  -2   5  12  482.88   13.37
   2  -5 -12  473.71   16.46
  -2   5  11  306.26    8.89
  -2   5  11  305.17    8.71
   2  -5 -11  294.30   10.69
   2  -5 -10  486.01   15.52
  -2   5  10  489.84   13.61
  -2   5  10  483.86   14.82
  -2   5  10  494.58   13.48
   2  -5 -10  505.92   15.60
   2  -5  -9  137.95    6.21
   2  -5  -9  146.43    6.17
  -2   5   9  148.42    4.72
  -2   5   9  146.49    4.59
  -2   5   9  142.14    5.80
  -2   5   8   81.17    4.14
  -2   5   8   88.03    3.15
   2  -5  -8   81.07    4.43
  -2   5   8   89.62    3.07
   2  -5  -7  118.47    3.78
  -2   5   7  119.46    5.18
  -2   5   7  126.68    3.94
   2  -5  -6   77.19    2.65
  -2   5   6   82.64    2.83
  -2   5   6   81.15    4.04
  -2   5   5   11.26    1.04
  -2   5   5   14.97    1.93
  -2   5   5   12.35    1.05
  -2   5   4  390.09   12.27
  -2   5   3  271.78    9.21
  -2   5   2 1908.08   47.38
  -2   5   2 1654.26   46.39
  -2   5   1    9.14    1.82
  -2   5   1    8.54    1.60
  -2   5   0  218.47    7.77
  -2   5  -1  138.69    5.91
  -2   5  -1  144.54    5.77
  -2   5  -1  139.96    4.94
  -2   5  -2    3.95    1.56
  -2   5  -2    2.88    1.77
   2  -5   2    4.11    1.20
  -2   5  -2    2.88    1.06
  -2   5  -3  407.04   12.44
  -2   5  -3  406.99   12.76
  -2   5  -3  411.09   13.64
  -2   5  -4   54.27    3.34
  -2   5  -4   57.46    2.38
  -2   5  -4   60.94    2.42
  -2   5  -4   56.19    4.15
  -2   5  -4   64.08    3.42
  -2   5  -5  158.34    6.10
  -2   5  -5  154.45    6.26
  -2   5  -5  142.87    4.67
  -2   5  -5  158.66    4.86
  -2   5  -5  149.34    4.63
  -2   5  -5  150.26    7.23
  -2   5  -6    2.81    1.02
  -2   5  -6    4.72    1.76
  -2   5  -6    3.83    1.59
  -2   5  -6    3.02    0.88
  -2   5  -6    2.97    0.97
  -2   5  -6    3.22    2.37
  -2   5  -7  205.02    6.06
  -2   5  -7  192.62    5.87
  -2   5  -7  186.65    5.81
  -2   5  -7  201.56    9.16
  -2   5  -7  195.02    7.14
  -2   5  -7  210.12    8.07
  -2   5  -8  197.03    5.93
  -2   5  -8  193.32    8.00
  -2   5  -8  185.69    5.65
  -2   5  -8  200.85    9.36
  -2   5  -8  169.48    5.57
  -2   5  -8  196.62    6.85
  -2   5  -9    8.74    1.26
  -2   5  -9   14.19    2.64
  -2   5  -9   10.02    1.40
  -2   5  -9   12.32    3.52
  -2   5  -9    9.16    1.44
  -2   5  -9   10.61    1.23
  -2   5  -9    9.74    1.19
  -2   5 -10    2.64    1.10
  -2   5 -10    2.22    1.07
  -2   5 -10    2.57    1.35
  -2   5 -10    0.51    2.02
  -2   5 -11    3.23    1.10
  -2   5 -11    2.37    1.39
  -2   5 -11    2.68    2.21
  -2   5 -11    3.42    1.11
  -2   5 -12  185.75    5.90
  -2   5 -12  216.94    9.12
  -2   5 -12  196.53    5.95
  -2   5 -12  206.03    6.31
  -2   5 -13   95.47    3.45
  -2   5 -13  102.45    6.96
  -2   5 -13  101.00    3.85
  -2   5 -13  104.36    3.90
  -2   5 -14   40.17    3.95
  -2   5 -14   40.25    2.21
  -2   5 -14   42.72    2.25
  -2   5 -14   37.20    4.58
  -2   5 -15   64.50    2.81
  -2   5 -15   59.17    2.53
  -2   5 -15   63.45    2.86
  -2   5 -15   65.28    2.76
  -2   5 -16   36.07    1.80
  -2   5 -16   35.92    2.05
  -2   5 -16   37.00    1.99
  -2   5 -17    0.77    1.04
  -2   5 -17    0.85    1.00
  -2   5 -17    1.53    0.85
  -2   5 -18   44.11    1.71
  -2   5 -18   46.58    1.93
  -2   5 -19   10.66    0.92
  -2   5 -19    8.75    0.82
  -2   5 -20   32.34    1.17
  -2   5 -20   29.73    1.20
   2  -4 -23   93.56    2.75
   2  -4 -23   93.59    2.71
   2  -4 -22   42.05    1.47
   2  -4 -22   41.71    1.61
   2  -4 -22   43.07    1.56
   2  -4 -21    0.08    0.08
   2  -4 -21   29.79    1.20
   2  -4 -20  127.27    3.97
   2  -4 -20  124.47    3.77
  -2   4  19   41.94    2.17
   2  -4 -19   38.11    1.94
   2  -4 -19   35.02    1.88
   2  -4 -18  229.13    6.86
   2  -4 -18  230.71    6.91
  -2   4  18  230.67    7.14
  -2   4  17    9.94    1.54
   2  -4 -17    9.72    1.37
   2  -4 -17    9.86    2.55
   2  -4 -16   36.71    2.00
  -2   4  16   33.56    2.15
   2  -4 -16   29.69    3.50
   2  -4 -15  100.81    5.74
   2  -4 -15   90.24    3.42
  -2   4  15   94.21    3.64
   2  -4 -15   92.96    5.72
  -2   4  14   91.34    3.30
  -2   4  14   95.45    3.59
   2  -4 -14   88.77    3.35
   2  -4 -14   91.31    5.71
   2  -4 -13  658.20   18.68
  -2   4  13  696.62   18.69
   2  -4 -13  717.09   22.09
  -2   4  13  715.05   18.92
  -2   4  12   19.59    1.38
   2  -4 -12   19.55    2.81
  -2   4  12   20.13    1.57
   2  -4 -12   17.49    1.29
   2  -4 -12   15.22    2.66
   2  -4 -11  188.03    7.61
   2  -4 -11  176.66    7.23
  -2   4  11  177.99    5.56
  -2   4  11  178.85    5.42
   2  -4 -10  172.83    6.92
   2  -4 -10  188.93    7.27
  -2   4  10  172.41    5.19
  -2   4  10  169.78    5.29
  -2   4  10  163.83    6.04
   2  -4  -9   44.12    3.20
  -2   4   9   48.46    2.04
  -2   4   9   46.10    2.72
   2  -4  -9   40.78    3.09
  -2   4   9   43.08    1.97
  -2   4   9   48.11    1.96
   2  -4  -8  885.66   25.14
  -2   4   8  886.46   23.48
   2  -4  -8  910.80   25.23
  -2   4   8  884.77   23.48
  -2   4   8  880.51   24.63
   2  -4  -7  755.37   21.10
  -2   4   7  722.52   20.74
   2  -4  -6   86.56    3.86
  -2   4   6   83.99    3.77
   2  -4  -5   13.91    1.54
  -2   4   5   16.03    1.72
  -2   4   4  779.37   21.74
   2  -4  -4  771.67   21.26
  -2   4   3  516.24   13.17
  -2   4   3  401.58   11.81
  -2   4   2  160.99    5.71
  -2   4   2  150.27    5.09
  -2   4   1    0.19    0.98
  -2   4   1    1.58    1.14
  -2   4   0   64.51    3.22
  -2   4   0   63.40    2.76
  -2   4  -1    0.60    0.80
  -2   4  -1    0.87    1.23
  -2   4  -2  167.58    6.24
  -2   4  -2  184.05    6.82
   2  -4   2  173.32    5.81
  -2   4  -2  176.99    6.09
   2  -4   3    2.30    0.95
  -2   4  -3    2.61    1.19
  -2   4  -3    3.40    1.11
  -2   4  -4  123.02    4.89
  -2   4  -4  124.52    5.13
   2  -4   4  119.16    4.41
  -2   4  -4  128.18    5.86
  -2   4  -5  528.91   15.71
  -2   4  -5  556.40   17.33
  -2   4  -6  563.11   16.82
  -2   4  -6  625.20   18.95
  -2   4  -7    9.84    1.08
  -2   4  -7    7.76    0.98
  -2   4  -7   11.43    1.61
  -2   4  -7   12.22    2.75
  -2   4  -8  377.25   10.55
  -2   4  -8  369.89   10.40
  -2   4  -8  361.53   11.29
  -2   4  -8  377.11   10.57
  -2   4  -9    4.36    1.02
  -2   4  -9    4.66    0.93
  -2   4  -9    5.74    1.01
  -2   4  -9    4.67    1.14
  -2   4  -9    7.67    1.20
  -2   4  -9    5.13    1.22
  -2   4 -10   15.84    1.38
  -2   4 -10   14.37    1.52
  -2   4 -10   13.97    1.31
  -2   4 -11  240.00    6.91
  -2   4 -11  230.94    6.81
  -2   4 -11  239.49    7.07
  -2   4 -12    5.75    1.15
  -2   4 -12    7.84    1.39
  -2   4 -13  390.29   10.80
  -2   4 -13  397.24   10.55
  -2   4 -14    9.86    1.54
  -2   4 -14    5.95    1.60
  -2   4 -14    6.01    2.56
  -2   4 -14    9.26    1.23
  -2   4 -15   28.05    2.12
  -2   4 -15   30.77    3.80
  -2   4 -15   26.98    1.95
  -2   4 -15   28.61    1.65
  -2   4 -16   19.03    1.77
  -2   4 -16   20.45    1.62
  -2   4 -16   19.43    1.68
  -2   4 -17    6.58    1.19
  -2   4 -17    4.34    1.28
  -2   4 -17    4.96    1.29
  -2   4 -18  113.39    3.75
  -2   4 -18  109.57    3.72
  -2   4 -18  111.60    3.61
  -2   4 -19    2.06    0.84
  -2   4 -19    1.28    0.85
  -2   4 -19    2.34    0.76
  -2   4 -20    1.43    0.67
  -2   4 -21   59.04    2.01
  -2   4 -21   89.02    2.29
   2  -3 -23   40.94    1.46
   2  -3 -23   36.66    1.39
   2  -3 -22   13.50    0.88
   2  -3 -21    1.69    0.85
   2  -3 -21    1.14    0.92
   2  -3 -21    0.03    0.05
   2  -3 -20   53.15    2.20
   2  -3 -20   52.13    2.33
  -2   3  20   55.33    2.51
   2  -3 -19  198.42    6.23
  -2   3  19  206.54    6.45
   2  -3 -18   -0.29    1.91
  -2   3  18    1.57    1.32
   2  -3 -18    2.27    1.29
   2  -3 -17    2.78    2.22
   2  -3 -17    0.95    1.40
  -2   3  17    2.23    1.29
   2  -3 -17    2.17    1.24
   2  -3 -16   23.84    3.21
   2  -3 -16   22.15    1.78
   2  -3 -16   19.58    3.03
  -2   3  16   21.86    1.78
   2  -3 -16   20.26    1.85
   2  -3 -15  591.94   18.25
   2  -3 -15  553.00   15.22
   2  -3 -15  532.93   15.13
  -2   3  15  547.23   15.19
   2  -3 -15  546.41   17.94
  -2   3  14  213.19    6.41
   2  -3 -14  196.56    6.32
   2  -3 -14  204.12    6.40
   2  -3 -14  203.92    8.76
   2  -3 -13   93.92    3.44
   2  -3 -13  100.65    5.46
   2  -3 -13   87.10    3.31
  -2   3  13   96.04    3.42
   2  -3 -13   91.16    5.39
  -2   3  12  132.95    4.38
   2  -3 -12  136.75    6.39
  -2   3  12  145.59    4.50
  -2   3  12  127.63    5.98
   2  -3 -12  133.59    4.37
   2  -3 -12  128.42    4.31
   2  -3 -11   35.99    1.79
  -2   3  11   39.55    1.86
   2  -3 -11   44.78    3.45
  -2   3  11   30.44    2.89
   2  -3 -11   39.11    3.13
   2  -3 -11   36.89    1.70
  -2   3  11   36.47    1.80
  -2   3  10  363.45   10.89
   2  -3 -10  361.25   10.32
  -2   3  10  375.02   11.85
   2  -3 -10  408.80   12.57
   2  -3 -10  382.32   12.12
  -2   3  10  382.36   10.37
   2  -3  -9   92.46    4.50
  -2   3   9   89.95    3.61
   2  -3  -9   88.32    4.26
  -2   3   8   63.43    2.91
   2  -3  -8   65.64    3.57
   2  -3  -8   63.36    3.35
   2  -3  -7  464.30   13.64
  -2   3   7  451.71   13.06
   2  -3  -7  444.77   13.46
   2  -3  -6  232.18    7.72
  -2   3   6  239.56    7.48
   2  -3  -5  179.76    6.07
  -2   3   5  180.59    5.99
  -2   3   4  250.83    7.68
   2  -3  -4  237.58    7.50
  -2   3   3 2941.73   51.16
   2  -3  -3 2911.44   50.62
  -2   3   2  434.17   12.14
   2  -3  -2  435.11   12.28
   2  -3  -1   11.95    0.85
  -2   3   1   12.41    1.33
  -2   3   1   12.91    1.13
  -2   3   1   13.13    1.16
  -2   3   0  895.31   24.28
  -2   3   0  889.69   24.13
  -2   3  -1  297.17    9.15
   2  -3   1  302.50    8.79
  -2   3  -1  321.89    9.56
  -2   3  -2 1748.44   46.13
   2  -3   2 1709.54   45.44
  -2   3  -2 1841.33   46.67
  -2   3  -2 1703.74   46.01
  -2   3  -3  123.31    4.87
  -2   3  -3  131.89    4.76
   2  -3   3  128.84    4.23
  -2   3  -3  141.96    5.51
  -2   3  -4    3.69    1.64
   2  -3   4    3.86    0.79
  -2   3  -4    3.40    1.04
   2  -3   5  296.78    8.91
  -2   3  -5  309.25    9.37
   2  -3   6  528.39   15.08
  -2   3  -6  528.10   15.34
  -2   3  -7  856.63   23.34
   2  -3   7  811.56   23.23
  -2   3  -8  426.01   11.47
  -2   3  -8  459.24   14.96
  -2   3  -9   93.04    3.66
  -2   3  -9  106.58    3.47
  -2   3  -9   92.11    3.38
  -2   3  -9  108.75    3.58
  -2   3  -9  105.24    3.54
  -2   3  -9  108.84    3.54
  -2   3  -9  110.46    6.33
  -2   3 -10  483.32   12.81
  -2   3 -10  455.90   12.40
  -2   3 -10  471.95   12.68
  -2   3 -10  470.62   12.59
  -2   3 -11   38.27    1.86
  -2   3 -11   33.63    1.83
  -2   3 -11   36.98    1.89
  -2   3 -11   37.01    1.65
  -2   3 -12 1164.20   32.40
  -2   3 -12 1272.48   32.63
  -2   3 -12 1256.98   32.45
  -2   3 -12 1239.43   32.24
  -2   3 -13   24.89    4.25
  -2   3 -13   24.20    1.61
  -2   3 -13   21.26    1.39
  -2   3 -13   21.44    1.74
  -2   3 -13   20.03    1.54
  -2   3 -14   90.26    6.69
  -2   3 -14   83.08    3.52
  -2   3 -14   88.73    3.05
  -2   3 -14   78.32    3.10
  -2   3 -14   89.87    3.23
  -2   3 -14   89.48    3.41
  -2   3 -15    6.10    3.13
  -2   3 -15    2.24    1.34
  -2   3 -15    4.01    1.05
  -2   3 -15    3.02    1.05
  -2   3 -15    3.68    1.56
  -2   3 -15    4.47    1.18
  -2   3 -16   81.06    3.26
  -2   3 -16   82.06    3.39
  -2   3 -16   79.53    6.16
  -2   3 -16   78.32    3.22
  -2   3 -16   81.79    2.90
  -2   3 -16   88.13    5.82
  -2   3 -17  158.61    5.22
  -2   3 -17  170.14    5.38
  -2   3 -17  165.52    5.33
  -2   3 -18   99.02    3.18
  -2   3 -18   92.30    3.42
  -2   3 -18   92.83    3.35
  -2   3 -18   92.16    3.41
  -2   3 -19  104.61    2.32
  -2   3 -19  105.95    2.29
  -2   3 -19  103.82    2.19
  -2   3 -20   12.03    0.99
  -2   3 -20   10.05    1.02
  -2   3 -21   37.68    1.50
  -2   3 -21   40.49    1.52
  -2   3 -22   13.79    0.82
   2  -2 -24    9.70    0.59
   2  -2 -23  143.47    4.13
   2  -2 -23  154.37    4.29
   2  -2 -22    5.83    0.72
   2  -2 -22    6.59    0.98
   2  -2 -21   15.26    1.35
   2  -2 -21   14.65    1.09
   2  -2 -20   19.79    1.63
   2  -2 -19   31.87    2.06
  -2   2  19   31.33    2.08
   2  -2 -19   33.56    2.02
   2  -2 -18    2.81    2.28
   2  -2 -18    2.27    1.45
  -2   2  18    1.68    1.29
   2  -2 -18    1.46    1.36
   2  -2 -17   44.67    2.46
   2  -2 -17   49.33    2.53
  -2   2  17   45.32    2.42
   2  -2 -17   44.70    2.46
   2  -2 -17   40.36    3.56
   2  -2 -17   42.43    3.98
   2  -2 -16  438.72   14.72
   2  -2 -16  427.78   11.98
   2  -2 -16  421.92   11.92
  -2   2  16  405.47   15.63
   2  -2 -16  409.97   11.93
  -2   2  16  411.03   11.91
   2  -2 -16  414.88   14.15
   2  -2 -15    2.83    1.21
   2  -2 -15    2.80    1.26
   2  -2 -15    1.77    1.23
  -2   2  15    3.58    1.23
  -2   2  15    2.46    3.04
   2  -2 -15    0.88    2.04
   2  -2 -14  553.89   15.48
   2  -2 -14  573.34   17.99
  -2   2  14  552.17   15.44
   2  -2 -14  572.76   15.49
   2  -2 -14  565.21   15.53
  -2   2  14  587.33   19.65
  -2   2  13   13.67    1.30
  -2   2  13   12.83    3.23
   2  -2 -13   13.97    1.32
   2  -2 -13   12.53    2.68
   2  -2 -13   12.86    1.29
   2  -2 -13   11.17    1.25
   2  -2 -13   13.44    2.52
   2  -2 -12   17.65    2.70
   2  -2 -12   17.77    1.35
   2  -2 -12   16.81    1.32
  -2   2  12   18.10    3.31
  -2   2  12   17.66    1.32
  -2   2  12   17.44    1.38
   2  -2 -12   15.70    1.29
   2  -2 -12   16.38    2.45
   2  -2 -11  106.56    5.15
  -2   2  11  100.38    5.73
   2  -2 -11   92.97    3.21
   2  -2 -11   94.08    3.28
  -2   2  11   92.46    3.18
   2  -2 -10   10.66    1.99
  -2   2  10    7.46    2.42
  -2   2   9 1555.80   41.74
   2  -2  -9 1604.90   42.91
  -2   2   9 1672.33   44.03
  -2   2   8  101.83    4.73
   2  -2  -8   95.21    4.13
  -2   2   8   93.38    3.46
  -2   2   7  160.24    5.98
   2  -2  -7  151.50    5.47
  -2   2   7  152.60    5.02
  -2   2   6  619.23   17.14
   2  -2  -6  592.61   16.79
  -2   2   6  593.02   16.48
   2  -2  -5  230.87    7.09
  -2   2   5  225.93    6.93
  -2   2   4  837.92   22.57
  -2   2   3  232.37    7.03
  -2   2   2  104.73    3.03
  -2   2   2  133.92    4.00
  -2   2   1 1706.47   44.02
  -2   2   1 1706.22   43.96
  -2   2   1 1636.26   43.47
  -2   2   0  579.56   16.03
  -2   2   0  580.15   15.82
  -2   2  -1 1673.77   44.94
  -2   2  -1 1738.34   44.98
  -2   2  -2    4.06    0.93
  -2   2  -2    2.58    0.99
  -2   2  -2    3.73    0.88
   2  -2   2    3.63    0.50
  -2   2  -3  695.75   19.03
  -2   2  -3  667.32   18.57
   2  -2   3  664.87   17.93
  -2   2  -4  275.83    8.24
   2  -2   4  268.14    7.70
  -2   2  -5  919.13   24.46
   2  -2   5  873.43   24.05
   2  -2   6  140.44    4.56
  -2   2  -6  135.61    4.67
   2  -2   7  912.58   24.91
  -2   2  -7  935.65   24.81
  -2   2  -8  132.93    4.38
   2  -2   8  132.63    4.77
  -2   2  -9    9.29    0.92
   2  -2   9    7.76    1.31
  -2   2 -10 1087.72   28.66
  -2   2 -10 1090.90   28.66
  -2   2 -10 1081.20   28.67
  -2   2 -11  553.97   15.43
  -2   2 -11  605.68   15.72
  -2   2 -11  581.72   15.68
  -2   2 -11  589.25   15.57
  -2   2 -11  551.54   15.59
  -2   2 -11  589.34   15.72
  -2   2 -12  277.39    8.49
  -2   2 -12  304.15    8.63
  -2   2 -12  294.80    8.39
  -2   2 -12  318.98    8.55
  -2   2 -12  290.88    8.40
  -2   2 -12  306.07    8.66
  -2   2 -12  299.55   12.39
  -2   2 -13  555.44   14.79
  -2   2 -13  532.10   14.55
  -2   2 -13  525.33   14.90
  -2   2 -13  544.62   14.54
  -2   2 -13  499.88   14.58
  -2   2 -13  553.94   14.66
  -2   2 -13  541.56   19.20
  -2   2 -14  121.81    4.15
  -2   2 -14  117.40    4.27
  -2   2 -14  115.67    3.90
  -2   2 -14  117.26    7.49
  -2   2 -14  115.95    3.81
  -2   2 -14  116.95    4.00
  -2   2 -14  115.57    3.95
  -2   2 -14  115.20    3.89
  -2   2 -15   33.08    4.47
  -2   2 -15   35.00    2.24
  -2   2 -15   36.27    1.88
  -2   2 -15   29.20    2.09
  -2   2 -15   36.05    1.89
  -2   2 -15   32.58    1.84
  -2   2 -15   37.19    2.15
  -2   2 -15   37.54    1.75
  -2   2 -16    4.26    1.42
  -2   2 -16    2.59    1.34
  -2   2 -16    3.43    1.46
  -2   2 -16    3.85    1.09
  -2   2 -16   -0.49    2.67
  -2   2 -16    2.95    1.15
  -2   2 -17  142.98    7.98
  -2   2 -17  138.40    4.81
  -2   2 -17  144.43    4.56
  -2   2 -17  142.62    4.79
  -2   2 -17  138.22    4.73
  -2   2 -17  145.35    7.73
  -2   2 -17  141.26    4.52
  -2   2 -18    1.99    1.26
  -2   2 -18    1.19    1.21
  -2   2 -18    1.75    1.06
  -2   2 -18    3.16    1.31
  -2   2 -19    2.65    0.99
  -2   2 -19    2.37    1.16
  -2   2 -19    3.86    1.19
  -2   2 -20   23.20    1.44
  -2   2 -20   22.84    1.48
  -2   2 -20   23.39    1.36
  -2   2 -21    0.27    0.77
  -2   2 -21    0.02    0.75
  -2   2 -21    0.43    0.67
  -2   2 -22   50.23    1.70
  -2   2 -22   48.77    1.71
   2  -1 -24   17.45    0.79
   2  -1 -23    0.01    0.07
   2  -1 -22   90.43    2.04
   2  -1 -22    0.03    0.08
   2  -1 -21   13.20    1.03
   2  -1 -21   14.66    1.39
   2  -1 -20    8.48    1.39
   2  -1 -20    9.69    1.45
   2  -1 -19    0.09    1.34
   2  -1 -19    0.95    1.28
   2  -1 -18  226.06    9.29
   2  -1 -18  239.86    7.34
  -2   1  18  251.80    7.51
   2  -1 -18  230.65    7.30
  -2   1  18  209.02   11.33
   2  -1 -18  236.87    7.28
  -2   1  17  102.47    3.93
   2  -1 -17  109.32    5.89
   2  -1 -17  107.94    3.95
   2  -1 -17  100.44    3.86
  -2   1  17   91.14    7.50
   2  -1 -17   99.01    3.93
   2  -1 -16  539.12   15.51
   2  -1 -16  555.77   15.51
  -2   1  16  569.54   15.60
  -2   1  16  568.47   21.01
   2  -1 -16  606.84   18.47
   2  -1 -16  568.96   15.63
   2  -1 -16  566.38   15.54
   2  -1 -16  532.31   17.34
   2  -1 -15  660.71   17.94
   2  -1 -15  703.70   20.87
   2  -1 -15  660.76   18.04
  -2   1  15  641.86   23.30
   2  -1 -15  658.38   17.97
  -2   1  15  652.81   17.94
   2  -1 -15  639.94   17.90
   2  -1 -15  658.33   20.01
   2  -1 -14  212.87    6.53
   2  -1 -14  215.24    6.54
   2  -1 -14  206.82    6.60
   2  -1 -14  233.08    8.98
   2  -1 -14  213.24    6.55
  -2   1  14  206.74   10.74
   2  -1 -14  212.43    8.32
   2  -1 -13   52.51    2.29
   2  -1 -13   54.09    3.66
   2  -1 -13   51.53    2.36
   2  -1 -13   51.79    2.34
   2  -1 -13   49.01    2.29
  -2   1  13   56.86    5.61
   2  -1 -12   71.03    2.65
   2  -1 -12   69.00    2.67
  -2   1  12   65.32    5.57
   2  -1 -12   66.70    2.67
   2  -1 -12   68.75    2.61
   2  -1 -12   68.78    4.00
   2  -1 -11  571.80   16.80
   2  -1 -11  547.42   14.92
   2  -1 -10  656.17   18.34
   2  -1  -9  121.31    4.37
  -2   1   9  129.14    3.95
   2  -1  -8    9.82    1.01
  -2   1   8   10.37    0.93
  -2   1   8   11.44    2.30
   2  -1  -7   56.05    2.16
  -2   1   7   59.07    2.27
  -2   1   7   57.75    3.66
   2  -1  -6 2406.14   59.34
  -2   1   6 2411.28   58.89
  -2   1   6 2352.70   60.50
   2  -1  -5    1.44    0.79
  -2   1   5    1.60    1.21
  -2   1   5    2.50    0.64
   2  -1  -4 5167.18  134.36
  -2   1   4 5257.73  135.14
  -2   1   4 5253.17  134.43
  -2   1   3  406.96   11.12
   2  -1  -3  395.97   10.85
  -2   1   2  314.80    9.00
   2  -1  -2  323.50    8.97
  -2   1   1  375.08   10.18
  -2   1   1  395.87   10.67
   2  -1  -1  384.08   10.45
  -2   1   1  386.82   10.92
  -2   1   0 2045.14   51.52
   2  -1   0 1936.23   51.31
  -2   1   0 2015.68   51.93
  -2   1   0 1972.72   51.68
   2  -1   1 2824.78   73.35
  -2   1  -1 2925.34   74.14
  -2   1  -2  586.57   16.35
  -2   1  -2  632.51   16.80
  -2   1  -3    2.27    0.64
  -2   1  -3    1.80    1.01
  -2   1  -4    6.56    1.29
   2  -1   4    4.84    0.47
  -2   1  -4    4.74    0.74
  -2   1  -5    4.00    0.72
  -2   1  -6  197.13    5.92
  -2   1  -7  294.84    8.36
  -2   1  -8    0.64    0.54
  -2   1  -9  243.14    6.75
  -2   1 -10  225.09    9.38
  -2   1 -11  992.80   30.11
  -2   1 -11 1051.65   26.55
  -2   1 -11 1030.62   26.52
  -2   1 -11 1038.08   26.48
  -2   1 -11  952.42   26.30
  -2   1 -11  957.01   26.42
  -2   1 -12  153.61    4.86
  -2   1 -12  158.44    4.94
  -2   1 -12  160.77    5.01
  -2   1 -12  156.39    5.10
  -2   1 -12  159.16    4.93
  -2   1 -12  152.57    4.78
  -2   1 -12  163.14    4.89
  -2   1 -12  163.29    8.09
  -2   1 -13   41.34    2.00
  -2   1 -13   38.03    4.23
  -2   1 -13   41.92    1.98
  -2   1 -13   41.75    1.93
  -2   1 -13   41.38    1.97
  -2   1 -13   41.23    1.83
  -2   1 -13   37.73    2.13
  -2   1 -13   41.58    2.02
  -2   1 -13   38.63    2.10
  -2   1 -14  116.16    3.86
  -2   1 -14  118.25    4.10
  -2   1 -14  113.62    3.98
  -2   1 -14  122.46    4.06
  -2   1 -14  118.84    3.96
  -2   1 -14  121.58    7.28
  -2   1 -14  122.01    4.25
  -2   1 -15   95.53    6.59
  -2   1 -15  104.60    3.63
  -2   1 -15   93.47    3.71
  -2   1 -15   99.26    3.80
  -2   1 -15  101.87    3.42
  -2   1 -15   94.40    3.52
  -2   1 -15   99.47    3.69
  -2   1 -15   96.59    3.50
  -2   1 -16    2.30    0.98
  -2   1 -16    3.86    1.27
  -2   1 -16    2.58    2.60
  -2   1 -16    3.25    1.38
  -2   1 -16    4.20    1.36
  -2   1 -16    1.34    1.17
  -2   1 -16    3.17    1.40
  -2   1 -17   41.59    2.14
  -2   1 -17   41.40    2.32
  -2   1 -17   36.49    2.17
  -2   1 -17   40.12    4.45
  -2   1 -17   38.76    1.87
  -2   1 -17   43.70    2.18
  -2   1 -17   37.28    2.26
  -2   1 -18   25.36    3.65
  -2   1 -18   32.49    1.87
  -2   1 -18   28.08    1.97
  -2   1 -18   32.07    1.95
  -2   1 -18   31.25    1.85
  -2   1 -18   28.65    1.56
  -2   1 -18   28.32    1.95
  -2   1 -18   28.76    3.81
  -2   1 -19   17.11    1.58
  -2   1 -19   19.31    1.49
  -2   1 -19   18.51    1.64
  -2   1 -20  350.89    9.86
  -2   1 -20  369.00    9.77
  -2   1 -21  237.17    6.46
  -2   1 -21  227.19    6.34
  -2   1 -21  222.64    6.44
  -2   1 -22   24.53    1.24
  -2   1 -22   25.05    1.23
  -2   1 -23   18.89    0.83
  -2   1 -23   20.38    0.95
  -2   1 -23   20.98    0.84
   2   0 -23   64.13    2.10
   2   0 -23   62.18    2.18
   2   0 -22   93.04    3.03
   2   0 -22   93.24    3.13
   2   0 -22   91.79    3.08
   2   0 -21  102.67    3.58
   2   0 -21  105.02    3.64
   2   0 -20   23.49    1.73
   2   0 -20   23.94    1.82
   2   0 -19   18.55    1.81
   2   0 -19   17.06    1.63
   2   0 -18   84.98    3.40
  -2   0  18   73.16    7.27
   2   0 -18   82.66    3.34
   2   0 -18   81.09    3.44
   2   0 -18   79.20    4.87
   2   0 -17  631.40   17.34
  -2   0  17  623.31   23.78
   2   0 -17  617.67   17.29
  -2   0  17  655.30   17.53
   2   0 -17  618.82   17.43
   2   0 -17  624.57   19.79
   2   0 -16  155.06    5.14
   2   0 -16  153.84    5.11
   2   0 -16  155.11    7.20
   2   0 -16  151.78    5.23
  -2   0  16  145.68   10.25
   2   0 -16  152.93    5.13
   2   0 -15 1110.93   29.36
   2   0 -15 1123.95   29.40
   2   0 -15 1119.16   32.08
   2   0 -15 1112.12   29.49
  -2   0  15 1000.51   35.36
   2   0 -15 1078.38   29.38
   2   0 -14  164.98    5.20
   2   0 -14  158.39    5.13
   2   0 -14  157.28    5.18
   2   0 -14  164.02    7.26
   2   0 -14  160.71    5.27
   2   0 -14  158.75    5.20
   2   0 -14  160.96    6.49
   2   0 -13  358.23   12.62
  -2   0  13  380.11   11.03
   2   0 -13  409.21   11.14
   2   0 -13  402.09   11.24
   2   0 -13  404.43   11.11
   2   0 -13  385.38   11.06
   2   0 -13  402.27   11.17
   2   0 -13  417.51   12.75
   2   0 -12  184.57    7.20
   2   0 -12  193.54    5.82
   2   0 -12  197.95    5.89
   2   0 -12  193.39    5.81
   2   0 -12  198.78    5.96
   2   0 -12  184.94    5.75
  -2   0  12  191.87    5.76
   2   0 -12  196.91    7.23
   2   0 -11  298.54    9.83
   2   0 -10   51.72    2.94
   2   0  -9  367.61   11.26
   2   0  -8   57.55    2.79
  -2   0   7  385.08   10.30
   2   0  -7  353.08   10.83
  -2   0   6  763.83   19.62
   2   0  -6  698.25   19.95
   2   0  -5 2608.56   66.10
  -2   0   5 2627.63   65.52
  -2   0   5 2408.54   67.11
   2   0  -5 2412.31   65.64
  -2   0   4    3.15    0.59
  -2   0   4    2.83    1.43
  -2   0   3   20.66    1.11
  -2   0   3   20.35    1.23
  -2   0   2 3560.29   94.05
  -2   0   2 3629.86   94.14
   2   0  -2 3786.52   94.29
  -2   0   1  218.15    6.29
  -2   0   0  869.82   23.35
  -2   0   0  896.79   23.26
  -2   0  -1   65.85    2.46
  -2   0  -2   30.41    1.40
  -2   0  -2   28.94    1.63
  -2   0  -2   28.57    1.47
  -2   0  -3  481.35   13.01
  -2   0  -3  477.06   13.04
  -2   0  -4 2478.65   64.18
  -2   0  -5  559.89   15.05
  -2   0  -6  300.78    9.91
  -2   0  -6  311.46    8.60
  -2   0  -7   55.57    3.24
  -2   0  -7   49.22    1.87
  -2   0  -8   50.19    3.42
  -2   0  -9 1439.94   40.13
  -2   0 -10 1046.75   30.46
  -2   0 -11  347.45   12.97
  -2   0 -11  368.49   10.24
  -2   0 -12  132.48    6.92
  -2   0 -12  128.28    4.16
  -2   0 -12  135.60    4.31
  -2   0 -12  127.72    4.13
  -2   0 -12  124.10    4.12
  -2   0 -13    0.29    0.75
  -2   0 -13    1.66    1.03
  -2   0 -13    0.11    0.89
  -2   0 -13    1.50    0.97
  -2   0 -13    0.77    0.94
  -2   0 -14  175.94    8.55
  -2   0 -14  163.46    5.23
  -2   0 -14  170.27    5.32
  -2   0 -14  176.01    5.43
  -2   0 -14  158.81    5.18
  -2   0 -14  164.85    5.09
  -2   0 -14  160.37    5.31
  -2   0 -14  172.13    5.36
  -2   0 -15   75.18    5.65
  -2   0 -15   67.56    2.94
  -2   0 -15   73.23    2.96
  -2   0 -15   71.30    2.98
  -2   0 -15   67.49    2.98
  -2   0 -15   69.44    2.79
  -2   0 -15   72.97    2.73
  -2   0 -16    5.01    2.85
  -2   0 -16    5.64    1.37
  -2   0 -16    4.23    1.27
  -2   0 -16    5.36    1.45
  -2   0 -16    5.20    1.38
  -2   0 -16    5.15    1.33
  -2   0 -16    4.97    1.11
  -2   0 -16    6.08    1.40
  -2   0 -17   27.44    2.04
  -2   0 -17   30.87    1.73
  -2   0 -17   28.10    2.00
  -2   0 -17   29.20    1.99
  -2   0 -17   25.55    3.73
  -2   0 -17   31.42    2.02
  -2   0 -17   30.30    1.96
  -2   0 -17   23.46    3.61
  -2   0 -17   28.89    2.06
  -2   0 -18  169.32    8.59
  -2   0 -18  186.88    6.11
  -2   0 -18  194.18    5.76
  -2   0 -18  191.52    6.02
  -2   0 -18  195.80    9.08
  -2   0 -18  202.48    6.09
  -2   0 -18  183.04    6.00
  -2   0 -18  183.30    5.90
  -2   0 -19  802.99   22.21
  -2   0 -19  862.42   22.19
  -2   0 -19  814.86   22.12
  -2   0 -19  849.15   22.07
  -2   0 -19  786.91   22.08
  -2   0 -20    2.98    1.25
  -2   0 -20    4.35    1.29
  -2   0 -20    3.90    1.19
  -2   0 -20    5.49    1.28
  -2   0 -21  466.30   12.70
  -2   0 -21  434.56   12.74
  -2   0 -21  480.98   12.65
  -2   0 -21  441.34   12.68
  -2   0 -21  504.72   12.81
  -2   0 -22   48.67    1.95
  -2   0 -22   48.89    1.93
  -2   0 -22   52.15    1.93
  -2   0 -22   54.69    2.06
  -2   0 -23   22.24    1.04
  -2   0 -23   23.88    1.08
   2   1 -23   74.80    2.34
   2   1 -23   68.48    2.15
   2   1 -22   17.48    1.09
   2   1 -22   16.34    1.18
   2   1 -22   16.94    1.16
   2   1 -21  129.57    4.13
   2   1 -21  128.30    4.18
   2   1 -20   15.84    1.51
   2   1 -20   15.55    1.48
   2   1 -19    4.51    1.36
   2   1 -19    4.16    1.26
   2   1 -18  140.85    4.82
   2   1 -18  138.31    6.43
   2   1 -18  149.09    4.91
   2   1 -17  103.44    3.87
   2   1 -17  102.69    5.45
   2   1 -17  104.32    3.85
  -2  -1  17   96.03    8.82
   2   1 -16  614.01   16.59
   2   1 -16  591.20   16.64
   2   1 -16  599.91   18.92
   2   1 -16  606.94   16.60
   2   1 -15  503.53   13.90
   2   1 -15  502.69   13.97
   2   1 -15  485.13   13.84
  -2  -1  15  496.57   13.96
   2   1 -15  513.38   16.26
   2   1 -14    3.07    1.81
   2   1 -14    3.48    2.16
   2   1 -14    3.80    1.15
   2   1 -14    3.84    1.18
   2   1 -14    2.01    1.17
  -2  -1  13  242.99    7.30
   2   1 -13  254.38    7.37
   2   1 -13  258.33    7.54
   2   1 -13  257.60    7.46
   2   1 -13  246.64    7.40
   2   1 -13  237.19    7.29
   2   1 -12   10.51    1.05
   2   1 -12    8.93    1.09
   2   1 -12   10.95    1.13
   2   1 -12    9.07    1.18
  -2  -1  12    7.57    1.05
   2   1 -12    9.16    1.15
   2   1 -12    6.84    1.48
   2   1 -11  508.07   14.00
   2   1 -11  525.19   15.02
   2   1 -11  526.94   14.10
   2   1 -11  512.60   13.99
   2   1 -11  482.51   15.89
   2   1 -10  115.89    4.46
   2   1 -10  111.10    5.08
   2   1  -9  103.38    3.96
   2   1  -9   95.31    4.49
   2   1  -8   88.45    3.39
   2   1  -8   79.13    3.90
   2   1  -7 1158.15   31.55
  -2  -1   6  595.67   16.01
  -2  -1   5 1122.61   29.51
  -2  -1   4   89.07    3.03
  -2  -1   3   45.46    1.82
  -2  -1   3   42.98    2.80
  -2  -1   2 1134.93   29.27
  -2  -1   2 1070.95   30.11
  -2  -1   1  396.58   10.86
  -2  -1   0  415.07   11.62
  -2  -1   0  451.20   11.76
  -2  -1  -1  123.98    3.68
  -2  -1  -2 8754.14  224.47
  -2  -1  -2 8750.77  224.70
  -2  -1  -3  297.53    8.47
  -2  -1  -3  293.60    8.26
  -2  -1  -4  681.53   18.40
  -2  -1  -4  656.21   18.80
  -2  -1  -4  722.30   18.88
  -2  -1  -4  699.70   18.48
  -2  -1  -4  707.94   19.04
  -2  -1  -5  252.15    7.89
  -2  -1  -5  243.78    7.52
  -2  -1  -5  244.58    6.98
  -2  -1  -5  233.62    7.43
  -2  -1  -6  173.08    6.00
  -2  -1  -6  171.80    5.71
  -2  -1  -6  154.83    4.82
  -2  -1  -6  158.89    5.51
  -2  -1  -7  201.98    6.73
  -2  -1  -7  211.69    6.98
  -2  -1  -7  195.73    5.80
  -2  -1  -7  201.80    7.21
  -2  -1  -8 1045.94   27.67
  -2  -1  -8  997.96   27.94
  -2  -1  -9  288.25    9.93
  -2  -1  -9  274.75    9.18
  -2  -1 -10  641.21   19.44
  -2  -1 -10  622.94   18.49
  -2  -1 -11   40.06    3.52
  -2  -1 -11   40.19    2.99
  -2  -1 -12    1.73    0.84
  -2  -1 -12    1.04    0.83
  -2  -1 -12    0.66    0.93
  -2  -1 -12    1.60    2.00
  -2  -1 -12    1.01    1.65
  -2  -1 -12    1.77    0.90
  -2  -1 -13  136.05    4.48
  -2  -1 -13  141.60    4.53
  -2  -1 -13  144.53    7.09
  -2  -1 -13  139.59    4.45
  -2  -1 -13  135.65    4.29
  -2  -1 -13  126.33    6.03
  -2  -1 -13  135.87    4.41
  -2  -1 -14  444.23   15.96
  -2  -1 -14  454.93   12.74
  -2  -1 -14  465.66   12.82
  -2  -1 -14  452.79   12.78
  -2  -1 -14  462.68   12.71
  -2  -1 -14  453.20   12.72
  -2  -1 -14  454.92   12.56
  -2  -1 -15  187.40    6.00
  -2  -1 -15  192.53    5.93
  -2  -1 -15  189.20    5.75
  -2  -1 -15  183.43    5.92
  -2  -1 -15  189.20    6.03
  -2  -1 -15  180.59    8.72
  -2  -1 -15  187.79    5.94
  -2  -1 -16    1.60    2.38
  -2  -1 -16    2.65    1.36
  -2  -1 -16    1.43    1.18
  -2  -1 -16    3.83    1.36
  -2  -1 -16    0.73    1.25
  -2  -1 -16    0.72    0.87
  -2  -1 -16    1.95    2.35
  -2  -1 -16    0.37    1.05
  -2  -1 -17   81.53    3.34
  -2  -1 -17   81.20    3.34
  -2  -1 -17   79.17    3.28
  -2  -1 -17   76.77    5.34
  -2  -1 -17   81.31    3.02
  -2  -1 -17   76.02    3.14
  -2  -1 -17   69.21    5.21
  -2  -1 -17   74.40    2.72
  -2  -1 -18    4.35    2.33
  -2  -1 -18    7.45    1.55
  -2  -1 -18    3.65    1.38
  -2  -1 -18    4.31    0.88
  -2  -1 -18    5.40    1.18
  -2  -1 -18    3.77    1.52
  -2  -1 -18    5.07    1.38
  -2  -1 -18    2.95    2.41
  -2  -1 -19  181.49    5.85
  -2  -1 -19  185.09    5.86
  -2  -1 -19  188.01    5.77
  -2  -1 -19  169.44    5.70
  -2  -1 -20  619.19    5.96
  -2  -1 -20  601.98    5.78
  -2  -1 -21   41.62    2.05
  -2  -1 -21   47.25    2.10
  -2  -1 -21   44.68    2.05
  -2  -1 -21   47.04    2.16
  -2  -1 -22  166.72    5.19
  -2  -1 -22  188.74    5.25
  -2  -1 -23    2.19    0.46
  -2  -1 -23    2.15    0.62
  -2  -1 -24    1.74    0.44
   2   2 -23    6.49    0.58
   2   2 -22   36.78    1.26
   2   2 -22   35.77    1.24
   2   2 -22   33.58    1.17
   2   2 -21    1.19    0.96
   2   2 -21    1.97    0.76
   2   2 -21    1.58    0.95
   2   2 -21    1.90    0.95
   2   2 -20   15.37    1.41
   2   2 -20   15.98    1.49
   2   2 -20   15.30    1.42
   2   2 -20   15.58    1.36
   2   2 -19   74.40    3.08
   2   2 -19   71.99    2.93
   2   2 -19   75.05    3.02
   2   2 -19   79.29    3.03
   2   2 -18  227.01    7.08
   2   2 -18  237.66    7.13
   2   2 -18  234.34    7.15
   2   2 -18  245.61    7.30
  -2  -2  18  227.12   10.27
   2   2 -17  301.97   10.88
   2   2 -17  313.09    9.22
   2   2 -17  322.34    9.38
   2   2 -17  319.65    9.27
   2   2 -17  309.83    9.19
  -2  -2  17  316.59   12.69
  -2  -2  17  304.91   15.89
   2   2 -16  104.60    6.13
   2   2 -16  121.33    5.83
   2   2 -16  117.55    4.39
   2   2 -16  123.88    4.43
   2   2 -16  121.18    4.28
   2   2 -16  124.48    4.33
  -2  -2  16  112.63    9.57
  -2  -2  15  126.55    4.45
   2   2 -15  124.47    4.43
   2   2 -15  125.90    4.32
   2   2 -15  123.48    5.92
   2   2 -15  120.15    4.27
   2   2 -15  129.49    4.48
  -2  -2  14  107.11    3.95
   2   2 -14  113.80    3.97
   2   2 -14  111.31    4.05
   2   2 -14  110.83    4.00
   2   2 -13  670.26   17.13
   2   2 -13  615.81   17.19
   2   2 -13  663.59   17.41
   2   2 -13  621.06   17.28
  -2  -2  13  609.84   17.19
   2   2 -13  582.31   19.87
  -2  -2  12   77.86    3.00
   2   2 -12   84.12    3.17
   2   2 -12   84.30    3.06
   2   2 -12   85.61    3.15
   2   2 -12   84.63    4.99
   2   2 -11   13.30    1.12
   2   2 -11   16.25    1.26
   2   2 -11   14.63    1.29
   2   2 -11   13.02    2.34
   2   2 -10  136.07    6.18
   2   2  -9  288.82    8.34
   2   2  -9  284.47   10.09
   2   2  -8  431.47   12.22
  -2  -2   8  382.11   11.07
   2   2  -8  416.83   12.96
   2   2  -8  410.76   11.19
   2   2  -7  677.74   18.45
   2   2  -7  644.93   17.47
   2   2  -6 1629.28   42.49
   2   2  -6 1657.41   43.47
   2   2  -5  722.86   19.93
  -2  -2   4   34.68    1.65
  -2  -2   3  730.23   22.34
  -2  -2   3  799.20   20.88
  -2  -2   2  263.49    8.71
  -2  -2   2  266.19    7.66
  -2  -2   1 3645.74   94.80
  -2  -2   0   16.33    1.16
  -2  -2  -1  685.12   18.63
  -2  -2  -1  704.16   18.83
  -2  -2  -1  694.76   18.48
  -2  -2  -2    3.97    0.77
  -2  -2  -2    6.07    0.74
  -2  -2  -2    4.52    0.72
  -2  -2  -3 1222.35   32.84
  -2  -2  -3 1263.12   32.67
  -2  -2  -3 1257.96   32.67
  -2  -2  -3 1217.84   32.77
  -2  -2  -4 1776.18   46.58
  -2  -2  -4 1770.74   46.26
  -2  -2  -5  247.63    7.17
  -2  -2  -5  240.11    7.55
  -2  -2  -5  251.25    7.88
  -2  -2  -6   83.11    3.55
  -2  -2  -6   87.27    3.77
  -2  -2  -6   87.21    3.53
  -2  -2  -6   90.22    3.83
  -2  -2  -7 1289.29   34.70
  -2  -2  -7 1260.19   34.71
  -2  -2  -7 1255.52   34.39
  -2  -2  -7 1291.71   34.36
  -2  -2  -8  282.55    8.08
  -2  -2  -8  290.83    9.51
  -2  -2  -8  284.87    9.19
  -2  -2  -9 2422.92   63.40
  -2  -2  -9 2345.49   61.27
  -2  -2  -9 2408.48   62.93
  -2  -2 -10   48.79    3.34
  -2  -2 -10   41.78    2.93
  -2  -2 -11  147.82    6.59
  -2  -2 -11  149.71    6.23
  -2  -2 -12    3.91    0.94
  -2  -2 -12    6.02    0.94
  -2  -2 -12    5.05    0.94
  -2  -2 -12    4.61    1.92
  -2  -2 -12    7.90    0.95
  -2  -2 -12    5.81    0.97
  -2  -2 -12    4.69    1.92
  -2  -2 -13  236.68    6.91
  -2  -2 -13  227.94    6.69
  -2  -2 -13  219.65    9.25
  -2  -2 -13  234.49    6.81
  -2  -2 -13  224.34    6.88
  -2  -2 -13  224.38    8.80
  -2  -2 -14  434.91   12.01
  -2  -2 -14  420.35   11.78
  -2  -2 -14  425.06   11.87
  -2  -2 -14  420.47   12.00
  -2  -2 -14  449.84   14.78
  -2  -2 -14  416.87   14.18
  -2  -2 -14  414.54   14.77
  -2  -2 -15  328.45    9.45
  -2  -2 -15  314.72    9.30
  -2  -2 -15  320.87   12.01
  -2  -2 -15  328.21    9.22
  -2  -2 -15  324.27    9.47
  -2  -2 -15  301.21   12.05
  -2  -2 -15  316.06   11.66
  -2  -2 -16   57.06    2.71
  -2  -2 -16   56.11    2.74
  -2  -2 -16   58.59    2.51
  -2  -2 -16   50.83    4.16
  -2  -2 -16   57.20    4.38
  -2  -2 -16   54.65    2.58
  -2  -2 -16   52.76    4.42
  -2  -2 -17    4.09    1.30
  -2  -2 -17    4.05    2.24
  -2  -2 -17    4.72    1.47
  -2  -2 -17    5.13    1.12
  -2  -2 -17    6.51    1.56
  -2  -2 -17    3.44    1.42
  -2  -2 -17    3.25    2.19
  -2  -2 -17    3.96    1.43
  -2  -2 -18   94.90    3.72
  -2  -2 -18   85.58    5.57
  -2  -2 -18   99.56    3.68
  -2  -2 -18  101.99    3.86
  -2  -2 -18   94.25    3.31
  -2  -2 -18   93.69    3.74
  -2  -2 -18   97.87    3.66
  -2  -2 -18   86.27    5.46
  -2  -2 -19  101.16    3.82
  -2  -2 -19  101.72    3.75
  -2  -2 -19   97.91    3.35
  -2  -2 -19   99.53    3.81
  -2  -2 -19  108.93    3.83
  -2  -2 -20  194.14    3.46
  -2  -2 -20  201.67    3.40
  -2  -2 -21   33.33    1.84
  -2  -2 -21   34.43    1.87
  -2  -2 -21   32.16    1.43
  -2  -2 -22   23.31    1.24
  -2  -2 -22   27.31    1.41
  -2  -2 -23    7.31    0.76
  -2  -2 -23    6.55    0.85
  -2  -2 -24   57.03    1.84
   2   3 -22    6.75    0.70
   2   3 -22    7.13    0.73
   2   3 -22    6.65    0.68
   2   3 -21   13.19    1.04
   2   3 -21   14.65    1.08
   2   3 -21   12.49    1.10
   2   3 -20  105.18    2.22
   2   3 -20  108.99    2.35
   2   3 -20  107.18    2.34
   2   3 -19  231.00    7.00
   2   3 -19  240.13    7.14
   2   3 -19  239.03    7.05
   2   3 -19  236.99    7.09
   2   3 -19  245.60    6.80
   2   3 -18    7.41    1.31
   2   3 -18    7.62    1.43
   2   3 -18    9.42    1.48
   2   3 -18    9.75    1.44
   2   3 -17  239.40    7.35
  -2  -3  17  240.50   10.62
   2   3 -17  249.60    7.52
   2   3 -17  238.89    7.37
   2   3 -17  251.92    7.47
   2   3 -16   52.00    2.52
   2   3 -16   47.64    2.52
   2   3 -16   50.28    2.62
   2   3 -16   55.32    2.62
  -2  -3  16   46.62    4.69
   2   3 -15    3.64    1.41
   2   3 -15    4.20    1.38
   2   3 -15    6.90    1.45
   2   3 -15    5.00    1.90
  -2  -3  14  257.16    7.79
   2   3 -14  255.37    7.67
  -2  -3  14  271.31   11.04
   2   3 -14  258.80    7.67
   2   3 -14  243.31    9.18
   2   3 -14  258.96    7.83
   2   3 -14  228.14   10.29
   2   3 -13  349.53   10.36
  -2  -3  13  372.55   13.59
  -2  -3  13  357.49   10.34
   2   3 -13  374.16   10.36
   2   3 -13  369.05   10.43
  -2  -3  12  430.71   14.72
   2   3 -12  415.38   11.72
   2   3 -12  417.97   11.64
   2   3 -12  420.97   11.79
   2   3 -12  380.32   14.39
   2   3 -11   27.36    1.65
   2   3 -11   36.95    1.68
  -2  -3  11   31.33    3.28
   2   3 -11   25.21    1.67
   2   3 -11   20.68    2.99
   2   3 -10  175.30    7.72
   2   3 -10  168.44    5.21
   2   3 -10  177.29    5.34
   2   3  -9  197.61    8.16
   2   3  -8 1425.94   38.41
  -2  -3   7  197.60    7.33
   2   3  -7  199.19    6.57
  -2  -3   7  181.94    5.92
  -2  -3   6  554.89   15.77
  -2  -3   6  581.60   17.06
   2   3  -6  592.15   16.34
  -2  -3   5  519.00   14.66
  -2  -3   5  529.09   15.68
   2   3  -5  539.97   15.10
  -2  -3   4 1199.77   31.94
  -2  -3   4 1207.03   32.74
  -2  -3   3  457.09   13.31
  -2  -3   3  464.39   12.74
  -2  -3   2 1392.04   35.78
  -2  -3   2 1279.14   36.12
  -2  -3   2 1386.35   37.09
  -2  -3   1  449.49   13.25
  -2  -3   0  188.62    5.40
  -2  -3  -1   31.12    1.46
  -2  -3  -2 1673.08   43.77
  -2  -3  -3  142.80    4.72
  -2  -3  -3  148.06    4.83
  -2  -3  -3  136.59    4.63
  -2  -3  -3  147.40    4.76
  -2  -3  -4  206.27    6.28
  -2  -3  -4  205.34    6.42
  -2  -3  -4  200.04    6.42
  -2  -3  -4  199.72    6.22
  -2  -3  -5  276.97    8.06
  -2  -3  -5  266.45    8.08
  -2  -3  -5  266.95    8.65
  -2  -3  -5  273.66    8.39
  -2  -3  -6   47.27    2.67
  -2  -3  -6   45.20    2.14
  -2  -3  -6   45.95    2.26
  -2  -3  -7 1345.75   36.56
  -2  -3  -7 1318.11   35.93
  -2  -3  -7 1364.84   35.56
  -2  -3  -8   83.80    3.65
  -2  -3  -8   86.09    4.14
  -2  -3  -8   89.65    3.26
  -2  -3  -9  226.20    7.64
  -2  -3  -9  236.05    8.26
  -2  -3  -9  218.63    8.05
  -2  -3 -10 1121.97   31.07
  -2  -3 -10 1120.78   31.68
  -2  -3 -10 1136.52   31.55
  -2  -3 -11  154.53    4.61
  -2  -3 -11  151.88    6.51
  -2  -3 -11  140.50    4.61
  -2  -3 -11  149.02    6.00
  -2  -3 -11  158.91    6.50
  -2  -3 -12   44.81    3.49
  -2  -3 -12   44.08    2.05
  -2  -3 -12   47.54    3.61
  -2  -3 -12   43.08    1.95
  -2  -3 -12   44.49    1.96
  -2  -3 -12   41.52    2.00
  -2  -3 -12   43.31    1.84
  -2  -3 -12   42.12    3.07
  -2  -3 -12   42.93    1.92
  -2  -3 -13  132.65    4.58
  -2  -3 -13  135.76    4.17
  -2  -3 -13  147.32    4.67
  -2  -3 -13  141.07    4.48
  -2  -3 -13  143.88    4.56
  -2  -3 -13  139.56    4.54
  -2  -3 -13  132.11    6.06
  -2  -3 -13  139.33    6.57
  -2  -3 -13  138.52    6.60
  -2  -3 -14   32.82    1.53
  -2  -3 -14   36.09    2.01
  -2  -3 -14   34.00    1.88
  -2  -3 -14   35.60    1.96
  -2  -3 -14   31.78    1.99
  -2  -3 -14   34.62    2.05
  -2  -3 -14   35.57    3.44
  -2  -3 -14   32.44    3.02
  -2  -3 -14   33.92    3.41
  -2  -3 -15    4.73    1.33
  -2  -3 -15    6.60    0.92
  -2  -3 -15    5.38    1.39
  -2  -3 -15    4.26    2.02
  -2  -3 -15    3.15    2.16
  -2  -3 -15    8.30    2.45
  -2  -3 -15    4.55    1.32
  -2  -3 -15    4.96    1.17
  -2  -3 -16   49.24    2.47
  -2  -3 -16   54.81    4.22
  -2  -3 -16   52.73    2.59
  -2  -3 -16   54.88    2.39
  -2  -3 -16   52.13    2.55
  -2  -3 -16   48.25    1.98
  -2  -3 -16   49.52    4.14
  -2  -3 -17  226.34    7.12
  -2  -3 -17  227.48    7.12
  -2  -3 -17  228.00    7.04
  -2  -3 -17  240.26    7.07
  -2  -3 -17  228.40    6.85
  -2  -3 -17  203.15    9.13
  -2  -3 -17  230.16    9.43
  -2  -3 -18  134.70    4.44
  -2  -3 -18  133.40    4.74
  -2  -3 -18  131.28    4.61
  -2  -3 -18  141.86    4.68
  -2  -3 -19  141.94    5.00
  -2  -3 -19  157.18    5.02
  -2  -3 -19  151.07    4.74
  -2  -3 -20    9.02    1.42
  -2  -3 -20    8.41    1.09
  -2  -3 -20    8.89    1.43
  -2  -3 -21   12.25    1.01
  -2  -3 -21   12.30    1.37
  -2  -3 -21   10.66    1.30
  -2  -3 -21   13.24    1.35
  -2  -3 -22    0.66    0.83
  -2  -3 -22    0.01    0.04
  -2  -3 -22    1.15    0.94
  -2  -3 -22    0.85    0.92
  -2  -3 -22    1.09    0.65
  -2  -3 -23  138.77    2.07
  -2  -3 -23  135.59    1.99
  -2  -3 -24   38.58    1.36
   2   4 -22    1.92    0.41
   2   4 -21  160.60    4.53
   2   4 -21  156.04    4.47
   2   4 -21  158.99    4.60
   2   4 -20    6.98    0.88
   2   4 -20    8.37    1.05
   2   4 -20    8.97    0.99
   2   4 -20    9.90    0.97
   2   4 -19  459.79   12.70
   2   4 -19  451.61   12.65
   2   4 -19  469.79   12.79
   2   4 -19  483.25   12.76
   2   4 -18  197.78    5.99
   2   4 -18  190.51    5.93
   2   4 -18  198.90    6.02
   2   4 -18  190.61    5.87
   2   4 -17  103.90    3.80
   2   4 -17  113.42    3.99
   2   4 -17  112.00    3.97
   2   4 -17  109.00    3.90
   2   4 -16    4.27    1.41
  -2  -4  16    5.68    2.61
   2   4 -16    5.21    1.43
   2   4 -16    5.65    1.46
   2   4 -15   59.67    2.76
   2   4 -15   63.28    2.85
  -2  -4  15   51.99    7.18
  -2  -4  15   57.88    5.06
   2   4 -15   62.88    2.86
  -2  -4  14  232.84    7.04
   2   4 -14  222.77    6.95
   2   4 -14  224.41    6.89
   2   4 -14  215.15    6.82
  -2  -4  14  226.06   10.04
   2   4 -14  207.06    9.82
   2   4 -13  391.80   10.94
   2   4 -13  360.54   10.78
   2   4 -13  388.18   10.76
   2   4 -13  381.89   10.84
  -2  -4  13  390.40   14.28
   2   4 -13  353.41   14.09
  -2  -4  12   29.68    3.60
   2   4 -12   25.85    1.73
   2   4 -12   26.08    1.66
   2   4 -12   25.70    3.70
   2   4 -12   26.05    1.78
   2   4 -12   30.65    1.82
   2   4 -11   21.81    1.51
  -2  -4  11   23.43    3.20
   2   4 -11   22.33    1.59
   2   4 -11   25.94    1.68
   2   4 -11   22.16    1.59
   2   4 -11   27.42    3.60
   2   4 -10   14.95    1.20
  -2  -4  10   16.33    2.83
   2   4 -10   12.47    2.86
   2   4 -10   14.56    1.32
   2   4 -10   15.05    1.31
   2   4  -9  958.69   25.66
  -2  -4   9  968.05   28.48
   2   4  -9  892.68   28.66
   2   4  -9  996.31   25.75
   2   4  -8    4.63    0.87
   2   4  -8    4.09    1.33
  -2  -4   8    3.77    1.89
  -2  -4   8    2.31    1.06
   2   4  -7  112.53    4.45
  -2  -4   7  111.87    5.38
  -2  -4   7  103.04    4.12
  -2  -4   6   49.77    3.35
   2   4  -6   49.07    2.69
  -2  -4   6   42.92    2.44
  -2  -4   5  176.37    5.99
  -2  -4   5  177.58    6.90
  -2  -4   4  311.20   10.22
  -2  -4   3   40.16    2.61
  -2  -4   3   39.68    3.38
  -2  -4   2 1008.70   27.75
  -2  -4   2  954.44   27.00
  -2  -4   1  528.61   15.16
  -2  -4   1  507.54   15.07
  -2  -4   0   84.25    3.63
  -2  -4   0   82.08    2.71
  -2  -4  -1   35.21    1.64
  -2  -4  -2  288.56    8.45
  -2  -4  -3  209.32    6.59
  -2  -4  -4    8.33    1.20
  -2  -4  -5  402.96   11.64
  -2  -4  -5  402.03   11.69
  -2  -4  -5  371.00   10.91
  -2  -4  -6  792.37   21.23
  -2  -4  -6  800.54   21.71
  -2  -4  -6  738.79   20.81
  -2  -4  -7  633.66   17.06
  -2  -4  -7  577.78   16.76
  -2  -4  -7  623.68   17.74
  -2  -4  -8 1476.10   39.45
  -2  -4  -8 1381.21   38.37
  -2  -4  -8 1494.42   38.48
  -2  -4  -9  210.13    6.53
  -2  -4  -9  192.18    6.62
  -2  -4 -10   17.85    1.67
  -2  -4 -11   13.09    2.16
  -2  -4 -11   12.75    1.25
  -2  -4 -11   12.38    0.95
  -2  -4 -11   12.58    1.63
  -2  -4 -11   13.02    2.42
  -2  -4 -12  108.96    3.72
  -2  -4 -12  101.12    3.33
  -2  -4 -12  109.61    5.48
  -2  -4 -12  114.40    5.72
  -2  -4 -12  104.08    3.63
  -2  -4 -12  101.81    4.58
  -2  -4 -13    6.25    2.32
  -2  -4 -13    3.54    2.46
  -2  -4 -13    5.83    0.90
  -2  -4 -13    6.74    1.28
  -2  -4 -14   17.31    1.26
  -2  -4 -14   17.55    1.60
  -2  -4 -14   17.46    3.23
  -2  -4 -14   15.41    2.87
  -2  -4 -15  170.01    7.94
  -2  -4 -15  169.72    5.19
  -2  -4 -15  178.24    5.71
  -2  -4 -16   16.44    1.29
  -2  -4 -16   19.37    1.70
  -2  -4 -16   16.64    1.80
  -2  -4 -16   19.78    1.69
  -2  -4 -16   16.71    3.11
  -2  -4 -17  883.82   24.15
  -2  -4 -17  938.20   24.06
  -2  -4 -17  858.15   23.61
  -2  -4 -17  923.83   24.00
  -2  -4 -17  887.63   27.09
  -2  -4 -18  241.18    9.72
  -2  -4 -18  250.98    7.24
  -2  -4 -18  245.85    7.15
  -2  -4 -18  238.37    7.34
  -2  -4 -18  224.59    6.72
  -2  -4 -19  133.22    4.63
  -2  -4 -19  134.10    4.43
  -2  -4 -19  138.35    4.56
  -2  -4 -20   50.49    2.41
  -2  -4 -20   55.86    2.46
  -2  -4 -20   54.92    2.39
  -2  -4 -20   53.82    2.27
  -2  -4 -21    8.80    1.19
  -2  -4 -21    8.42    0.99
  -2  -4 -21    7.66    1.16
  -2  -4 -21    8.00    1.18
  -2  -4 -22  152.67    4.59
  -2  -4 -22  160.78    4.60
  -2  -4 -22  148.84    4.37
  -2  -4 -22  154.04    4.48
  -2  -4 -23   11.38    0.84
  -2  -4 -23   11.30    0.84
  -2  -4 -23    9.08    0.65
   2   5 -21   72.27    2.22
   2   5 -20  157.88    2.01
   2   5 -20  169.03    2.26
   2   5 -19    2.11    0.75
   2   5 -19    2.02    0.86
   2   5 -19    1.61    0.89
   2   5 -19    1.75    0.66
   2   5 -18  369.97   10.12
   2   5 -18  369.87   10.22
   2   5 -18  373.23   10.19
   2   5 -18  339.32   10.01
   2   5 -18  369.41   10.06
   2   5 -17   17.63    1.42
   2   5 -17   15.92    1.50
   2   5 -17   17.43    1.67
   2   5 -17   15.97    1.43
   2   5 -17   16.38    1.54
   2   5 -16  122.76    4.39
   2   5 -16  128.93    4.26
   2   5 -16  122.28    4.30
   2   5 -16  121.71    4.26
  -2  -5  15   32.16    3.88
  -2  -5  15   28.77    5.84
   2   5 -15   35.91    4.25
   2   5 -15   41.17    2.22
   2   5 -15   40.12    2.18
   2   5 -15   43.10    2.31
   2   5 -14   79.43    3.16
   2   5 -14   76.71    3.21
  -2  -5  14   81.49    5.70
  -2  -5  14   61.97    7.41
   2   5 -14   72.11    3.18
   2   5 -14   66.12    5.53
   2   5 -13   88.43    3.42
   2   5 -13   86.65    3.28
   2   5 -13   86.07    3.44
  -2  -5  13   81.90    5.74
   2   5 -13   85.36    3.41
  -2  -5  13   80.95    8.11
   2   5 -13   88.13    6.17
   2   5 -12   62.84    2.63
   2   5 -12   61.75    2.79
   2   5 -12   59.76    2.76
   2   5 -12   63.30    2.76
  -2  -5  12   58.57    4.86
   2   5 -12   54.96    5.10
  -2  -5  11  122.34    6.83
   2   5 -11  127.86    4.28
   2   5 -11  120.67    4.12
   2   5 -11  121.18    4.30
   2   5 -11  116.34    7.20
   2   5 -11  128.41    4.31
  -2  -5  10  230.03    9.62
   2   5 -10  234.79    6.85
   2   5 -10  215.80    6.60
  -2  -5   9  417.89   14.53
   2   5  -9  403.22   11.42
   2   5  -9  427.66   11.62
   2   5  -9  390.56   14.96
   2   5  -8  599.93   17.87
   2   5  -8  632.15   16.78
  -2  -5   8  639.08   17.93
   2   5  -8  665.54   16.97
  -2  -5   8  677.83   20.02
   2   5  -8  599.03   16.39
  -2  -5   7  109.06    5.69
   2   5  -7  110.90    3.65
  -2  -5   7  101.45    4.42
   2   5  -7  100.68    4.39
  -2  -5   6  241.42    9.35
   2   5  -6  257.01    8.30
  -2  -5   6  249.99    8.31
  -2  -5   5  455.06   14.44
  -2  -5   5  432.00   15.90
  -2  -5   4   62.00    4.69
  -2  -5   4   63.12    3.82
  -2  -5   3  888.52   25.70
  -2  -5   3  919.27   26.62
  -2  -5   2    3.96    1.54
  -2  -5   2    4.46    1.71
  -2  -5   1   57.61    3.27
  -2  -5   1   52.18    2.87
  -2  -5   0   55.21    3.13
  -2  -5   0   49.57    1.90
  -2  -5  -1  936.19   25.09
  -2  -5  -1  872.43   23.76
  -2  -5  -2   44.34    2.80
  -2  -5  -2   48.00    2.25
  -2  -5  -3  279.46    8.58
  -2  -5  -4  143.48    5.24
  -2  -5  -5   57.95    3.08
  -2  -5  -6 1281.97   35.04
  -2  -5  -7    9.21    1.78
  -2  -5  -8  538.72   15.78
  -2  -5  -8  552.71   16.63
  -2  -5  -9   23.77    1.26
  -2  -5  -9   22.82    1.36
  -2  -5 -10   13.61    1.04
  -2  -5 -10   12.31    1.09
  -2  -5 -10   14.16    1.68
  -2  -5 -10   14.28    2.74
  -2  -5 -10   14.97    2.37
  -2  -5 -11  186.44    5.40
  -2  -5 -11  181.10    8.04
  -2  -5 -11  177.06    5.24
  -2  -5 -11  176.46    6.07
  -2  -5 -11  187.56    5.55
  -2  -5 -12    2.71    0.81
  -2  -5 -12    2.06    1.17
  -2  -5 -12    3.33    2.50
  -2  -5 -12    2.67    0.91
  -2  -5 -13   13.02    1.44
  -2  -5 -13   14.92    1.12
  -2  -5 -13   12.95    2.92
  -2  -5 -13   12.98    1.22
  -2  -5 -14   62.78    4.85
  -2  -5 -14   69.10    4.87
  -2  -5 -14   62.27    2.45
  -2  -5 -14   59.95    2.53
  -2  -5 -14   57.58    2.21
  -2  -5 -14   63.60    2.79
  -2  -5 -15  258.91    7.39
  -2  -5 -15  244.84    7.73
  -2  -5 -15  242.66   10.47
  -2  -5 -15  257.65    7.63
  -2  -5 -15  252.58    7.50
  -2  -5 -15  264.75   10.53
  -2  -5 -16 1098.39   30.02
  -2  -5 -16 1151.17   29.92
  -2  -5 -16 1116.46   33.21
  -2  -5 -16 1130.65   29.80
  -2  -5 -16 1118.36   29.62
  -2  -5 -17   35.44    2.29
  -2  -5 -17   36.44    2.06
  -2  -5 -17   41.14    2.27
  -2  -5 -17   38.48    3.95
  -2  -5 -17   37.48    1.87
  -2  -5 -18  351.75    9.96
  -2  -5 -18  349.21   10.16
  -2  -5 -18  341.43    9.98
  -2  -5 -18  370.69   10.08
  -2  -5 -18  343.01    9.69
  -2  -5 -19    0.94    1.24
  -2  -5 -19    2.58    1.17
  -2  -5 -19   -0.02    0.33
  -2  -5 -19    2.28    1.13
  -2  -5 -20   10.65    1.22
  -2  -5 -20   13.07    1.30
  -2  -5 -20   12.91    1.25
  -2  -5 -21   26.67    1.44
  -2  -5 -21   23.54    1.38
  -2  -5 -21   27.55    1.42
  -2  -5 -22   15.93    0.94
  -2  -5 -22   14.74    0.95
  -2  -5 -22   15.11    0.97
  -2  -5 -22   14.29    0.99
  -2  -5 -23   27.50    1.02
  -2  -5 -23   26.90    1.06
   2   6 -20   24.68    0.99
   2   6 -19   17.66    1.03
   2   6 -19   16.86    0.92
   2   6 -18    8.32    0.83
   2   6 -18    8.55    0.97
   2   6 -18    9.28    1.07
   2   6 -18   10.73    1.13
   2   6 -17    0.84    1.06
   2   6 -17    1.22    0.98
   2   6 -17    1.29    0.88
   2   6 -17    0.46    1.10
   2   6 -17    0.02    0.10
   2   6 -16   61.27    2.55
   2   6 -16   60.24    2.36
   2   6 -16   62.79    2.73
   2   6 -16   62.16    2.63
   2   6 -15   17.99    1.63
   2   6 -15   18.97    1.70
   2   6 -15   20.42    1.47
   2   6 -15   21.21    1.83
  -2  -6  14  186.16   11.31
  -2  -6  14  178.76    9.01
   2   6 -14  212.99    6.48
   2   6 -14  209.39    6.57
   2   6 -14  211.50    6.32
   2   6 -14  210.39    6.47
   2   6 -14  182.52    9.51
   2   6 -13  126.97    4.22
   2   6 -13  122.93    4.35
   2   6 -13  124.36    4.34
  -2  -6  13  113.93    6.85
  -2  -6  13  115.64    8.95
   2   6 -13  114.96    7.36
   2   6 -13  116.74    4.12
   2   6 -12   74.80    3.24
  -2  -6  12   68.51    7.12
   2   6 -12   74.22    3.00
   2   6 -12   76.47    3.21
  -2  -6  12   70.30    5.25
   2   6 -12   76.00    3.04
   2   6 -12   82.95    6.22
  -2  -6  11  152.67   10.12
  -2  -6  11  155.05    8.07
   2   6 -11  171.59    5.34
   2   6 -11  174.87    5.37
   2   6 -11  160.32    5.50
   2   6 -11  145.28    8.77
  -2  -6  10  460.44   16.28
   2   6 -10  443.84   17.13
  -2  -6  10  434.89   18.35
   2   6 -10  457.88   12.85
   2   6 -10  456.85   13.04
   2   6 -10  481.50   12.93
   2   6  -9   17.64    1.40
  -2  -6   9   11.34    4.27
  -2  -6   9   16.64    3.03
   2   6  -9   14.85    1.59
   2   6  -9   14.06    3.47
   2   6  -8  225.85    6.48
  -2  -6   8  227.25    9.69
   2   6  -8  230.40    6.86
  -2  -6   8  226.56   11.55
   2   6  -8  249.88    7.12
  -2  -6   8  234.37    8.13
   2   6  -8  219.30   10.43
  -2  -6   7  113.53    7.61
  -2  -6   7  111.21    6.13
   2   6  -7  111.80    3.41
   2   6  -7  102.16    4.41
   2   6  -7  108.03    3.66
  -2  -6   7  106.11    4.88
  -2  -6   6    5.83    1.79
  -2  -6   6    5.73    2.17
  -2  -6   6    6.00    3.41
   2   6  -6    6.79    1.00
   2   6  -6    4.43    1.41
   2   6  -6    5.09    0.84
  -2  -6   6    5.76    1.05
  -2  -6   5  638.72   17.18
   2   6  -5  621.11   18.37
  -2  -6   5  674.27   20.13
  -2  -6   5  656.62   21.16
  -2  -6   4  306.17    8.62
  -2  -6   4  304.04   11.50
   2   6  -4  311.32    8.79
  -2  -6   4  301.23   11.00
   2   6  -3    3.23    0.88
  -2  -6   3    2.93    1.80
  -2  -6   3    0.63    1.90
  -2  -6   2   81.03    4.40
  -2  -6   2   64.07    3.59
  -2  -6   1  767.67   22.54
  -2  -6   0 1113.02   31.31
  -2  -6  -1  638.81   17.52
  -2  -6  -1  545.74   15.53
  -2  -6  -2  118.61    5.34
  -2  -6  -2  117.98    4.28
  -2  -6  -3  284.18    9.56
  -2  -6  -3  266.17    8.52
  -2  -6  -4  390.27   12.52
  -2  -6  -4  383.25   11.74
  -2  -6  -5  722.02   21.35
  -2  -6  -5  731.39   20.83
  -2  -6  -6  143.96    5.88
  -2  -6  -7  630.44   16.84
  -2  -6  -7  622.92   16.74
  -2  -6  -7  665.25   18.98
  -2  -6  -8    1.42    0.81
  -2  -6  -8    2.28    1.77
  -2  -6  -8    1.63    0.81
  -2  -6  -8    1.75    0.79
  -2  -6  -8    1.22    1.60
  -2  -6  -9   88.21    2.99
  -2  -6  -9   93.07    3.13
  -2  -6  -9   94.87    2.98
  -2  -6  -9   89.49    3.14
   2   6   9   89.15    2.98
  -2  -6  -9   93.99    4.42
  -2  -6  -9   92.52    5.04
  -2  -6 -10  366.31   11.05
  -2  -6 -10  342.24    9.62
  -2  -6 -10  346.17    9.57
  -2  -6 -10  335.38    9.43
  -2  -6 -10  360.53   12.32
   2   6  10  337.09    9.39
  -2  -6 -11  186.09    8.59
  -2  -6 -11  198.76    5.90
  -2  -6 -11  200.51    5.99
  -2  -6 -11  197.77    5.76
  -2  -6 -11  210.28    8.63
  -2  -6 -11  183.81    6.82
  -2  -6 -12  289.13   11.37
  -2  -6 -12  287.59    8.17
  -2  -6 -12  289.94    8.46
  -2  -6 -12  292.27    8.34
  -2  -6 -12  315.54   11.48
  -2  -6 -13    1.97    0.89
  -2  -6 -13    1.38    0.87
  -2  -6 -13    3.57    1.04
  -2  -6 -13    2.48    1.10
  -2  -6 -13    1.42    1.25
  -2  -6 -13   -0.18    2.60
  -2  -6 -13    1.93    2.38
  -2  -6 -14   51.91    2.49
  -2  -6 -14   48.07    2.17
  -2  -6 -14   47.31    4.47
  -2  -6 -14   55.50    2.35
  -2  -6 -14   47.88    2.14
  -2  -6 -14   52.33    2.13
  -2  -6 -15   62.50    2.50
  -2  -6 -15   66.47    2.66
  -2  -6 -15   61.88    2.51
  -2  -6 -15   61.98    4.90
  -2  -6 -15   61.05    2.37
  -2  -6 -16  726.52   20.11
  -2  -6 -16  726.23   19.82
  -2  -6 -16  769.55   20.12
  -2  -6 -16  738.84   23.57
  -2  -6 -16  801.07   20.18
  -2  -6 -17  244.50    7.11
  -2  -6 -17  234.40    7.10
  -2  -6 -17  249.72    7.12
  -2  -6 -17  256.22   10.14
  -2  -6 -18   55.89    2.38
  -2  -6 -18   61.28    2.41
  -2  -6 -18   63.71    2.39
  -2  -6 -19   47.65    2.19
  -2  -6 -19   39.92    1.86
  -2  -6 -19   43.82    1.89
  -2  -6 -19   43.31    1.80
  -2  -6 -20   -0.07    0.07
  -2  -6 -20    2.87    0.79
  -2  -6 -20    1.70    0.74
  -2  -6 -20    3.17    1.07
  -2  -6 -21   11.53    1.02
  -2  -6 -21   10.40    0.84
  -2  -6 -21   10.65    0.80
  -2  -6 -22  123.48    3.62
  -2  -6 -22  122.34    3.59
  -2  -6 -23   17.60    0.75
   2   7 -18   30.01    1.20
   2   7 -18   35.47    1.38
   2   7 -17   40.48    1.61
   2   7 -17   40.46    1.71
   2   7 -17   41.14    1.76
   2   7 -16  196.11    5.51
   2   7 -16  195.20    5.65
   2   7 -16  189.41    5.57
   2   7 -15    1.75    1.15
   2   7 -15    2.77    1.11
   2   7 -15    2.94    1.24
   2   7 -14   58.40    2.56
   2   7 -14   56.96    2.65
   2   7 -14   53.35    2.48
   2   7 -13    6.03    1.39
   2   7 -13    4.01    1.35
   2   7 -13    6.62    1.21
  -2  -7  12  135.80    8.79
   2   7 -12  164.58    5.33
   2   7 -12  155.51    5.16
   2   7 -12  156.58    4.82
   2   7 -12  153.58    5.10
  -2  -7  12  124.46    7.30
   2   7 -12  149.90    4.91
   2   7 -12  141.86    8.38
   2   7 -11   79.15    3.07
   2   7 -11   75.04    3.23
   2   7 -11   77.63    2.92
   2   7 -11   76.06    3.26
  -2  -7  11   69.50    5.31
  -2  -7  11   74.81    6.55
   2   7 -11   72.51    6.09
   2   7 -11   77.12    3.31
   2   7 -10  515.04   14.50
  -2  -7  10  531.65   19.56
   2   7 -10  522.52   14.41
   2   7 -10  523.08   14.74
  -2  -7  10  524.51   17.97
   2   7 -10  502.01   19.16
   2   7 -10  555.75   14.87
   2   7  -9  155.76    4.91
   2   7  -9  148.95    8.71
   2   7  -9  155.55    5.04
  -2  -7   9  159.22    7.90
   2   7  -9  155.61    5.24
  -2  -7   9  138.19    8.73
   2   7  -8  261.14    8.09
  -2  -7   8  274.25   11.07
   2   7  -8  270.29    7.91
  -2  -7   8  261.04   11.82
   2   7  -8  273.90   12.19
   2   7  -8  268.42    7.51
  -2  -7   7    1.61    1.81
   2   7  -7    2.35    1.06
   2   7  -7    1.33    0.91
  -2  -7   7    1.44    2.36
  -2  -7   7    3.54    3.10
   2   7  -6  845.37   24.07
  -2  -7   6  954.62   24.13
  -2  -7   6  891.79   27.36
  -2  -7   6  914.40   26.13
  -2  -7   6  855.22   27.66
  -2  -7   6  910.95   23.91
   2   7  -6  917.03   23.89
  -2  -7   5    8.10    2.16
  -2  -7   5    9.84    2.54
  -2  -7   5    9.24    1.29
   2   7  -5    7.02    1.10
  -2  -7   4  443.82   12.29
  -2  -7   4  444.46   15.21
   2   7  -4  448.49   12.19
  -2  -7   3    8.00    1.17
  -2  -7   3    6.00    2.36
   2   7  -3    6.83    1.12
  -2  -7   2  156.72    7.16
  -2  -7   2  156.07    4.84
  -2  -7   1    5.81    2.14
  -2  -7   1    5.19    0.98
  -2  -7   1    7.76    1.10
  -2  -7   0  573.18   17.71
  -2  -7   0  566.37   15.12
  -2  -7   0  548.48   15.05
  -2  -7  -1   62.59    2.42
  -2  -7  -1   66.16    4.26
  -2  -7  -1   64.58    2.46
  -2  -7  -2  275.17    9.97
  -2  -7  -2  265.92    7.58
  -2  -7  -2  267.38    7.63
  -2  -7  -3  400.53   10.97
  -2  -7  -3  380.88   11.81
  -2  -7  -4  170.52    5.14
  -2  -7  -4  191.21    7.60
  -2  -7  -4  178.75    5.30
  -2  -7  -4  175.03    6.38
  -2  -7  -5  520.41   14.12
  -2  -7  -5  533.70   15.78
  -2  -7  -5  534.52   14.24
  -2  -7  -5  517.25   14.15
  -2  -7  -6  540.05   14.68
  -2  -7  -6  537.60   14.67
  -2  -7  -6  546.27   14.75
  -2  -7  -6  538.50   16.54
   2   7   6  556.68   14.73
  -2  -7  -7   15.09    1.27
  -2  -7  -7   15.17    1.21
  -2  -7  -7   13.74    2.24
   2   7   7   15.46    1.28
  -2  -7  -8   12.27    1.23
  -2  -7  -8   14.50    1.22
  -2  -7  -8   14.91    2.52
  -2  -7  -8   17.42    2.62
   2   7   8   16.26    1.28
  -2  -7  -9   31.67    3.09
  -2  -7  -9   30.48    1.68
   2   7   9   31.52    1.65
  -2  -7  -9   32.47    1.69
  -2  -7  -9   31.49    1.70
  -2  -7  -9   33.71    3.26
  -2  -7 -10  401.87   11.10
   2   7  10  385.53   10.90
  -2  -7 -10  385.56   10.92
  -2  -7 -10  403.82   10.85
  -2  -7 -10  398.51   11.06
  -2  -7 -10  407.38   13.89
  -2  -7 -10  408.68   12.84
  -2  -7 -11    6.85    1.89
  -2  -7 -11    4.95    1.24
  -2  -7 -11    3.43    2.70
  -2  -7 -11    5.85    1.16
  -2  -7 -11    8.96    1.31
  -2  -7 -11    4.63    2.40
  -2  -7 -12   57.66    4.80
  -2  -7 -12   60.52    4.72
  -2  -7 -12   68.16    2.80
  -2  -7 -12   63.53    2.55
  -2  -7 -12   63.35    2.67
  -2  -7 -13    2.21    2.56
  -2  -7 -13    2.63    1.24
  -2  -7 -13    2.66    1.15
  -2  -7 -13    3.49    1.30
  -2  -7 -13    2.17    2.43
  -2  -7 -14   35.21    3.92
  -2  -7 -14   32.34    1.77
  -2  -7 -14   31.54    1.93
  -2  -7 -14   30.67    2.02
  -2  -7 -14   32.73    3.80
  -2  -7 -15  268.99   11.16
  -2  -7 -15  293.93    8.51
  -2  -7 -15  279.22    8.10
  -2  -7 -15  308.42   11.56
  -2  -7 -15  293.46    8.36
  -2  -7 -16   11.80    1.41
  -2  -7 -16    9.07    1.14
  -2  -7 -16   12.38    1.62
  -2  -7 -17   92.18    2.54
  -2  -7 -17   90.47    2.23
  -2  -7 -18    3.66    1.03
  -2  -7 -19    0.78    0.78
  -2  -7 -20   -0.01    0.09
  -2  -7 -21   28.83    1.32
  -2  -7 -21   29.71    1.33
  -2  -7 -22    3.43    0.51
  -2  -7 -22    3.21    0.49
   2   8 -17   18.48    0.91
   2   8 -16   25.51    1.16
   2   8 -16   25.72    1.29
   2   8 -16   26.00    1.33
   2   8 -15   24.19    1.38
   2   8 -15   22.49    1.27
   2   8 -15   22.35    1.43
   2   8 -14   10.47    1.19
   2   8 -14   10.98    1.26
   2   8 -14   11.44    1.36
   2   8 -13   27.41    1.80
   2   8 -13   27.71    1.73
   2   8 -13   26.34    1.83
   2   8 -12   40.13    2.14
   2   8 -12   38.31    1.92
   2   8 -12   40.91    2.19
   2   8 -11  244.38    7.15
   2   8 -11  241.96    7.36
   2   8 -11  241.60    7.32
   2   8 -11  239.35    7.45
   2   8 -10   20.22    1.60
   2   8 -10   20.90    1.87
  -2  -8  10   17.48    3.02
   2   8 -10   25.16    2.07
   2   8 -10   21.75    4.29
   2   8  -9  124.02    4.39
   2   8  -9  113.34    4.07
   2   8  -9  128.63    4.54
   2   8  -8  143.41    4.95
   2   8  -8  136.66    4.89
   2   8  -8  138.11    4.63
   2   8  -7   77.76    3.43
   2   8  -7   77.59    3.12
  -2  -8   7   80.31    2.93
  -2  -8   7   76.61    5.40
   2   8  -7   81.93    3.47
   2   8  -7   83.20    2.90
  -2  -8   6  577.91   15.29
   2   8  -6  544.24   15.33
  -2  -8   6  557.24   17.43
  -2  -8   6  555.59   15.12
  -2  -8   6  537.15   18.52
   2   8  -6  557.42   15.11
  -2  -8   5  159.88    5.01
  -2  -8   5  150.86    4.84
   2   8  -5  153.12    4.86
  -2  -8   5  152.62    6.89
  -2  -8   5  148.70    7.62
  -2  -8   4  107.62    3.73
   2   8  -4  103.58    3.66
  -2  -8   4  104.89    5.60
  -2  -8   4   96.96    5.97
  -2  -8   3   33.93    3.65
  -2  -8   3   30.59    1.92
   2   8  -3   32.79    1.91
  -2  -8   2   43.36    2.14
  -2  -8   2   44.44    4.00
   2   8  -2   42.81    2.16
  -2  -8   1  303.74    8.61
   2   8  -1  303.49    8.63
  -2  -8   0    3.24    1.14
  -2  -8   0    4.55    1.24
  -2  -8   0    7.25    2.41
  -2  -8  -1   50.61    2.30
  -2  -8  -1   53.27    2.34
  -2  -8  -1   52.10    4.25
  -2  -8  -2   94.00    3.39
  -2  -8  -2   92.78    5.53
   2   8   2   97.49    3.45
  -2  -8  -2   94.91    3.40
  -2  -8  -3    9.15    1.29
  -2  -8  -3    8.90    1.32
  -2  -8  -3    9.28    2.69
   2   8   3   10.34    1.48
  -2  -8  -4 1120.74   30.32
  -2  -8  -4 1173.02   30.55
   2   8   4 1192.40   30.57
  -2  -8  -5  131.63    4.18
   2   8   5  138.65    4.44
  -2  -8  -5  134.41    4.39
  -2  -8  -5  124.91    5.38
  -2  -8  -6  255.46    7.42
   2   8   6  264.81    7.59
  -2  -8  -6  260.10    7.58
  -2  -8  -6  248.54    9.02
  -2  -8  -7  227.30    6.71
  -2  -8  -7  226.70    6.77
   2   8   7  239.38    6.85
  -2  -8  -7  220.94    8.53
  -2  -8  -7  226.75    6.83
  -2  -8  -8   96.48    3.43
   2   8   8   90.14    3.30
  -2  -8  -8   93.87    5.30
  -2  -8  -8   90.44    3.31
  -2  -8  -8   91.27    3.26
  -2  -8  -8   85.98    4.97
  -2  -8  -9    6.02    2.37
  -2  -8  -9    8.04    1.35
  -2  -8  -9    8.99    1.28
  -2  -8  -9    8.06    1.39
  -2  -8  -9    7.11    2.26
   2   8   9    8.62    1.25
  -2  -8 -10   39.86    2.06
  -2  -8 -10   36.26    3.34
  -2  -8 -10   39.15    2.02
  -2  -8 -10   38.16    1.93
  -2  -8 -10   36.80    3.63
   2   8  10   37.07    1.92
  -2  -8 -11   28.94    3.82
  -2  -8 -11   29.50    1.63
   2   8  11   28.54    1.63
  -2  -8 -11   29.99    1.84
  -2  -8 -11   22.95    2.68
  -2  -8 -11   29.76    1.84
  -2  -8 -11   30.65    3.55
  -2  -8 -12   22.95    3.60
  -2  -8 -12   25.48    3.39
  -2  -8 -12   25.59    1.82
  -2  -8 -12   25.01    1.77
  -2  -8 -12   26.76    1.89
  -2  -8 -13   83.55    3.23
  -2  -8 -13   85.88    3.11
  -2  -8 -13   86.13    5.42
  -2  -8 -13   83.12    3.25
  -2  -8 -14  109.31    3.87
  -2  -8 -14  107.79    3.65
  -2  -8 -14   97.06    6.08
  -2  -8 -14  104.70    6.06
  -2  -8 -14  110.87    3.86
  -2  -8 -15  132.56    4.27
  -2  -8 -15  139.63    4.56
  -2  -8 -15  139.15    4.52
  -2  -8 -16  239.56    7.06
  -2  -8 -16  265.11    7.46
  -2  -8 -16  258.19    7.34
  -2  -8 -17   13.32    1.35
  -2  -8 -17   11.64    1.21
  -2  -8 -18   25.96    1.56
  -2  -8 -18   25.93    1.42
  -2  -8 -19    1.35    0.73
  -2  -8 -19    0.81    0.89
  -2  -8 -20  281.57    2.77
  -2  -8 -20  279.52    2.67
  -2  -8 -21   58.07    1.84
   2   9 -15    3.78    0.64
   2   9 -15    3.70    0.64
   2   9 -14   23.52    1.14
   2   9 -14   25.00    1.29
   2   9 -14   24.87    1.32
   2   9 -13    2.62    0.85
   2   9 -13    3.29    0.93
   2   9 -13    3.31    1.01
   2   9 -12  244.63    7.08
   2   9 -12  249.55    7.17
   2   9 -12  244.28    7.20
   2   9 -11   16.21    1.54
   2   9 -11   17.50    1.26
   2   9 -11   17.17    1.63
   2   9 -11   17.60    1.49
   2   9 -10   17.91    1.66
   2   9 -10   15.36    1.59
   2   9 -10   13.58    1.27
   2   9 -10   14.78    1.74
   2   9  -9    4.98    1.46
   2   9  -9    5.27    1.14
   2   9  -9    3.31    1.48
   2   9  -8   18.13    1.85
   2   9  -8   17.54    1.54
   2   9  -8   17.48    1.90
   2   9  -7  171.76    5.62
   2   9  -7  192.72    6.06
   2   9  -7  183.98    5.99
  -2  -9   7  181.79    5.40
   2   9  -7  174.02    9.62
   2   9  -6   34.50    2.02
  -2  -9   6   33.08    1.92
   2   9  -6   39.65    2.38
  -2  -9   6   29.60    3.60
   2   9  -6   36.96    1.89
   2   9  -6   30.52    3.06
   2   9  -6   35.86    4.89
   2   9  -5    1.58    1.24
  -2  -9   5    0.54    2.25
   2   9  -5    2.10    1.63
  -2  -9   5    0.80    1.30
  -2  -9   5    0.28    2.24
  -2  -9   5    1.63    1.30
   2   9  -5    0.81    3.22
   2   9  -5    2.35    1.24
  -2  -9   4   62.69    2.69
  -2  -9   4   61.18    2.72
  -2  -9   4   62.43    4.51
  -2  -9   4   49.92    4.53
   2   9  -4   63.37    3.07
   2   9  -4   62.18    2.67
  -2  -9   3   36.67    3.72
  -2  -9   3   41.11    2.24
   2   9  -3   43.15    2.25
  -2  -9   2    5.94    2.54
  -2  -9   2    3.84    2.62
   2   9  -2    5.47    1.50
  -2  -9   2    8.34    1.51
  -2  -9   1  100.70    6.11
  -2  -9   1  108.35    3.84
   2   9  -1  102.70    3.85
  -2  -9   0   16.31    1.71
  -2  -9   0   14.89    3.10
  -2  -9  -1    7.14    1.41
  -2  -9  -1    8.90    1.55
  -2  -9  -1    6.16    2.63
  -2  -9  -2  440.15   12.06
   2   9   2  425.69   12.10
  -2  -9  -2  433.39   12.03
  -2  -9  -3  113.07    4.04
  -2  -9  -3  114.67    4.04
   2   9   3  119.78    4.18
  -2  -9  -4  533.66   14.76
  -2  -9  -4  534.70   14.80
   2   9   4  545.82   14.86
   2   9   5  162.77    5.20
  -2  -9  -5  158.56    5.10
  -2  -9  -5  153.31    4.79
  -2  -9  -5  158.11    5.11
  -2  -9  -6    0.16    2.51
  -2  -9  -6    2.45    1.29
  -2  -9  -6    1.98    0.97
   2   9   6    0.35    1.30
  -2  -9  -7   21.07    3.21
  -2  -9  -7   22.10    1.47
  -2  -9  -7   21.74    1.77
   2   9   7   22.36    1.77
  -2  -9  -8   12.18    1.29
  -2  -9  -8   14.74    2.79
  -2  -9  -8   12.70    1.61
  -2  -9  -8   11.92    1.54
  -2  -9  -8   12.69    1.65
   2   9   8   11.83    1.50
  -2  -9  -9  218.90    6.60
  -2  -9  -9  226.45    6.58
  -2  -9  -9  219.64    6.50
  -2  -9  -9  208.29    8.69
  -2  -9  -9  217.99    6.68
   2   9   9  221.91    6.59
  -2  -9 -10   92.66    3.38
  -2  -9 -10   91.94    3.26
  -2  -9 -10   89.25    3.23
  -2  -9 -10   89.74    3.41
  -2  -9 -10   80.04    4.95
   2   9  10   87.18    3.24
  -2  -9 -10   85.70    4.89
  -2  -9 -11   17.45    1.51
  -2  -9 -11   14.42    3.34
  -2  -9 -11   17.86    1.43
  -2  -9 -11   19.38    1.71
  -2  -9 -11   19.05    2.73
  -2  -9 -12  104.47    2.91
  -2  -9 -12  107.70    2.92
  -2  -9 -13    6.52    1.32
  -2  -9 -13    7.38    1.27
  -2  -9 -14  600.76   16.43
  -2  -9 -14  599.32   16.31
  -2  -9 -14  626.28   16.50
  -2  -9 -15   69.13    2.64
  -2  -9 -15   69.62    2.66
  -2  -9 -16   81.29    2.75
  -2  -9 -16   87.51    3.02
  -2  -9 -16   87.45    3.01
  -2  -9 -17    2.31    0.90
  -2  -9 -17   -0.04    0.73
  -2  -9 -17    1.66    0.91
  -2  -9 -17    0.04    0.06
  -2  -9 -18   15.74    1.11
  -2  -9 -18   15.55    0.98
  -2  -9 -18   16.09    1.06
  -2  -9 -19   36.48    1.43
  -2  -9 -19   33.54    1.27
  -2  -9 -19   33.91    1.29
  -2  -9 -20   13.29    0.69
   2  10 -13    2.27    0.59
   2  10 -13    2.02    0.51
   2  10 -12   86.33    2.74
   2  10 -12   79.24    2.54
   2  10 -12   85.32    2.70
   2  10 -11    6.77    0.98
   2  10 -11    6.28    0.89
   2  10 -11    7.20    1.03
   2  10 -10    7.81    1.14
   2  10 -10    7.72    1.10
   2  10  -9   35.57    1.87
   2  10  -9   28.51    1.47
   2  10  -9   31.90    1.77
   2  10  -9   31.07    1.92
   2  10  -8   39.35    2.10
   2  10  -8   34.16    1.71
   2  10  -8   35.18    2.18
  -2 -10   7   57.45    2.18
   2  10  -7   62.18    2.76
   2  10  -7   55.31    2.35
   2  10  -7   60.16    2.85
   2  10  -6   59.42    2.58
   2  10  -6   69.60    3.13
  -2 -10   6   66.57    2.51
   2  10  -6   64.87    3.01
   2  10  -5    4.96    1.24
  -2 -10   5    3.13    1.29
   2  10  -5    3.07    1.58
  -2 -10   4   90.89    3.26
   2  10  -4   91.15    3.72
  -2 -10   4   88.15    3.23
  -2 -10   3   97.12    3.48
   2  10  -3   89.63    3.86
  -2 -10   3   92.22    3.45
  -2 -10   3   88.35    5.16
   2  10  -3   86.65    6.73
   2  10  -3   96.07    3.48
  -2 -10   2  147.24    4.65
  -2 -10   2  135.70    4.58
   2  10  -2  135.41    5.00
   2  10  -2  141.53    4.66
  -2 -10   1    5.81    2.47
  -2 -10   1    9.41    1.66
  -2 -10   1   11.38    1.62
   2  10  -1   11.94    1.67
  -2 -10   1   10.55    2.94
  -2 -10   0   14.93    3.14
  -2 -10   0   23.77    1.93
  -2 -10   0   17.36    3.04
   2  10   0   23.93    1.95
  -2 -10  -1   65.60    4.97
  -2 -10  -1   76.85    3.12
  -2 -10  -2   17.50    3.08
  -2 -10  -2   16.88    1.83
   2  10   2   16.61    1.88
  -2 -10  -3  273.63    7.98
  -2 -10  -3  257.76    7.95
   2  10   3  276.21    8.08
  -2 -10  -4    1.35    1.50
   2  10   4    1.60    1.53
  -2 -10  -4    2.45    1.39
  -2 -10  -5  103.72    6.06
  -2 -10  -5  110.69    4.00
  -2 -10  -5  107.19    3.98
   2  10   5  119.71    4.13
  -2 -10  -6    2.56    1.51
  -2 -10  -6   -0.97    2.43
  -2 -10  -6    1.02    1.57
   2  10   6    2.01    1.43
  -2 -10  -6    0.62    1.35
  -2 -10  -7    1.53    1.39
  -2 -10  -7    0.16    2.51
  -2 -10  -7   -0.47    1.51
   2  10   7    1.03    1.36
  -2 -10  -8  116.94    6.32
  -2 -10  -8  129.73    4.35
  -2 -10  -8  130.92    4.39
   2  10   8  126.60    4.32
  -2 -10  -9    1.05    0.93
  -2 -10  -9    0.61    1.37
  -2 -10  -9    1.90    1.32
  -2 -10  -9    2.05    1.37
  -2 -10 -10    7.76    1.42
  -2 -10 -10    5.53    1.05
  -2 -10 -10    6.03    1.43
  -2 -10 -10    5.35    1.25
  -2 -10 -11   56.86    2.22
  -2 -10 -11   51.74    2.13
  -2 -10 -11   52.92    2.51
  -2 -10 -11   55.09    2.42
  -2 -10 -12  157.36    2.58
  -2 -10 -12  160.80    2.78
  -2 -10 -13  253.43    7.15
  -2 -10 -13  246.22    7.09
  -2 -10 -14   16.44    1.22
  -2 -10 -14   17.88    1.30
  -2 -10 -15  210.35    6.15
  -2 -10 -15  225.47    6.26
  -2 -10 -15  229.78    6.37
  -2 -10 -16    9.42    0.85
  -2 -10 -16    7.63    0.94
  -2 -10 -17   10.10    0.84
  -2 -10 -17    9.92    0.77
  -2 -10 -18   11.22    0.68
   2  11 -10  113.56    3.28
   2  11 -10  107.42    3.30
   2  11  -9   13.99    0.90
   2  11  -9   14.59    1.04
   2  11  -8  113.21    3.73
   2  11  -8  108.53    3.55
   2  11  -7   46.00    2.04
   2  11  -7   45.42    2.13
  -2 -11   6    0.33    0.77
   2  11  -6    2.04    1.18
   2  11  -6    1.43    1.12
   2  11  -5   16.97    1.67
   2  11  -5   16.83    1.56
  -2 -11   5   17.30    1.25
   2  11  -5   13.88    1.16
   2  11  -4  110.32    3.95
  -2 -11   4  112.48    3.49
   2  11  -4  111.34    3.87
   2  11  -3   93.03    3.59
  -2 -11   3   91.95    3.12
  -2 -11   3   94.13    3.18
  -2 -11   2  139.49    4.23
  -2 -11   2  136.37    4.24
   2  11  -2  127.97    4.63
  -2 -11   1    2.10    1.33
  -2 -11   1    1.51    1.38
   2  11  -1    1.70    1.63
  -2 -11   0   76.74    3.09
  -2 -11   0   79.90    3.06
   2  11   0   77.79    3.46
  -2 -11  -1   62.68    2.71
  -2 -11  -1   63.68    2.80
   2  11   1   61.11    3.08
  -2 -11  -2  201.52    6.28
  -2 -11  -2  209.80    6.29
  -2 -11  -3   29.97    2.10
  -2 -11  -3   33.26    2.09
  -2 -11  -4   78.30    3.12
  -2 -11  -5    3.85    1.55
  -2 -11  -5    3.10    1.52
  -2 -11  -6   92.16    3.39
  -2 -11  -6   91.57    3.34
  -2 -11  -6   89.90    3.37
  -2 -11  -7  137.46    4.46
  -2 -11  -7  136.50    4.47
  -2 -11  -7  136.71    4.46
  -2 -11  -8   55.39    2.42
  -2 -11  -8   54.61    2.40
  -2 -11  -9   58.84    2.48
  -2 -11  -9   60.55    2.38
  -2 -11 -10    0.56    1.16
  -2 -11 -10    1.81    1.16
  -2 -11 -10    1.23    0.95
  -2 -11 -11  100.82    2.25
  -2 -11 -11  102.83    2.14
  -2 -11 -12    4.86    1.05
  -2 -11 -12    5.13    1.06
  -2 -11 -13  234.73    6.62
  -2 -11 -13  241.68    6.75
  -2 -11 -14   25.99    1.21
  -2 -11 -15   42.00    1.37
  -2 -11 -15   37.76    1.36
  -2 -11 -16    0.59    0.50
   2  12  -7   43.70    1.47
   2  12  -6   11.59    0.90
   2  12  -6   12.80    0.86
   2  12  -6   11.35    0.71
   2  12  -5   17.40    1.03
   2  12  -5   18.65    1.10
   2  12  -5   18.71    1.16
   2  12  -4    1.84    0.93
  -2 -12   4    2.10    0.66
   2  12  -4    1.15    0.83
   2  12  -3  103.77    3.57
  -2 -12   3  110.06    3.28
   2  12  -3  106.59    3.53
  -2 -12   2    1.11    0.92
   2  12  -2    2.36    1.04
   2  12  -2    1.72    1.09
   2  12  -1   18.95    1.58
  -2 -12   1   20.37    1.37
   2  12   0  164.97    5.38
  -2 -12   0  175.69    5.05
  -2 -12   0  169.83    5.07
  -2 -12  -1   55.32    2.21
  -2 -12  -1   56.26    2.26
   2  12   1   53.49    2.54
  -2 -12  -2  170.46    5.00
   2  12   2  158.53    5.31
  -2 -12  -2  168.48    5.03
  -2 -12  -3   89.50    3.09
   2  12   3   89.20    3.42
  -2 -12  -3   91.23    3.14
   2  12   4    6.65    1.40
  -2 -12  -4    5.75    1.19
  -2 -12  -5   30.21    1.63
  -2 -12  -5   29.93    1.67
  -2 -12  -6   18.78    1.40
  -2 -12  -6   16.91    1.39
  -2 -12  -7   88.79    2.93
  -2 -12  -7   83.52    2.87
  -2 -12  -8    3.70    0.92
  -2 -12  -9    8.99    0.88
  -2 -12 -10   -0.04    0.09
  -2 -12 -11   38.93    1.53
  -2 -12 -12  124.54    3.57
  -2 -12 -13    3.76    0.48
  -2 -13   1   44.30    1.41
   2  13  -1   42.57    1.53
   2  13   0    6.52    0.73
  -2 -13   0    8.55    0.67
   2  13   1  137.38    4.00
  -2 -13  -1  160.12    3.88
  -2 -13  -2    2.51    0.64
   2  13   2    1.42    0.58
   2  13   2    2.56    0.70
  -2 -13  -3   47.51    1.62
   2  13   3   45.01    1.80
  -2 -13  -3   48.09    1.67
  -2 -13  -4   40.01    1.45
   2  13   4   38.74    1.64
  -2 -13  -5   12.43    0.81
  -2 -13  -5   13.14    0.82
   2  13   5   12.29    0.96
  -2 -13  -6    1.55    0.57
   2  13   6    1.47    0.67
  -2 -13  -6    1.69    0.56
   2  13   7    0.67    0.58
  -2 -13  -7    1.10    0.45
  -2 -13  -7    0.01    0.51
   2  13   8   20.98    1.03
  -2 -13  -8   22.54    0.93
  -3  11  10   76.26    2.32
  -3  11   9    8.46    0.81
   3 -11  -8   98.67    2.81
  -3  11   7   10.11    1.03
  -3  11   6    3.04    0.94
  -3  11   5  145.26    4.42
  -3  11   4    2.40    0.99
  -3  11   3  177.29    5.22
  -3  11   2   28.70    1.48
  -3  11   1    3.13    0.85
  -3  11   0    1.54    0.81
  -3  11  -1  136.50    4.02
  -3  11  -2  113.86    3.37
  -3  11  -3   23.58    1.02
   3 -10 -14   10.81    0.63
   3 -10 -13   31.03    1.22
   3 -10 -12   16.64    0.97
  -3  10  12   13.52    1.03
   3 -10 -11   75.91    2.43
  -3  10  11   71.64    2.61
  -3  10  10  143.92    4.63
   3 -10 -10  153.79    4.38
   3 -10  -9  257.44    7.11
  -3  10   9  254.08    7.45
   3 -10  -8   73.56    2.53
   3 -10  -7  130.98    3.96
   3 -10  -6    6.34    1.00
  -3  10   6    5.18    1.53
  -3  10   5   14.30    1.56
  -3  10   5   15.90    1.76
   3 -10  -5   15.89    1.18
  -3  10   4   25.75    1.83
   3 -10  -4   30.96    1.44
  -3  10   4   27.35    2.04
  -3  10   3   30.76    1.88
  -3  10   3   30.16    2.08
  -3  10   2   22.94    1.69
  -3  10   2   29.21    2.02
  -3  10   1    7.82    1.25
  -3  10   1   10.52    1.56
  -3  10   0   30.87    1.95
  -3  10   0   29.17    1.69
  -3  10  -1    1.01    0.96
  -3  10  -1    1.08    1.24
  -3  10  -2   19.10    1.32
  -3  10  -2   21.78    1.53
  -3  10  -3    1.21    1.07
  -3  10  -3    0.93    0.80
  -3  10  -4   10.85    1.25
  -3  10  -4   11.68    1.01
  -3  10  -5    6.72    1.00
  -3  10  -6    9.76    0.95
  -3  10  -7   14.62    0.94
  -3  10  -8   18.04    0.83
  -3  10  -9   10.06    0.68
   3  -9 -16   33.22    1.22
   3  -9 -16   28.96    1.11
   3  -9 -15    9.13    0.87
   3  -9 -15    9.45    0.75
   3  -9 -14    3.85    0.72
   3  -9 -14    4.52    0.91
   3  -9 -13   17.77    1.24
  -3   9  13   14.95    1.25
   3  -9 -13   15.77    1.05
   3  -9 -12    6.96    0.92
  -3   9  12    5.04    1.26
   3  -9 -12    7.44    1.15
   3  -9 -11  294.46    8.17
   3  -9 -11  287.19    8.03
   3  -9 -10   13.28    1.41
   3  -9 -10   11.39    1.10
   3  -9  -9  299.59    8.33
   3  -9  -9  290.10    8.16
   3  -9  -8  113.32    3.68
   3  -9  -8  126.69    3.93
   3  -9  -7    9.96    1.37
  -3   9   7    8.74    1.41
   3  -9  -6   30.20    1.75
  -3   9   6   23.52    1.79
   3  -9  -5   45.61    2.06
  -3   9   5   40.40    2.13
   3  -9  -4    5.49    1.21
  -3   9   4    7.04    1.98
   3  -9  -3   21.01    1.49
  -3   9   3   19.20    2.22
   3  -9  -2   32.70    1.70
  -3   9   2   36.61    2.55
  -3   9   1   46.40    2.64
  -3   9   1   48.21    2.75
  -3   9   0   88.64    3.63
  -3   9   0   89.92    3.70
  -3   9  -1  144.59    4.92
  -3   9  -1  135.21    4.81
  -3   9  -2    2.17    1.30
  -3   9  -2    2.42    1.50
  -3   9  -3   24.44    1.87
  -3   9  -3   28.01    1.96
  -3   9  -4   22.20    1.71
  -3   9  -5  141.54    4.69
  -3   9  -5  153.29    4.93
  -3   9  -6  150.79    4.72
  -3   9  -6  135.99    4.42
  -3   9  -7    2.86    1.15
  -3   9  -7    3.76    0.90
  -3   9  -8   13.59    1.24
  -3   9  -9    3.21    0.85
  -3   9 -10  107.16    3.27
  -3   9 -11    0.22    0.67
  -3   9 -11    0.94    0.48
  -3   9 -12   46.09    1.58
   3  -8 -18    3.34    0.57
   3  -8 -18    3.98    0.57
   3  -8 -17    0.90    0.64
   3  -8 -16    5.69    0.87
   3  -8 -15   30.04    1.59
   3  -8 -15   28.79    1.49
   3  -8 -14   29.70    1.61
   3  -8 -14   28.51    1.48
   3  -8 -13   83.06    3.00
   3  -8 -13   80.39    2.89
  -3   8  13   79.07    2.92
   3  -8 -12   39.64    1.94
  -3   8  12   39.44    2.03
   3  -8 -12   40.16    2.09
   3  -8 -11  169.12    5.16
  -3   8  11  166.84    5.24
   3  -8 -11  158.29    5.03
   3  -8 -10  111.64    3.83
  -3   8  10  109.16    3.93
   3  -8 -10  110.64    3.70
  -3   8   9    0.39    1.33
   3  -8  -9    2.68    1.36
   3  -8  -9    0.61    1.04
   3  -8  -8   13.78    1.55
  -3   8   8   10.25    2.34
   3  -8  -8   13.54    1.32
  -3   8   8   10.61    1.66
  -3   8   7    1.26    1.44
   3  -8  -7    0.27    0.99
   3  -8  -7   -0.46    1.29
  -3   8   7    0.87    1.92
   3  -8  -6   24.56    1.76
  -3   8   6   27.00    1.97
  -3   8   6   21.44    3.05
   3  -8  -6   25.92    1.52
  -3   8   5    2.89    1.49
   3  -8  -5    2.03    1.24
  -3   8   5    1.67    2.17
   3  -8  -4    1.86    1.22
  -3   8   4    2.45    2.29
   3  -8  -3  125.39    4.00
  -3   8   3  114.48    6.22
  -3   8   3  116.72    4.38
   3  -8  -2    6.58    1.22
  -3   8   2    5.98    1.44
  -3   8   2    3.68    2.30
  -3   8   1  667.91   18.10
  -3   8   1  634.11   17.74
  -3   8   0   58.40    3.04
  -3   8   0   48.62    2.44
  -3   8   0   54.59    4.22
  -3   8  -1  355.13   10.07
  -3   8  -1  339.73    9.95
  -3   8  -1  316.85    9.53
  -3   8  -1  328.17   11.97
  -3   8  -2   41.75    2.57
  -3   8  -2   42.90    2.60
  -3   8  -2   41.67    3.74
  -3   8  -3   85.54    3.63
  -3   8  -3   93.43    3.67
  -3   8  -3   83.77    4.96
  -3   8  -4   58.18    2.78
  -3   8  -4   57.53    2.86
  -3   8  -4   60.21    4.09
  -3   8  -5    1.97    1.41
  -3   8  -5    2.76    1.39
  -3   8  -6   59.36    2.79
  -3   8  -6   64.41    2.99
  -3   8  -7    2.10    1.28
  -3   8  -7    1.61    1.43
  -3   8  -7    1.56    1.22
  -3   8  -8    4.04    1.14
  -3   8  -8    4.99    1.41
  -3   8  -9   69.04    2.75
  -3   8  -9   61.82    2.41
  -3   8 -10   26.09    1.64
  -3   8 -11  169.74    5.08
  -3   8 -12    3.46    1.03
  -3   8 -12    3.59    0.82
  -3   8 -13    9.09    0.77
  -3   8 -13   11.08    1.03
  -3   8 -14   71.59    2.28
   3  -7 -20    2.68    0.46
   3  -7 -19    8.51    0.74
   3  -7 -19    8.92    0.78
   3  -7 -19    8.92    0.67
   3  -7 -18   33.18    1.46
   3  -7 -18   32.09    1.37
   3  -7 -18   32.38    1.48
   3  -7 -17  150.68    4.56
   3  -7 -17  158.06    4.68
   3  -7 -17  160.10    4.66
   3  -7 -16   29.52    1.63
  -3   7  16   27.54    1.40
   3  -7 -16   27.44    1.45
   3  -7 -15    9.55    1.10
  -3   7  15   10.97    1.17
   3  -7 -15   10.94    1.31
   3  -7 -14   12.47    1.59
  -3   7  14   11.78    1.33
   3  -7 -14   10.76    1.17
   3  -7 -14   13.37    1.42
   3  -7 -13   36.52    1.97
   3  -7 -13   38.41    2.15
  -3   7  13   36.25    2.04
   3  -7 -12  242.24    7.24
  -3   7  12  245.71    7.35
   3  -7 -12  258.10    7.34
   3  -7 -11    2.03    1.18
   3  -7 -11    3.38    1.43
  -3   7  11    2.97    1.42
   3  -7 -11    1.12    2.26
   3  -7 -10   43.60    2.24
  -3   7  10   42.09    2.34
   3  -7 -10   44.44    2.14
  -3   7   9   12.13    1.60
   3  -7  -9   13.99    1.60
  -3   7   9   11.95    2.28
   3  -7  -9   15.04    1.40
   3  -7  -8    5.13    1.11
   3  -7  -8    2.18    1.29
  -3   7   8    3.00    1.43
  -3   7   8    1.26    1.88
   3  -7  -7  301.75    8.52
  -3   7   7  305.27    8.82
   3  -7  -7  298.81    8.60
  -3   7   7  278.21   10.78
  -3   7   6   77.78    3.15
   3  -7  -6   80.48    3.00
  -3   7   6   73.23    4.73
   3  -7  -6   76.45    2.82
   3  -7  -5   44.75    2.09
  -3   7   5   40.82    2.24
  -3   7   5   38.35    3.58
  -3   7   4    1.31    2.16
   3  -7  -4    1.44    1.12
   3  -7  -3  295.23    8.28
  -3   7   3  274.50   10.73
  -3   7   2  477.77   12.97
   3  -7  -2  460.46   12.68
  -3   7   2  450.63   15.37
  -3   7   1  231.15    6.88
   3  -7  -1  227.04    6.60
  -3   7   1  229.02    7.15
  -3   7   0  750.20   20.42
  -3   7  -1  119.25    4.50
  -3   7  -1  121.45    4.27
  -3   7  -1  116.44    6.08
  -3   7  -2  159.82    5.48
  -3   7  -2  153.99    7.04
  -3   7  -2  153.13    5.12
  -3   7  -2  156.96    5.40
  -3   7  -3   79.76    3.43
  -3   7  -3   73.52    3.03
  -3   7  -3   73.32    3.33
  -3   7  -3   72.77    4.65
  -3   7  -4   37.19    2.34
  -3   7  -4   35.95    2.31
  -3   7  -4   31.68    1.94
  -3   7  -5  274.93    9.95
  -3   7  -5  257.14    7.88
  -3   7  -5  289.08    8.34
  -3   7  -5  265.63    8.10
  -3   7  -6    7.34    1.57
  -3   7  -6    5.89    1.20
  -3   7  -6    7.09    1.48
  -3   7  -6    4.61    1.99
  -3   7  -7   40.73    2.41
  -3   7  -7   36.61    1.97
  -3   7  -7   39.73    2.40
  -3   7  -8   77.47    3.23
  -3   7  -8   84.87    3.47
  -3   7  -8   82.68    3.42
  -3   7  -9  198.98    6.17
  -3   7  -9  186.07    5.92
  -3   7 -10  240.09    6.98
  -3   7 -10  216.25    6.65
  -3   7 -11   59.44    2.34
  -3   7 -11   65.04    2.66
  -3   7 -12   55.67    2.35
  -3   7 -13    9.24    1.35
  -3   7 -13    8.69    1.10
  -3   7 -14    0.35    0.77
  -3   7 -14    0.90    0.64
  -3   7 -14    0.93    0.99
  -3   7 -15   22.11    1.21
  -3   7 -15   18.20    0.97
  -3   7 -16    1.13    0.52
   3  -6 -21   14.14    0.70
   3  -6 -20    9.21    0.75
   3  -6 -20    9.55    0.79
   3  -6 -19  121.49    3.71
   3  -6 -19  121.65    3.64
   3  -6 -19  120.83    3.70
   3  -6 -18   26.80    1.54
   3  -6 -18   27.76    1.50
   3  -6 -17  154.15    4.83
   3  -6 -17  157.30    4.79
   3  -6 -16   16.73    1.50
  -3   6  16   15.21    1.63
  -3   6  16   14.88    1.29
   3  -6 -15   37.95    2.04
  -3   6  15   36.05    2.24
  -3   6  15   35.14    1.90
   3  -6 -14  158.70    5.04
  -3   6  14  154.46    5.00
  -3   6  14  159.00    5.33
   3  -6 -14  143.72    7.45
  -3   6  13  347.04   10.00
  -3   6  13  338.94    9.73
   3  -6 -13  346.63    9.72
   3  -6 -12  114.18    3.96
  -3   6  12  114.73    4.06
  -3   6  12  115.59    4.28
   3  -6 -11  254.90    7.56
  -3   6  11  257.61    7.70
  -3   6  11  261.52    7.89
   3  -6 -10    5.40    1.23
  -3   6  10    3.94    1.88
  -3   6   9    3.48    1.33
   3  -6  -9    3.48    1.12
  -3   6   9    5.54    1.91
   3  -6  -8  784.77   21.08
  -3   6   8  798.75   21.40
  -3   6   8  798.79   21.30
  -3   6   8  768.61   23.33
   3  -6  -7   14.72    1.26
  -3   6   7   15.90    1.60
  -3   6   7   15.24    1.53
  -3   6   7   17.13    2.52
   3  -6  -6  612.52   16.78
  -3   6   6  638.45   17.11
  -3   6   6  638.17   17.07
  -3   6   6  623.37   19.23
  -3   6   5   14.19    2.42
  -3   6   5   15.07    1.44
  -3   6   5   16.88    1.49
   3  -6  -5   17.46    1.37
   3  -6  -5   17.04    1.19
   3  -6  -4   16.84    1.28
  -3   6   4   18.51    2.62
  -3   6   3   21.04    1.55
   3  -6  -3   19.42    1.33
  -3   6   3   22.46    2.83
   3  -6  -2  365.76   10.19
  -3   6   2  378.81   10.44
  -3   6   2  381.79   12.68
  -3   6   1  214.82    6.27
   3  -6  -1  205.16    6.02
  -3   6   1  218.17    8.37
  -3   6   0   46.30    2.34
  -3   6   0   42.67    1.99
  -3   6  -1   56.94    2.60
  -3   6  -1   60.32    4.00
  -3   6  -1   54.64    2.27
  -3   6  -2   76.24    4.63
  -3   6  -2   83.52    3.40
  -3   6  -2   82.56    3.22
  -3   6  -3   48.46    2.55
  -3   6  -3   53.87    2.42
  -3   6  -3   51.92    2.62
  -3   6  -3   47.92    3.66
  -3   6  -4  275.08    8.12
  -3   6  -4  259.32    7.95
  -3   6  -4  260.94    7.82
  -3   6  -4  261.37    9.69
  -3   6  -5   36.62    2.18
  -3   6  -5   31.67    3.05
  -3   6  -5   30.86    1.92
  -3   6  -5   31.09    2.07
  -3   6  -6   27.29    2.04
  -3   6  -6   30.06    1.85
  -3   6  -6   26.47    1.93
  -3   6  -6   29.21    2.90
  -3   6  -7   36.03    2.32
  -3   6  -7   31.15    2.95
  -3   6  -7   32.69    1.97
  -3   6  -8  378.33   14.50
  -3   6  -8  404.27   11.40
  -3   6  -8  395.99   11.44
  -3   6  -8  414.03   11.51
  -3   6  -8  376.15   11.11
  -3   6  -9   74.80    3.23
  -3   6  -9   63.37    5.23
  -3   6  -9   66.69    2.94
  -3   6  -9   70.56    2.85
  -3   6  -9   73.00    3.15
  -3   6  -9   69.77    3.14
  -3   6 -10  251.03   10.84
  -3   6 -10  231.87    7.41
  -3   6 -10  248.46    7.38
  -3   6 -10  265.28    7.78
  -3   6 -10  257.42    7.67
  -3   6 -11   40.12    2.22
  -3   6 -11   34.39    1.98
  -3   6 -12   16.11    1.62
  -3   6 -12   14.28    1.31
  -3   6 -13   98.32    3.53
  -3   6 -14   27.67    1.88
  -3   6 -14   23.54    1.58
  -3   6 -14   27.17    1.56
  -3   6 -15   16.24    1.43
  -3   6 -15   18.48    1.25
  -3   6 -15   15.06    1.16
  -3   6 -15   18.03    1.19
  -3   6 -16    2.24    0.67
  -3   6 -16    1.51    0.73
  -3   6 -16    1.43    0.56
  -3   6 -16    2.07    0.90
  -3   6 -17   14.58    0.79
  -3   6 -17   17.75    1.00
  -3   6 -18   15.57    0.78
   3  -5 -22  207.98    5.63
   3  -5 -22  207.63    5.58
   3  -5 -21    0.82    0.50
   3  -5 -21    0.97    0.61
   3  -5 -21    0.51    0.46
   3  -5 -21    0.58    0.65
   3  -5 -20    5.95    0.83
   3  -5 -19   14.81    1.18
  -3   5  18   67.29    2.86
   3  -5 -18   73.62    2.74
   3  -5 -17   33.33    1.96
  -3   5  17   33.96    2.08
  -3   5  16    1.64    1.04
   3  -5 -16    1.28    1.29
  -3   5  16    0.50    1.38
   3  -5 -15  138.31    4.53
  -3   5  15  130.79    4.40
  -3   5  15  134.85    4.73
   3  -5 -15  121.87    6.78
  -3   5  14   88.12    3.37
   3  -5 -14   96.58    3.47
  -3   5  14   88.83    3.65
  -3   5  13  883.68   23.53
  -3   5  13  889.20   23.75
   3  -5 -13  814.83   26.74
  -3   5  12  425.79   12.13
   3  -5 -12  451.72   14.58
  -3   5  12  436.68   12.35
  -3   5  11  136.98    4.61
  -3   5  11  142.04    4.79
   3  -5 -11  136.76    6.38
  -3   5  10  651.37   17.11
  -3   5  10  618.21   17.17
   3  -5 -10  616.39   19.08
  -3   5  10  596.87   18.58
  -3   5   9   40.69    2.09
   3  -5  -9   43.80    3.28
  -3   5   9   38.34    3.05
  -3   5   8  229.35    8.60
  -3   5   8  240.51    7.06
   3  -5  -8  236.42    8.45
   3  -5  -7   32.83    1.59
  -3   5   7   32.28    1.78
  -3   5   7   30.34    1.77
  -3   5   7   35.37    2.90
  -3   5   6  155.17    4.87
  -3   5   6  158.97    4.92
   3  -5  -6  152.49    4.65
  -3   5   6  159.26    6.48
  -3   5   5   28.99    2.69
   3  -5  -5   24.17    1.28
  -3   5   5   29.39    1.60
  -3   5   5   24.96    1.53
  -3   5   4  166.15    5.08
  -3   5   4  169.95    6.76
  -3   5   3  557.53   15.04
  -3   5   3  580.01   17.09
  -3   5   3  552.95   15.07
  -3   5   2    3.10    0.88
  -3   5   2    6.47    0.90
  -3   5   2    4.37    1.85
  -3   5   1   76.00    2.71
  -3   5   1   82.39    4.31
  -3   5   0    5.97    0.91
  -3   5  -1   11.98    2.16
  -3   5  -1    9.74    0.97
  -3   5  -1   10.69    1.27
  -3   5  -1   10.99    1.84
  -3   5  -2  617.44   18.84
  -3   5  -2  589.39   18.20
  -3   5  -2  672.79   17.29
  -3   5  -2  669.58   17.19
  -3   5  -2  609.13   16.78
  -3   5  -2  595.03   18.83
  -3   5  -3    3.84    1.07
  -3   5  -3    4.54    1.26
  -3   5  -3    4.52    0.78
  -3   5  -3    2.74    1.82
  -3   5  -3    2.83    1.36
  -3   5  -3    1.70    1.73
  -3   5  -4  138.22    4.58
  -3   5  -4  136.55    4.42
  -3   5  -4  131.81    6.41
  -3   5  -4  130.99    4.47
  -3   5  -4  130.33    5.67
  -3   5  -4  123.77    5.73
  -3   5  -5   97.23    3.53
  -3   5  -5   92.65    4.76
  -3   5  -5   85.59    3.35
  -3   5  -5   92.81    3.35
  -3   5  -5   89.91    4.67
  -3   5  -6   71.92    2.92
  -3   5  -6   71.42    4.11
  -3   5  -6   72.73    3.01
  -3   5  -6   73.07    2.87
  -3   5  -6   71.73    4.31
  -3   5  -7   10.60    1.36
  -3   5  -7   11.21    1.46
  -3   5  -7   11.85    1.33
  -3   5  -7    8.51    2.15
  -3   5  -7    9.98    2.00
  -3   5  -8  356.78   10.58
  -3   5  -8  385.67   13.06
  -3   5  -8  364.06   10.40
  -3   5  -8  385.84   10.67
  -3   5  -8  348.39   11.62
  -3   5  -8  359.03   10.50
  -3   5  -9   10.44    3.13
  -3   5  -9    9.73    1.56
  -3   5  -9    8.12    1.63
  -3   5  -9   10.67    1.39
  -3   5  -9   10.69    1.59
  -3   5  -9   10.48    2.50
  -3   5  -9    9.86    1.45
  -3   5 -10   87.55    3.53
  -3   5 -10   84.20    6.07
  -3   5 -10   86.27    3.51
  -3   5 -10   80.20    3.28
  -3   5 -10   84.70    3.29
  -3   5 -10   82.39    3.37
  -3   5 -10   85.10    5.27
  -3   5 -11  154.38    8.40
  -3   5 -11  151.29    5.04
  -3   5 -11  135.21    4.83
  -3   5 -11  152.61    7.44
  -3   5 -11  159.11    5.20
  -3   5 -11  148.30    4.89
  -3   5 -12  269.89   11.73
  -3   5 -12  275.79    8.05
  -3   5 -12  266.42    7.94
  -3   5 -12  247.89    7.73
  -3   5 -12  280.72   10.87
  -3   5 -13  197.64    9.71
  -3   5 -13  209.50    6.30
  -3   5 -13  211.78    6.41
  -3   5 -13  189.51    6.04
  -3   5 -14  155.72    4.98
  -3   5 -14  166.37    5.14
  -3   5 -14  169.55    5.30
  -3   5 -15   15.50    1.44
  -3   5 -15   19.73    1.74
  -3   5 -15   17.82    1.64
  -3   5 -16   20.23    1.41
  -3   5 -16   19.45    1.58
  -3   5 -16   18.89    1.35
  -3   5 -17   50.85    2.02
  -3   5 -17   56.97    2.21
  -3   5 -17   54.38    2.02
  -3   5 -18  329.82    8.51
  -3   5 -18  359.46    8.53
  -3   5 -18  289.00    8.27
  -3   5 -18  270.51    8.26
  -3   5 -18  325.89    8.45
  -3   5 -19   13.39    0.83
  -3   5 -19   14.12    0.76
   3  -4 -22   48.21    1.62
   3  -4 -22   49.12    1.63
   3  -4 -21    5.79    0.82
   3  -4 -21    5.07    0.66
   3  -4 -20    1.47    0.93
  -3   4  20    0.74    0.90
  -3   4  19   21.51    1.63
  -3   4  18   30.42    1.95
   3  -4 -18   27.29    1.55
  -3   4  17    2.60    1.38
   3  -4 -17    2.74    1.01
  -3   4  16    3.80    1.13
   3  -4 -16    3.66    2.27
  -3   4  16    2.02    1.44
   3  -4 -16    1.86    1.01
   3  -4 -16    1.15    2.26
   3  -4 -15   58.92    4.40
  -3   4  15   54.34    2.42
   3  -4 -15   51.02    2.27
  -3   4  15   52.00    2.68
   3  -4 -15   47.17    4.28
  -3   4  14  644.16   17.01
  -3   4  14  623.60   16.76
   3  -4 -14  670.90   19.94
   3  -4 -14  579.30   16.58
   3  -4 -14  597.51   19.84
   3  -4 -13   46.81    3.96
  -3   4  13   46.94    2.42
  -3   4  13   44.02    2.22
  -3   4  12  343.85    9.96
  -3   4  12  339.97    9.81
   3  -4 -12  362.21   12.43
  -3   4  11  243.84    7.43
   3  -4 -11  264.37    9.79
  -3   4  11  255.69    7.57
  -3   4  11  257.35    7.58
  -3   4  10    1.59    1.09
  -3   4  10    2.20    1.06
   3  -4 -10    2.40    1.98
  -3   4  10    3.19    1.21
  -3   4  10    3.62    1.44
   3  -4  -9    5.52    1.94
  -3   4   9    4.14    1.48
  -3   4   9    5.24    1.06
   3  -4  -9    4.42    1.64
  -3   4   9    3.89    1.13
   3  -4  -8   12.01    1.84
  -3   4   8   10.97    1.17
   3  -4  -8    9.10    1.88
  -3   4   8   11.20    1.23
  -3   4   8   11.44    1.77
   3  -4  -7  129.04    5.25
  -3   4   7  122.77    3.97
  -3   4   7  124.15    3.99
   3  -4  -7  117.90    4.93
  -3   4   7  121.11    3.96
  -3   4   7  125.59    5.24
  -3   4   6   36.32    1.68
   3  -4  -6   31.40    2.33
   3  -4  -6   36.31    2.52
  -3   4   6   32.76    2.57
  -3   4   6   38.41    1.72
  -3   4   5  436.83   12.05
   3  -4  -5  452.45   13.15
  -3   4   5  449.42   13.58
   3  -4  -4  147.46    5.24
  -3   4   4  153.74    5.92
   3  -4  -3  358.11   10.70
  -3   4   3  400.62   11.85
  -3   4   2  486.32   14.67
  -3   4   1   99.45    4.49
  -3   4   0  230.35    7.70
  -3   4  -1   93.50    4.14
  -3   4  -2  847.82   23.88
  -3   4  -2  819.53   23.91
  -3   4  -2  867.50   24.19
  -3   4  -3  440.25   13.79
  -3   4  -3  417.94   13.15
  -3   4  -3  421.77   13.24
  -3   4  -4   29.75    2.57
  -3   4  -4   35.04    1.73
  -3   4  -4   36.19    3.26
  -3   4  -4   38.30    1.85
  -3   4  -4   33.29    1.78
  -3   4  -4   33.72    2.70
  -3   4  -5   87.85    3.15
  -3   4  -5   82.39    4.45
  -3   4  -5   84.45    4.20
  -3   4  -5   78.78    3.03
  -3   4  -5   87.89    3.07
  -3   4  -6   94.58    4.50
  -3   4  -6   92.35    3.38
  -3   4  -6   98.78    3.44
  -3   4  -6   96.91    5.08
  -3   4  -6  104.96    3.57
  -3   4  -7  652.93   16.84
  -3   4  -7  572.05   16.66
  -3   4  -7  624.86   16.95
  -3   4  -7  690.90   19.62
  -3   4  -7  619.80   18.15
  -3   4  -8   14.26    1.52
  -3   4  -8   15.91    1.39
  -3   4  -8   12.81    1.35
  -3   4  -8   14.53    1.45
  -3   4  -8   12.50    2.47
  -3   4  -8   13.85    1.94
  -3   4  -9  119.29    4.14
  -3   4  -9  122.12    4.25
  -3   4  -9  124.78    6.39
  -3   4  -9  118.14    4.27
  -3   4  -9  130.39    4.17
  -3   4 -10  238.45    6.99
  -3   4 -10  200.68    6.68
  -3   4 -10  231.34   10.47
  -3   4 -10  218.75    6.87
  -3   4 -10  228.39    6.81
  -3   4 -10  241.24    9.72
  -3   4 -10  217.41    6.72
  -3   4 -11    6.18    3.08
  -3   4 -11    4.97    1.49
  -3   4 -11    4.56    1.27
  -3   4 -11    3.83    1.26
  -3   4 -11    4.71    1.31
  -3   4 -11    4.85    2.49
  -3   4 -12  959.34   24.71
  -3   4 -12  975.68   29.82
  -3   4 -12  981.99   28.58
  -3   4 -12  915.42   24.68
  -3   4 -12  955.60   24.82
  -3   4 -13  214.74   10.13
  -3   4 -13  205.00    9.07
  -3   4 -13  193.42    6.00
  -3   4 -13  198.90    6.14
  -3   4 -14  271.91    8.27
  -3   4 -14  277.06    8.02
  -3   4 -14  275.90    8.12
  -3   4 -14  269.15   11.95
  -3   4 -14  250.41    7.79
  -3   4 -15    8.34    1.67
  -3   4 -15    6.36    1.10
  -3   4 -15    7.74    1.36
  -3   4 -15    5.08    1.37
  -3   4 -16   26.02    1.92
  -3   4 -16   23.47    1.70
  -3   4 -16   25.09    1.71
  -3   4 -17   44.36    2.16
  -3   4 -17   42.05    1.99
  -3   4 -17   44.37    2.03
  -3   4 -18   17.07    1.22
  -3   4 -18   16.41    1.32
  -3   4 -18   16.97    1.15
  -3   4 -19   74.38    2.50
  -3   4 -19   80.16    2.56
  -3   4 -20   50.01    1.78
  -3   4 -20   54.63    1.85
   3  -3 -23   42.04    1.42
   3  -3 -23   43.88    1.43
   3  -3 -22    6.29    0.67
   3  -3 -21   34.35    1.50
  -3   3  21   30.56    1.54
   3  -3 -20   10.20    1.13
   3  -3 -20   10.83    1.18
  -3   3  20   10.03    1.25
  -3   3  19    1.01    1.16
   3  -3 -19    1.28    1.04
  -3   3  18   26.82    1.90
   3  -3 -18   23.54    1.66
   3  -3 -17   13.10    1.43
   3  -3 -17   16.34    2.76
  -3   3  17   14.08    1.66
   3  -3 -17   13.81    2.48
  -3   3  16  218.70    6.85
   3  -3 -16  221.28    6.76
   3  -3 -16  220.98    6.67
   3  -3 -16  228.71    9.29
  -3   3  16  213.04    6.56
   3  -3 -16  203.17    8.78
   3  -3 -15   64.93    2.76
  -3   3  15   66.81    2.96
   3  -3 -15   71.44    4.95
  -3   3  15   64.67    2.72
   3  -3 -15   65.09    2.87
   3  -3 -15   69.61    4.76
  -3   3  14  362.40   10.40
   3  -3 -14  349.31   10.21
   3  -3 -14  361.91   10.35
   3  -3 -14  345.49   12.84
   3  -3 -13   58.81    2.54
   3  -3 -13   67.08    4.73
   3  -3 -13   64.75    2.73
  -3   3  13   64.58    2.80
  -3   3  13   67.69    2.86
   3  -3 -12   18.07    1.50
   3  -3 -12   17.84    1.34
  -3   3  12   22.64    1.69
  -3   3  12   18.52    1.55
   3  -3 -12   17.32    2.75
  -3   3  11  150.89    4.75
   3  -3 -11  160.04    6.89
  -3   3  11  150.92    4.76
  -3   3  10    8.03    1.45
  -3   3  10    9.02    1.17
   3  -3 -10    8.91    1.03
  -3   3  10    9.34    1.19
   3  -3 -10   11.01    2.33
  -3   3   9  188.34    6.64
  -3   3   9  188.12    5.70
   3  -3  -9  181.46    5.59
  -3   3   9  197.76    5.74
   3  -3  -9  198.74    6.97
   3  -3  -9  193.72    7.46
   3  -3  -8    9.43    1.64
   3  -3  -8    9.42    1.89
  -3   3   8   10.39    1.57
  -3   3   8   10.64    1.07
   3  -3  -7   12.41    1.58
   3  -3  -7   10.78    1.82
  -3   3   7   10.40    1.53
  -3   3   6  282.74    9.02
   3  -3  -6  281.40    9.11
   3  -3  -6  279.13    8.71
   3  -3  -5 1182.71   32.68
  -3   3   5 1226.63   33.19
   3  -3  -5 1271.34   33.13
   3  -3  -4 4270.98  111.72
  -3   3   4 4349.49  112.11
  -3   3   3   16.56    1.77
   3  -3  -3   15.30    1.34
   3  -3  -2 1390.68   37.68
  -3   3   2 1515.97   38.64
  -3   3   1    0.95    0.59
  -3   3   1    1.58    1.18
   3  -3  -1    1.48    0.58
  -3   3   1    1.66    0.97
  -3   3   0   60.09    3.09
  -3   3  -1 1201.34   32.78
  -3   3  -2   28.16    2.22
  -3   3  -2   31.20    2.23
  -3   3  -3  163.17    5.92
  -3   3  -3  155.88    6.09
  -3   3  -4   28.81    2.26
  -3   3  -4   27.88    2.45
  -3   3  -5  189.67    6.88
  -3   3  -5  208.68    7.61
  -3   3  -6  768.52   20.08
  -3   3  -6  733.31   19.82
  -3   3  -6  790.05   22.27
  -3   3  -6  731.64   21.15
  -3   3  -7  583.86   15.75
  -3   3  -7  576.42   15.65
  -3   3  -7  585.32   15.69
  -3   3  -7  545.91   16.65
  -3   3  -7  599.58   18.09
  -3   3  -8 1112.20   31.82
  -3   3  -8 1199.41   31.02
  -3   3  -8 1131.76   30.94
  -3   3  -8 1214.40   31.08
  -3   3  -8 1152.10   30.92
  -3   3  -8 1190.69   30.86
  -3   3  -8 1265.37   33.96
  -3   3  -9   60.40    2.56
  -3   3  -9   57.09    4.83
  -3   3  -9   56.35    2.44
  -3   3  -9   60.38    2.39
  -3   3  -9   61.06    2.50
  -3   3  -9   60.29    2.49
  -3   3  -9   55.06    2.45
  -3   3  -9   48.76    2.70
  -3   3  -9   63.50    4.40
  -3   3 -10    6.50    1.18
  -3   3 -10    8.55    1.15
  -3   3 -10    5.84    1.23
  -3   3 -10    7.50    1.25
  -3   3 -10    7.97    1.38
  -3   3 -10    7.89    3.07
  -3   3 -10    6.37    2.29
  -3   3 -11  318.52   13.17
  -3   3 -11  311.37    9.14
  -3   3 -11  322.37    9.23
  -3   3 -11  339.46    9.26
  -3   3 -11  291.98    9.11
  -3   3 -11  342.12   12.45
  -3   3 -12   58.52    5.45
  -3   3 -12   55.33    2.51
  -3   3 -12   57.23    2.66
  -3   3 -12   54.78    2.21
  -3   3 -12   54.99    2.55
  -3   3 -12   59.16    2.57
  -3   3 -12   57.46    4.69
  -3   3 -13  676.64   21.94
  -3   3 -13  636.93   16.65
  -3   3 -13  628.23   16.74
  -3   3 -13  563.31   16.52
  -3   3 -13  668.77   20.70
  -3   3 -13  588.05   16.28
  -3   3 -14    2.54    1.21
  -3   3 -14    2.05    2.42
  -3   3 -14    2.55    1.40
  -3   3 -14    1.99    1.59
  -3   3 -14    3.25    0.97
  -3   3 -14    1.24    1.26
  -3   3 -15   14.71    1.58
  -3   3 -15   13.96    1.45
  -3   3 -15   15.67    3.18
  -3   3 -15   18.24    1.28
  -3   3 -15   14.10    1.87
  -3   3 -15   13.19    1.69
  -3   3 -16   11.38    1.27
  -3   3 -16    8.58    1.39
  -3   3 -16    8.71    1.47
  -3   3 -16   10.70    1.63
  -3   3 -16   10.32    1.08
  -3   3 -17   28.51    1.69
  -3   3 -17   29.55    1.60
  -3   3 -17   27.94    1.77
  -3   3 -18   52.30    2.31
  -3   3 -18   51.98    2.22
  -3   3 -18   47.12    2.11
  -3   3 -19   25.43    1.52
  -3   3 -19   26.99    1.45
  -3   3 -19   24.02    1.33
  -3   3 -20   57.21    2.03
  -3   3 -20   60.82    2.14
  -3   3 -21   17.57    0.89
  -3   3 -21   15.79    0.89
   3  -2 -23   20.16    0.87
   3  -2 -23   20.45    0.97
   3  -2 -22   23.96    1.11
   3  -2 -22   25.92    1.24
   3  -2 -21   87.11    2.79
   3  -2 -21   82.57    2.93
   3  -2 -20  202.37    6.12
  -3   2  20  206.03    6.27
  -3   2  19    2.01    1.20
   3  -2 -19    1.31    1.25
   3  -2 -19    1.11    1.17
  -3   2  18   21.38    1.77
   3  -2 -18   21.31    1.74
   3  -2 -18   17.72    2.84
   3  -2 -18   21.21    1.81
   3  -2 -17   27.70    1.96
  -3   2  17   27.43    2.01
   3  -2 -17   27.86    1.93
  -3   2  16   31.50    2.08
   3  -2 -16   31.34    2.05
   3  -2 -16   29.57    1.98
   3  -2 -16   28.79    3.20
   3  -2 -15  766.13   22.68
   3  -2 -15  718.31   19.53
   3  -2 -15  699.95   19.52
  -3   2  15  729.68   19.60
   3  -2 -15  699.39   21.95
  -3   2  14   22.09    3.30
   3  -2 -14   20.09    1.70
  -3   2  14   24.21    1.85
   3  -2 -14   19.10    1.66
   3  -2 -14   22.07    3.19
  -3   2  14   21.26    1.71
   3  -2 -14   21.76    1.69
   3  -2 -14   20.54    2.89
   3  -2 -13   26.88    1.75
  -3   2  13   28.64    1.84
   3  -2 -13   25.96    1.77
   3  -2 -13   27.75    3.22
   3  -2 -13   25.85    1.68
  -3   2  13   29.15    1.87
  -3   2  13   26.81    3.54
   3  -2 -13   23.66    2.98
   3  -2 -12   74.53    2.92
   3  -2 -12   72.27    2.84
   3  -2 -12   79.43    4.91
  -3   2  12   75.56    2.92
   3  -2 -12   69.40    2.80
  -3   2  12   82.56    3.02
  -3   2  12   79.94    4.99
  -3   2  11    6.79    1.13
   3  -2 -11    8.82    1.01
   3  -2 -11    4.91    0.94
   3  -2 -11    6.90    1.03
   3  -2 -11    7.36    2.18
  -3   2  11    5.80    2.26
   3  -2 -10  742.58   19.79
  -3   2  10  744.29   19.80
   3  -2 -10  738.58   19.72
  -3   2  10  720.55   22.05
  -3   2   9   27.34    1.87
  -3   2   8   23.38    1.78
   3  -2  -7   62.52    2.94
  -3   2   7   63.66    2.97
   3  -2  -6  772.40   21.59
  -3   2   6  821.72   21.94
   3  -2  -5  441.60   12.75
  -3   2   5  486.24   13.35
   3  -2  -4  347.77   10.16
  -3   2   4  396.22   10.93
  -3   2   3  814.87   22.36
  -3   2   2  476.69   13.70
  -3   2   1  690.97   18.32
  -3   2   1  655.31   17.95
  -3   2   0  437.52   12.53
  -3   2   0  467.58   13.31
  -3   2  -1   13.44    1.31
  -3   2  -1   17.86    1.69
  -3   2  -2  422.57   12.65
  -3   2  -2  431.86   12.52
  -3   2  -2  428.35   12.90
  -3   2  -3  328.63   10.07
  -3   2  -3  337.82   10.55
  -3   2  -4  418.56   12.80
  -3   2  -4  408.56   12.16
  -3   2  -5   15.42    1.88
  -3   2  -5   15.45    1.58
  -3   2  -6  795.13   23.00
  -3   2  -6  793.63   21.97
  -3   2  -7  663.26   18.90
  -3   2  -7  707.10   20.46
  -3   2  -8  241.51    9.58
  -3   2  -8  247.25    6.79
  -3   2  -8  226.20    7.23
  -3   2  -8  229.14    6.47
  -3   2  -8  240.43    6.67
  -3   2  -8  211.37    6.19
  -3   2  -8  259.40    9.13
  -3   2  -9    3.86    0.74
  -3   2  -9    6.99    1.09
  -3   2  -9    3.72    2.36
  -3   2  -9    4.06    1.01
  -3   2  -9    4.03    0.99
  -3   2  -9    4.53    0.89
  -3   2  -9    3.54    0.92
  -3   2  -9    4.90    0.99
  -3   2  -9    5.60    2.18
  -3   2 -10  112.01    3.74
  -3   2 -10  109.30    3.70
  -3   2 -10  102.06    3.69
  -3   2 -10  107.81    3.66
  -3   2 -10  110.93    3.69
  -3   2 -10  104.75    3.47
  -3   2 -10  107.73    5.92
  -3   2 -11   23.95    1.53
  -3   2 -11   19.64    1.54
  -3   2 -11   22.97    1.62
  -3   2 -11   20.35    1.35
  -3   2 -11   25.11    1.66
  -3   2 -12   97.58    3.48
  -3   2 -12   95.01    3.43
  -3   2 -12   88.76    3.15
  -3   2 -12   83.92    3.36
  -3   2 -12   90.58    3.34
  -3   2 -13    0.51    1.13
  -3   2 -13    0.86    1.32
  -3   2 -13    0.94    1.03
  -3   2 -13    1.06    1.17
  -3   2 -13    2.21    1.20
  -3   2 -14    0.93    1.47
  -3   2 -14    1.43    1.22
  -3   2 -14    2.56    1.25
  -3   2 -14    1.36    1.30
  -3   2 -14    3.00    1.10
  -3   2 -15   75.19    6.21
  -3   2 -15   78.72    3.14
  -3   2 -15   83.03    3.44
  -3   2 -15   81.71    3.00
  -3   2 -15   72.41    3.05
  -3   2 -16   87.22    6.57
  -3   2 -16  100.70    3.63
  -3   2 -16   94.59    3.69
  -3   2 -16  100.86    3.82
  -3   2 -16  100.88    3.44
  -3   2 -16   90.68    3.46
  -3   2 -16   97.63    3.46
  -3   2 -17    2.90    1.20
  -3   2 -17    2.74    1.39
  -3   2 -17    3.71    1.48
  -3   2 -17    1.75    1.08
  -3   2 -18   10.09    1.15
  -3   2 -18   10.15    1.46
  -3   2 -18    9.34    1.22
  -3   2 -18    8.92    1.41
  -3   2 -18    8.87    1.38
  -3   2 -19   29.28    1.77
  -3   2 -19   28.22    1.70
  -3   2 -19   30.38    1.51
  -3   2 -19   29.63    1.60
  -3   2 -20  210.71    2.97
  -3   2 -20  209.14    2.80
  -3   2 -21  256.42    6.66
  -3   2 -21  244.43    6.63
  -3   2 -22    8.68    0.60
  -3   2 -22    8.08    0.71
   3  -1 -23    6.99    0.52
   3  -1 -22   86.98    2.70
   3  -1 -22   95.71    2.98
   3  -1 -21   11.85    1.20
   3  -1 -20  117.52    4.04
   3  -1 -20  125.59    4.12
  -3   1  20  116.56    4.11
  -3   1  19    3.82    1.25
   3  -1 -19    2.15    1.32
   3  -1 -19    2.08    1.25
   3  -1 -18   34.48    2.13
   3  -1 -18   34.99    2.11
   3  -1 -18   34.86    2.18
  -3   1  18   36.68    2.17
  -3   1  17  339.74    9.97
   3  -1 -17  343.16    9.89
   3  -1 -17  352.61   12.47
   3  -1 -17  339.03    9.93
  -3   1  17  330.13   13.57
   3  -1 -17  332.92    9.83
   3  -1 -16  547.26   17.43
   3  -1 -16  515.31   14.50
   3  -1 -16  529.43   14.53
   3  -1 -16  515.49   14.55
  -3   1  16  505.68   18.58
  -3   1  16  514.95   14.56
   3  -1 -15  509.48   14.01
  -3   1  15  492.92   14.02
   3  -1 -15  503.33   14.00
   3  -1 -15  506.05   14.07
  -3   1  15  513.16   18.34
   3  -1 -15  482.59   15.88
   3  -1 -14  299.07    8.75
  -3   1  14  324.52   12.94
   3  -1 -14  294.67    8.80
   3  -1 -14  284.02   10.58
   3  -1 -14  302.78    8.76
   3  -1 -13   17.11    1.46
   3  -1 -13   16.26    1.41
   3  -1 -13   15.45    1.47
  -3   1  13   18.61    1.55
  -3   1  13   14.68    3.83
   3  -1 -13   15.37    2.51
   3  -1 -12  164.18    5.12
  -3   1  12  163.84    5.20
   3  -1 -12  162.48    5.13
  -3   1  12  173.30    8.46
   3  -1 -12  162.94    5.20
  -3   1  11  218.53    6.44
   3  -1 -11  218.19    6.40
   3  -1 -11  207.95    6.41
   3  -1 -11  217.93    6.38
  -3   1  11  215.79    6.44
  -3   1  10  209.46    6.20
  -3   1  10  218.83    9.09
  -3   1   9  493.89   15.65
  -3   1   9  461.71   13.20
  -3   1   8   27.39    2.93
  -3   1   8   34.01    1.88
  -3   1   7  130.67    5.66
  -3   1   7  130.85    4.45
  -3   1   7  122.35    3.53
  -3   1   6  237.53    7.25
  -3   1   6  238.51    8.19
  -3   1   6  229.85    6.28
  -3   1   5 1155.22   30.89
  -3   1   4  181.73    5.88
   3  -1  -3   79.74    3.19
  -3   1   3   81.69    3.20
  -3   1   2    5.63    0.98
   3  -1  -2    6.50    0.93
  -3   1   1  123.88    3.80
   3  -1  -1  129.71    4.17
  -3   1   1  126.50    4.79
  -3   1   1  128.56    4.43
   3  -1   0 1142.99   31.07
  -3   1   0 1210.42   31.19
  -3   1   0 1207.95   32.00
  -3   1   0 1182.74   31.53
   3  -1   1  227.24    6.76
  -3   1  -1  244.71    7.28
  -3   1  -1  249.57    7.77
  -3   1  -2  105.68    4.04
  -3   1  -2  112.23    4.24
  -3   1  -3   58.85    2.99
  -3   1  -3   57.69    3.03
  -3   1  -3   59.21    2.64
  -3   1  -4 1092.24   29.90
  -3   1  -4 1146.08   30.79
  -3   1  -4 1125.66   30.69
  -3   1  -5  445.55   13.20
  -3   1  -5  430.97   12.08
  -3   1  -5  412.30   11.06
  -3   1  -6  101.88    4.84
  -3   1  -6  102.49    3.71
  -3   1  -6   93.54    2.79
  -3   1  -7  354.33   11.37
  -3   1  -7  335.76    9.41
  -3   1  -8  289.73    8.77
  -3   1  -8  330.86   11.25
  -3   1  -9    3.43    0.82
  -3   1  -9    4.58    0.92
  -3   1 -10  819.44   23.11
  -3   1 -10  929.95   23.48
  -3   1 -10  868.58   23.45
  -3   1 -10  859.06   23.23
  -3   1 -10  945.00   23.48
  -3   1 -10  911.01   23.40
  -3   1 -10  872.03   26.33
  -3   1 -11   18.94    1.45
  -3   1 -11   21.19    1.39
  -3   1 -11   21.44    1.45
  -3   1 -11   20.66    1.52
  -3   1 -11   18.57    1.20
  -3   1 -11   18.40    1.28
  -3   1 -11   22.74    3.01
  -3   1 -12  177.43    8.94
  -3   1 -12  182.06    5.53
  -3   1 -12  174.88    5.40
  -3   1 -12  174.89    5.52
  -3   1 -12  174.08    5.33
  -3   1 -12  167.49    5.25
  -3   1 -12  182.17    5.57
  -3   1 -12  176.78    8.27
  -3   1 -13   63.95    5.40
  -3   1 -13   62.20    2.69
  -3   1 -13   65.87    2.93
  -3   1 -13   60.83    2.52
  -3   1 -13   65.11    2.72
  -3   1 -13   61.39    2.45
  -3   1 -13   62.52    2.61
  -3   1 -13   70.00    5.06
  -3   1 -14  631.25   21.71
  -3   1 -14  647.26   16.97
  -3   1 -14  634.84   17.18
  -3   1 -14  591.19   16.73
  -3   1 -14  621.93   16.97
  -3   1 -14  614.41   16.81
  -3   1 -14  628.32   20.81
  -3   1 -15   16.11    3.64
  -3   1 -15   19.30    1.89
  -3   1 -15   17.28    1.56
  -3   1 -15   16.32    1.61
  -3   1 -15   16.02    1.48
  -3   1 -15   17.11    3.34
  -3   1 -16  529.84   18.61
  -3   1 -16  493.98   14.20
  -3   1 -16  532.20   14.19
  -3   1 -16  498.84   14.08
  -3   1 -16  506.65   14.32
  -3   1 -16  530.69   18.25
  -3   1 -16  511.27   14.05
  -3   1 -17  163.85    5.38
  -3   1 -17  161.54    5.27
  -3   1 -17  154.39    8.42
  -3   1 -17  169.14    5.44
  -3   1 -17  152.91    8.09
  -3   1 -17  164.10    5.19
  -3   1 -18  111.52    4.16
  -3   1 -18  120.52    4.16
  -3   1 -18  123.99    4.00
  -3   1 -18  113.04    4.09
  -3   1 -18  116.83    4.03
  -3   1 -18  120.25    4.04
  -3   1 -19   56.81    2.57
  -3   1 -19   57.28    2.51
  -3   1 -19   60.69    2.46
  -3   1 -19   58.57    2.42
  -3   1 -20   72.63    2.83
  -3   1 -20   74.94    2.69
  -3   1 -20   74.12    2.79
  -3   1 -21  152.48    4.55
  -3   1 -21  142.47    4.37
  -3   1 -21  146.05    4.53
  -3   1 -22  108.28    3.33
  -3   1 -22  109.35    3.20
   3   0 -23    1.66    0.56
   3   0 -23    0.79    0.48
   3   0 -22    8.69    0.92
   3   0 -22    0.01    0.09
   3   0 -21   39.80    1.88
   3   0 -21   35.40    1.83
   3   0 -20   22.27    1.69
   3   0 -20   22.22    1.62
  -3   0  19   69.10    2.92
   3   0 -19   63.66    2.76
   3   0 -19   71.17    2.89
   3   0 -19   64.67    2.89
   3   0 -18  377.01   11.06
  -3   0  18  387.86   11.22
   3   0 -18  381.14   13.29
   3   0 -18  404.40   11.12
   3   0 -18  385.89   11.18
  -3   0  17    7.50    1.49
   3   0 -17    6.63    1.49
   3   0 -17    8.54    2.51
   3   0 -17    8.44    1.51
   3   0 -17    7.52    1.53
  -3   0  17    9.13    3.70
   3   0 -16  800.19   21.55
   3   0 -16  809.49   24.36
   3   0 -16  819.99   21.59
   3   0 -16  780.26   21.65
   3   0 -16  780.71   21.55
  -3   0  16  798.14   27.19
   3   0 -15  265.59    7.99
   3   0 -15  259.70    7.95
   3   0 -15  272.61    8.04
   3   0 -15  273.86   10.50
   3   0 -15  270.69    8.13
  -3   0  15  298.02   13.34
   3   0 -14    7.62    1.28
   3   0 -14    9.88    1.42
  -3   0  14   10.91    4.10
   3   0 -14    7.04    1.20
  -3   0  14   11.79    1.52
   3   0 -14    9.88    1.44
  -3   0  13  339.23   14.46
   3   0 -13  336.81    9.69
   3   0 -13  353.61    9.69
  -3   0  13  328.95    9.66
   3   0 -13  332.26    9.71
   3   0 -13  350.03    9.69
   3   0 -13  329.40   11.19
   3   0 -13  331.55    9.76
   3   0 -12   42.00    1.98
  -3   0  12   45.02    2.12
   3   0 -12   44.50    2.07
   3   0 -12   45.72    2.11
   3   0 -12   44.76    2.04
   3   0 -12   44.93    2.12
  -3   0  12   50.99    5.30
   3   0 -12   45.65    3.16
  -3   0  11   69.55    2.67
   3   0 -11   68.33    2.58
   3   0 -11   72.92    2.71
   3   0 -11   71.04    2.65
   3   0 -11   75.80    2.79
  -3   0  11   72.65    5.83
  -3   0  10   41.70    4.40
  -3   0   9   72.37    5.14
  -3   0   8   41.44    2.03
   3   0  -8   41.80    2.09
  -3   0   7  182.21    5.41
  -3   0   7  177.74    7.31
  -3   0   6  663.77   17.02
   3   0  -6  662.23   17.68
  -3   0   6  666.90   18.83
  -3   0   5   24.72    2.39
   3   0  -5   21.10    1.21
   3   0  -4   30.57    1.93
  -3   0   4   32.61    1.75
  -3   0   4   30.56    2.45
  -3   0   3    7.96    0.98
   3   0  -3    9.38    1.20
  -3   0   2  526.40   14.64
   3   0  -2  540.10   14.72
  -3   0   2  509.89   14.51
  -3   0   1  817.02   22.09
  -3   0   1  822.70   22.20
  -3   0   0  122.88    4.14
  -3   0   0  133.55    4.31
  -3   0   0  129.38    4.00
  -3   0  -1  635.03   17.38
  -3   0  -2  633.79   17.12
  -3   0  -2  597.09   16.81
  -3   0  -3  514.59   14.39
  -3   0  -3  485.89   13.85
  -3   0  -4  176.34    6.15
  -3   0  -4  168.99    5.45
  -3   0  -4  166.49    6.07
  -3   0  -5  254.94    8.35
  -3   0  -5  236.21    7.29
  -3   0  -5  243.02    8.20
  -3   0  -6   21.61    2.16
  -3   0  -6   18.71    1.35
  -3   0  -6   18.88    1.96
  -3   0  -7   75.83    2.95
  -3   0  -7   78.96    4.05
  -3   0  -8  959.81   26.12
  -3   0  -8 1047.95   28.18
  -3   0  -9  994.52   28.54
  -3   0 -10 1130.04   32.84
  -3   0 -10 1103.37   32.24
  -3   0 -10 1112.79   29.62
  -3   0 -10 1105.61   29.55
  -3   0 -10 1040.69   29.33
  -3   0 -10 1178.92   29.58
  -3   0 -10 1202.14   29.57
  -3   0 -11  723.11   22.22
  -3   0 -11  710.73   18.54
  -3   0 -11  653.61   18.39
  -3   0 -11  698.63   18.61
  -3   0 -11  751.79   18.68
  -3   0 -11  698.76   21.44
  -3   0 -11  654.61   18.38
  -3   0 -12    6.19    1.05
  -3   0 -12    9.42    2.78
  -3   0 -12    8.62    1.04
  -3   0 -12    8.77    1.20
  -3   0 -12    7.26    0.99
  -3   0 -12    6.63    2.37
  -3   0 -13   70.84    5.55
  -3   0 -13   64.14    2.58
  -3   0 -13   64.90    2.71
  -3   0 -13   65.56    2.56
  -3   0 -13   58.29    2.48
  -3   0 -13   64.75    4.89
  -3   0 -14   50.16    4.76
  -3   0 -14   45.83    2.23
  -3   0 -14   42.37    2.14
  -3   0 -14   46.17    2.17
  -3   0 -14   49.59    4.38
  -3   0 -14   47.34    2.33
  -3   0 -14   46.07    2.42
  -3   0 -15  993.88   26.19
  -3   0 -15  998.56   26.27
  -3   0 -15  986.54   26.06
  -3   0 -15  957.24   26.00
  -3   0 -15  983.22   26.11
  -3   0 -15  933.50   25.65
  -3   0 -15  986.43   30.65
  -3   0 -15 1025.09   30.34
  -3   0 -15 1012.65   26.10
  -3   0 -16  153.09    8.21
  -3   0 -16  147.35    4.88
  -3   0 -16  150.10    4.93
  -3   0 -16  153.95    5.10
  -3   0 -16  148.36    5.07
  -3   0 -16  153.23    8.03
  -3   0 -16  142.72    4.97
  -3   0 -17  717.85   19.30
  -3   0 -17  738.75   23.33
  -3   0 -17  715.02   19.15
  -3   0 -17  698.78   19.23
  -3   0 -17  678.68   19.18
  -3   0 -17  712.38   19.09
  -3   0 -17  683.19   23.10
  -3   0 -18  146.76    5.06
  -3   0 -18  161.79    4.97
  -3   0 -18  139.29    7.70
  -3   0 -18  155.00    4.92
  -3   0 -18  142.02    4.99
  -3   0 -18  154.65    7.84
  -3   0 -19  129.62    4.47
  -3   0 -19  130.15    4.30
  -3   0 -19  135.12    4.46
  -3   0 -19  134.74    4.35
  -3   0 -19  127.35    4.42
  -3   0 -20  314.97    9.17
  -3   0 -20  303.54    9.19
  -3   0 -20  319.07    9.14
  -3   0 -20  329.99    9.08
  -3   0 -20  320.00    9.04
  -3   0 -21   14.28    1.21
  -3   0 -21   12.15    1.03
  -3   0 -21   13.92    1.21
  -3   0 -21   13.56    1.24
  -3   0 -22   65.92    2.17
  -3   0 -22   59.34    2.18
  -3   0 -22   61.73    2.22
  -3   0 -23    2.57    0.51
  -3   0 -23    3.41    0.46
  -3   0 -23    2.21    0.44
   3   1 -23    0.27    0.36
   3   1 -23    0.79    0.50
   3   1 -22    5.49    0.73
   3   1 -22    5.68    0.87
   3   1 -21   14.83    1.29
   3   1 -21   13.87    1.16
   3   1 -20    1.88    1.07
   3   1 -20    3.69    1.19
   3   1 -20    2.56    1.16
  -3  -1  19    2.03    1.20
   3   1 -19    0.80    1.19
   3   1 -19    2.57    1.37
   3   1 -19    0.37    1.35
   3   1 -18  121.37    4.36
   3   1 -18  121.19    4.21
  -3  -1  18  125.77    4.39
   3   1 -18  118.14    4.23
   3   1 -17  140.39    4.70
   3   1 -17  142.28    4.81
   3   1 -17  130.94    6.53
   3   1 -17  139.87    4.72
   3   1 -17  136.46    4.89
  -3  -1  17  129.06    9.14
   3   1 -16   36.89    2.10
   3   1 -16   37.56    3.62
   3   1 -16   39.22    2.34
   3   1 -16   38.20    2.16
   3   1 -16   40.31    2.30
  -3  -1  16   42.33    6.06
   3   1 -15  390.46   11.41
  -3  -1  15  401.29   11.57
   3   1 -15  404.77   11.62
   3   1 -15  405.90   13.89
   3   1 -15  420.11   11.56
   3   1 -15  407.49   11.60
   3   1 -15  398.68   11.46
  -3  -1  15  439.70   17.91
   3   1 -14  197.26    6.06
   3   1 -14  199.66    6.10
   3   1 -14  201.80    6.24
  -3  -1  14  187.21    6.11
  -3  -1  14  209.89   11.49
   3   1 -14  189.55    6.10
   3   1 -14  196.53    6.25
   3   1 -13    3.57    1.04
   3   1 -13    3.78    1.06
  -3  -1  13    4.16    1.24
   3   1 -13    3.43    1.12
   3   1 -13    2.78    1.23
   3   1 -13    2.79    1.23
   3   1 -12   34.28    1.92
   3   1 -12   35.51    1.80
  -3  -1  12   33.59    1.87
   3   1 -12   35.63    1.77
   3   1 -12   37.14    1.93
   3   1 -12   37.15    1.91
  -3  -1  12   38.96    5.37
   3   1 -11    8.28    0.97
  -3  -1  11    5.52    1.06
   3   1 -11    6.34    1.08
   3   1 -11    6.26    0.99
  -3  -1  11    9.89    3.79
   3   1 -11    4.10    1.33
   3   1 -11    5.74    1.62
   3   1 -11    6.23    1.04
   3   1 -10  100.55    4.14
   3   1 -10   92.99    4.36
  -3  -1   9   76.95    5.59
   3   1  -9   68.86    3.49
  -3  -1   8 2005.25   53.83
   3   1  -8 1885.98   51.13
   3   1  -7   15.62    1.53
   3   1  -6 1601.76   42.01
  -3  -1   6 1548.46   41.36
   3   1  -5  146.52    5.23
  -3  -1   5  148.02    4.77
  -3  -1   5  136.81    4.79
  -3  -1   4   97.52    3.65
   3   1  -4  103.65    4.02
  -3  -1   4  100.26    3.59
  -3  -1   3  426.71   11.88
  -3  -1   3  415.14   11.91
  -3  -1   2  602.25   16.44
  -3  -1   2  592.33   16.34
  -3  -1   1 2226.79   56.78
  -3  -1   1 2117.73   56.54
  -3  -1   1 2185.82   56.68
  -3  -1   0  677.16   18.36
  -3  -1   0  703.34   18.69
  -3  -1  -1  930.53   24.46
  -3  -1  -1  935.99   24.54
  -3  -1  -1  942.12   25.14
  -3  -1  -2 1271.93   32.98
  -3  -1  -2 1308.85   33.92
  -3  -1  -2 1349.00   33.71
  -3  -1  -3  330.08    9.30
  -3  -1  -3  325.72    9.96
  -3  -1  -3  326.97    9.43
  -3  -1  -3  314.60    9.47
  -3  -1  -3  337.03    9.90
  -3  -1  -4 2626.60   68.36
  -3  -1  -4 2616.21   68.28
  -3  -1  -4 2651.04   68.37
  -3  -1  -4 2580.39   69.04
  -3  -1  -4 2640.11   69.00
  -3  -1  -5   78.03    3.06
  -3  -1  -5   83.12    3.21
  -3  -1  -5   88.03    3.45
  -3  -1  -5   84.75    3.74
  -3  -1  -6  561.89   15.41
  -3  -1  -6  507.79   14.66
  -3  -1  -6  532.65   14.81
  -3  -1  -6  553.33   15.78
  -3  -1  -7  524.86   15.73
  -3  -1  -8  400.94   13.01
  -3  -1  -8  397.03   12.69
  -3  -1  -9 1966.37   52.41
  -3  -1  -9 1894.67   52.81
  -3  -1 -10  164.10    7.22
  -3  -1 -10  155.09    6.73
  -3  -1 -11  288.09    8.40
  -3  -1 -11  305.24    8.56
  -3  -1 -11  309.96   11.47
  -3  -1 -11  305.62   10.93
  -3  -1 -12    7.06    2.46
  -3  -1 -12    8.76    1.09
  -3  -1 -12    6.64    1.07
  -3  -1 -12    7.33    1.21
  -3  -1 -12    5.66    0.91
  -3  -1 -12    6.63    2.32
  -3  -1 -13   80.64    5.52
  -3  -1 -13   81.05    3.15
  -3  -1 -13   83.67    3.08
  -3  -1 -13   92.51    3.30
  -3  -1 -13   83.42    3.12
  -3  -1 -13   93.38    5.53
  -3  -1 -14  168.74    8.49
  -3  -1 -14  166.01    5.49
  -3  -1 -14  170.83    5.45
  -3  -1 -14  171.98    5.48
  -3  -1 -14  168.87    5.33
  -3  -1 -14  167.59    5.41
  -3  -1 -14  188.01    8.43
  -3  -1 -15   82.96    3.44
  -3  -1 -15   86.30    3.47
  -3  -1 -15   92.63    3.34
  -3  -1 -15   90.21    3.42
  -3  -1 -15   85.19    6.00
  -3  -1 -15   96.76    6.03
  -3  -1 -16   40.54    2.33
  -3  -1 -16   43.09    2.20
  -3  -1 -16   41.71    4.24
  -3  -1 -16   38.65    4.25
  -3  -1 -17  340.09   10.10
  -3  -1 -17  350.01    9.99
  -3  -1 -17  367.34   13.56
  -3  -1 -17  343.97   13.44
  -3  -1 -18  534.38   14.67
  -3  -1 -18  543.07   14.54
  -3  -1 -18  541.56   18.15
  -3  -1 -18  512.20   14.13
  -3  -1 -18  501.21   17.86
  -3  -1 -19  194.77    3.27
  -3  -1 -19  187.45    3.60
  -3  -1 -19  193.50    3.54
  -3  -1 -19  190.03    3.45
  -3  -1 -20   13.49    1.44
  -3  -1 -20   16.33    1.57
  -3  -1 -20   14.51    1.29
  -3  -1 -20   13.54    1.43
  -3  -1 -20   13.60    1.50
  -3  -1 -21  125.80    3.91
  -3  -1 -21  118.13    3.79
  -3  -1 -22   30.77    1.52
  -3  -1 -22   29.45    1.41
  -3  -1 -23    6.39    0.68
  -3  -1 -23    7.41    0.71
   3   2 -23   11.11    0.64
   3   2 -22   -0.02    0.08
   3   2 -21    9.69    0.99
   3   2 -21   10.67    0.91
   3   2 -20   65.77    2.55
   3   2 -19  388.73   10.91
   3   2 -18    1.86    1.08
   3   2 -18    1.08    1.21
   3   2 -18    2.38    1.32
   3   2 -17  136.03    4.58
   3   2 -17  120.67    6.13
  -3  -2  17  145.70    7.85
   3   2 -17  141.99    4.73
  -3  -2  17  124.40    9.39
   3   2 -17  139.53    4.69
   3   2 -16   11.95    1.45
  -3  -2  16   13.97    1.71
   3   2 -16   13.43    1.67
   3   2 -16   10.60    2.48
   3   2 -16   13.25    1.75
  -3  -2  16   14.79    3.48
   3   2 -16   15.34    1.55
  -3  -2  16   15.00    5.04
   3   2 -15   34.42    2.00
   3   2 -15   35.25    2.14
   3   2 -15   34.64    2.19
   3   2 -15   37.78    2.09
  -3  -2  15   31.55    2.13
  -3  -2  15   34.38    6.02
   3   2 -14  314.36    9.02
   3   2 -14  319.48    9.05
  -3  -2  14  301.69    9.08
   3   2 -14  309.84    9.07
   3   2 -14  303.50    9.11
  -3  -2  14  309.49   15.02
   3   2 -13  104.08    3.70
   3   2 -13  113.20    3.81
   3   2 -13  106.57    3.80
  -3  -2  13  102.35    3.81
   3   2 -13  112.19    3.94
   3   2 -13  107.23    3.87
   3   2 -13   95.47    5.37
   3   2 -12  241.54    6.97
   3   2 -12  231.38    6.94
   3   2 -12  241.04    7.06
  -3  -2  12  232.01    7.03
   3   2 -12  233.02    7.15
   3   2 -12  245.48    7.14
   3   2 -12  212.55    8.87
   3   2 -11   48.79    2.06
  -3  -2  11   44.10    2.08
   3   2 -11   47.01    2.10
   3   2 -11   45.58    2.15
   3   2 -11   42.94    3.34
   3   2 -10  144.35    4.55
   3   2 -10  142.78    4.54
   3   2 -10  137.41    6.17
   3   2  -9  370.62   12.12
   3   2  -8 1789.65   45.40
  -3  -2   8 1642.50   44.30
   3   2  -8 1660.83   44.18
   3   2  -8 1711.10   45.72
   3   2  -7 2073.61   53.76
  -3  -2   7 1967.12   52.91
  -3  -2   7 2094.60   56.38
  -3  -2   6    4.55    2.30
  -3  -2   6    4.84    1.07
  -3  -2   5 1319.60   37.29
  -3  -2   4    9.56    2.08
  -3  -2   3   63.56    3.60
  -3  -2   3   62.74    2.99
  -3  -2   2  490.38   13.67
  -3  -2   2  455.62   14.14
  -3  -2   1  773.63   21.07
  -3  -2   0  413.28   11.67
  -3  -2  -1  386.61   11.01
  -3  -2  -1  402.36   11.65
  -3  -2  -2 3713.37   96.37
  -3  -2  -2 3758.40   97.06
  -3  -2  -3  984.84   26.05
  -3  -2  -3  976.76   26.75
  -3  -2  -4 1747.36   46.34
  -3  -2  -4 1816.59   47.13
  -3  -2  -5 1059.04   27.82
  -3  -2  -5 1009.28   27.95
  -3  -2  -5  986.47   28.05
  -3  -2  -6  161.93    5.38
  -3  -2  -6  162.87    6.01
  -3  -2  -6  171.46    5.99
  -3  -2  -6  160.94    6.15
  -3  -2  -7  132.76    4.54
  -3  -2  -7  135.96    5.53
  -3  -2  -7  137.80    5.31
  -3  -2  -7  128.47    5.23
  -3  -2  -7  120.83    5.06
  -3  -2  -8 1193.99   32.23
  -3  -2  -8 1200.92   32.26
  -3  -2  -8 1132.38   30.93
  -3  -2  -8 1198.28   32.61
  -3  -2  -8 1131.50   31.98
  -3  -2  -9  147.39    4.82
  -3  -2  -9  151.56    6.14
  -3  -2  -9  155.99    6.30
  -3  -2  -9  140.08    5.94
  -3  -2  -9  143.62    6.38
  -3  -2 -10 1050.73   31.15
  -3  -2 -10 1145.87   31.09
  -3  -2 -10 1058.95   30.56
  -3  -2 -10 1099.32   30.84
  -3  -2 -11   39.11    3.40
  -3  -2 -11   38.48    1.81
  -3  -2 -11   37.64    1.79
  -3  -2 -11   40.73    1.94
  -3  -2 -11   41.98    1.84
  -3  -2 -11   38.94    3.17
  -3  -2 -11   36.13    1.74
  -3  -2 -11   37.27    3.10
  -3  -2 -12   12.94    2.63
  -3  -2 -12   14.34    1.22
  -3  -2 -12   12.80    2.37
  -3  -2 -12   14.40    1.29
  -3  -2 -12   14.01    1.11
  -3  -2 -12   11.98    1.01
  -3  -2 -12   14.14    1.21
  -3  -2 -12   15.15    1.39
  -3  -2 -12   13.29    1.26
  -3  -2 -12   16.00    2.44
  -3  -2 -13  133.12    4.33
  -3  -2 -13  123.20    4.00
  -3  -2 -13  124.13    4.21
  -3  -2 -13  124.16    4.33
  -3  -2 -13  131.39    4.33
  -3  -2 -13  138.84    7.01
  -3  -2 -13  141.76    6.65
  -3  -2 -13  136.04    4.22
  -3  -2 -14    4.52    2.51
  -3  -2 -14    2.66    1.17
  -3  -2 -14    2.75    1.15
  -3  -2 -14    4.13    1.06
  -3  -2 -14    3.54    1.17
  -3  -2 -14    2.93    0.91
  -3  -2 -14    3.74    1.19
  -3  -2 -14    2.06    2.20
  -3  -2 -15  418.11   11.65
  -3  -2 -15  409.95   11.61
  -3  -2 -15  389.57   11.22
  -3  -2 -15  414.61   11.54
  -3  -2 -15  418.93   11.53
  -3  -2 -15  429.28   14.88
  -3  -2 -15  410.67   15.03
  -3  -2 -16   22.35    3.52
  -3  -2 -16   26.63    1.84
  -3  -2 -16   25.20    1.92
  -3  -2 -16   26.86    1.79
  -3  -2 -16   25.07    1.87
  -3  -2 -16   25.26    1.47
  -3  -2 -16   24.88    3.31
  -3  -2 -17  511.00   14.10
  -3  -2 -17  512.61   13.97
  -3  -2 -17  500.34   17.19
  -3  -2 -17  519.21   14.02
  -3  -2 -17  477.48   13.57
  -3  -2 -17  510.21   14.19
  -3  -2 -17  509.54   17.54
  -3  -2 -18   13.01    2.73
  -3  -2 -18   12.87    1.57
  -3  -2 -18   14.11    1.46
  -3  -2 -18   13.17    1.12
  -3  -2 -18   11.79    1.75
  -3  -2 -18   13.47    1.64
  -3  -2 -18    9.06    2.52
  -3  -2 -19  417.56   11.81
  -3  -2 -19  410.77   11.67
  -3  -2 -19  435.59   11.80
  -3  -2 -19  437.74   11.92
  -3  -2 -19  399.79   11.86
  -3  -2 -19  413.45   11.44
  -3  -2 -20  109.94    4.02
  -3  -2 -20  122.67    4.12
  -3  -2 -20  120.08    3.99
  -3  -2 -20  115.17    3.60
  -3  -2 -21    8.23    1.16
  -3  -2 -21    5.78    0.88
  -3  -2 -22   32.64    1.58
  -3  -2 -23   39.56    1.48
   3   3 -22    1.49    0.53
   3   3 -22    0.78    0.54
   3   3 -21    5.03    0.79
   3   3 -21    5.33    0.89
   3   3 -21    5.81    0.86
   3   3 -20   44.65    1.66
   3   3 -20   41.32    1.49
   3   3 -19   89.40    3.12
   3   3 -19   95.89    3.30
   3   3 -19   94.59    3.43
   3   3 -18  219.91    6.70
   3   3 -18  232.03    6.97
   3   3 -18  231.59    6.86
   3   3 -17   53.91    2.43
   3   3 -17   53.49    2.49
   3   3 -17   56.98    2.76
   3   3 -17   53.17    2.64
  -3  -3  17   57.54    5.06
   3   3 -16   33.82    1.98
   3   3 -16   32.37    3.15
   3   3 -16   38.32    2.17
   3   3 -16   37.57    2.33
   3   3 -16   36.51    2.24
  -3  -3  16   38.40    2.31
  -3  -3  16   32.28    4.34
   3   3 -15    0.94    1.46
   3   3 -15    1.62    1.10
  -3  -3  15    0.72    1.33
  -3  -3  15    0.66    2.67
   3   3 -15    0.55    1.22
   3   3 -15    1.24    1.43
   3   3 -15    1.16    1.45
   3   3 -14    4.14    1.43
   3   3 -14    5.06    1.18
  -3  -3  14    4.83    2.67
   3   3 -14    4.04    1.30
  -3  -3  14    4.02    1.40
   3   3 -14    5.60    1.44
   3   3 -14    4.33    1.37
   3   3 -14    4.73    2.31
  -3  -3  13  792.63   24.57
   3   3 -13  809.61   20.75
  -3  -3  13  749.19   20.76
   3   3 -13  748.80   20.77
   3   3 -13  761.30   20.86
   3   3 -13  781.91   20.86
  -3  -3  13  802.49   27.93
   3   3 -12   25.31    1.60
   3   3 -12   20.60    1.63
  -3  -3  12   28.44    3.56
   3   3 -12   24.06    1.71
   3   3 -12   24.89    1.76
  -3  -3  12   21.22    5.18
   3   3 -12   18.09    2.82
   3   3 -11   38.11    1.94
  -3  -3  11   28.82    5.37
  -3  -3  11   40.04    3.90
   3   3 -11   34.87    1.81
   3   3 -11   36.79    3.46
   3   3 -10    2.77    1.95
  -3  -3  10    3.25    2.14
   3   3 -10    1.75    0.91
   3   3 -10    1.86    0.84
   3   3 -10    0.83    0.87
  -3  -3  10   -0.54    3.69
  -3  -3   9  516.73   16.22
   3   3  -9  500.14   13.56
   3   3  -9  495.56   15.02
  -3  -3   9  505.65   18.46
   3   3  -9  453.97   15.70
   3   3  -8  404.93   12.19
  -3  -3   8  398.72   13.07
  -3  -3   8  372.30   11.30
  -3  -3   8  397.91   15.17
  -3  -3   7  955.96   27.21
  -3  -3   7  927.24   29.19
   3   3  -7  948.96   26.39
   3   3  -6  637.36   18.47
  -3  -3   6  653.20   20.92
  -3  -3   5 1032.67   30.45
  -3  -3   4   11.88    2.43
  -3  -3   4   10.33    1.35
  -3  -3   3 1260.54   34.75
  -3  -3   3 1232.98   33.16
  -3  -3   2   35.44    2.29
  -3  -3   2   35.06    2.65
  -3  -3   2   38.97    2.11
  -3  -3   1  382.35   11.76
  -3  -3   1  417.01   11.65
  -3  -3   0  296.58    8.72
  -3  -3   0  277.32    8.74
  -3  -3  -1   28.79    1.83
  -3  -3  -1   36.01    2.02
  -3  -3  -2   12.58    1.23
  -3  -3  -3 2887.27   73.44
  -3  -3  -3 2790.37   73.33
  -3  -3  -3 2727.33   73.60
  -3  -3  -3 2843.76   73.38
  -3  -3  -4   59.18    2.74
  -3  -3  -4   61.96    2.90
  -3  -3  -4   58.91    2.65
  -3  -3  -4   57.94    2.75
  -3  -3  -5  662.37   18.54
  -3  -3  -5  686.23   18.97
  -3  -3  -5  668.82   18.86
  -3  -3  -5  670.54   19.33
  -3  -3  -6  153.88    5.68
  -3  -3  -6  153.15    6.02
  -3  -3  -6  160.66    5.75
  -3  -3  -7    4.88    1.43
  -3  -3  -7    3.42    1.59
  -3  -3  -7    4.40    1.19
  -3  -3  -8  452.12   13.72
  -3  -3  -8  449.39   14.12
  -3  -3  -8  454.42   14.24
  -3  -3  -9   24.49    2.23
  -3  -3  -9   24.43    2.66
  -3  -3  -9   27.68    1.85
  -3  -3  -9   24.18    2.53
  -3  -3 -10   74.11    4.45
  -3  -3 -10   73.81    3.94
  -3  -3 -10   72.81    2.99
  -3  -3 -10   77.98    4.51
  -3  -3 -10   76.55    4.26
  -3  -3 -11   47.75    1.99
  -3  -3 -11   55.01    3.92
  -3  -3 -11   46.62    1.98
  -3  -3 -11   51.73    2.09
  -3  -3 -11   50.24    3.85
  -3  -3 -11   46.24    1.93
  -3  -3 -11   52.57    3.61
  -3  -3 -11   46.23    3.28
  -3  -3 -12  856.00   22.42
  -3  -3 -12  825.04   22.29
  -3  -3 -12  903.90   22.46
  -3  -3 -12  804.63   22.30
  -3  -3 -12  899.01   25.54
  -3  -3 -12  818.54   22.24
  -3  -3 -12  837.26   24.85
  -3  -3 -12  824.34   24.66
  -3  -3 -12  847.51   25.38
  -3  -3 -13  249.85    7.26
  -3  -3 -13  241.29    7.13
  -3  -3 -13  259.76    7.30
  -3  -3 -13  240.62    7.08
  -3  -3 -13  250.98    9.49
  -3  -3 -13  236.68    7.15
  -3  -3 -13  240.27    9.55
  -3  -3 -13  240.32    9.94
  -3  -3 -14  107.12    3.85
  -3  -3 -14  105.53    3.71
  -3  -3 -14  106.92    3.77
  -3  -3 -14  111.18    5.93
  -3  -3 -14  113.20    3.89
  -3  -3 -14  107.26    3.64
  -3  -3 -14  114.86    5.83
  -3  -3 -14  114.59    6.32
  -3  -3 -15   62.59    2.58
  -3  -3 -15   59.87    2.47
  -3  -3 -15   61.86    2.69
  -3  -3 -15   57.53    2.65
  -3  -3 -15   59.56    4.69
  -3  -3 -15   59.61    2.68
  -3  -3 -15   51.37    4.08
  -3  -3 -15   60.00    2.80
  -3  -3 -16   87.52    5.37
  -3  -3 -16   93.27    3.36
  -3  -3 -16  100.13    3.84
  -3  -3 -16   95.06    3.52
  -3  -3 -16   97.46    3.63
  -3  -3 -16   98.65    3.68
  -3  -3 -16   94.82    3.62
  -3  -3 -16   85.75    5.72
  -3  -3 -17  651.38   17.59
  -3  -3 -17  669.15   17.93
  -3  -3 -17  645.50   17.78
  -3  -3 -17  671.74   17.87
  -3  -3 -17  643.10   18.01
  -3  -3 -17  598.92   20.84
  -3  -3 -18  599.30   16.54
  -3  -3 -18  594.09   16.06
  -3  -3 -18  616.07   16.40
  -3  -3 -19  201.07    6.43
  -3  -3 -19  220.55    6.38
  -3  -3 -19  226.29    6.52
  -3  -3 -19  206.91    5.97
  -3  -3 -20   36.98    1.78
  -3  -3 -20   39.26    1.92
  -3  -3 -20   40.36    1.51
  -3  -3 -21    7.06    1.17
  -3  -3 -21    8.66    1.19
  -3  -3 -21    7.41    1.24
  -3  -3 -21    7.67    0.90
  -3  -3 -22  127.63    2.19
  -3  -3 -22  132.18    2.21
  -3  -3 -23   64.57    2.18
  -3  -3 -24   73.31    2.15
   3   4 -21   21.34    1.08
   3   4 -21   20.07    1.01
   3   4 -21   21.50    1.05
   3   4 -20  226.27    6.48
   3   4 -20  228.03    6.52
   3   4 -20  234.93    6.55
   3   4 -19  234.91    6.68
   3   4 -19  243.29    6.74
   3   4 -19  232.54    6.64
   3   4 -18  164.08    5.15
   3   4 -18  176.16    5.35
   3   4 -18  177.80    5.50
   3   4 -18  176.73    5.47
   3   4 -17   39.39    1.94
   3   4 -17   42.69    2.16
   3   4 -17   38.79    2.28
   3   4 -17   41.52    2.26
   3   4 -16   16.61    1.44
  -3  -4  16   16.14    3.43
   3   4 -16   16.49    1.62
  -3  -4  16   16.59    1.73
   3   4 -16   17.56    1.71
   3   4 -16   15.87    1.81
  -3  -4  16   20.21    5.02
   3   4 -15   16.83    1.50
   3   4 -15   17.71    1.64
  -3  -4  15   19.41    1.79
  -3  -4  15   14.02    3.27
   3   4 -15   17.84    1.80
   3   4 -15   18.07    1.91
  -3  -4  15   13.73    4.81
  -3  -4  14  116.00    6.93
   3   4 -14  116.24    4.09
  -3  -4  14  118.29    4.22
   3   4 -14  110.49    4.19
   3   4 -14  109.38    4.21
  -3  -4  14  116.74    9.24
   3   4 -14  100.58    6.25
   3   4 -13   33.21    1.99
  -3  -4  13   37.01    4.10
   3   4 -13   36.26    2.18
   3   4 -13   36.61    2.22
  -3  -4  13   26.05    5.80
   3   4 -13   31.03    3.74
  -3  -4  12   64.02    5.00
   3   4 -12   63.61    2.65
   3   4 -12   61.54    2.77
   3   4 -12   57.29    2.71
  -3  -4  12   54.46    6.81
   3   4 -12   56.47    4.64
   3   4 -11    4.20    1.24
  -3  -4  11    2.42    2.20
   3   4 -11    3.48    1.00
   3   4 -11    3.60    1.20
  -3  -4  11    5.68    4.41
   3   4 -11    1.83    2.35
  -3  -4  10  152.46    7.53
   3   4 -10  154.25    4.83
  -3  -4  10  157.57    9.76
   3   4 -10  155.04    4.97
   3   4 -10  135.34    7.16
   3   4  -9   11.98    2.64
   3   4  -9   14.10    1.20
  -3  -4   9   13.15    2.61
   3   4  -9   12.91    1.98
  -3  -4   9   13.26    4.26
   3   4  -9   14.95    1.34
   3   4  -8  539.17   14.20
  -3  -4   8  504.80   16.75
   3   4  -8  480.24   15.43
  -3  -4   8  499.12   18.93
   3   4  -7   59.30    3.39
  -3  -4   7   60.09    4.11
  -3  -4   7   66.82    5.69
  -3  -4   6   13.52    1.58
  -3  -4   6    9.79    2.11
   3   4  -6   10.56    1.76
  -3  -4   6    6.69    3.21
  -3  -4   5  430.16   14.12
  -3  -4   5  437.56   13.02
  -3  -4   4   26.54    3.24
  -3  -4   4   25.68    1.99
  -3  -4   3  516.00   16.28
  -3  -4   3  509.92   14.78
  -3  -4   2  407.44   11.84
  -3  -4   2  379.31   12.53
  -3  -4   1  408.75   12.10
  -3  -4   0   56.75    2.99
  -3  -4   0   55.74    2.87
  -3  -4  -1 1247.54   34.46
  -3  -4  -1 1303.85   34.36
  -3  -4  -2   81.29    3.58
  -3  -4  -2   84.69    3.22
  -3  -4  -3  101.41    4.11
  -3  -4  -3  103.08    3.88
  -3  -4  -3  102.04    4.11
  -3  -4  -4  163.87    5.85
  -3  -4  -4  166.03    5.74
  -3  -4  -4  167.56    5.80
  -3  -4  -5  618.49   17.41
  -3  -4  -5  574.21   17.17
  -3  -4  -5  631.42   17.44
  -3  -4  -5  618.71   17.26
  -3  -4  -6  283.89    8.95
  -3  -4  -6  280.53    9.21
  -3  -4  -6  290.43    8.91
  -3  -4  -7 1082.81   29.71
  -3  -4  -7 1099.55   29.50
  -3  -4  -7 1076.77   30.08
  -3  -4  -8   59.71    3.12
  -3  -4  -8   56.40    3.80
  -3  -4  -8   60.37    3.53
  -3  -4  -9   22.88    2.75
  -3  -4  -9   21.11    1.98
  -3  -4 -10  549.90   16.83
  -3  -4 -10  519.17   14.11
  -3  -4 -10  495.49   16.51
  -3  -4 -10  514.58   14.05
  -3  -4 -10  530.28   15.74
  -3  -4 -10  538.28   14.29
  -3  -4 -11 1079.68   30.46
  -3  -4 -11 1025.81   27.43
  -3  -4 -11 1034.00   27.39
  -3  -4 -11 1026.20   29.23
  -3  -4 -11 1096.30   27.48
  -3  -4 -11 1081.33   27.64
  -3  -4 -11 1044.21   30.28
  -3  -4 -11  995.59   27.20
  -3  -4 -12   59.04    3.59
  -3  -4 -12   65.10    2.68
  -3  -4 -12   68.85    4.79
  -3  -4 -12   64.53    2.50
  -3  -4 -12   62.74    2.47
  -3  -4 -12   58.95    2.22
  -3  -4 -12   65.89    2.53
  -3  -4 -12   67.08    4.35
  -3  -4 -12   57.44    4.29
  -3  -4 -13 1098.18   27.63
  -3  -4 -13 1053.54   27.54
  -3  -4 -13 1035.87   27.53
  -3  -4 -13 1084.45   31.05
  -3  -4 -13  981.17   29.48
  -3  -4 -13 1069.85   30.54
  -3  -4 -13 1013.40   30.66
  -3  -4 -13 1005.54   27.23
  -3  -4 -14   94.11    3.37
  -3  -4 -14   95.91    3.40
  -3  -4 -14   95.23    5.57
  -3  -4 -14   87.84    3.00
  -3  -4 -15   88.92    3.31
  -3  -4 -15   90.35    3.39
  -3  -4 -15   93.51    5.60
  -3  -4 -16  389.93   11.51
  -3  -4 -16  394.75   11.21
  -3  -4 -16  410.86   11.34
  -3  -4 -16  397.75   14.17
  -3  -4 -17   95.14    3.88
  -3  -4 -17   99.28    3.78
  -3  -4 -17   98.98    3.67
  -3  -4 -17  101.55    3.59
  -3  -4 -18  342.37   10.43
  -3  -4 -18  362.50   10.16
  -3  -4 -18  367.83   10.31
  -3  -4 -18  365.67   10.42
  -3  -4 -19  132.99    4.71
  -3  -4 -19  136.75    4.42
  -3  -4 -19  143.96    4.73
  -3  -4 -19  146.56    4.65
  -3  -4 -20    7.21    1.04
  -3  -4 -20    5.73    1.29
  -3  -4 -20    7.14    1.24
  -3  -4 -20    5.45    1.25
  -3  -4 -21   38.01    1.64
  -3  -4 -21   39.88    1.61
  -3  -4 -21   44.02    1.71
  -3  -4 -21   41.05    1.47
  -3  -4 -22   37.78    1.58
  -3  -4 -22   30.65    1.32
  -3  -4 -23  235.95    6.46
   3   5 -21  128.93    3.59
   3   5 -20    1.82    0.58
   3   5 -20    1.63    0.65
   3   5 -20    1.29    0.55
   3   5 -19  254.46    7.28
   3   5 -19  257.59    7.29
   3   5 -19  271.01    7.35
   3   5 -18   68.52    2.49
   3   5 -18   67.84    2.57
   3   5 -18   68.61    2.53
   3   5 -17   15.83    1.23
   3   5 -17   16.63    1.52
   3   5 -17   16.56    1.43
   3   5 -17   19.58    1.56
   3   5 -17   16.78    1.68
   3   5 -16   13.56    1.27
   3   5 -16   10.92    1.50
  -3  -5  16   13.03    1.52
   3   5 -16   11.87    1.45
   3   5 -16   12.29    1.66
   3   5 -15   74.53    2.96
   3   5 -15   76.33    3.11
  -3  -5  15   70.29    5.45
  -3  -5  15   86.71    3.29
   3   5 -15   82.13    3.28
   3   5 -15   82.51    3.37
  -3  -5  15   73.06    7.27
   3   5 -14    1.50    1.55
   3   5 -14    1.04    1.26
  -3  -5  14    2.93    1.39
  -3  -5  14   -0.43    2.54
   3   5 -14    1.10    1.35
  -3  -5  14   -0.34    4.19
   3   5 -14   -1.46    2.37
   3   5 -13   11.69    1.53
  -3  -5  13   10.95    3.16
   3   5 -13   12.89    1.65
   3   5 -13   10.55    1.66
  -3  -5  13   10.68    4.73
   3   5 -13   13.34    3.00
  -3  -5  12   56.16    4.95
   3   5 -12   53.51    2.62
   3   5 -12   53.99    2.52
  -3  -5  12   45.85    6.71
   3   5 -12   45.12    4.69
   3   5 -11    9.08    1.29
   3   5 -11    9.86    1.55
   3   5 -11   10.66    1.20
  -3  -5  11    8.64    2.81
  -3  -5  11    2.91    4.56
   3   5 -11    6.53    2.80
  -3  -5  10  476.49   16.68
   3   5 -10  463.14   13.14
  -3  -5  10  502.75   19.29
   3   5 -10  448.38   16.65
   3   5 -10  490.39   13.36
   3   5  -9  161.56    6.43
   3   5  -9  165.50    5.20
  -3  -5   9  158.52    7.84
  -3  -5   9  162.21    9.71
   3   5  -9  148.43    7.90
   3   5  -9  169.43    5.33
   3   5  -8   18.16    1.45
   3   5  -8   13.35    1.27
   3   5  -8   14.56    2.01
  -3  -5   8   16.68    2.99
  -3  -5   8   18.52    4.50
   3   5  -7   35.79    1.80
   3   5  -7   33.01    1.73
  -3  -5   7   38.62    3.61
  -3  -5   7   33.26    2.56
   3   5  -7   35.92    2.76
  -3  -5   7   36.28    4.77
   3   5  -6  295.45    8.28
   3   5  -6  275.82    9.60
  -3  -5   6  275.28   10.59
  -3  -5   6  280.17    9.36
  -3  -5   5  534.52   16.01
  -3  -5   5  546.41   17.27
  -3  -5   5  566.20   18.67
  -3  -5   4  138.02    6.23
  -3  -5   4  139.53    6.95
  -3  -5   4  138.22    5.48
  -3  -5   3  173.18    6.31
  -3  -5   3  170.90    6.92
  -3  -5   3  165.03    7.24
  -3  -5   2  114.68    5.27
  -3  -5   2  121.76    4.93
  -3  -5   1   28.21    2.40
  -3  -5   0  702.61   20.02
  -3  -5  -1    3.44    1.47
  -3  -5  -2  507.37   14.25
  -3  -5  -3    3.75    1.35
  -3  -5  -3    2.04    0.93
  -3  -5  -4   63.50    3.32
  -3  -5  -4   64.40    3.37
  -3  -5  -4   59.55    2.99
  -3  -5  -5 1188.80   32.20
  -3  -5  -5 1177.11   32.45
  -3  -5  -5 1167.32   32.11
  -3  -5  -6  246.41    8.34
  -3  -5  -6  241.76    8.18
  -3  -5  -7 1295.78   35.17
  -3  -5  -7 1290.34   35.57
  -3  -5  -8  757.67   20.35
  -3  -5  -8  792.83   21.72
  -3  -5  -8  778.55   22.41
  -3  -5  -9   57.78    2.35
  -3  -5  -9   57.06    4.26
  -3  -5  -9   61.21    2.23
  -3  -5  -9   63.16    3.86
  -3  -5  -9   57.02    2.13
  -3  -5  -9   59.11    3.13
  -3  -5 -10  190.45    5.67
  -3  -5 -10  194.13    8.17
  -3  -5 -10  178.99    5.34
  -3  -5 -10  179.83    5.44
  -3  -5 -10  187.65    7.65
  -3  -5 -10  183.17    5.35
  -3  -5 -11  350.43    9.79
  -3  -5 -11  334.54   12.39
  -3  -5 -11  341.35    9.59
  -3  -5 -11  337.35    9.47
  -3  -5 -11  353.96   12.11
  -3  -5 -11  339.46    9.44
  -3  -5 -12  349.07    9.72
  -3  -5 -12  362.15    9.93
  -3  -5 -12  340.24    9.66
  -3  -5 -12  334.73    9.55
  -3  -5 -12  346.05   12.68
  -3  -5 -12  332.61    9.47
  -3  -5 -13  214.28    9.32
  -3  -5 -13  219.71    6.48
  -3  -5 -13  216.42    6.34
  -3  -5 -13  205.13    6.43
  -3  -5 -13  209.33    6.20
  -3  -5 -14  382.87   10.87
  -3  -5 -14  388.23   10.89
  -3  -5 -14  383.70   10.77
  -3  -5 -14  381.26   10.59
  -3  -5 -15  402.59   11.09
  -3  -5 -15  395.47   10.98
  -3  -5 -15  383.16   11.06
  -3  -5 -15  409.04   14.21
  -3  -5 -15  379.26   10.72
  -3  -5 -16   26.38    2.05
  -3  -5 -16   25.57    1.80
  -3  -5 -16   27.53    1.91
  -3  -5 -16   25.73    1.83
  -3  -5 -16   22.75    3.35
  -3  -5 -16   27.30    1.50
  -3  -5 -17  481.02   13.62
  -3  -5 -17  481.95   13.47
  -3  -5 -17  515.08   13.49
  -3  -5 -17  494.47   13.39
  -3  -5 -17  460.80   12.99
  -3  -5 -18    4.39    1.48
  -3  -5 -18    3.79    1.30
  -3  -5 -18    3.55    1.23
  -3  -5 -18    3.78    1.30
  -3  -5 -19   98.52    3.75
  -3  -5 -19  104.41    3.57
  -3  -5 -19  101.57    3.55
  -3  -5 -19  106.54    3.65
  -3  -5 -20    5.57    1.03
  -3  -5 -20    6.63    1.12
  -3  -5 -20    5.88    1.13
  -3  -5 -21   40.73    1.74
  -3  -5 -21   39.49    1.74
  -3  -5 -21   39.59    1.64
  -3  -5 -21   43.46    1.77
  -3  -5 -22  132.86    3.23
  -3  -5 -22  138.21    3.20
  -3  -5 -23    8.81    0.56
  -3  -5 -23    8.48    0.51
   3   6 -20   15.31    0.69
   3   6 -19   38.19    1.46
   3   6 -19   40.49    1.55
   3   6 -18   10.88    0.97
   3   6 -18   12.67    1.05
   3   6 -17    6.10    1.12
   3   6 -17    6.29    1.03
   3   6 -17    4.70    0.97
   3   6 -16    6.18    0.91
   3   6 -16    5.18    1.17
   3   6 -16    5.71    1.30
   3   6 -16    5.16    1.13
   3   6 -15    1.80    0.96
   3   6 -15    0.35    1.30
   3   6 -15    0.73    1.19
  -3  -6  15    0.90    1.17
   3   6 -15    1.30    1.18
   3   6 -14   16.85    1.58
   3   6 -14   15.63    1.75
   3   6 -14   13.36    2.93
  -3  -6  14   17.69    1.64
   3   6 -14   15.18    1.59
   3   6 -14   18.52    1.86
  -3  -6  14   13.92    4.08
  -3  -6  13   36.93    5.48
  -3  -6  13   38.53    4.26
   3   6 -13   41.23    2.26
   3   6 -13   38.49    2.16
   3   6 -13   36.30    4.32
  -3  -6  12  186.37    9.03
   3   6 -12  182.56    5.88
   3   6 -12  194.05    5.99
  -3  -6  12  173.94   10.52
   3   6 -12  186.97    6.08
   3   6 -12  170.07    9.04
  -3  -6  11  722.61   23.85
   3   6 -11  760.03   20.10
   3   6 -11  709.24   19.84
   3   6 -11  740.32   20.10
  -3  -6  11  775.55   26.29
   3   6 -11  777.68   20.30
   3   6 -11  680.50   24.10
   3   6 -10   21.12    1.65
   3   6 -10   20.15    1.44
  -3  -6  10   18.86    3.44
  -3  -6  10   24.28    4.95
   3   6 -10   23.17    3.91
   3   6 -10   24.26    1.91
  -3  -6   9  420.53   15.64
   3   6  -9  428.55   12.41
  -3  -6   9  466.09   17.87
   3   6  -9  476.99   12.66
   3   6  -9  395.52   15.99
   3   6  -8   50.84    2.43
  -3  -6   8   45.21    4.32
   3   6  -8   48.06    2.29
   3   6  -8   42.69    3.08
  -3  -6   8   47.93    5.65
   3   6  -8   48.26    1.85
  -3  -6   7   27.35    4.42
  -3  -6   7   23.21    3.40
   3   6  -7   25.28    1.68
   3   6  -7   26.92    2.54
   3   6  -7   31.74    1.84
  -3  -6   7   26.29    2.59
  -3  -6   6  307.86    8.78
  -3  -6   6  301.53   11.64
  -3  -6   6  295.89    8.50
   3   6  -6  301.58   10.29
   3   6  -6  325.32    8.96
  -3  -6   6  329.12   12.87
  -3  -6   6  313.11   10.36
  -3  -6   5    5.77    1.78
  -3  -6   5    8.09    2.48
   3   6  -5    6.84    1.14
  -3  -6   5    3.91    2.81
  -3  -6   5    7.85    0.97
  -3  -6   5    7.65    1.14
  -3  -6   4  462.84   12.43
   3   6  -4  453.77   12.57
  -3  -6   4  461.60   15.24
  -3  -6   4  442.93   12.24
  -3  -6   4  444.93   15.28
  -3  -6   4  470.12   14.23
  -3  -6   3   11.44    2.11
  -3  -6   3    9.33    1.04
   3   6  -3   10.59    1.15
  -3  -6   3    9.46    1.00
  -3  -6   3    7.68    2.22
  -3  -6   3   10.70    2.24
  -3  -6   2  221.39    7.90
  -3  -6   2  213.26    6.19
  -3  -6   2  214.26    8.42
   3   6  -2  211.72    6.34
  -3  -6   1  287.10    9.93
  -3  -6   1  306.27   10.53
  -3  -6   0  396.91   12.42
  -3  -6   0  377.12   12.69
  -3  -6  -1  882.87   25.12
  -3  -6  -2    4.46    1.02
  -3  -6  -3   56.89    2.76
  -3  -6  -4  945.58   26.65
  -3  -6  -4  940.39   25.98
  -3  -6  -5  104.93    4.82
  -3  -6  -5  102.72    4.94
  -3  -6  -5  100.58    3.27
  -3  -6  -5  100.91    3.27
  -3  -6  -5  106.91    4.52
  -3  -6  -6 1108.21   29.64
  -3  -6  -6 1016.81   27.55
  -3  -6  -6 1047.60   27.69
  -3  -6  -6 1084.45   27.63
  -3  -6  -6 1085.05   29.47
  -3  -6  -6 1052.74   27.67
  -3  -6  -7    3.21    1.79
  -3  -6  -7    4.53    0.82
  -3  -6  -7    4.72    0.88
  -3  -6  -7    5.31    0.85
  -3  -6  -7    4.45    0.86
  -3  -6  -7    5.36    1.71
  -3  -6  -8   44.68    1.86
  -3  -6  -8   48.83    1.90
  -3  -6  -8   48.37    1.95
  -3  -6  -8   47.24    2.02
  -3  -6  -8   48.70    3.27
  -3  -6  -8   50.39    3.48
  -3  -6  -9   22.52    1.45
  -3  -6  -9   23.82    1.31
  -3  -6  -9   23.04    1.31
  -3  -6  -9   22.56    2.70
  -3  -6  -9   22.17    1.37
  -3  -6  -9   27.02    2.53
  -3  -6 -10   23.13    1.65
  -3  -6 -10   24.24    1.34
  -3  -6 -10   22.85    1.34
  -3  -6 -10   26.93    1.58
  -3  -6 -10   21.65    2.85
  -3  -6 -10   24.16    1.45
  -3  -6 -10   21.32    2.28
  -3  -6 -11  101.47    3.78
  -3  -6 -11  103.32    3.34
  -3  -6 -11  101.39    3.46
  -3  -6 -11  107.93    3.65
  -3  -6 -11  109.14    5.80
  -3  -6 -11  104.92    3.50
  -3  -6 -12   29.72    1.94
  -3  -6 -12   28.95    1.63
  -3  -6 -12   32.92    1.91
  -3  -6 -12   28.11    1.53
  -3  -6 -12   29.14    1.51
  -3  -6 -12   30.21    3.54
  -3  -6 -12   32.49    1.71
  -3  -6 -13   18.53    1.24
  -3  -6 -13   19.22    1.32
  -3  -6 -13   17.33    1.39
  -3  -6 -13   15.55    3.07
  -3  -6 -13   20.56    1.47
  -3  -6 -14    3.89    1.13
  -3  -6 -14    5.09    1.01
  -3  -6 -14    2.72    1.08
  -3  -6 -14    4.62    2.52
  -3  -6 -15  534.19   14.58
  -3  -6 -15  527.01   14.67
  -3  -6 -15  544.31   14.56
  -3  -6 -16  424.76   11.89
  -3  -6 -16  408.93   11.94
  -3  -6 -16  433.47   11.83
  -3  -6 -17  104.26    3.70
  -3  -6 -17  105.03    3.63
  -3  -6 -17  106.68    3.51
  -3  -6 -18  231.83    3.21
  -3  -6 -18  232.44    3.34
  -3  -6 -19   48.33    2.03
  -3  -6 -19   49.13    2.08
  -3  -6 -19   53.37    2.28
  -3  -6 -20   86.08    2.85
  -3  -6 -20   76.81    2.70
  -3  -6 -21   42.62    1.68
  -3  -6 -21   40.26    1.57
  -3  -6 -21   43.42    1.74
  -3  -6 -22   81.33    2.32
  -3  -6 -22   88.70    2.44
   3   7 -18    3.25    0.55
   3   7 -18    3.10    0.61
   3   7 -17  137.56    4.06
   3   7 -17  130.88    3.98
   3   7 -16    4.23    0.95
   3   7 -16    4.73    1.05
   3   7 -15   52.09    1.91
   3   7 -15   49.68    1.75
   3   7 -14   18.34    1.55
  -3  -7  14   19.95    1.48
   3   7 -14   19.14    1.67
   3   7 -14   18.33    1.42
   3   7 -13   67.68    2.88
   3   7 -13   74.69    3.08
   3   7 -13   72.99    2.87
  -3  -7  12  209.03    9.70
   3   7 -12  224.75    6.96
   3   7 -12  237.41    6.82
   3   7 -12  216.29    6.81
  -3  -7  12  206.09   10.68
   3   7 -12  226.90    7.07
   3   7 -12  194.35   10.02
  -3  -7  11  292.35   12.28
   3   7 -11  310.60    9.11
   3   7 -11  308.82    8.88
   3   7 -11  312.38    9.25
   3   7 -11  319.70    9.09
  -3  -7  11  286.32   13.15
   3   7 -11  319.65    9.36
   3   7 -11  303.62   13.06
   3   7 -10  500.92   14.18
  -3  -7  10  510.02   17.89
   3   7 -10  477.86   18.45
   3   7 -10  531.39   14.45
  -3  -7  10  491.63   18.58
   3   7  -9  144.44    4.94
  -3  -7   9  158.26    8.02
  -3  -7   9  139.67    8.38
   3   7  -9  142.22    8.42
   3   7  -9  152.16    5.17
   3   7  -8  118.90    4.29
   3   7  -8  115.14    4.09
  -3  -7   8  116.51    6.83
  -3  -7   8  110.68    7.22
   3   7  -8  110.12    3.58
   3   7  -7  125.16    4.34
  -3  -7   7  118.63    6.84
   3   7  -7  116.08    4.14
  -3  -7   7  111.20    3.73
  -3  -7   7  110.97    6.94
   3   7  -7  119.40    3.74
  -3  -7   7  106.89    5.32
  -3  -7   6    0.49    1.19
  -3  -7   6    3.18    2.46
   3   7  -6    2.83    1.34
   3   7  -6    2.23    1.01
   3   7  -6    1.83    1.64
  -3  -7   6    1.32    2.55
  -3  -7   6    1.68    1.03
  -3  -7   6    1.31    1.97
  -3  -7   5  251.38    7.27
   3   7  -5  262.73    7.50
  -3  -7   5  249.51    9.16
  -3  -7   5  239.06    7.04
   3   7  -5  224.17    8.59
  -3  -7   5  252.41   10.32
  -3  -7   5  213.99    9.48
  -3  -7   4   35.70    1.94
  -3  -7   4   33.24    3.64
  -3  -7   4   33.52    1.77
   3   7  -4   37.71    2.01
  -3  -7   4   39.62    3.33
  -3  -7   3    3.60    2.18
  -3  -7   3    4.59    1.14
  -3  -7   3    2.10    2.13
  -3  -7   3    3.25    1.07
   3   7  -3    4.44    1.16
  -3  -7   2   10.99    2.37
  -3  -7   2   12.53    1.30
   3   7  -2   11.71    1.37
  -3  -7   2   13.26    2.82
  -3  -7   2   11.88    1.24
  -3  -7   1  736.20   22.28
  -3  -7   1  723.38   21.57
  -3  -7   1  722.95   19.38
  -3  -7   0  202.29    7.97
  -3  -7   0  200.19    6.06
  -3  -7   0  204.18    6.00
  -3  -7   0  202.77    8.41
  -3  -7  -1  414.25   13.60
  -3  -7  -1  416.59   14.02
  -3  -7  -1  417.04   11.51
  -3  -7  -2  197.34    7.92
  -3  -7  -2  191.92    8.13
  -3  -7  -2  204.34    6.01
  -3  -7  -3  212.15    6.15
  -3  -7  -3  207.28    6.17
  -3  -7  -3  219.87    6.28
  -3  -7  -3  204.38    6.83
  -3  -7  -4  302.84   10.51
  -3  -7  -4  297.03    8.35
  -3  -7  -4  297.40    8.35
  -3  -7  -4  291.99    9.39
  -3  -7  -5  192.13    7.81
  -3  -7  -5  194.55    5.81
  -3  -7  -5  197.66    5.85
  -3  -7  -5  199.81    5.81
  -3  -7  -5  197.96    7.07
  -3  -7  -6  297.20   10.15
  -3  -7  -6  267.99    7.84
  -3  -7  -6  279.80    7.93
  -3  -7  -6  281.76    7.91
  -3  -7  -6  282.16    9.49
  -3  -7  -7  172.45    5.30
  -3  -7  -7  183.92    5.37
  -3  -7  -7  178.02    5.40
  -3  -7  -7  178.23    5.41
  -3  -7  -7  176.57    7.05
  -3  -7  -7  181.13    7.36
  -3  -7  -8   38.15    1.81
  -3  -7  -8   39.20    1.87
  -3  -7  -8   38.85    1.91
  -3  -7  -8   42.75    3.38
  -3  -7  -8   37.27    1.91
  -3  -7  -8   39.78    3.30
  -3  -7  -9  162.73    4.76
  -3  -7  -9  148.89    4.73
  -3  -7  -9  153.95    4.91
  -3  -7  -9  158.89    6.95
  -3  -7  -9  153.76    4.86
  -3  -7  -9  151.28    6.51
  -3  -7 -10   49.80    2.11
  -3  -7 -10   48.96    2.30
  -3  -7 -10   48.76    2.04
  -3  -7 -10   48.13    3.94
  -3  -7 -10   48.98    2.21
   3   7  10   47.14    2.05
  -3  -7 -10   43.99    3.32
  -3  -7 -11   22.90    1.66
  -3  -7 -11   22.25    1.49
  -3  -7 -11   22.97    1.63
  -3  -7 -11   22.11    3.08
  -3  -7 -12   81.31    2.95
  -3  -7 -12   84.27    3.29
  -3  -7 -12   90.83    5.49
  -3  -7 -12   86.36    3.16
  -3  -7 -13   62.13    2.42
  -3  -7 -13   63.49    2.80
  -3  -7 -13   69.74    4.85
  -3  -7 -13   64.66    2.64
  -3  -7 -14  372.59   10.43
  -3  -7 -14  354.21   10.51
  -3  -7 -14  413.14   10.96
  -3  -7 -14  409.84   14.11
  -3  -7 -14  399.57   10.74
  -3  -7 -15   41.26    1.94
  -3  -7 -15   47.17    2.41
  -3  -7 -15   47.48    2.16
  -3  -7 -15   42.29    4.04
  -3  -7 -16  259.65    7.78
  -3  -7 -16  293.69    7.93
  -3  -7 -17    1.91    0.84
  -3  -7 -17    2.62    1.02
  -3  -7 -18   45.67    1.84
  -3  -7 -18   45.98    1.83
  -3  -7 -19   -0.02    0.05
  -3  -7 -19    8.17    1.15
  -3  -7 -20  115.96    3.65
  -3  -7 -20  118.41    3.67
  -3  -7 -21    9.45    0.82
  -3  -7 -21   10.02    0.83
   3   8 -17   19.54    0.86
   3   8 -16   55.16    2.08
   3   8 -16   57.06    1.97
   3   8 -16   53.38    1.90
   3   8 -15    1.87    0.79
   3   8 -15    1.86    0.87
   3   8 -14    7.46    1.20
   3   8 -14    7.77    1.07
  -3  -8  13   23.80    1.46
   3   8 -13   19.02    1.64
   3   8 -13   21.56    1.53
   3   8 -12  124.67    2.77
   3   8 -12  125.71    2.92
   3   8 -11   25.07    1.73
   3   8 -11   25.35    1.87
   3   8 -10  156.80    5.05
   3   8 -10  152.44    4.81
  -3  -8   9   21.45    3.43
   3   8  -9   25.23    1.92
   3   8  -9   27.35    1.70
   3   8  -9   27.11    4.47
   3   8  -9   24.70    2.18
  -3  -8   8   38.11    4.23
   3   8  -8   48.93    2.75
   3   8  -8   48.00    2.50
   3   8  -8   42.77    5.03
   3   8  -8   46.42    1.95
   3   8  -7   76.85    3.28
  -3  -8   7   68.77    2.70
  -3  -8   7   71.76    5.39
   3   8  -7   70.20    3.08
   3   8  -7   73.97    2.71
   3   8  -6  423.69   11.86
  -3  -8   6  388.50   14.82
  -3  -8   6  398.75   11.30
   3   8  -6  414.43   11.34
  -3  -8   6  409.43   13.57
  -3  -8   5    4.84    2.63
  -3  -8   5    6.14    1.32
  -3  -8   5    3.81    1.41
   3   8  -5    4.04    1.58
  -3  -8   5    7.08    2.38
   3   8  -5    3.60    1.22
  -3  -8   4  286.88    8.38
  -3  -8   4  287.32   11.58
   3   8  -4  300.43    8.68
  -3  -8   4  281.55    8.20
  -3  -8   4  260.22   10.32
   3   8  -4  284.10    8.25
  -3  -8   3  134.90    6.57
  -3  -8   3  145.52    4.68
  -3  -8   3  130.07    7.16
  -3  -8   3  134.59    4.51
   3   8  -3  139.18    4.57
   3   8  -3  144.14    4.87
  -3  -8   2   80.34    4.97
  -3  -8   2   81.15    3.12
  -3  -8   2   76.16    5.37
   3   8  -2   79.50    3.36
  -3  -8   2   76.61    3.00
  -3  -8   1  127.81    6.40
  -3  -8   1  131.69    4.35
  -3  -8   1  143.70    7.02
  -3  -8   1  123.91    4.28
   3   8  -1  132.18    4.59
  -3  -8   0  371.46   13.24
  -3  -8   0  384.25   13.81
  -3  -8   0  393.34   10.90
  -3  -8  -1    7.07    2.61
  -3  -8  -1    7.30    1.27
  -3  -8  -1    8.75    2.70
  -3  -8  -1    7.06    1.34
  -3  -8  -2   35.37    3.64
  -3  -8  -2   36.77    1.98
  -3  -8  -2   30.01    3.56
  -3  -8  -3   69.16    4.74
  -3  -8  -3   63.36    2.69
  -3  -8  -4    4.02    2.43
  -3  -8  -4    2.82    1.14
  -3  -8  -4    2.84    2.22
  -3  -8  -4    2.32    1.21
  -3  -8  -4    2.85    0.97
  -3  -8  -4    3.60    1.35
  -3  -8  -5  383.05   13.06
  -3  -8  -5  367.21   10.41
  -3  -8  -5  370.34   10.38
  -3  -8  -5  378.36   10.49
  -3  -8  -5  370.66   10.50
  -3  -8  -6  102.61    5.63
  -3  -8  -6   96.23    3.45
  -3  -8  -6  101.50    3.56
  -3  -8  -6   98.55    3.43
  -3  -8  -6   94.86    4.53
  -3  -8  -7  106.49    3.68
  -3  -8  -7  109.36    3.76
  -3  -8  -7  107.91    3.71
  -3  -8  -7  102.26    4.98
   3   8   7  108.70    3.75
  -3  -8  -7  109.44    5.82
  -3  -8  -8   12.48    2.76
  -3  -8  -8   11.06    1.36
  -3  -8  -8   11.59    1.43
  -3  -8  -8   13.13    1.38
  -3  -8  -8    9.19    2.14
   3   8   8   12.93    1.41
  -3  -8  -9  387.05   10.62
  -3  -8  -9  370.97   10.60
  -3  -8  -9  382.89   10.72
  -3  -8  -9  384.16   10.76
  -3  -8  -9  369.39   12.82
   3   8   9  376.68   10.65
  -3  -8  -9  396.75   13.03
  -3  -8 -10  252.24    7.19
  -3  -8 -10  246.22    7.25
  -3  -8 -10  249.03    7.40
  -3  -8 -10  244.75    9.22
  -3  -8 -10  248.01    7.38
  -3  -8 -10  258.39    9.70
   3   8  10  246.62    7.26
  -3  -8 -11  234.12    6.93
  -3  -8 -11  242.62    7.13
  -3  -8 -11  233.44    6.77
  -3  -8 -11  240.97    7.09
  -3  -8 -11  246.91    9.53
   3   8  11  233.13    6.89
  -3  -8 -12   90.39    3.22
  -3  -8 -12   86.91    3.39
  -3  -8 -12   88.69    3.36
  -3  -8 -13   99.86    3.79
  -3  -8 -13  105.53    3.53
  -3  -8 -13  107.72    3.74
  -3  -8 -13  110.07    6.02
  -3  -8 -14  536.48   14.75
  -3  -8 -14  563.46   15.14
  -3  -8 -14  567.08   15.02
  -3  -8 -15  216.24    5.87
  -3  -8 -15  210.03    5.68
  -3  -8 -16  131.66    4.37
  -3  -8 -16  130.60    4.17
  -3  -8 -17    2.93    0.96
  -3  -8 -17    3.15    1.20
  -3  -8 -18   15.76    1.33
  -3  -8 -18   14.36    1.21
  -3  -8 -18   12.91    1.01
  -3  -8 -19    0.01    0.05
  -3  -8 -19  150.19    2.27
  -3  -8 -20  159.45    4.55
  -3  -8 -21   33.23    1.16
  -3  -8 -21   29.62    1.12
  -3  -8 -21   33.12    1.20
   3   9 -15    0.28    0.65
   3   9 -15    0.53    0.50
   3   9 -15    0.20    0.40
   3   9 -14   18.97    1.25
   3   9 -14   20.71    1.13
   3   9 -14   18.45    1.02
   3   9 -13    8.14    1.06
   3   9 -13   10.28    1.01
   3   9 -12   11.66    1.16
   3   9 -12   12.65    1.32
   3   9 -11   29.84    1.71
   3   9 -11   28.32    1.86
   3   9 -10   10.11    1.36
   3   9 -10   11.34    1.55
   3   9  -9    0.54    1.23
   3   9  -8  110.97    4.05
  -3  -9   7    0.95    2.25
  -3  -9   7    1.63    1.14
   3   9  -7    1.10    1.37
   3   9  -7    1.98    1.05
   3   9  -6  235.31    7.12
  -3  -9   6  200.31    9.49
  -3  -9   6  218.45    6.48
   3   9  -6  209.41    6.84
   3   9  -6  220.81    6.50
  -3  -9   5    3.52    2.33
  -3  -9   5    5.43    1.37
   3   9  -5    6.78    1.79
  -3  -9   5    5.05    2.82
  -3  -9   5    4.34    1.47
   3   9  -5    5.17    1.29
  -3  -9   4   28.45    3.47
  -3  -9   4   35.79    2.17
   3   9  -4   35.80    2.46
  -3  -9   4   29.89    3.94
  -3  -9   4   33.10    2.08
   3   9  -4   36.62    2.07
  -3  -9   3    2.12    2.45
  -3  -9   3   -2.51    2.68
  -3  -9   3    2.70    1.51
   3   9  -3    4.59    1.70
   3   9  -3    3.31    1.41
  -3  -9   3    3.48    1.46
  -3  -9   2  536.22   14.47
  -3  -9   2  479.54   17.56
   3   9  -2  536.99   14.84
  -3  -9   2  510.32   14.35
   3   9  -2  535.33   14.47
  -3  -9   2  474.96   16.82
  -3  -9   1    1.40    2.50
  -3  -9   1   -0.57    2.55
  -3  -9   1    1.92    1.50
   3   9  -1    1.52    1.66
  -3  -9   1    2.61    1.53
   3   9  -1    1.03    1.43
  -3  -9   0  138.96    7.01
  -3  -9   0  150.08    4.86
  -3  -9   0  134.67    7.38
   3   9   0  148.11    5.17
  -3  -9   0  138.75    4.78
  -3  -9  -1  268.16   10.47
  -3  -9  -1  261.35    7.84
  -3  -9  -1  250.91   10.74
  -3  -9  -1  269.42    7.86
  -3  -9  -2  159.78    7.70
  -3  -9  -2  152.54    7.83
  -3  -9  -2  166.95    5.33
  -3  -9  -2  160.68    5.34
  -3  -9  -2  164.60    5.31
   3   9   2  170.63    5.41
  -3  -9  -3  279.48   11.43
  -3  -9  -3  292.11    8.61
   3   9   3  296.62    8.62
  -3  -9  -4  352.22   13.12
  -3  -9  -4  364.78   10.50
   3   9   4  372.28   10.52
  -3  -9  -5   23.09    3.41
  -3  -9  -5   26.28    1.97
  -3  -9  -5   25.02    1.90
   3   9   5   26.76    1.98
  -3  -9  -6    3.21    2.61
  -3  -9  -6    2.83    1.42
  -3  -9  -6    2.76    1.41
  -3  -9  -6    1.46    1.07
  -3  -9  -6    5.38    1.55
   3   9   6    3.02    1.40
  -3  -9  -7  159.68    5.19
  -3  -9  -7  161.94    5.09
  -3  -9  -7  167.94    5.28
  -3  -9  -7  157.68    5.26
   3   9   7  165.56    5.25
  -3  -9  -7  162.35    7.60
  -3  -9  -8  524.16   14.56
  -3  -9  -8  543.40   14.61
  -3  -9  -8  524.64   14.55
   3   9   8  538.00   14.65
  -3  -9  -8  525.17   17.24
  -3  -9  -9   73.81    2.92
  -3  -9  -9   72.60    2.89
  -3  -9  -9   68.38    4.65
  -3  -9  -9   73.53    2.95
   3   9   9   73.44    2.92
  -3  -9 -10  786.37   20.25
  -3  -9 -10  680.87   23.79
  -3  -9 -10  786.43   20.40
  -3  -9 -10  762.41   20.31
  -3  -9 -10  721.15   20.11
   3   9  10  769.24   20.34
  -3  -9 -10  726.61   22.46
  -3  -9 -11  170.02    5.08
  -3  -9 -11  143.15    7.70
  -3  -9 -11  160.61    4.96
  -3  -9 -11  151.42    4.74
  -3  -9 -11  152.95    4.79
  -3  -9 -11  159.73    5.11
  -3  -9 -11  136.12    6.73
   3   9  11  155.76    4.87
  -3  -9 -12    1.19    1.34
  -3  -9 -12    2.50    1.25
  -3  -9 -12    0.04    0.21
  -3  -9 -12    0.72    1.23
  -3  -9 -12    2.57    1.00
  -3  -9 -13  564.29   15.52
  -3  -9 -13  587.91   15.75
  -3  -9 -13  566.94   15.56
  -3  -9 -13  593.89   15.74
  -3  -9 -14    3.24    1.24
  -3  -9 -14    2.28    1.04
  -3  -9 -14    2.25    1.24
  -3  -9 -14    4.29    1.03
  -3  -9 -15  150.14    2.86
  -3  -9 -15  153.11    2.76
  -3  -9 -15  147.11    2.58
  -3  -9 -16    7.15    1.09
  -3  -9 -16    7.33    1.17
  -3  -9 -16    6.35    0.96
  -3  -9 -17    1.73    0.83
  -3  -9 -17    1.89    0.93
  -3  -9 -17    1.91    0.77
  -3  -9 -18   87.76    2.80
  -3  -9 -18   87.30    2.65
  -3  -9 -19    0.54    0.65
  -3  -9 -19    0.32    0.51
   3  10 -13  113.76    3.38
   3  10 -13  124.58    3.52
   3  10 -12    8.01    0.85
   3  10 -12    7.13    0.73
   3  10 -12    8.11    0.96
   3  10 -11    8.42    0.90
   3  10 -11    7.89    1.05
   3  10 -11    8.87    1.14
   3  10 -10    0.83    0.88
   3  10 -10    2.31    1.07
   3  10  -9    6.32    1.14
   3  10  -9    4.87    1.25
   3  10  -8  117.05    3.96
  -3 -10   7   21.24    1.35
   3  10  -7   23.58    1.74
   3  10  -6    4.30    1.38
  -3 -10   6    2.94    1.14
  -3 -10   5    4.92    1.31
   3  10  -5    4.32    1.45
   3  10  -5    5.16    1.22
  -3 -10   4   17.10    1.75
  -3 -10   4   15.69    1.67
   3  10  -4   17.73    1.64
  -3 -10   3  427.65   11.73
   3  10  -3  412.08   12.10
  -3 -10   3  418.87   11.61
   3  10  -3  438.26   11.73
  -3 -10   2   36.29    2.20
   3  10  -2   36.40    2.50
  -3 -10   2   26.67    3.56
  -3 -10   2   35.17    2.19
   3  10  -2   34.64    2.15
  -3 -10   2   30.48    3.51
   3  10  -1   97.49    4.05
  -3 -10   1   97.91    3.65
  -3 -10   1   92.31    3.58
   3  10  -1   98.20    3.66
  -3 -10   1   87.82    5.53
  -3 -10   0   99.42    3.70
  -3 -10   0   97.49    3.68
   3  10   0   99.15    4.08
   3  10   0   97.94    3.71
  -3 -10   0   87.91    5.60
  -3 -10  -1    3.27    2.63
  -3 -10  -1    4.32    1.62
  -3 -10  -1    4.49    2.45
   3  10   1    3.68    1.76
  -3 -10  -1    7.24    1.71
   3  10   2  517.34   14.54
  -3 -10  -2  488.99   13.97
  -3 -10  -2  508.35   14.01
   3  10   2  523.91   14.11
  -3 -10  -3    7.12    1.68
   3  10   3    6.62    1.68
  -3 -10  -4  687.99   19.39
  -3 -10  -4  675.77   22.15
  -3 -10  -5  122.46    4.36
  -3 -10  -5  120.86    4.33
   3  10   5  129.59    4.40
  -3 -10  -5  116.61    6.45
  -3 -10  -6    5.83    2.66
  -3 -10  -6    5.91    1.55
  -3 -10  -6    6.94    1.70
   3  10   6    5.61    1.51
  -3 -10  -7    5.33    2.58
  -3 -10  -7    3.04    1.46
  -3 -10  -7    3.41    1.49
  -3 -10  -7    5.03    1.54
   3  10   7    2.77    1.37
  -3 -10  -8   69.26    2.89
  -3 -10  -8   69.53    2.92
  -3 -10  -8   69.69    2.97
   3  10   8   69.23    2.87
  -3 -10  -8   64.12    4.65
  -3 -10  -9  156.95    5.01
  -3 -10  -9  160.37    5.06
  -3 -10  -9  158.87    5.18
   3  10   9  161.32    5.06
  -3 -10 -10   34.60    1.97
  -3 -10 -10   31.94    1.78
  -3 -10 -10   33.51    1.84
   3  10  10   34.39    1.82
  -3 -10 -11   21.82    1.36
  -3 -10 -11   20.25    1.48
  -3 -10 -11   18.68    1.56
  -3 -10 -12  234.95    6.80
  -3 -10 -12  230.55    6.82
  -3 -10 -12  240.47    6.96
  -3 -10 -13   44.50    1.94
  -3 -10 -13   41.77    1.87
  -3 -10 -13   37.45    1.57
  -3 -10 -13   44.38    2.06
  -3 -10 -14  250.76    7.03
  -3 -10 -14  268.66    7.22
  -3 -10 -14  275.84    7.30
  -3 -10 -15   39.43    1.39
  -3 -10 -15   36.89    1.05
  -3 -10 -16   26.66    1.33
  -3 -10 -16   23.87    1.04
  -3 -10 -16   27.47    1.33
  -3 -10 -17    6.79    0.52
  -3 -10 -17    7.04    0.72
  -3 -10 -18   44.16    1.51
   3  11 -11    5.58    0.62
   3  11 -10   19.36    1.01
   3  11 -10   20.77    1.11
   3  11  -9   51.47    1.84
   3  11  -9   55.18    2.01
   3  11  -8    4.74    1.07
   3  11  -8    4.87    1.01
   3  11  -8    3.93    0.83
   3  11  -7   26.31    1.48
   3  11  -6    1.73    0.99
  -3 -11   6    1.70    0.81
   3  11  -5    1.57    1.10
  -3 -11   5    1.63    0.97
   3  11  -4   89.44    3.45
  -3 -11   4  101.65    3.27
   3  11  -3  117.30    4.26
  -3 -11   3  133.28    4.12
  -3 -11   2  199.96    6.07
  -3 -11   2  192.95    6.00
   3  11  -2  210.17    6.12
  -3 -11   1   50.81    2.50
  -3 -11   1   56.29    2.52
   3  11  -1   57.55    2.52
   3  11   0    5.88    1.77
  -3 -11   0    5.14    1.53
  -3 -11   0    5.15    1.52
   3  11   0    7.94    1.45
  -3 -11  -1  178.77    5.64
   3  11   1  175.41    6.07
  -3 -11  -1  182.69    5.63
  -3 -11  -2  100.57    3.70
   3  11   2  101.26    4.14
  -3 -11  -2  100.11    3.72
   3  11   2  103.29    3.75
  -3 -11  -3  149.92    5.15
   3  11   3  167.56    5.66
  -3 -11  -3  165.37    5.21
   3  11   3  164.11    5.23
  -3 -11  -4   15.73    1.74
   3  11   4   12.16    2.01
   3  11   4   13.28    1.62
  -3 -11  -5   20.61    1.86
   3  11   5   22.43    1.81
  -3 -11  -6   42.19    2.27
   3  11   6   43.57    2.23
  -3 -11  -7    8.39    1.49
  -3 -11  -7    8.66    1.50
   3  11   7    6.87    1.33
  -3 -11  -8    2.11    1.31
  -3 -11  -8    0.77    1.27
  -3 -11  -8    0.90    1.27
  -3 -11  -9    2.98    1.22
  -3 -11  -9    2.92    0.88
  -3 -11  -9    3.83    1.26
  -3 -11  -9    4.65    1.14
  -3 -11 -10   49.00    2.25
  -3 -11 -10   47.80    1.85
  -3 -11 -10   51.49    2.16
  -3 -11 -10   46.96    1.93
  -3 -11 -11    4.64    0.88
  -3 -11 -11    2.95    1.06
  -3 -11 -12  379.25   10.18
  -3 -11 -12  371.29   10.07
  -3 -11 -13   39.19    1.61
  -3 -11 -13   42.17    1.60
  -3 -11 -14   84.61    2.64
  -3 -11 -14   92.24    2.72
  -3 -11 -14   90.69    2.89
  -3 -11 -15   27.62    1.13
   3  12  -8   21.76    0.92
   3  12  -7   10.95    0.71
   3  12  -6   14.77    1.01
   3  12  -6   17.23    1.10
   3  12  -5   44.37    1.63
   3  12  -5   47.81    1.97
   3  12  -4   79.80    2.61
  -3 -12   3   14.82    1.07
   3  12  -3   12.03    1.06
   3  12  -2   51.36    2.16
  -3 -12   2   60.72    2.14
   3  12  -1    3.41    0.96
  -3 -12   1    3.19    1.08
  -3 -12   0    0.95    1.06
  -3 -12   0    2.10    1.13
  -3 -12  -1   39.60    1.90
  -3 -12  -1   40.18    1.92
  -3 -12  -2   18.74    1.48
  -3 -12  -2   17.27    1.48
  -3 -12  -3   18.96    1.48
   3  12   3   17.76    1.72
  -3 -12  -3   17.69    1.49
   3  12   4    7.81    1.46
  -3 -12  -4    6.87    1.22
  -3 -12  -5   81.50    2.89
   3  12   5   75.41    3.19
  -3 -12  -5   83.45    2.89
  -3 -12  -6   22.99    1.49
   3  12   6   19.07    1.72
   3  12   7    6.29    1.37
  -3 -12  -7    6.27    1.07
  -3 -12  -8   16.07    1.26
  -3 -12  -8   14.56    1.13
   3  12   8   14.82    1.54
  -3 -12  -9    6.44    0.98
   3  12   9    6.41    1.24
  -3 -12  -9    5.69    0.84
  -3 -12 -10   92.16    2.87
   3  12  10   86.90    3.20
  -3 -12 -11   53.65    1.86
   3  12  11   53.64    2.19
  -3 -12 -12   30.60    1.19
   3  12  12   29.52    1.53
   3  12  13   61.60    2.17
   3  13  -2    7.58    0.69
   3  13  -1    1.18    0.65
   3  13   0   35.32    1.56
  -3 -13   0   38.05    1.35
  -3 -13  -1    0.64    0.61
  -3 -13  -2   40.23    1.50
  -3 -13  -3    7.84    0.80
  -3 -13  -4   69.54    2.24
  -3 -13  -5    3.08    0.67
  -3 -13  -5    2.48    0.69
  -3 -13  -6   89.06    2.68
  -3 -13  -6   87.72    2.63
   3  13   7    0.84    0.67
   3  13   8   39.02    1.55
  -3 -13  -9   31.05    1.10
   3  13   9   32.45    1.27
  -4  10  11   11.74    0.80
  -4  10  10   32.50    1.46
  -4  10  10   33.95    1.39
  -4  10   9    8.82    0.94
   4 -10  -9    8.04    0.60
  -4  10   9    9.06    0.99
  -4  10   8   19.19    1.32
  -4  10   8   21.59    1.37
  -4  10   7    5.24    1.03
  -4  10   6   28.78    1.61
  -4  10   6   29.58    1.32
  -4  10   5    2.02    0.99
  -4  10   5    2.96    1.17
  -4  10   5    3.53    0.76
  -4  10   4   25.33    1.58
  -4  10   4   27.47    1.36
  -4  10   3    1.38    0.95
  -4  10   3    1.90    1.19
  -4  10   3    1.97    0.78
  -4  10   2    6.99    1.03
  -4  10   2    6.84    1.25
  -4  10   1   49.32    2.13
  -4  10   1   59.07    2.32
  -4  10   0   27.99    1.53
  -4  10   0   34.30    1.45
  -4  10  -1  121.51    3.83
  -4  10  -1  131.32    4.04
  -4  10  -1  125.84    3.78
  -4  10  -2   13.36    0.96
  -4  10  -2   14.52    1.19
  -4  10  -2   13.04    0.92
  -4  10  -3   78.84    1.86
  -4  10  -3   65.36    1.53
  -4  10  -4    1.54    0.76
  -4  10  -5    3.20    0.70
  -4  10  -6    3.84    0.54
   4  -9 -15   74.27    2.15
   4  -9 -14    6.62    0.66
   4  -9 -13    3.81    0.72
  -4   9  13    2.69    0.70
  -4   9  12   54.98    2.04
  -4   9  12   50.09    2.10
  -4   9  11   31.46    1.64
   4  -9 -11   33.70    1.47
  -4   9  11   28.68    1.59
   4  -9 -10   69.03    2.33
  -4   9  10   65.46    2.60
  -4   9  10   61.76    2.50
   4  -9  -9   17.75    1.23
  -4   9   9   14.36    1.02
  -4   9   9   16.65    1.59
  -4   9   8   32.92    1.59
  -4   9   8   35.52    2.10
   4  -9  -8   37.08    1.64
   4  -9  -7   40.62    1.75
  -4   9   7   37.95    2.27
  -4   9   7   35.67    1.94
  -4   9   6  139.04    4.73
   4  -9  -6  156.47    4.48
  -4   9   5   91.70    3.38
   4  -9  -5   97.86    3.09
  -4   9   4   23.76    1.60
  -4   9   4   23.76    2.11
  -4   9   3   15.64    1.86
  -4   9   3   18.74    1.99
  -4   9   3   16.16    1.37
  -4   9   2   24.66    2.00
  -4   9   2   25.10    2.10
  -4   9   2   21.05    1.46
  -4   9   1  223.82    6.90
  -4   9   1  216.66    6.84
  -4   9   0  106.41    3.96
  -4   9   0  107.60    3.98
  -4   9  -1  135.58    4.55
  -4   9  -1  130.65    4.55
  -4   9  -2    2.78    1.29
  -4   9  -2    4.45    1.39
  -4   9  -3   35.22    2.11
  -4   9  -3   34.61    1.85
  -4   9  -3   38.57    2.04
  -4   9  -4   43.98    2.15
  -4   9  -4   47.05    2.08
  -4   9  -4   50.00    2.34
  -4   9  -4   52.58    1.93
  -4   9  -5   39.35    1.90
  -4   9  -5   44.70    2.09
  -4   9  -5   39.67    1.89
  -4   9  -5   38.64    1.78
  -4   9  -6   18.32    1.15
  -4   9  -6   21.37    1.47
  -4   9  -6   18.25    1.24
  -4   9  -7    0.14    0.25
  -4   9  -7    1.25    0.90
  -4   9  -7    1.28    0.68
  -4   9  -8    1.72    0.79
  -4   9  -8    0.01    0.07
  -4   9  -9   98.58    3.04
  -4   9 -10    0.70    0.43
   4  -8 -17  107.41    3.04
   4  -8 -16    0.80    0.65
   4  -8 -16    1.55    0.49
   4  -8 -15   68.13    2.22
   4  -8 -15   61.97    2.09
   4  -8 -14   80.99    2.66
   4  -8 -14   77.11    2.52
   4  -8 -13  100.50    2.02
   4  -8 -13   97.50    1.78
  -4   8  12  224.10    6.27
   4  -8 -12  223.54    6.18
   4  -8 -12  214.56    6.02
   4  -8 -11  197.86    5.71
  -4   8  11  196.13    5.84
  -4   8  11  177.93    5.88
   4  -8 -11  195.18    5.56
  -4   8  10   83.50    3.30
   4  -8 -10   83.14    2.96
  -4   8  10   84.91    3.13
  -4   8  10   72.81    2.74
   4  -8 -10   82.52    2.75
   4  -8  -9  110.82    3.60
  -4   8   9   98.95    3.96
  -4   8   9  109.72    3.79
   4  -8  -9  102.60    3.35
   4  -8  -8    0.88    1.20
  -4   8   8    1.67    1.39
  -4   8   8    0.89    1.69
   4  -8  -7   77.84    2.90
  -4   8   7   77.99    3.13
  -4   8   7   77.11    3.47
  -4   8   6   27.07    2.33
   4  -8  -6   25.89    1.68
   4  -8  -5  188.42    5.50
  -4   8   5  171.67    6.01
   4  -8  -4    6.32    1.15
  -4   8   4    4.07    1.62
  -4   8   3    0.10    1.82
  -4   8   3    1.98    1.52
  -4   8   3    2.87    2.19
  -4   8   2  342.95   10.17
  -4   8   2  342.40   10.00
  -4   8   2  334.83   12.16
  -4   8   1   39.76    2.67
  -4   8   1   37.35    2.59
  -4   8   1   39.46    2.29
  -4   8   0  169.36    5.87
  -4   8   0  166.26    5.49
  -4   8   0  176.64    5.87
  -4   8  -1  109.07    4.22
  -4   8  -1  107.66    4.18
  -4   8  -1  101.58    3.79
  -4   8  -2    7.03    1.73
  -4   8  -2    6.08    1.35
  -4   8  -2    6.51    1.76
  -4   8  -3   17.68    1.89
  -4   8  -3   16.04    1.44
  -4   8  -3   16.76    1.91
  -4   8  -4    5.61    1.53
  -4   8  -4    5.57    1.13
  -4   8  -5  108.22    3.97
  -4   8  -5   98.27    3.69
  -4   8  -5  105.81    3.93
  -4   8  -6    5.62    1.40
  -4   8  -6    7.03    0.93
  -4   8  -6    3.30    1.18
  -4   8  -6    6.46    1.39
  -4   8  -6    5.15    1.48
  -4   8  -7    3.30    1.27
  -4   8  -7    4.44    1.13
  -4   8  -7    3.56    1.34
  -4   8  -7    5.39    1.23
  -4   8  -8   12.65    1.47
  -4   8  -8   12.70    1.25
  -4   8  -8   10.67    1.15
  -4   8  -9   20.76    1.24
  -4   8  -9   23.27    1.55
  -4   8  -9   22.04    1.30
  -4   8 -10   78.67    1.90
  -4   8 -10   -0.02    0.12
  -4   8 -11    9.98    0.94
  -4   8 -11    0.01    0.06
  -4   8 -12    9.81    0.81
   4  -7 -19    3.78    0.42
   4  -7 -18  145.84    4.10
   4  -7 -17    4.38    0.73
   4  -7 -17    3.94    0.50
   4  -7 -16   61.81    2.16
   4  -7 -16   59.74    2.08
  -4   7  15   16.51    1.20
   4  -7 -15   18.64    1.38
   4  -7 -15   14.60    0.94
   4  -7 -15   16.94    1.21
   4  -7 -14    6.01    1.28
   4  -7 -14    6.03    1.06
  -4   7  14    4.89    1.12
   4  -7 -13  449.32    8.64
  -4   7  13  437.99    8.72
   4  -7 -13  447.73    8.56
   4  -7 -12   19.27    1.65
  -4   7  12   19.23    1.70
  -4   7  12   14.99    1.61
   4  -7 -12   17.73    1.41
   4  -7 -11 1180.34   30.48
  -4   7  11 1104.52   30.68
  -4   7  11 1178.19   30.64
   4  -7 -11 1157.55   30.39
   4  -7 -10  168.64    5.13
  -4   7  10  170.08    5.31
   4  -7 -10  165.47    5.00
   4  -7  -9   74.51    2.88
  -4   7   9   72.91    3.04
   4  -7  -9   70.60    2.68
   4  -7  -8    4.31    1.05
   4  -7  -8    7.46    1.41
  -4   7   8    5.90    1.53
  -4   7   8    4.70    2.03
   4  -7  -7  167.50    5.22
  -4   7   7  172.71    5.49
   4  -7  -6  109.63    3.71
  -4   7   6  101.79    5.70
   4  -7  -5   65.99    2.64
  -4   7   5   64.45    4.55
   4  -7  -4   16.52    1.43
  -4   7   4   14.95    1.65
  -4   7   4   15.10    2.85
   4  -7  -3  255.86    7.24
  -4   7   3  252.33    7.52
  -4   7   3  250.53    7.96
  -4   7   3  229.73    9.70
  -4   7   2  164.25    5.19
  -4   7   2  158.20    5.61
  -4   7   2  154.92    5.53
  -4   7   2  157.22    7.37
  -4   7   1  573.87   15.84
  -4   7   1  572.82   16.27
  -4   7   1  595.61   16.29
  -4   7   0    7.37    1.64
  -4   7   0    6.10    2.44
  -4   7   0    6.73    1.93
  -4   7  -1   47.92    2.91
  -4   7  -1   50.56    2.63
  -4   7  -1   51.51    2.92
  -4   7  -1   51.95    4.09
  -4   7  -2    5.54    1.77
  -4   7  -2    4.47    1.45
  -4   7  -2    2.53    1.82
  -4   7  -2    2.07    2.08
  -4   7  -3   43.60    2.67
  -4   7  -3   46.29    2.42
  -4   7  -3   45.44    2.67
  -4   7  -3   45.16    3.79
  -4   7  -4   42.45    2.63
  -4   7  -4   42.08    2.56
  -4   7  -4   38.91    2.23
  -4   7  -4   41.02    3.59
  -4   7  -5    2.10    1.91
  -4   7  -5    2.71    1.54
  -4   7  -5    4.14    1.33
  -4   7  -6    9.10    1.73
  -4   7  -6    8.72    1.52
  -4   7  -6   10.96    1.40
  -4   7  -6   11.61    1.82
  -4   7  -7    0.44    1.47
  -4   7  -7    1.43    0.88
  -4   7  -7    1.13    1.23
  -4   7  -7    1.31    1.49
  -4   7  -7    1.48    1.17
  -4   7  -8  107.41    4.05
  -4   7  -8  105.09    3.79
  -4   7  -8  111.13    4.07
  -4   7  -8  106.31    3.91
  -4   7  -8  109.56    3.69
  -4   7  -9   12.79    1.24
  -4   7  -9   12.81    1.63
  -4   7  -9   12.61    1.45
  -4   7  -9   12.93    1.35
  -4   7 -10   13.09    1.23
  -4   7 -10   11.63    1.47
  -4   7 -10   13.07    1.30
  -4   7 -11    8.58    1.25
  -4   7 -11    8.44    1.03
  -4   7 -11    8.13    0.98
  -4   7 -12    0.33    0.24
  -4   7 -12   11.77    1.14
  -4   7 -13   -0.03    0.07
  -4   7 -13   94.09    1.90
  -4   7 -14    1.87    0.69
  -4   7 -14    1.09    0.48
  -4   7 -15   20.96    0.92
   4  -6 -20    7.88    0.53
   4  -6 -20    8.32    0.58
   4  -6 -19   54.22    1.81
   4  -6 -19   48.54    1.72
   4  -6 -19   52.69    1.77
   4  -6 -18   65.46    2.24
   4  -6 -18   69.74    2.33
  -4   6  17  189.82    5.79
   4  -6 -17  230.39    6.00
  -4   6  16    3.50    0.93
   4  -6 -16    4.07    1.08
   4  -6 -15    0.72    1.09
  -4   6  15    1.56    1.40
  -4   6  15    0.66    1.02
  -4   6  14  103.15    3.81
   4  -6 -14   95.89    3.43
  -4   6  14   96.35    3.49
   4  -6 -13  122.77    4.00
  -4   6  13  124.48    4.39
  -4   6  13  128.39    4.16
   4  -6 -12  149.16    4.73
  -4   6  12  138.36    4.81
  -4   6  12  155.41    4.94
   4  -6 -11   12.38    1.39
  -4   6  11   12.22    1.60
   4  -6 -10   15.06    1.43
  -4   6  10   14.84    1.78
  -4   6  10   14.97    1.69
  -4   6   9    0.54    1.85
  -4   6   9    1.86    1.42
  -4   6   9    2.16    1.44
   4  -6  -9    4.50    1.11
   4  -6  -8    1.03    1.00
  -4   6   8    1.49    1.36
  -4   6   8    0.42    1.32
  -4   6   8    0.70    1.94
  -4   6   7  131.10    4.48
  -4   6   7  125.28    4.43
   4  -6  -7  126.83    4.09
  -4   6   7  132.52    6.32
  -4   6   6    5.68    1.32
   4  -6  -6    5.58    1.27
  -4   6   6    6.31    2.30
   4  -6  -5   67.16    2.60
  -4   6   5   63.31    4.43
  -4   6   4   48.77    2.37
   4  -6  -4   46.74    2.10
  -4   6   4   47.11    3.90
   4  -6  -3  518.95   14.07
  -4   6   3  524.64   14.35
  -4   6   3  516.55   16.84
  -4   6   2   57.23    2.51
  -4   6   2   56.01    2.98
  -4   6   2   57.54    4.29
  -4   6   1  378.85   10.84
  -4   6   1  388.17   11.32
  -4   6   1  362.14   13.20
  -4   6   1  408.79   11.38
  -4   6   0   84.04    3.60
  -4   6   0   83.51    3.09
  -4   6   0   82.59    3.54
  -4   6  -1    2.56    1.61
  -4   6  -1    1.93    1.08
  -4   6  -1    1.79    1.50
  -4   6  -1    2.00    2.14
  -4   6  -2   81.74    3.62
  -4   6  -2   75.67    3.47
  -4   6  -2   84.49    3.43
  -4   6  -2   70.83    4.74
  -4   6  -3    0.11    1.52
  -4   6  -3    0.30    1.66
  -4   6  -3    2.26    1.41
  -4   6  -3   -1.27    2.07
  -4   6  -4    2.21    1.61
  -4   6  -4    3.27    1.68
  -4   6  -4    3.18    1.40
  -4   6  -4    3.62    2.19
  -4   6  -5    2.45    1.62
  -4   6  -5    4.50    1.67
  -4   6  -5    3.52    2.12
  -4   6  -5    1.62    1.34
  -4   6  -6  278.67   10.24
  -4   6  -6  287.38    8.74
  -4   6  -6  285.05    8.49
  -4   6  -7  107.11    4.17
  -4   6  -7  103.71    5.26
  -4   6  -7   95.09    3.84
  -4   6  -7  109.97    4.11
  -4   6  -7  109.62    3.91
  -4   6  -8   45.49    2.37
  -4   6  -8   45.16    2.54
  -4   6  -8   43.41    2.48
  -4   6  -8   39.34    2.55
  -4   6  -8   41.24    1.83
  -4   6  -8   44.06    2.30
  -4   6  -9  306.40    8.65
  -4   6  -9  298.62    8.41
  -4   6  -9  292.38    8.29
  -4   6  -9  319.56    8.59
  -4   6  -9  303.33    8.30
  -4   6 -10    4.18    1.24
  -4   6 -10    5.58    1.56
  -4   6 -10    4.85    1.40
  -4   6 -10    3.50    1.23
  -4   6 -10    0.13    0.41
  -4   6 -11    5.64    1.18
  -4   6 -11    7.62    1.46
  -4   6 -11    5.29    1.28
  -4   6 -12   10.88    1.15
  -4   6 -12   11.76    1.40
  -4   6 -12   10.89    1.23
  -4   6 -13   12.70    1.02
  -4   6 -13   13.52    1.34
  -4   6 -13   12.87    1.06
  -4   6 -14   62.88    1.82
  -4   6 -14    0.02    0.12
  -4   6 -14   66.79    2.02
  -4   6 -15   13.47    0.90
  -4   6 -15   12.28    1.07
  -4   6 -15    0.01    0.05
  -4   6 -15   -0.04    0.05
  -4   6 -16    1.94    0.50
  -4   6 -16    1.35    0.67
   4  -5 -21   16.82    0.77
   4  -5 -20   31.90    1.29
   4  -5 -20   30.14    1.22
   4  -5 -20   28.63    1.27
   4  -5 -19  106.25    3.32
   4  -5 -19  106.72    3.27
   4  -5 -18   68.68    2.50
  -4   5  18   67.73    2.68
   4  -5 -17  111.95    3.59
  -4   5  17  108.27    3.80
  -4   5  17   99.48    3.41
   4  -5 -16    1.91    1.20
  -4   5  16    1.62    1.40
  -4   5  16    2.49    1.03
   4  -5 -15   44.14    2.16
  -4   5  15   39.45    2.09
  -4   5  15   42.39    2.41
   4  -5 -14   75.60    2.95
  -4   5  14   71.41    2.96
  -4   5  14   72.70    3.23
   4  -5 -13  170.86    5.44
  -4   5  13  171.14    5.55
  -4   5  13  178.03    5.76
   4  -5 -12   33.15    2.00
  -4   5  12   37.03    2.36
  -4   5  12   34.98    2.15
   4  -5 -11    8.42    1.30
  -4   5  11    8.13    1.49
  -4   5  10  171.98    7.25
   4  -5 -10  188.22    5.69
  -4   5  10  177.64    5.52
  -4   5  10  199.02    5.96
   4  -5 -10  186.97    7.42
  -4   5   9  158.38    6.84
   4  -5  -9  160.42    5.05
  -4   5   9  164.71    5.37
  -4   5   9  165.19    5.35
   4  -5  -9  163.91    6.64
  -4   5   8    1.69    1.23
  -4   5   8    1.33    1.28
   4  -5  -8    1.70    1.02
  -4   5   8    1.53    1.88
   4  -5  -7   73.38    2.69
  -4   5   7   72.47    2.96
  -4   5   7   77.64    3.02
  -4   5   7   68.64    4.35
   4  -5  -6  116.91    3.69
  -4   5   6  113.46    3.95
  -4   5   6  114.65    5.66
  -4   5   5  308.62    8.84
  -4   5   5  307.05   10.94
  -4   5   4  228.64    6.79
  -4   5   4  226.06    6.71
  -4   5   4  226.26    8.76
  -4   5   3  376.10   10.39
  -4   5   3  365.09   10.43
  -4   5   3  388.04   12.74
  -4   5   2  642.00   17.30
  -4   5   2  640.62   19.61
  -4   5   1  124.80    4.46
  -4   5   1  122.13    4.00
  -4   5   1  126.16    5.97
  -4   5   0   49.61    2.58
  -4   5   0   47.11    2.06
  -4   5  -1    1.20    0.86
  -4   5  -1    2.77    1.42
  -4   5  -1    3.09    1.23
  -4   5  -1    2.18    1.96
  -4   5  -2  152.51    4.84
  -4   5  -2  170.88    5.49
  -4   5  -2  174.15    5.43
  -4   5  -2  158.88    7.02
  -4   5  -3  130.45    4.45
  -4   5  -3  122.36    4.38
  -4   5  -3  126.20    4.28
  -4   5  -3  123.18    5.89
  -4   5  -4   42.80    2.39
  -4   5  -4   45.50    2.47
  -4   5  -4   35.74    3.04
  -4   5  -4   41.57    2.24
  -4   5  -4   41.20    3.47
  -4   5  -5  281.23   10.66
  -4   5  -5  294.60   11.09
  -4   5  -5  325.22    9.25
  -4   5  -5  305.94    9.11
  -4   5  -5  298.13   10.82
  -4   5  -5  308.93    9.05
  -4   5  -6    5.01    2.06
  -4   5  -6    8.13    1.68
  -4   5  -6    5.96    2.29
  -4   5  -6    4.10    1.89
  -4   5  -6    7.34    1.58
  -4   5  -6    9.24    1.52
  -4   5  -6    6.91    1.14
  -4   5  -7 1069.26   27.18
  -4   5  -7  975.39   30.00
  -4   5  -7 1008.77   28.77
  -4   5  -7  985.43   26.84
  -4   5  -7 1009.44   26.99
  -4   5  -7 1019.47   26.93
  -4   5  -7  989.54   26.71
  -4   5  -7  937.71   29.22
  -4   5  -8  275.33    8.22
  -4   5  -8  246.54   10.63
  -4   5  -8  272.03    9.33
  -4   5  -8  272.33    7.99
  -4   5  -8  248.17    7.85
  -4   5  -8  275.93   10.34
  -4   5  -8  255.52    8.04
  -4   5  -8  269.12    7.83
  -4   5  -8  264.49    7.49
  -4   5  -9  544.07   15.38
  -4   5  -9  533.13   18.50
  -4   5  -9  544.09   15.11
  -4   5  -9  564.73   15.32
  -4   5  -9  542.30   15.18
  -4   5  -9  531.02   15.23
  -4   5  -9  560.11   15.11
  -4   5  -9  535.53   17.79
  -4   5 -10  137.28    7.60
  -4   5 -10  140.62    4.89
  -4   5 -10  159.63    5.19
  -4   5 -10  144.66    5.05
  -4   5 -10  157.22    5.05
  -4   5 -10  151.50    7.27
  -4   5 -11  121.17    7.09
  -4   5 -11  119.55    4.27
  -4   5 -11  136.70    4.58
  -4   5 -11  119.06    4.40
  -4   5 -11  136.47    4.46
  -4   5 -11  128.98    6.63
  -4   5 -12   35.39    1.97
  -4   5 -12   38.94    2.25
  -4   5 -12   34.93    2.08
  -4   5 -12   39.72    2.09
  -4   5 -13   67.43    2.65
  -4   5 -13   70.56    2.94
  -4   5 -14   21.20    1.62
  -4   5 -14   19.01    1.33
  -4   5 -14   23.32    1.56
  -4   5 -15    2.17    0.76
  -4   5 -15    0.43    0.46
  -4   5 -15    3.26    1.21
  -4   5 -15    2.98    0.99
  -4   5 -16    4.50    0.86
  -4   5 -16    6.15    1.06
  -4   5 -16    5.99    0.90
  -4   5 -17  126.20    3.80
  -4   5 -17  120.38    3.72
  -4   5 -17  130.50    3.86
  -4   5 -17  132.04    3.77
  -4   5 -18   15.99    0.76
  -4   5 -18   12.92    0.67
   4  -4 -22   89.74    2.66
   4  -4 -22   97.68    2.65
   4  -4 -21   66.64    2.02
  -4   4  20    1.95    0.81
   4  -4 -19  207.63    5.89
  -4   4  19  195.42    6.03
   4  -4 -18   21.58    1.54
  -4   4  18   20.46    1.62
  -4   4  17   49.13    2.13
  -4   4  17   50.40    2.48
  -4   4  16  162.25    5.36
  -4   4  16  157.38    5.04
  -4   4  15  195.31    6.19
   4  -4 -15  200.42    8.29
  -4   4  15  189.05    5.92
  -4   4  14  193.89    6.12
  -4   4  14  186.98    5.90
   4  -4 -14  184.30    8.08
  -4   4  13  110.71    4.13
  -4   4  13  105.14    3.92
   4  -4 -13  118.36    6.03
   4  -4 -12   11.52    2.63
  -4   4  12    9.11    1.60
  -4   4  12    9.82    1.49
  -4   4  11  211.70    6.52
   4  -4 -11  216.96    8.63
  -4   4  11  207.63    6.57
  -4   4  10  170.13    5.30
  -4   4  10  153.88    6.38
  -4   4  10  161.30    5.20
   4  -4 -10  161.66    7.01
  -4   4  10  155.06    4.80
  -4   4   9  960.95   28.15
  -4   4   9  985.81   26.45
  -4   4   9  998.33   26.47
  -4   4   9  997.11   26.43
   4  -4  -9 1017.44   28.58
  -4   4   8    7.83    1.99
  -4   4   8    7.11    1.25
  -4   4   8    6.80    1.25
  -4   4   8    9.30    1.38
   4  -4  -8   10.64    2.03
  -4   4   7  141.56    4.57
  -4   4   7  145.65    4.62
   4  -4  -7  133.84    5.73
  -4   4   7  139.43    6.11
  -4   4   6  148.66    4.70
   4  -4  -6  141.78    5.69
  -4   4   6  149.21    4.73
  -4   4   6  148.62    6.28
  -4   4   5   55.71    2.08
  -4   4   5   51.64    2.18
  -4   4   5   53.75    2.27
   4  -4  -5   51.02    2.86
  -4   4   5   52.49    3.49
  -4   4   4  787.66   21.05
  -4   4   4  784.46   21.10
  -4   4   4  790.16   20.95
  -4   4   4  806.19   21.10
  -4   4   4  796.99   23.07
  -4   4   3  195.00    5.78
  -4   4   3  202.37    5.90
  -4   4   3  196.06    5.84
  -4   4   3  204.63    7.67
  -4   4   2  439.55   11.96
  -4   4   2  436.27   12.00
  -4   4   2  447.35   14.00
  -4   4   1   16.27    1.16
  -4   4   1   16.88    1.17
  -4   4   1   15.00    2.31
  -4   4   0    5.94    0.87
  -4   4   0    5.48    1.24
  -4   4   0    5.86    0.81
  -4   4  -1   87.70    2.88
  -4   4  -1   88.71    3.26
  -4   4  -1   77.68    2.78
  -4   4  -1   90.75    3.34
  -4   4  -1   84.64    4.28
  -4   4  -2  132.26    5.49
  -4   4  -2  130.77    4.26
  -4   4  -2  146.42    4.47
  -4   4  -2  147.20    6.10
  -4   4  -2  151.79    4.79
  -4   4  -2  130.32    4.15
  -4   4  -2  150.61    4.69
  -4   4  -2  144.78    4.42
  -4   4  -2  138.37    6.09
  -4   4  -3   20.68    2.34
  -4   4  -3   20.50    1.16
  -4   4  -3   25.40    1.46
  -4   4  -3   25.95    1.81
  -4   4  -3   25.84    1.67
  -4   4  -3   24.36    1.43
  -4   4  -3   23.15    2.48
  -4   4  -3   24.24    2.65
  -4   4  -3   24.75    1.45
  -4   4  -4    0.80    1.10
  -4   4  -4    1.40    1.64
  -4   4  -4    0.13    1.60
  -4   4  -4    0.91    0.82
  -4   4  -4    0.96    0.94
  -4   4  -4    1.16    1.08
  -4   4  -4    1.27    1.19
  -4   4  -4    0.98    0.83
  -4   4  -4    0.78    0.78
  -4   4  -4    2.53    1.85
  -4   4  -5   47.83    3.72
  -4   4  -5   46.69    2.39
  -4   4  -5   50.34    2.31
  -4   4  -5   42.01    1.90
  -4   4  -5   44.47    3.49
  -4   4  -5   42.31    1.98
  -4   4  -5   42.01    1.99
  -4   4  -5   44.20    2.31
  -4   4  -5   44.48    3.40
  -4   4  -6  493.29   15.44
  -4   4  -6  506.48   16.21
  -4   4  -6  529.36   13.90
  -4   4  -6  468.42   16.29
  -4   4  -6  480.75   13.72
  -4   4  -6  471.40   13.48
  -4   4  -6  507.46   13.75
  -4   4  -7   53.96    2.63
  -4   4  -7   56.11    4.55
  -4   4  -7   55.69    3.55
  -4   4  -7   51.97    2.51
  -4   4  -7   47.77    2.33
  -4   4  -7   50.85    2.49
  -4   4  -7   51.52    2.28
  -4   4  -7   49.00    3.99
  -4   4  -8  450.63   12.51
  -4   4  -8  431.63   15.55
  -4   4  -8  414.88   13.53
  -4   4  -8  449.80   12.38
  -4   4  -8  436.99   12.21
  -4   4  -8  445.49   12.33
  -4   4  -8  424.96   12.08
  -4   4  -8  427.87   11.81
  -4   4  -8  434.50   14.99
  -4   4  -9    0.45    1.30
  -4   4  -9    4.35    2.70
  -4   4  -9    3.23    1.19
  -4   4  -9    2.59    1.33
  -4   4  -9    4.36    2.28
  -4   4  -9    2.08    1.46
  -4   4  -9    2.19    1.36
  -4   4  -9    1.60    1.10
  -4   4 -10  177.53    5.86
  -4   4 -10  176.10    8.82
  -4   4 -10  167.98    5.49
  -4   4 -10  177.86    5.71
  -4   4 -10  160.16    5.62
  -4   4 -10  182.08    5.69
  -4   4 -10  177.55    8.25
  -4   4 -11   21.59    1.90
  -4   4 -11   23.37    3.73
  -4   4 -11   24.15    1.89
  -4   4 -11   23.96    3.42
  -4   4 -11   21.50    1.68
  -4   4 -11   26.07    1.96
  -4   4 -12   82.51    6.01
  -4   4 -12   77.18    3.07
  -4   4 -12   82.30    3.33
  -4   4 -12   78.33    3.27
  -4   4 -12   81.31    3.27
  -4   4 -12   75.29    5.32
  -4   4 -13   29.30    3.97
  -4   4 -13   31.96    2.04
  -4   4 -13   30.22    1.97
  -4   4 -13   29.12    1.80
  -4   4 -13   25.48    3.44
  -4   4 -14   61.55    2.52
  -4   4 -14   62.24    2.74
  -4   4 -14   58.49    2.57
  -4   4 -15    5.50    1.08
  -4   4 -15    7.47    1.15
  -4   4 -16    4.06    0.90
  -4   4 -16    3.36    1.10
  -4   4 -16    2.37    0.78
  -4   4 -16    4.21    1.27
  -4   4 -16    3.62    1.16
  -4   4 -17   63.02    1.88
  -4   4 -17   63.50    1.76
  -4   4 -18  132.10    3.95
  -4   4 -18  124.53    3.89
  -4   4 -18  129.63    3.97
  -4   4 -18  139.15    4.07
  -4   4 -19    5.05    0.61
  -4   4 -19    5.15    0.59
  -4   4 -19    6.23    0.65
   4  -3 -22    2.59    0.46
   4  -3 -21   42.13    1.56
  -4   3  21   35.78    1.55
  -4   3  20  156.91    4.82
  -4   3  19    1.23    1.06
   4  -3 -19    1.45    0.79
   4  -3 -18    8.39    1.07
  -4   3  18    7.51    1.39
   4  -3 -17  235.67    7.08
  -4   3  17  240.65    7.15
  -4   3  16    0.99    1.12
   4  -3 -16    3.20    2.23
   4  -3 -16    3.13    1.07
  -4   3  16    1.38    1.43
   4  -3 -16    1.93    1.92
  -4   3  15  914.30   23.77
   4  -3 -15  845.92   23.37
  -4   3  15  882.56   23.53
   4  -3 -15  967.34   26.93
   4  -3 -15  813.86   26.09
   4  -3 -14  288.88    8.72
   4  -3 -14  332.24   11.85
  -4   3  14  320.82    9.14
  -4   3  14  320.69    9.15
   4  -3 -14  271.97   11.13
  -4   3  13  290.70    8.51
   4  -3 -13  299.51   11.14
  -4   3  13  280.35    8.47
   4  -3 -13  276.23    8.28
   4  -3 -12  250.17    7.69
  -4   3  12  276.96    7.99
  -4   3  12  266.30    7.92
   4  -3 -12  269.25   10.31
   4  -3 -11   27.95    1.66
  -4   3  11   30.87    1.96
   4  -3 -11   35.52    3.44
  -4   3  11   32.95    2.00
  -4   3  10  339.99   11.27
  -4   3  10  360.18   10.21
  -4   3   9    7.94    1.69
  -4   3   9   10.05    0.95
   4  -3  -9    8.37    2.09
  -4   3   9    9.95    1.32
[truncated: 494,216 more chars]
