# Supplementary material for: Effective Alkyl‐Alkyl Cross‐Coupling with an Iron‐Xantphos Catalyst: Mechanistic and Structural Insights
Source: Angew Chem Int Ed Engl. 2024 Nov 2;64(1):e202413566. doi: 10.1002/anie.202413566 (PMC11701360; doi:10.1002/anie.202413566)
Supplement: Supplementary file 7 — Supporting Information [file ANIE-64-e202413566-s001.cif]

data_neivf21

_vrf_PLAT330_neivf21
;
PROBLEM: _C Large Average Phenyl C-C Dist C38-C43 .. 1.41 Ang. 
RESPONSE: This is expected for an \h^6^-phenyl ring ligated to a
low valent iron center.
;

_vrf_PLAT164_neivf21
;
PROBLEM: _G Nr. of Refined C-H H-Atoms in Heavy-Atom Struct .. 5 
RESPONSE: The hydrogen atoms on the iron-coordinating phenyl ring
were found from the difference map and refined freely to confirm
their presence.
;

_audit_creation_date              2018-03-28
_audit_creation_method
;
Olex2 1.2-ac3
(compiled 2017.08.10 svn.r3458 for OlexSys, GUI svn.r5381)
;
_shelx_SHELXL_version_number      '2018/3'
_publ_contact_author_address      ?
_publ_contact_author_email        ?
_publ_contact_author_id_orcid     ?
_publ_contact_author_name         ''
_publ_contact_author_phone        ?
_publ_section_references
;
Dolomanov, O.V., Bourhis, L.J., Gildea, R.J, Howard, J.A.K. & Puschmann, H.
 (2009), J. Appl. Cryst. 42, 339-341.

#CrysAlisPro, version 171.39.43c
Rigaku Oxford Diffraction (2018). <i>CrysAlisPro Software system,
version 171.39.35c</i>. Rigaku Corporation, Oxford, UK.

#SHELXT-2018/2
Sheldrick, G. M. (2015a). <i>Acta Cryst.</i> A<b>71</b>, 3--8.

#SHELXL-2018/3
Sheldrick, G. M. (2015b). <i>Acta Cryst.</i> C<b>71</b>, 3--8.
;
_chemical_name_common             ?
_chemical_name_systematic         ?
_chemical_formula_moiety          'C43 H41 Fe O P2, C4 H8 O'
_chemical_formula_sum             'C47 H49 Fe O2 P2'
_chemical_formula_weight          763.65
_chemical_melting_point           ?
_chemical_oxdiff_formula          FeP2O2C24H24C12H12Br
loop_
  _atom_type_symbol
  _atom_type_description
  _atom_type_scat_dispersion_real
  _atom_type_scat_dispersion_imag
  _atom_type_scat_source
 'C' 'C' 0.0181 0.0091 'International Tables Vol C Tables 4.2.6.8 and 6.1.1.4'
 'H' 'H' 0.0000 0.0000 'International Tables Vol C Tables 4.2.6.8 and 6.1.1.4'
 'Fe' 'Fe' -1.1336 3.1974
 'International Tables Vol C Tables 4.2.6.8 and 6.1.1.4'
 'O' 'O' 0.0492 0.0322 'International Tables Vol C Tables 4.2.6.8 and 6.1.1.4'
 'P' 'P' 0.2955 0.4335 'International Tables Vol C Tables 4.2.6.8 and 6.1.1.4'

_shelx_space_group_comment
;
The symmetry employed for this shelxl refinement is uniquely defined
by the following loop, which should always be used as a source of
symmetry information in preference to the above space-group names.
They are only intended as comments.
;
_space_group_crystal_system       'triclinic'
_space_group_IT_number            2
_space_group_name_H-M_alt         'P -1'
_space_group_name_Hall            '-P 1'
loop_
  _space_group_symop_operation_xyz
 'x, y, z'
 '-x, -y, -z'

_cell_length_a                    10.37360(10)
_cell_length_b                    10.64430(10)
_cell_length_c                    18.30550(10)
_cell_angle_alpha                 76.1440(10)
_cell_angle_beta                  80.7290(10)
_cell_angle_gamma                 79.9080(10)
_cell_volume                      1917.04(3)
_cell_formula_units_Z             2
_cell_measurement_reflns_used     36458
_cell_measurement_temperature     100.01(10)
_cell_measurement_theta_max       76.8560
_cell_measurement_theta_min       2.5000
_shelx_estimated_absorpt_T_max    0.845
_shelx_estimated_absorpt_T_min    0.565
_exptl_absorpt_coefficient_mu     4.238
_exptl_absorpt_correction_T_max   1.00000
_exptl_absorpt_correction_T_min   0.76829
_exptl_absorpt_correction_type    multi-scan
_exptl_absorpt_process_details
;
CrysAlisPro 1.171.39.43c (Rigaku Oxford Diffraction, 2018)
Empirical absorption correction using spherical harmonics,
 implemented in SCALE3 ABSPACK scaling algorithm.
;
_exptl_absorpt_special_details    ?
_exptl_crystal_colour             orange
_exptl_crystal_colour_primary     orange
_exptl_crystal_density_diffrn     1.323
_exptl_crystal_density_meas       ?
_exptl_crystal_density_method     ?
_exptl_crystal_description        needle
_exptl_crystal_F_000              806
_exptl_crystal_size_max           0.152
_exptl_crystal_size_mid           0.055
_exptl_crystal_size_min           0.041
_exptl_transmission_factor_max    ?
_exptl_transmission_factor_min    ?
_diffrn_reflns_av_R_equivalents   0.0464
_diffrn_reflns_av_unetI/netI      0.0229
_diffrn_reflns_Laue_measured_fraction_full 0.999
_diffrn_reflns_Laue_measured_fraction_max 0.986
_diffrn_reflns_limit_h_max        12
_diffrn_reflns_limit_h_min        -11
_diffrn_reflns_limit_k_max        13
_diffrn_reflns_limit_k_min        -13
_diffrn_reflns_limit_l_max        23
_diffrn_reflns_limit_l_min        -23
_diffrn_reflns_number             69036
_diffrn_reflns_point_group_measured_fraction_full 0.999
_diffrn_reflns_point_group_measured_fraction_max 0.986
_diffrn_reflns_theta_full         74.504
_diffrn_reflns_theta_max          78.029
_diffrn_reflns_theta_min          2.506
_diffrn_ambient_environment       N~2~
_diffrn_ambient_temperature       100.01(10)
_diffrn_detector                  'CCD plate'
_diffrn_detector_area_resol_mean  ?
_diffrn_detector_type             HyPix
_diffrn_measured_fraction_theta_full 0.999
_diffrn_measured_fraction_theta_max 0.986
_diffrn_measurement_details
;
List of Runs (angles in degrees, time in seconds):

  # Type    Start    End  Width  t~exp~   \w     \q     \k     \f   Frames
--------------------------------------------------------------------------
  1  \w      9.00  34.00   0.50    0.40    --   36.00  91.00 -64.76   50
  2  \w     29.00  65.00   0.50    0.40    --   52.00  82.00 -87.56   72
  3  \w     82.00 124.00   0.50    0.40    --   52.00  82.00 -87.56   84
  4  \w    111.00 139.00   0.50    0.40    --   72.00  77.00-150.42   56
  5  \w    105.00 167.00   0.50    1.58    --  105.75 107.00 -87.00  124
  6  \w    138.00 165.00   0.50    1.58    --  105.75  77.00 -60.00   54
  7  \w    124.00 149.00   0.50    1.58    --  105.75  61.00 -30.00   50
  8  \w    128.00 175.00   0.50    1.58    --  105.75  61.00  30.00   94
  9  \w    150.00 175.00   0.50    1.58    --  105.75  77.00  60.00   50
 10  \w    146.00 177.00   0.50    1.58    --  105.75  77.00  90.00   62
 11  \w    130.00 171.00   0.50    1.58    --  105.75  61.00 120.00   82
 12  \w    129.00 165.00   0.50    1.58    --  105.75  61.00  60.00   72
 13  \w     90.00 121.00   0.50    0.40    --   52.00  80.00 118.16   62
 14  \w     75.00 101.00   0.50    0.40    --   52.00  72.00 169.17   52
 15  \w     46.00  72.00   0.50    0.40    --   64.00  77.00 173.67   52
 16  \w     42.00  68.00   0.50    0.40    --   60.00  70.00 145.75   52
 17  \w     30.00  56.00   0.50    0.40    --   52.00  80.00 118.16   52
 18  \w     31.00  58.00   0.50    0.40    --   52.00  77.00  90.91   54
 19  \w     17.00  42.00   0.50    0.40    --   44.00  90.00 117.65   50
 20  \w     18.00  43.00   0.50    0.40    --   44.00  88.00  62.44   50
 21  \w     53.00  78.00   0.50    0.40    --   72.00  75.00   0.66   50
 22  \w     81.00 127.00   0.50    0.40    --   56.00  69.00 -31.35   92
 23  \w     90.00 120.00   0.50    0.40    --   52.00  78.00-136.42   60
 24  \w     79.00 104.00   0.50    0.40    --   68.00  75.00-105.31   50
 25  \w     91.00 117.00   0.50    1.58    --  104.00  60.00 -58.71   52
 26  \w     93.00 159.00   0.50    1.58    --  105.75  61.00   0.00  132
 27  \w     92.00 128.00   0.50    1.58    --  105.75  61.00  90.00   72
 28  \w     86.00 145.00   0.50    1.58    --  105.75  77.00 150.00  118
 29  \w     94.00 119.00   0.50    1.58    --  105.75  61.00 120.00   50
 30  \w     92.00 119.00   0.50    1.58    --  105.75  61.00  60.00   54
 31  \w     93.00 120.00   0.50    1.58    --  105.75  61.00  30.00   54
 32  \w     93.00 120.00   0.50    1.58    --  105.75  61.00 -30.00   54
 33  \w     93.00 153.00   0.50    1.58    --  105.75  61.00 -90.00  120
 34  \w    129.00 174.00   0.50    1.58    --  105.75  61.00-150.00   90
 35  \w     97.00 123.00   0.50    1.58    --  105.75  61.00-150.00   52
 36  \w     93.00 149.00   0.50    1.58    --  105.75  61.00-120.00  112
 37  \w     95.00 173.00   0.50    1.58    --  105.75  61.00-180.00  156
 38  \w     85.00 176.00   0.50    1.58    --  105.75  77.00   0.00  182
 39  \w     94.00 171.00   0.50    1.58    --  105.75  61.00 150.00  154
 40  \w     86.00 150.00   0.50    1.58    --  105.75  77.00  30.00  128
 41  \w     85.00 129.00   0.50    1.58    --  105.75  77.00 120.00   88
 42  \w     87.00 143.00   0.50    1.58    --  105.75  77.00  60.00  112
 43  \w     86.00 152.00   0.50    1.58    --  105.75  77.00 -30.00  132
 44  \w     85.00 140.00   0.50    1.58    --  105.75  77.00-150.00  110
 45  \w     87.00 138.00   0.50    1.58    --  105.75  77.00 -90.00  102
 46  \w     85.00 135.00   0.50    1.58    --  105.75  77.00-180.00  100
 47  \w     86.00 177.00   0.50    1.58    --  105.75  77.00-120.00  182
 48  \w     85.00 133.00   0.50    1.58    --  105.75  77.00 -60.00   96
 49  \w     71.00  96.00   0.50    0.40    --   60.00  75.00  -4.17   50
 50  \w     39.00  64.00   0.50    0.40    --   56.00  69.00 -31.35   50
 51  \w     41.00  66.00   0.50    0.40    --   60.00  75.00  -4.17   50
 52  \w     30.00  73.00   0.50    0.40    --   52.00  80.00 -19.13   86
 53  \w     49.00  76.00   0.50    0.40    --   68.00  75.00-105.31   54
 54  \w     51.00  80.00   0.50    0.40    --   72.00  77.00-150.42   58
 55  \w     31.00  57.00   0.50    0.40    --   52.00  78.00-136.42   52
 56  \w     35.00  60.00   0.50    0.40    --   56.00  78.00-166.00   50
 57  \w     13.00  38.00   0.50    0.40    --   40.00  91.00-158.86   50
 58  \w     -3.00  22.00   0.50    0.40    --   28.00  99.00-167.17   50
 59  \w    -38.00 -13.00   0.50    0.40    --    4.00 120.00 -40.94   50
 60  \w    -16.00   9.00   0.50    0.40    --   16.00 101.00 -32.87   50
 61  \w     11.00  36.00   0.50    0.40    --   40.00  94.00  -8.17   50
 62  \w     86.00 138.00   0.50    1.58    --  105.75  77.00  90.00  104
 63  \w     34.00  60.00   0.50    0.40    --   52.00  72.00 169.17   52
 64  \w    -10.00  22.00   0.50    0.40    --   20.00  99.00 159.45   64
 65  \w     35.00  89.00   0.50    1.58    --  105.75 -45.00  30.00  108
 66  \w     71.00  99.00   0.50    1.58    --  105.75 -94.00  90.00   56
 67  \w     79.00 116.00   0.50    1.58    --  105.75-125.00 150.00   74
 68  \w     80.00 120.00   0.50    1.58    --  105.75-125.00  90.00   80
 69  \w     65.00 113.00   0.50    1.58    --  105.75-107.00 174.00   96
 70  \w     38.00  75.00   0.50    1.58    --  105.75-125.00 150.00   74
 71  \w     19.00  84.00   0.50    0.40    --   49.62-107.00 174.00  130
 72  \w     36.00  90.00   0.50    1.58    --  105.75 -45.00 150.00  108
 73  \w     38.00 112.00   0.50    1.58    --  105.75-125.00  30.00  148
 74  \w     35.00  71.00   0.50    1.58    --  105.75 -30.00-120.00   72
 75  \w     82.00 108.00   0.50    1.58    --  105.75 -61.00-180.00   52
 76  \w     38.00 119.00   0.50    1.58    --  105.75-125.00-180.00  162
 77  \w     37.00  88.00   0.50    1.58    --  105.75 -45.00 -30.00  102
 78  \w     39.00 118.00   0.50    1.58    --  105.75-125.00   0.00  158
 79  \w     35.00 126.00   0.50    1.58    --  105.75 -77.00-150.00  182
 80  \w     38.00 105.00   0.50    1.58    --  105.75 -94.00-180.00  134
 81  \w     35.00  72.00   0.50    1.58    --  105.75 -61.00-180.00   74
 82  \w     34.00  79.00   0.50    1.58    --  105.75 -61.00-120.00   90
 83  \w     38.00 105.00   0.50    1.58    --  105.75 -94.00   0.00  134
 84  \w     34.00  90.00   0.50    1.58    --  105.75 -45.00   0.00  112
 85  \w    -18.00  60.00   0.50    0.40    --   49.62 -57.00-150.00  156
 86  \w    -65.00 -14.00   0.50    0.40    --  -49.62 107.00 -87.00  102
 87  \w    -36.00 -10.00   0.50    0.40    --    8.00 125.00-156.36   52
 88  \w    -50.00 -25.00   0.50    1.58    --  -84.25 107.00 -87.00   50
 89  \w    -88.00 -45.00   0.50    0.40    --  -49.62 -19.00 120.00   86
 90  \w    -76.00 -49.00   0.50    1.58    --  -72.00 -81.00  36.04   54
 91  \w    -74.00 -49.00   0.50    1.58    --  -72.00 -82.00  60.72   50
 92  \w    -76.00 -50.00   0.50    1.58    --  -72.00 -83.00  89.09   52
 93  \w    -75.00 -49.00   0.50    1.58    --  -72.00 -82.00 161.27   52
 94  \w    -82.00 -56.00   0.50    1.58    --  -76.00 -75.00 127.93   52
 95  \w    -82.00 -57.00   0.50    1.58    --  -80.00 -83.00 119.55   50
 96  \w    -86.00 -61.00   0.50    1.58    --  -84.25 -83.00  92.85   50
 97  \w    -88.00 -63.00   0.50    1.58    --  -84.25 -77.00  60.00   50
 98  \w    -89.00 -63.00   0.50    1.58    --  -84.25 -77.00  50.99   52
 99  \w    -88.00 -63.00   0.50    1.58    --  -84.25 -79.00 103.24   50
100  \w    -92.00 -67.00   0.50    1.58    --  -84.25 -74.00 140.55   50
101  \w    -91.00 -66.00   0.50    1.58    --  -84.25 -76.00 169.02   50
102  \w   -142.00-117.00   0.50    1.58    --  -84.25-107.00 174.00   50
103  \w   -146.00-113.00   0.50    1.58    --  -84.25 -74.00 140.55   66
104  \w   -152.00-125.00   0.50    1.58    --  -84.25 -79.00 103.24   54
105  \w    -92.00 -65.00   0.50    1.58    --  -84.25 -73.00  27.39   54
106  \w    -85.00 -60.00   0.50    1.58    --  -80.00 -74.00 -24.19   50
107  \w    -85.00 -52.00   0.50    1.58    --  -68.00 -65.00 -76.10   66
108  \w    -70.00 -45.00   0.50    1.58    --  -68.00 -83.00 -98.53   50
109  \w    -80.00 -55.00   0.50    1.58    --  -72.00 -68.00 -53.49   50
110  \w    -78.00 -49.00   0.50    1.58    --  -72.00 -83.00-140.44   58
111  \w    -91.00 -64.00   0.50    1.58    --  -80.00 -64.00-120.94   54
112  \w    -88.00 -63.00   0.50    1.58    --  -84.25 -77.00-120.00   50
113  \w    -90.00 -65.00   0.50    1.58    --  -84.25 -73.00-160.59   50
114  \w    -89.00 -64.00   0.50    1.58    --  -84.25 -75.00-141.86   50
115  \w    -88.00 -63.00   0.50    1.58    --  -84.25 -77.00 -90.00   50
116  \w    -90.00 -63.00   0.50    1.58    --  -84.25 -77.00 -30.00   54
117  \w    -91.00 -66.00   0.50    1.58    --  -84.25 -70.00   1.17   50
118  \w    -91.00 -66.00   0.50    1.58    --  -84.25 -71.00 -50.51   50
119  \w    -91.00 -66.00   0.50    1.58    --  -84.25 -70.00 -87.90   50
120  \w    -97.00 -66.00   0.50    1.58    --  -84.25 -72.00-175.80   62
121  \w    -89.00 -64.00   0.50    1.58    --  -84.25 -75.00 -69.50   50
122  \w   -154.00-129.00   0.50    1.58    --  -84.25 -77.00-120.00   50
123  \w   -142.00-117.00   0.50    1.58    --  -84.25 -77.00 -30.00   50
;
_diffrn_measurement_device        'four-circle diffractometer'
_diffrn_measurement_device_type   'XtaLAB Synergy, Dualflex, HyPix'
_diffrn_measurement_method        '\w scans'
_diffrn_orient_matrix_type
'CrysAlisPro convention (1999,Acta A55,543-557)'
_diffrn_orient_matrix_UB_11       0.0154846000
_diffrn_orient_matrix_UB_12       -0.0805106000
_diffrn_orient_matrix_UB_13       -0.0612931000
_diffrn_orient_matrix_UB_21       -0.0391189000
_diffrn_orient_matrix_UB_22       0.1257255000
_diffrn_orient_matrix_UB_23       -0.0587556000
_diffrn_orient_matrix_UB_31       0.1460898000
_diffrn_orient_matrix_UB_32       0.0198482000
_diffrn_orient_matrix_UB_33       -0.0205673000
_diffrn_radiation_monochromator   mirror
_diffrn_radiation_probe           x-ray
_diffrn_radiation_type            CuK\a
_diffrn_radiation_wavelength      1.54184
_diffrn_source                    'micro-focus sealed X-ray tube'
_diffrn_source_type               'PhotonJet (Cu) X-ray Source'
_reflns_Friedel_coverage          0.000
_reflns_Friedel_fraction_full     .
_reflns_Friedel_fraction_max      .
_reflns_number_gt                 7769
_reflns_number_total              8093
_reflns_odcompleteness_completeness 99.91
_reflns_odcompleteness_iscentric  1
_reflns_odcompleteness_theta      74.33
_reflns_special_details
;
 Reflections were merged by SHELXL according to the crystal
 class for the calculation of statistics and refinement.
 
 _reflns_Friedel_fraction is defined as the number of unique
 Friedel pairs measured divided by the number that would be
 possible theoretically, ignoring centric projections and
 systematic absences.
;
_reflns_threshold_expression      'I > 2\s(I)'
_computing_cell_refinement        'CrysAlisPro 1.171.39.43c (Rigaku OD, 2018)'
_computing_data_collection        'CrysAlisPro 1.171.39.43c (Rigaku OD, 2018)'
_computing_data_reduction         'CrysAlisPro 1.171.39.43c (Rigaku OD, 2018)'
_computing_molecular_graphics     'Olex2 (Dolomanov et al., 2009)'
_computing_publication_material   'Olex2 (Dolomanov et al., 2009)'
_computing_structure_refinement   'ShelXL (Sheldrick, 2015b)'
_computing_structure_solution     'ShelXT (Sheldrick, 2015a)'
_refine_diff_density_max          0.809
_refine_diff_density_min          -0.631
_refine_diff_density_rms          0.061
_refine_ls_extinction_coef        .
_refine_ls_extinction_method      none
_refine_ls_goodness_of_fit_ref    1.135
_refine_ls_hydrogen_treatment     mixed
_refine_ls_matrix_type            full
_refine_ls_number_parameters      492
_refine_ls_number_reflns          8093
_refine_ls_number_restraints      0
_refine_ls_R_factor_all           0.0411
_refine_ls_R_factor_gt            0.0397
_refine_ls_restrained_S_all       1.135
_refine_ls_shift/su_max           0.000
_refine_ls_shift/su_mean          0.000
_refine_ls_structure_factor_coef  Fsqd
_refine_ls_weighting_details
'w=1/[\s^2^(Fo^2^)+(0.0589P)^2^+1.2209P] where P=(Fo^2^+2Fc^2^)/3'
_refine_ls_weighting_scheme       calc
_refine_ls_wR_factor_gt           0.1108
_refine_ls_wR_factor_ref          0.1118
_refine_special_details 
;
The hydrogen atoms on the iron-coordinating phenyl ring were found
from the difference map and refined freely to confirm their presence.
;
_olex2_refinement_description
;
1. Fixed Uiso
 At 1.2 times of:
  All C(H) groups, All C(H,H) groups
 At 1.5 times of:
  All C(H,H,H) groups
2.a Secondary CH2 refined with riding coordinates:
 C1(H1A,H1B), C2(H2A,H2B), C3(H3A,H3B), C44(H44A,H44B), C45(H45A,H45B),
 C46(H46A,H46B), C47(H47A,H47B)
2.b Aromatic/amide H refined with riding coordinates:
 C6(H6), C7(H7), C8(H8), C9(H9), C10(H10), C11(H11), C21(H21), C22(H22),
 C23(H23), C24(H24), C25(H25), C27(H27), C28(H28), C29(H29), C30(H30), C31(H31),
  C33(H33), C34(H34), C35(H35), C36(H36), C37(H37)
2.c Idealised Me refined as rotating group:
 C4(H4A,H4B,H4C), C14(H14A,H14B,H14C), C15(H15A,H15B,H15C)
;
_atom_sites_solution_hydrogens    mixed
_atom_sites_solution_primary      dual
_atom_sites_solution_secondary    difmap
loop_
  _atom_site_label
  _atom_site_type_symbol
  _atom_site_fract_x
  _atom_site_fract_y
  _atom_site_fract_z
  _atom_site_U_iso_or_equiv
  _atom_site_adp_type
  _atom_site_occupancy
  _atom_site_site_symmetry_order
  _atom_site_calc_flag
  _atom_site_refinement_flags_posn
  _atom_site_refinement_flags_adp
  _atom_site_refinement_flags_occupancy
  _atom_site_disorder_assembly
  _atom_site_disorder_group
 Fe1 Fe 0.23037(3) 0.77063(3) 0.16737(2) 0.01947(9) Uani 1 1 d . . . . .
 P1 P 0.29746(4) 0.57339(4) 0.23391(2) 0.01617(11) Uani 1 1 d . . . . .
 P2 P 0.06188(4) 0.86068(4) 0.34011(3) 0.01648(11) Uani 1 1 d . . . . .
 O1 O 0.32843(12) 0.72005(12) 0.34581(7) 0.0181(3) Uani 1 1 d . . . . .
 C1 C 0.4176(2) 0.77667(19) 0.11060(12) 0.0242(4) Uani 1 1 d . . . . .
 H1A H 0.466507 0.689097 0.119026 0.029 Uiso 1 1 calc R . . . .
 H1B H 0.412191 0.806395 0.056637 0.029 Uiso 1 1 calc R . . . .
 C2 C 0.4922(2) 0.8673(2) 0.13610(12) 0.0261(4) Uani 1 1 d . . . . .
 H2A H 0.442424 0.954473 0.127988 0.031 Uiso 1 1 calc R . . . .
 H2B H 0.497134 0.837190 0.190088 0.031 Uiso 1 1 calc R . . . .
 C3 C 0.6316(2) 0.8745(2) 0.09486(16) 0.0375(5) Uani 1 1 d . . . . .
 H3A H 0.680252 0.786869 0.101114 0.045 Uiso 1 1 calc R . . . .
 H3B H 0.626455 0.908303 0.041110 0.045 Uiso 1 1 calc R . . . .
 C4 C 0.7073(2) 0.9599(2) 0.12265(16) 0.0401(6) Uani 1 1 d . . . . .
 H4A H 0.796923 0.952173 0.098762 0.060 Uiso 1 1 calc GR . . . .
 H4B H 0.706091 0.932160 0.176640 0.060 Uiso 1 1 calc GR . . . .
 H4C H 0.666818 1.049314 0.110139 0.060 Uiso 1 1 calc GR . . . .
 C5 C 0.44911(18) 0.57287(17) 0.27311(10) 0.0187(4) Uani 1 1 d . . . . .
 C6 C 0.57139(19) 0.51122(19) 0.24500(11) 0.0224(4) Uani 1 1 d . . . . .
 H6 H 0.574518 0.454869 0.212794 0.027 Uiso 1 1 calc R . . . .
 C7 C 0.6877(2) 0.5333(2) 0.26469(12) 0.0267(4) Uani 1 1 d . . . . .
 H7 H 0.768276 0.492533 0.245185 0.032 Uiso 1 1 calc R . . . .
 C8 C 0.68457(19) 0.6157(2) 0.31321(12) 0.0238(4) Uani 1 1 d . . . . .
 H8 H 0.763274 0.629188 0.326306 0.029 Uiso 1 1 calc R . . . .
 C9 C 0.42732(19) 0.99851(19) 0.39692(11) 0.0212(4) Uani 1 1 d . . . . .
 H9 H 0.499959 1.023660 0.410554 0.025 Uiso 1 1 calc R . . . .
 C10 C 0.31176(19) 1.08579(18) 0.39002(11) 0.0209(4) Uani 1 1 d . . . . .
 H10 H 0.307518 1.168854 0.399040 0.025 Uiso 1 1 calc R . . . .
 C11 C 0.20177(18) 1.05003(17) 0.36965(10) 0.0187(4) Uani 1 1 d . . . . .
 H11 H 0.124548 1.109299 0.365602 0.022 Uiso 1 1 calc R . . . .
 C12 C 0.20624(18) 0.92621(18) 0.35525(10) 0.0176(3) Uani 1 1 d . . . . .
 C13 C 0.55426(19) 0.76674(19) 0.39858(11) 0.0212(4) Uani 1 1 d . . . . .
 C14 C 0.6808(2) 0.8250(2) 0.39252(14) 0.0294(5) Uani 1 1 d . . . . .
 H14A H 0.670691 0.878474 0.429064 0.044 Uiso 1 1 calc GR . . . .
 H14B H 0.698451 0.877390 0.342447 0.044 Uiso 1 1 calc GR . . . .
 H14C H 0.752960 0.755757 0.402224 0.044 Uiso 1 1 calc GR . . . .
 C15 C 0.5259(2) 0.6838(2) 0.47949(11) 0.0256(4) Uani 1 1 d . . . . .
 H15A H 0.595692 0.611807 0.488520 0.038 Uiso 1 1 calc GR . . . .
 H15B H 0.443696 0.650920 0.484491 0.038 Uiso 1 1 calc GR . . . .
 H15C H 0.520674 0.736929 0.515750 0.038 Uiso 1 1 calc GR . . . .
 C16 C 0.45054(18) 0.65682(17) 0.32109(10) 0.0179(3) Uani 1 1 d . . . . .
 C17 C 0.56533(18) 0.67902(18) 0.34281(11) 0.0196(4) Uani 1 1 d . . . . .
 C18 C 0.43617(18) 0.87318(18) 0.38368(10) 0.0189(4) Uani 1 1 d . . . . .
 C19 C 0.32594(18) 0.84166(17) 0.36131(10) 0.0174(3) Uani 1 1 d . . . . .
 C20 C 0.34613(18) 0.44505(18) 0.17936(11) 0.0193(4) Uani 1 1 d . . . . .
 C21 C 0.3548(2) 0.47696(19) 0.10074(11) 0.0222(4) Uani 1 1 d . . . . .
 H21 H 0.335274 0.563679 0.075704 0.027 Uiso 1 1 calc R . . . .
 C22 C 0.3926(2) 0.3800(2) 0.05930(12) 0.0263(4) Uani 1 1 d . . . . .
 H22 H 0.399210 0.402107 0.006643 0.032 Uiso 1 1 calc R . . . .
 C23 C 0.4205(2) 0.2504(2) 0.09639(12) 0.0269(4) Uani 1 1 d . . . . .
 H23 H 0.444906 0.185453 0.068641 0.032 Uiso 1 1 calc R . . . .
 C24 C 0.4118(2) 0.2175(2) 0.17510(12) 0.0279(4) Uani 1 1 d . . . . .
 H24 H 0.430696 0.130615 0.200038 0.033 Uiso 1 1 calc R . . . .
 C25 C 0.3751(2) 0.31424(19) 0.21622(11) 0.0252(4) Uani 1 1 d . . . . .
 H25 H 0.369543 0.292042 0.268837 0.030 Uiso 1 1 calc R . . . .
 C26 C 0.18797(18) 0.49081(17) 0.31276(10) 0.0178(3) Uani 1 1 d . . . . .
 C27 C 0.07809(19) 0.45027(19) 0.29435(11) 0.0214(4) Uani 1 1 d . . . . .
 H27 H 0.063448 0.466301 0.243928 0.026 Uiso 1 1 calc R . . . .
 C28 C -0.0091(2) 0.38627(19) 0.35095(12) 0.0247(4) Uani 1 1 d . . . . .
 H28 H -0.080870 0.358352 0.338096 0.030 Uiso 1 1 calc R . . . .
 C29 C 0.0102(2) 0.36385(19) 0.42638(12) 0.0255(4) Uani 1 1 d . . . . .
 H29 H -0.048733 0.321754 0.464214 0.031 Uiso 1 1 calc R . . . .
 C30 C 0.1181(2) 0.4047(2) 0.44506(11) 0.0252(4) Uani 1 1 d . . . . .
 H30 H 0.131050 0.390502 0.495669 0.030 Uiso 1 1 calc R . . . .
 C31 C 0.20711(19) 0.46664(18) 0.38869(11) 0.0209(4) Uani 1 1 d . . . . .
 H31 H 0.280003 0.492148 0.401811 0.025 Uiso 1 1 calc R . . . .
 C32 C -0.06888(18) 1.00008(18) 0.34704(10) 0.0184(3) Uani 1 1 d . . . . .
 C33 C -0.13275(19) 1.07318(19) 0.28563(11) 0.0216(4) Uani 1 1 d . . . . .
 H33 H -0.103843 1.057694 0.237363 0.026 Uiso 1 1 calc R . . . .
 C34 C -0.2394(2) 1.1691(2) 0.29630(12) 0.0254(4) Uani 1 1 d . . . . .
 H34 H -0.282358 1.216029 0.255169 0.030 Uiso 1 1 calc R . . . .
 C35 C -0.2825(2) 1.19550(19) 0.36750(12) 0.0246(4) Uani 1 1 d . . . . .
 H35 H -0.352818 1.260875 0.374021 0.029 Uiso 1 1 calc R . . . .
 C36 C -0.21953(19) 1.12339(19) 0.42911(11) 0.0227(4) Uani 1 1 d . . . . .
 H36 H -0.247214 1.140871 0.477033 0.027 Uiso 1 1 calc R . . . .
 C37 C -0.11534(18) 1.02528(18) 0.41894(11) 0.0199(4) Uani 1 1 d . . . . .
 H37 H -0.075712 0.975414 0.460673 0.024 Uiso 1 1 calc R . . . .
 C38 C 0.08594(18) 0.86896(18) 0.23832(10) 0.0181(3) Uani 1 1 d . . . . .
 C39 C 0.02675(19) 0.77941(19) 0.21231(11) 0.0206(4) Uani 1 1 d . . . . .
 H39 H -0.014(3) 0.716(3) 0.2472(15) 0.031(7) Uiso 1 1 d . . . . .
 C40 C 0.0405(2) 0.7760(2) 0.13478(12) 0.0253(4) Uani 1 1 d . . . . .
 H40 H 0.007(2) 0.711(2) 0.1205(14) 0.025(6) Uiso 1 1 d . . . . .
 C41 C 0.1123(2) 0.8656(2) 0.08167(11) 0.0257(4) Uani 1 1 d . . . . .
 H41 H 0.126(3) 0.863(2) 0.0271(15) 0.030(6) Uiso 1 1 d . . . . .
 C42 C 0.1686(2) 0.95790(19) 0.10624(11) 0.0236(4) Uani 1 1 d . . . . .
 H42 H 0.222(3) 1.011(3) 0.0735(16) 0.035(7) Uiso 1 1 d . . . . .
 C43 C 0.15785(19) 0.95850(18) 0.18401(11) 0.0208(4) Uani 1 1 d . . . . .
 H43 H 0.200(2) 1.020(2) 0.2003(13) 0.022(6) Uiso 1 1 d . . . . .
 O2 O 0.95095(19) 0.46099(19) 0.12122(12) 0.0479(5) Uani 1 1 d . . . . .
 C44 C 0.8455(3) 0.4798(2) 0.07735(14) 0.0381(5) Uani 1 1 d . . . . .
 H44A H 0.869524 0.528789 0.026407 0.046 Uiso 1 1 calc R . . . .
 H44B H 0.767556 0.528055 0.100192 0.046 Uiso 1 1 calc R . . . .
 C45 C 0.8191(3) 0.3468(3) 0.07520(17) 0.0478(7) Uani 1 1 d . . . . .
 H45A H 0.784925 0.347879 0.028713 0.057 Uiso 1 1 calc R . . . .
 H45B H 0.757466 0.313288 0.118288 0.057 Uiso 1 1 calc R . . . .
 C46 C 0.9571(3) 0.2666(2) 0.07883(14) 0.0367(5) Uani 1 1 d . . . . .
 H46A H 0.951910 0.174858 0.100698 0.044 Uiso 1 1 calc R . . . .
 H46B H 1.007750 0.275169 0.028945 0.044 Uiso 1 1 calc R . . . .
 C47 C 1.0164(2) 0.3284(2) 0.13003(13) 0.0324(5) Uani 1 1 d . . . . .
 H47A H 1.001696 0.281663 0.182401 0.039 Uiso 1 1 calc R . . . .
 H47B H 1.110673 0.326676 0.115069 0.039 Uiso 1 1 calc R . . . .

loop_
  _atom_site_aniso_label
  _atom_site_aniso_U_11
  _atom_site_aniso_U_22
  _atom_site_aniso_U_33
  _atom_site_aniso_U_23
  _atom_site_aniso_U_13
  _atom_site_aniso_U_12
 Fe1 0.01948(16) 0.01855(16) 0.02091(16) -0.00561(11) -0.00229(11)
 -0.00252(11)
 P1 0.0165(2) 0.0152(2) 0.0181(2) -0.00540(16) -0.00285(16) -0.00275(16)
 P2 0.0143(2) 0.0178(2) 0.0188(2) -0.00548(16) -0.00257(16) -0.00352(16)
 O1 0.0136(6) 0.0164(6) 0.0267(7) -0.0094(5) -0.0027(5) -0.0022(5)
 C1 0.0238(10) 0.0226(9) 0.0262(10) -0.0068(8) 0.0005(8) -0.0043(7)
 C2 0.0277(10) 0.0232(9) 0.0274(10) -0.0065(8) 0.0016(8) -0.0064(8)
 C3 0.0273(12) 0.0361(12) 0.0513(14) -0.0159(11) 0.0033(10) -0.0090(9)
 C4 0.0275(12) 0.0360(12) 0.0588(16) -0.0113(11) -0.0071(11) -0.0068(10)
 C5 0.0172(9) 0.0173(8) 0.0216(9) -0.0045(7) -0.0022(7) -0.0021(7)
 C6 0.0209(9) 0.0215(9) 0.0254(9) -0.0086(7) -0.0037(7) 0.0012(7)
 C7 0.0171(9) 0.0302(10) 0.0324(11) -0.0099(8) -0.0030(8) 0.0020(8)
 C8 0.0155(9) 0.0266(10) 0.0304(10) -0.0068(8) -0.0056(7) -0.0025(7)
 C9 0.0213(9) 0.0216(9) 0.0243(9) -0.0062(7) -0.0048(7) -0.0092(7)
 C10 0.0241(10) 0.0178(8) 0.0227(9) -0.0055(7) -0.0027(7) -0.0069(7)
 C11 0.0191(9) 0.0172(8) 0.0199(8) -0.0042(7) -0.0028(7) -0.0026(7)
 C12 0.0175(9) 0.0186(8) 0.0184(8) -0.0058(7) -0.0030(7) -0.0040(7)
 C13 0.0173(9) 0.0217(9) 0.0276(10) -0.0074(7) -0.0056(7) -0.0052(7)
 C14 0.0188(10) 0.0268(10) 0.0476(13) -0.0133(9) -0.0090(9) -0.0052(8)
 C15 0.0264(10) 0.0262(10) 0.0259(10) -0.0063(8) -0.0094(8) -0.0017(8)
 C16 0.0156(8) 0.0166(8) 0.0211(8) -0.0037(7) -0.0028(7) -0.0016(6)
 C17 0.0184(9) 0.0176(8) 0.0234(9) -0.0032(7) -0.0039(7) -0.0046(7)
 C18 0.0178(9) 0.0192(9) 0.0211(9) -0.0044(7) -0.0036(7) -0.0051(7)
 C19 0.0179(9) 0.0153(8) 0.0206(8) -0.0053(6) -0.0021(7) -0.0050(7)
 C20 0.0188(9) 0.0195(9) 0.0218(9) -0.0074(7) -0.0028(7) -0.0042(7)
 C21 0.0245(10) 0.0210(9) 0.0226(9) -0.0060(7) -0.0038(7) -0.0051(7)
 C22 0.0301(11) 0.0297(10) 0.0222(9) -0.0102(8) -0.0020(8) -0.0072(8)
 C23 0.0290(11) 0.0257(10) 0.0297(10) -0.0162(8) 0.0018(8) -0.0050(8)
 C24 0.0335(11) 0.0186(9) 0.0316(11) -0.0085(8) 0.0009(9) -0.0039(8)
 C25 0.0320(11) 0.0213(9) 0.0215(9) -0.0055(7) -0.0008(8) -0.0035(8)
 C26 0.0177(9) 0.0159(8) 0.0212(9) -0.0069(7) -0.0026(7) -0.0022(6)
 C27 0.0222(9) 0.0233(9) 0.0217(9) -0.0065(7) -0.0067(7) -0.0053(7)
 C28 0.0196(9) 0.0234(9) 0.0330(11) -0.0051(8) -0.0053(8) -0.0076(7)
 C29 0.0237(10) 0.0220(9) 0.0287(10) -0.0032(8) 0.0024(8) -0.0060(8)
 C30 0.0312(11) 0.0240(9) 0.0206(9) -0.0026(7) -0.0047(8) -0.0060(8)
 C31 0.0235(9) 0.0195(9) 0.0220(9) -0.0045(7) -0.0066(7) -0.0057(7)
 C32 0.0149(8) 0.0200(8) 0.0222(9) -0.0062(7) -0.0019(7) -0.0058(7)
 C33 0.0201(9) 0.0234(9) 0.0206(9) -0.0046(7) -0.0015(7) -0.0024(7)
 C34 0.0238(10) 0.0239(9) 0.0259(10) -0.0020(8) -0.0050(8) 0.0000(8)
 C35 0.0190(9) 0.0210(9) 0.0319(10) -0.0067(8) 0.0024(8) -0.0015(7)
 C36 0.0216(9) 0.0241(9) 0.0247(9) -0.0093(7) 0.0013(7) -0.0071(7)
 C37 0.0167(9) 0.0222(9) 0.0226(9) -0.0066(7) -0.0027(7) -0.0055(7)
 C38 0.0153(8) 0.0198(8) 0.0197(8) -0.0070(7) -0.0028(7) 0.0003(7)
 C39 0.0166(9) 0.0221(9) 0.0256(9) -0.0085(7) -0.0045(7) -0.0033(7)
 C40 0.0217(10) 0.0302(10) 0.0284(10) -0.0121(8) -0.0104(8) -0.0010(8)
 C41 0.0277(10) 0.0299(10) 0.0197(9) -0.0075(8) -0.0081(8) 0.0033(8)
 C42 0.0261(10) 0.0191(9) 0.0214(9) -0.0005(7) -0.0021(8) 0.0013(7)
 C43 0.0217(9) 0.0172(8) 0.0241(9) -0.0064(7) -0.0028(7) -0.0020(7)
 O2 0.0468(11) 0.0437(10) 0.0634(12) -0.0284(9) -0.0205(9) 0.0015(8)
 C44 0.0381(13) 0.0370(12) 0.0382(13) -0.0117(10) -0.0021(10) -0.0006(10)
 C45 0.0539(17) 0.0435(14) 0.0522(16) -0.0117(12) -0.0277(13) -0.0025(12)
 C46 0.0503(15) 0.0303(11) 0.0327(12) -0.0101(9) -0.0146(10) -0.0012(10)
 C47 0.0351(12) 0.0342(11) 0.0294(11) -0.0071(9) -0.0067(9) -0.0066(9)

_geom_special_details
;
 All esds (except the esd in the dihedral angle between two l.s. planes)
 are estimated using the full covariance matrix.  The cell esds are taken
 into account individually in the estimation of esds in distances, angles
 and torsion angles; correlations between esds in cell parameters are only
 used when they are defined by crystal symmetry.  An approximate (isotropic)
 treatment of cell esds is used for estimating esds involving l.s. planes.
;
loop_
  _geom_bond_atom_site_label_1
  _geom_bond_atom_site_label_2
  _geom_bond_distance
  _geom_bond_site_symmetry_2
  _geom_bond_publ_flag
 Fe1 P1 2.2164(5) . ?
 Fe1 C1 2.053(2) . ?
 Fe1 C38 2.1217(18) . ?
 Fe1 C39 2.134(2) . ?
 Fe1 C40 2.136(2) . ?
 Fe1 C41 2.100(2) . ?
 Fe1 C42 2.0859(19) . ?
 Fe1 C43 2.0853(19) . ?
 P1 C5 1.8299(19) . ?
 P1 C20 1.8350(19) . ?
 P1 C26 1.8331(19) . ?
 P2 C12 1.8435(18) . ?
 P2 C32 1.8405(19) . ?
 P2 C38 1.8225(19) . ?
 O1 C16 1.387(2) . ?
 O1 C19 1.385(2) . ?
 C1 H1A 0.9700 . ?
 C1 H1B 0.9700 . ?
 C1 C2 1.530(3) . ?
 C2 H2A 0.9700 . ?
 C2 H2B 0.9700 . ?
 C2 C3 1.526(3) . ?
 C3 H3A 0.9700 . ?
 C3 H3B 0.9700 . ?
 C3 C4 1.517(3) . ?
 C4 H4A 0.9600 . ?
 C4 H4B 0.9600 . ?
 C4 H4C 0.9600 . ?
 C5 C6 1.401(3) . ?
 C5 C16 1.398(3) . ?
 C6 H6 0.9300 . ?
 C6 C7 1.386(3) . ?
 C7 H7 0.9300 . ?
 C7 C8 1.383(3) . ?
 C8 H8 0.9300 . ?
 C8 C17 1.394(3) . ?
 C9 H9 0.9300 . ?
 C9 C10 1.385(3) . ?
 C9 C18 1.397(3) . ?
 C10 H10 0.9300 . ?
 C10 C11 1.394(3) . ?
 C11 H11 0.9300 . ?
 C11 C12 1.396(2) . ?
 C12 C19 1.403(3) . ?
 C13 C14 1.525(3) . ?
 C13 C15 1.544(3) . ?
 C13 C17 1.520(3) . ?
 C13 C18 1.527(3) . ?
 C14 H14A 0.9600 . ?
 C14 H14B 0.9600 . ?
 C14 H14C 0.9600 . ?
 C15 H15A 0.9600 . ?
 C15 H15B 0.9600 . ?
 C15 H15C 0.9600 . ?
 C16 C17 1.388(3) . ?
 C18 C19 1.392(3) . ?
 C20 C21 1.389(3) . ?
 C20 C25 1.397(3) . ?
 C21 H21 0.9300 . ?
 C21 C22 1.390(3) . ?
 C22 H22 0.9300 . ?
 C22 C23 1.387(3) . ?
 C23 H23 0.9300 . ?
 C23 C24 1.391(3) . ?
 C24 H24 0.9300 . ?
 C24 C25 1.383(3) . ?
 C25 H25 0.9300 . ?
 C26 C27 1.402(3) . ?
 C26 C31 1.392(3) . ?
 C27 H27 0.9300 . ?
 C27 C28 1.390(3) . ?
 C28 H28 0.9300 . ?
 C28 C29 1.385(3) . ?
 C29 H29 0.9300 . ?
 C29 C30 1.387(3) . ?
 C30 H30 0.9300 . ?
 C30 C31 1.390(3) . ?
 C31 H31 0.9300 . ?
 C32 C33 1.396(3) . ?
 C32 C37 1.399(3) . ?
 C33 H33 0.9300 . ?
 C33 C34 1.391(3) . ?
 C34 H34 0.9300 . ?
 C34 C35 1.386(3) . ?
 C35 H35 0.9300 . ?
 C35 C36 1.391(3) . ?
 C36 H36 0.9300 . ?
 C36 C37 1.388(3) . ?
 C37 H37 0.9300 . ?
 C38 C39 1.424(3) . ?
 C38 C43 1.418(3) . ?
 C39 H39 0.92(3) . ?
 C39 C40 1.412(3) . ?
 C40 H40 0.94(3) . ?
 C40 C41 1.408(3) . ?
 C41 H41 0.99(3) . ?
 C41 C42 1.416(3) . ?
 C42 H42 0.91(3) . ?
 C42 C43 1.411(3) . ?
 C43 H43 0.97(2) . ?
 O2 C44 1.418(3) . ?
 O2 C47 1.439(3) . ?
 C44 H44A 0.9700 . ?
 C44 H44B 0.9700 . ?
 C44 C45 1.499(4) . ?
 C45 H45A 0.9700 . ?
 C45 H45B 0.9700 . ?
 C45 C46 1.535(4) . ?
 C46 H46A 0.9700 . ?
 C46 H46B 0.9700 . ?
 C46 C47 1.521(3) . ?
 C47 H47A 0.9700 . ?
 C47 H47B 0.9700 . ?

loop_
  _geom_angle_atom_site_label_1
  _geom_angle_atom_site_label_2
  _geom_angle_atom_site_label_3
  _geom_angle
  _geom_angle_site_symmetry_1
  _geom_angle_site_symmetry_3
  _geom_angle_publ_flag
 C1 Fe1 P1 89.37(6) . . ?
 C1 Fe1 C38 142.06(8) . . ?
 C1 Fe1 C39 172.24(8) . . ?
 C1 Fe1 C40 134.69(8) . . ?
 C1 Fe1 C41 102.24(8) . . ?
 C1 Fe1 C42 90.52(8) . . ?
 C1 Fe1 C43 106.95(8) . . ?
 C38 Fe1 P1 108.29(5) . . ?
 C38 Fe1 C39 39.11(7) . . ?
 C38 Fe1 C40 71.20(7) . . ?
 C39 Fe1 P1 97.10(6) . . ?
 C39 Fe1 C40 38.62(7) . . ?
 C40 Fe1 P1 110.05(6) . . ?
 C41 Fe1 P1 141.56(6) . . ?
 C41 Fe1 C38 84.73(7) . . ?
 C41 Fe1 C39 70.01(8) . . ?
 C41 Fe1 C40 38.82(8) . . ?
 C42 Fe1 P1 178.87(6) . . ?
 C42 Fe1 C38 71.18(7) . . ?
 C42 Fe1 C39 83.11(8) . . ?
 C42 Fe1 C40 70.79(8) . . ?
 C42 Fe1 C41 39.55(8) . . ?
 C43 Fe1 P1 139.49(6) . . ?
 C43 Fe1 C38 39.37(7) . . ?
 C43 Fe1 C39 70.70(7) . . ?
 C43 Fe1 C40 84.71(8) . . ?
 C43 Fe1 C41 71.97(8) . . ?
 C43 Fe1 C42 39.55(8) . . ?
 C5 P1 Fe1 110.61(6) . . ?
 C5 P1 C20 102.38(8) . . ?
 C5 P1 C26 105.67(8) . . ?
 C20 P1 Fe1 115.35(6) . . ?
 C26 P1 Fe1 120.80(6) . . ?
 C26 P1 C20 99.96(8) . . ?
 C32 P2 C12 101.01(8) . . ?
 C38 P2 C12 103.27(8) . . ?
 C38 P2 C32 101.13(8) . . ?
 C19 O1 C16 116.86(14) . . ?
 Fe1 C1 H1A 109.1 . . ?
 Fe1 C1 H1B 109.1 . . ?
 H1A C1 H1B 107.8 . . ?
 C2 C1 Fe1 112.46(13) . . ?
 C2 C1 H1A 109.1 . . ?
 C2 C1 H1B 109.1 . . ?
 C1 C2 H2A 108.8 . . ?
 C1 C2 H2B 108.8 . . ?
 H2A C2 H2B 107.7 . . ?
 C3 C2 C1 113.91(17) . . ?
 C3 C2 H2A 108.8 . . ?
 C3 C2 H2B 108.8 . . ?
 C2 C3 H3A 108.8 . . ?
 C2 C3 H3B 108.8 . . ?
 H3A C3 H3B 107.7 . . ?
 C4 C3 C2 113.7(2) . . ?
 C4 C3 H3A 108.8 . . ?
 C4 C3 H3B 108.8 . . ?
 C3 C4 H4A 109.5 . . ?
 C3 C4 H4B 109.5 . . ?
 C3 C4 H4C 109.5 . . ?
 H4A C4 H4B 109.5 . . ?
 H4A C4 H4C 109.5 . . ?
 H4B C4 H4C 109.5 . . ?
 C6 C5 P1 121.82(14) . . ?
 C16 C5 P1 119.81(14) . . ?
 C16 C5 C6 117.09(17) . . ?
 C5 C6 H6 119.6 . . ?
 C7 C6 C5 120.73(18) . . ?
 C7 C6 H6 119.6 . . ?
 C6 C7 H7 119.9 . . ?
 C8 C7 C6 120.29(18) . . ?
 C8 C7 H7 119.9 . . ?
 C7 C8 H8 119.5 . . ?
 C7 C8 C17 121.09(18) . . ?
 C17 C8 H8 119.5 . . ?
 C10 C9 H9 119.6 . . ?
 C10 C9 C18 120.84(17) . . ?
 C18 C9 H9 119.6 . . ?
 C9 C10 H10 119.8 . . ?
 C9 C10 C11 120.48(17) . . ?
 C11 C10 H10 119.8 . . ?
 C10 C11 H11 119.6 . . ?
 C10 C11 C12 120.74(17) . . ?
 C12 C11 H11 119.6 . . ?
 C11 C12 P2 124.45(14) . . ?
 C11 C12 C19 117.02(16) . . ?
 C19 C12 P2 118.12(13) . . ?
 C14 C13 C15 109.13(17) . . ?
 C14 C13 C18 111.53(16) . . ?
 C17 C13 C14 111.83(16) . . ?
 C17 C13 C15 108.13(15) . . ?
 C17 C13 C18 107.98(15) . . ?
 C18 C13 C15 108.12(16) . . ?
 C13 C14 H14A 109.5 . . ?
 C13 C14 H14B 109.5 . . ?
 C13 C14 H14C 109.5 . . ?
 H14A C14 H14B 109.5 . . ?
 H14A C14 H14C 109.5 . . ?
 H14B C14 H14C 109.5 . . ?
 C13 C15 H15A 109.5 . . ?
 C13 C15 H15B 109.5 . . ?
 C13 C15 H15C 109.5 . . ?
 H15A C15 H15B 109.5 . . ?
 H15A C15 H15C 109.5 . . ?
 H15B C15 H15C 109.5 . . ?
 O1 C16 C5 115.78(16) . . ?
 O1 C16 C17 120.79(16) . . ?
 C17 C16 C5 123.42(17) . . ?
 C8 C17 C13 123.86(17) . . ?
 C16 C17 C8 117.36(17) . . ?
 C16 C17 C13 118.75(17) . . ?
 C9 C18 C13 123.83(16) . . ?
 C19 C18 C9 117.32(17) . . ?
 C19 C18 C13 118.64(16) . . ?
 O1 C19 C12 115.94(15) . . ?
 O1 C19 C18 120.51(16) . . ?
 C18 C19 C12 123.52(16) . . ?
 C21 C20 P1 120.27(14) . . ?
 C21 C20 C25 119.17(17) . . ?
 C25 C20 P1 120.56(14) . . ?
 C20 C21 H21 119.8 . . ?
 C20 C21 C22 120.36(18) . . ?
 C22 C21 H21 119.8 . . ?
 C21 C22 H22 120.0 . . ?
 C23 C22 C21 120.07(19) . . ?
 C23 C22 H22 120.0 . . ?
 C22 C23 H23 120.0 . . ?
 C22 C23 C24 119.97(18) . . ?
 C24 C23 H23 120.0 . . ?
 C23 C24 H24 120.1 . . ?
 C25 C24 C23 119.87(19) . . ?
 C25 C24 H24 120.1 . . ?
 C20 C25 H25 119.7 . . ?
 C24 C25 C20 120.56(19) . . ?
 C24 C25 H25 119.7 . . ?
 C27 C26 P1 117.02(14) . . ?
 C31 C26 P1 124.30(14) . . ?
 C31 C26 C27 118.68(17) . . ?
 C26 C27 H27 119.8 . . ?
 C28 C27 C26 120.45(17) . . ?
 C28 C27 H27 119.8 . . ?
 C27 C28 H28 119.8 . . ?
 C29 C28 C27 120.37(18) . . ?
 C29 C28 H28 119.8 . . ?
 C28 C29 H29 120.3 . . ?
 C28 C29 C30 119.48(18) . . ?
 C30 C29 H29 120.3 . . ?
 C29 C30 H30 119.8 . . ?
 C29 C30 C31 120.49(18) . . ?
 C31 C30 H30 119.8 . . ?
 C26 C31 H31 119.7 . . ?
 C30 C31 C26 120.52(18) . . ?
 C30 C31 H31 119.7 . . ?
 C33 C32 P2 123.29(14) . . ?
 C33 C32 C37 118.40(17) . . ?
 C37 C32 P2 117.99(14) . . ?
 C32 C33 H33 119.8 . . ?
 C34 C33 C32 120.31(18) . . ?
 C34 C33 H33 119.8 . . ?
 C33 C34 H34 119.6 . . ?
 C35 C34 C33 120.78(19) . . ?
 C35 C34 H34 119.6 . . ?
 C34 C35 H35 120.3 . . ?
 C34 C35 C36 119.43(18) . . ?
 C36 C35 H35 120.3 . . ?
 C35 C36 H36 120.1 . . ?
 C37 C36 C35 119.87(18) . . ?
 C37 C36 H36 120.1 . . ?
 C32 C37 H37 119.4 . . ?
 C36 C37 C32 121.17(18) . . ?
 C36 C37 H37 119.4 . . ?
 P2 C38 Fe1 132.59(10) . . ?
 C39 C38 Fe1 70.92(11) . . ?
 C39 C38 P2 117.02(14) . . ?
 C43 C38 Fe1 68.93(10) . . ?
 C43 C38 P2 124.56(14) . . ?
 C43 C38 C39 118.42(17) . . ?
 Fe1 C39 H39 127.9(17) . . ?
 C38 C39 Fe1 69.97(11) . . ?
 C38 C39 H39 119.1(16) . . ?
 C40 C39 Fe1 70.75(11) . . ?
 C40 C39 C38 121.81(18) . . ?
 C40 C39 H39 118.8(16) . . ?
 Fe1 C40 H40 128.8(15) . . ?
 C39 C40 Fe1 70.64(11) . . ?
 C39 C40 H40 119.1(15) . . ?
 C41 C40 Fe1 69.21(12) . . ?
 C41 C40 C39 118.96(18) . . ?
 C41 C40 H40 121.8(15) . . ?
 Fe1 C41 H41 129.4(15) . . ?
 C40 C41 Fe1 71.98(11) . . ?
 C40 C41 H41 120.4(15) . . ?
 C40 C41 C42 120.01(18) . . ?
 C42 C41 Fe1 69.71(11) . . ?
 C42 C41 H41 119.6(15) . . ?
 Fe1 C42 H42 125.7(17) . . ?
 C41 C42 Fe1 70.75(11) . . ?
 C41 C42 H42 121.2(17) . . ?
 C43 C42 Fe1 70.20(11) . . ?
 C43 C42 C41 120.83(18) . . ?
 C43 C42 H42 117.5(17) . . ?
 Fe1 C43 H43 130.3(14) . . ?
 C38 C43 Fe1 71.70(10) . . ?
 C38 C43 H43 120.0(14) . . ?
 C42 C43 Fe1 70.25(11) . . ?
 C42 C43 C38 119.91(17) . . ?
 C42 C43 H43 120.1(14) . . ?
 C44 O2 C47 110.02(18) . . ?
 O2 C44 H44A 110.3 . . ?
 O2 C44 H44B 110.3 . . ?
 O2 C44 C45 107.0(2) . . ?
 H44A C44 H44B 108.6 . . ?
 C45 C44 H44A 110.3 . . ?
 C45 C44 H44B 110.3 . . ?
 C44 C45 H45A 111.4 . . ?
 C44 C45 H45B 111.4 . . ?
 C44 C45 C46 101.9(2) . . ?
 H45A C45 H45B 109.3 . . ?
 C46 C45 H45A 111.4 . . ?
 C46 C45 H45B 111.4 . . ?
 C45 C46 H46A 111.3 . . ?
 C45 C46 H46B 111.3 . . ?
 H46A C46 H46B 109.2 . . ?
 C47 C46 C45 102.28(19) . . ?
 C47 C46 H46A 111.3 . . ?
 C47 C46 H46B 111.3 . . ?
 O2 C47 C46 106.07(18) . . ?
 O2 C47 H47A 110.5 . . ?
 O2 C47 H47B 110.5 . . ?
 C46 C47 H47A 110.5 . . ?
 C46 C47 H47B 110.5 . . ?
 H47A C47 H47B 108.7 . . ?

loop_
  _geom_torsion_atom_site_label_1
  _geom_torsion_atom_site_label_2
  _geom_torsion_atom_site_label_3
  _geom_torsion_atom_site_label_4
  _geom_torsion
  _geom_torsion_site_symmetry_1
  _geom_torsion_site_symmetry_2
  _geom_torsion_site_symmetry_3
  _geom_torsion_site_symmetry_4
  _geom_torsion_publ_flag
 Fe1 P1 C5 C6 -108.15(15) . . . . ?
 Fe1 P1 C5 C16 58.52(16) . . . . ?
 Fe1 P1 C20 C21 7.76(18) . . . . ?
 Fe1 P1 C20 C25 -172.33(14) . . . . ?
 Fe1 P1 C26 C27 68.49(15) . . . . ?
 Fe1 P1 C26 C31 -111.37(15) . . . . ?
 Fe1 C1 C2 C3 -179.79(16) . . . . ?
 Fe1 C38 C39 C40 -50.27(17) . . . . ?
 Fe1 C38 C43 C42 53.06(16) . . . . ?
 Fe1 C39 C40 C41 -51.35(17) . . . . ?
 Fe1 C40 C41 C42 -52.48(17) . . . . ?
 Fe1 C41 C42 C43 -51.21(17) . . . . ?
 Fe1 C42 C43 C38 -53.73(16) . . . . ?
 P1 C5 C6 C7 167.20(16) . . . . ?
 P1 C5 C16 O1 10.5(2) . . . . ?
 P1 C5 C16 C17 -168.64(15) . . . . ?
 P1 C20 C21 C22 179.53(15) . . . . ?
 P1 C20 C25 C24 -179.97(16) . . . . ?
 P1 C26 C27 C28 179.61(15) . . . . ?
 P1 C26 C31 C30 179.22(15) . . . . ?
 P2 C12 C19 O1 7.8(2) . . . . ?
 P2 C12 C19 C18 -170.24(15) . . . . ?
 P2 C32 C33 C34 173.70(15) . . . . ?
 P2 C32 C37 C36 -175.81(14) . . . . ?
 P2 C38 C39 Fe1 -128.86(12) . . . . ?
 P2 C38 C39 C40 -179.13(15) . . . . ?
 P2 C38 C43 Fe1 127.97(14) . . . . ?
 P2 C38 C43 C42 -178.97(14) . . . . ?
 O1 C16 C17 C8 -177.53(17) . . . . ?
 O1 C16 C17 C13 4.2(3) . . . . ?
 C1 C2 C3 C4 -177.5(2) . . . . ?
 C5 P1 C20 C21 -112.43(16) . . . . ?
 C5 P1 C20 C25 67.48(18) . . . . ?
 C5 P1 C26 C27 -165.15(14) . . . . ?
 C5 P1 C26 C31 14.99(18) . . . . ?
 C5 C6 C7 C8 0.7(3) . . . . ?
 C5 C16 C17 C8 1.5(3) . . . . ?
 C5 C16 C17 C13 -176.76(17) . . . . ?
 C6 C5 C16 O1 177.76(16) . . . . ?
 C6 C5 C16 C17 -1.4(3) . . . . ?
 C6 C7 C8 C17 -0.5(3) . . . . ?
 C7 C8 C17 C13 177.64(18) . . . . ?
 C7 C8 C17 C16 -0.6(3) . . . . ?
 C9 C10 C11 C12 -0.5(3) . . . . ?
 C9 C18 C19 O1 178.79(16) . . . . ?
 C9 C18 C19 C12 -3.3(3) . . . . ?
 C10 C9 C18 C13 -172.94(18) . . . . ?
 C10 C9 C18 C19 1.8(3) . . . . ?
 C10 C11 C12 P2 171.72(14) . . . . ?
 C10 C11 C12 C19 -0.8(3) . . . . ?
 C11 C12 C19 O1 -179.20(15) . . . . ?
 C11 C12 C19 C18 2.8(3) . . . . ?
 C12 P2 C32 C33 112.41(16) . . . . ?
 C12 P2 C32 C37 -74.25(15) . . . . ?
 C12 P2 C38 Fe1 66.06(14) . . . . ?
 C12 P2 C38 C39 154.37(14) . . . . ?
 C12 P2 C38 C43 -26.24(18) . . . . ?
 C13 C18 C19 O1 -6.2(3) . . . . ?
 C13 C18 C19 C12 171.76(17) . . . . ?
 C14 C13 C17 C8 24.8(3) . . . . ?
 C14 C13 C17 C16 -156.99(18) . . . . ?
 C14 C13 C18 C9 -27.1(3) . . . . ?
 C14 C13 C18 C19 158.20(18) . . . . ?
 C15 C13 C17 C8 -95.3(2) . . . . ?
 C15 C13 C17 C16 82.8(2) . . . . ?
 C15 C13 C18 C9 92.9(2) . . . . ?
 C15 C13 C18 C19 -81.8(2) . . . . ?
 C16 O1 C19 C12 154.47(16) . . . . ?
 C16 O1 C19 C18 -27.4(2) . . . . ?
 C16 C5 C6 C7 0.2(3) . . . . ?
 C17 C13 C18 C9 -150.37(18) . . . . ?
 C17 C13 C18 C19 35.0(2) . . . . ?
 C18 C9 C10 C11 0.0(3) . . . . ?
 C18 C13 C17 C8 147.90(18) . . . . ?
 C18 C13 C17 C16 -33.9(2) . . . . ?
 C19 O1 C16 C5 -150.51(16) . . . . ?
 C19 O1 C16 C17 28.6(2) . . . . ?
 C20 P1 C5 C6 15.29(18) . . . . ?
 C20 P1 C5 C16 -178.04(15) . . . . ?
 C20 P1 C26 C27 -59.17(16) . . . . ?
 C20 P1 C26 C31 120.98(16) . . . . ?
 C20 C21 C22 C23 0.7(3) . . . . ?
 C21 C20 C25 C24 -0.1(3) . . . . ?
 C21 C22 C23 C24 -0.6(3) . . . . ?
 C22 C23 C24 C25 0.2(3) . . . . ?
 C23 C24 C25 C20 0.2(3) . . . . ?
 C25 C20 C21 C22 -0.4(3) . . . . ?
 C26 P1 C5 C6 119.50(16) . . . . ?
 C26 P1 C5 C16 -73.83(16) . . . . ?
 C26 P1 C20 C21 138.95(16) . . . . ?
 C26 P1 C20 C25 -41.14(18) . . . . ?
 C26 C27 C28 C29 1.2(3) . . . . ?
 C27 C26 C31 C30 -0.6(3) . . . . ?
 C27 C28 C29 C30 -0.6(3) . . . . ?
 C28 C29 C30 C31 -0.6(3) . . . . ?
 C29 C30 C31 C26 1.2(3) . . . . ?
 C31 C26 C27 C28 -0.5(3) . . . . ?
 C32 P2 C12 C11 1.48(18) . . . . ?
 C32 P2 C12 C19 173.93(14) . . . . ?
 C32 P2 C38 Fe1 170.33(12) . . . . ?
 C32 P2 C38 C39 -101.37(15) . . . . ?
 C32 P2 C38 C43 78.02(17) . . . . ?
 C32 C33 C34 C35 1.3(3) . . . . ?
 C33 C32 C37 C36 -2.1(3) . . . . ?
 C33 C34 C35 C36 -1.2(3) . . . . ?
 C34 C35 C36 C37 -0.5(3) . . . . ?
 C35 C36 C37 C32 2.2(3) . . . . ?
 C37 C32 C33 C34 0.4(3) . . . . ?
 C38 P2 C12 C11 105.83(16) . . . . ?
 C38 P2 C12 C19 -81.72(16) . . . . ?
 C38 P2 C32 C33 6.35(17) . . . . ?
 C38 P2 C32 C37 179.68(14) . . . . ?
 C38 C39 C40 Fe1 49.94(17) . . . . ?
 C38 C39 C40 C41 -1.4(3) . . . . ?
 C39 C38 C43 Fe1 -52.64(15) . . . . ?
 C39 C38 C43 C42 0.4(3) . . . . ?
 C39 C40 C41 Fe1 52.02(17) . . . . ?
 C39 C40 C41 C42 -0.5(3) . . . . ?
 C40 C41 C42 Fe1 53.52(17) . . . . ?
 C40 C41 C42 C43 2.3(3) . . . . ?
 C41 C42 C43 Fe1 51.46(17) . . . . ?
 C41 C42 C43 C38 -2.3(3) . . . . ?
 C43 C38 C39 Fe1 51.71(15) . . . . ?
 C43 C38 C39 C40 1.4(3) . . . . ?
 O2 C44 C45 C46 -31.5(3) . . . . ?
 C44 O2 C47 C46 7.7(3) . . . . ?
 C44 C45 C46 C47 34.8(3) . . . . ?
 C45 C46 C47 O2 -26.8(3) . . . . ?
 C47 O2 C44 C45 15.4(3) . . . . ?

_shelx_res_file
;
TITL neivf21_a.res in P-1
    neivf21.res
    created by SHELXL-2018/3 at 08:45:27 on 28-Mar-2018
REM Old TITL NEIVF21 in P-1
REM SHELXT solution in P-1: R1 0.088, Rweak 0.011, Alpha 0.055
REM <I/s> 0.000 for 0 systematic absences, Orientation as input
REM Formula found by SHELXT: C47 O2 P2 Fe
CELL 1.54184 10.3736 10.6443 18.3055 76.144 80.729 79.908
ZERR 2 0.0001 0.0001 0.0001 0.001 0.001 0.001
LATT 1
SFAC C H Fe O P
UNIT 94 98 2 4 4

L.S. 12
PLAN  18
SIZE 0.152 0.055 0.041
BOND $H
LIST 4
CONF
fmap 2
acta 149.008
REM <olex2.extras>
REM <HklSrc "%.\\NEIVF21.hkl">
REM </olex2.extras>

WGHT    0.058900    1.220900
FVAR       0.47597
FE1   3    0.230366    0.770633    0.167366    11.00000    0.01948    0.01855 =
         0.02091   -0.00561   -0.00229   -0.00252
P1    5    0.297462    0.573385    0.233907    11.00000    0.01653    0.01517 =
         0.01813   -0.00540   -0.00285   -0.00275
P2    5    0.061882    0.860678    0.340109    11.00000    0.01430    0.01778 =
         0.01876   -0.00548   -0.00257   -0.00352
O1    4    0.328433    0.720054    0.345813    11.00000    0.01365    0.01642 =
         0.02669   -0.00940   -0.00275   -0.00224
C1    1    0.417563    0.776665    0.110601    11.00000    0.02380    0.02262 =
         0.02617   -0.00675    0.00049   -0.00431
AFIX  23
H1A   2    0.466507    0.689097    0.119026    11.00000   -1.20000
H1B   2    0.412191    0.806395    0.056637    11.00000   -1.20000
AFIX   0
C2    1    0.492157    0.867254    0.136101    11.00000    0.02771    0.02316 =
         0.02738   -0.00653    0.00163   -0.00637
AFIX  23
H2A   2    0.442424    0.954473    0.127988    11.00000   -1.20000
H2B   2    0.497134    0.837190    0.190088    11.00000   -1.20000
AFIX   0
C3    1    0.631628    0.874543    0.094857    11.00000    0.02735    0.03611 =
         0.05125   -0.01590    0.00333   -0.00896
AFIX  23
H3A   2    0.680252    0.786869    0.101114    11.00000   -1.20000
H3B   2    0.626455    0.908303    0.041110    11.00000   -1.20000
AFIX   0
C4    1    0.707309    0.959877    0.122650    11.00000    0.02751    0.03602 =
         0.05878   -0.01128   -0.00710   -0.00677
AFIX 137
H4A   2    0.796923    0.952173    0.098762    11.00000   -1.50000
H4B   2    0.706091    0.932160    0.176640    11.00000   -1.50000
H4C   2    0.666818    1.049314    0.110139    11.00000   -1.50000
AFIX   0
C5    1    0.449108    0.572874    0.273105    11.00000    0.01715    0.01730 =
         0.02158   -0.00452   -0.00222   -0.00206
C6    1    0.571387    0.511223    0.245003    11.00000    0.02090    0.02148 =
         0.02536   -0.00858   -0.00366    0.00120
AFIX  43
H6    2    0.574518    0.454869    0.212794    11.00000   -1.20000
AFIX   0
C7    1    0.687739    0.533314    0.264687    11.00000    0.01710    0.03021 =
         0.03239   -0.00987   -0.00301    0.00195
AFIX  43
H7    2    0.768276    0.492533    0.245185    11.00000   -1.20000
AFIX   0
C8    1    0.684571    0.615750    0.313211    11.00000    0.01548    0.02663 =
         0.03035   -0.00680   -0.00561   -0.00255
AFIX  43
H8    2    0.763274    0.629188    0.326306    11.00000   -1.20000
AFIX   0
C9    1    0.427323    0.998511    0.396925    11.00000    0.02126    0.02163 =
         0.02434   -0.00622   -0.00481   -0.00920
AFIX  43
H9    2    0.499959    1.023660    0.410554    11.00000   -1.20000
AFIX   0
C10   1    0.311762    1.085789    0.390020    11.00000    0.02406    0.01778 =
         0.02267   -0.00547   -0.00268   -0.00687
AFIX  43
H10   2    0.307518    1.168854    0.399040    11.00000   -1.20000
AFIX   0
C11   1    0.201772    1.050026    0.369648    11.00000    0.01909    0.01721 =
         0.01986   -0.00419   -0.00282   -0.00256
AFIX  43
H11   2    0.124548    1.109299    0.365602    11.00000   -1.20000
AFIX   0
C12   1    0.206243    0.926206    0.355249    11.00000    0.01749    0.01858 =
         0.01845   -0.00580   -0.00297   -0.00405
C13   1    0.554255    0.766743    0.398585    11.00000    0.01727    0.02167 =
         0.02760   -0.00737   -0.00561   -0.00518
C14   1    0.680811    0.824985    0.392518    11.00000    0.01883    0.02676 =
         0.04760   -0.01334   -0.00898   -0.00523
AFIX 137
H14A  2    0.670691    0.878474    0.429064    11.00000   -1.50000
H14B  2    0.698451    0.877390    0.342447    11.00000   -1.50000
H14C  2    0.752960    0.755757    0.402224    11.00000   -1.50000
AFIX   0
C15   1    0.525898    0.683751    0.479487    11.00000    0.02637    0.02621 =
         0.02593   -0.00630   -0.00937   -0.00169
AFIX 137
H15A  2    0.595692    0.611807    0.488520    11.00000   -1.50000
H15B  2    0.443696    0.650920    0.484491    11.00000   -1.50000
H15C  2    0.520674    0.736929    0.515750    11.00000   -1.50000
AFIX   0
C16   1    0.450545    0.656823    0.321093    11.00000    0.01555    0.01665 =
         0.02110   -0.00370   -0.00283   -0.00163
C17   1    0.565334    0.679016    0.342805    11.00000    0.01838    0.01756 =
         0.02339   -0.00322   -0.00389   -0.00465
C18   1    0.436166    0.873183    0.383678    11.00000    0.01776    0.01919 =
         0.02106   -0.00444   -0.00358   -0.00512
C19   1    0.325940    0.841662    0.361307    11.00000    0.01794    0.01533 =
         0.02059   -0.00532   -0.00210   -0.00501
C20   1    0.346131    0.445045    0.179358    11.00000    0.01881    0.01953 =
         0.02182   -0.00739   -0.00279   -0.00416
C21   1    0.354831    0.476964    0.100743    11.00000    0.02452    0.02104 =
         0.02258   -0.00603   -0.00383   -0.00514
AFIX  43
H21   2    0.335274    0.563679    0.075704    11.00000   -1.20000
AFIX   0
C22   1    0.392603    0.380023    0.059299    11.00000    0.03009    0.02969 =
         0.02221   -0.01017   -0.00195   -0.00723
AFIX  43
H22   2    0.399210    0.402107    0.006643    11.00000   -1.20000
AFIX   0
C23   1    0.420458    0.250364    0.096390    11.00000    0.02898    0.02573 =
         0.02975   -0.01620    0.00179   -0.00498
AFIX  43
H23   2    0.444906    0.185453    0.068641    11.00000   -1.20000
AFIX   0
C24   1    0.411808    0.217480    0.175097    11.00000    0.03350    0.01863 =
         0.03157   -0.00848    0.00091   -0.00394
AFIX  43
H24   2    0.430696    0.130615    0.200038    11.00000   -1.20000
AFIX   0
C25   1    0.375051    0.314240    0.216217    11.00000    0.03202    0.02133 =
         0.02155   -0.00547   -0.00084   -0.00349
AFIX  43
H25   2    0.369543    0.292042    0.268837    11.00000   -1.20000
AFIX   0
C26   1    0.187970    0.490812    0.312765    11.00000    0.01771    0.01592 =
         0.02117   -0.00694   -0.00263   -0.00216
C27   1    0.078090    0.450270    0.294354    11.00000    0.02222    0.02328 =
         0.02173   -0.00655   -0.00668   -0.00529
AFIX  43
H27   2    0.063448    0.466301    0.243928    11.00000   -1.20000
AFIX   0
C28   1   -0.009134    0.386273    0.350951    11.00000    0.01962    0.02342 =
         0.03301   -0.00512   -0.00529   -0.00764
AFIX  43
H28   2   -0.080870    0.358352    0.338096    11.00000   -1.20000
AFIX   0
C29   1    0.010187    0.363850    0.426383    11.00000    0.02372    0.02197 =
         0.02867   -0.00318    0.00240   -0.00596
AFIX  43
H29   2   -0.048733    0.321754    0.464214    11.00000   -1.20000
AFIX   0
C30   1    0.118128    0.404685    0.445062    11.00000    0.03122    0.02400 =
         0.02055   -0.00259   -0.00468   -0.00603
AFIX  43
H30   2    0.131050    0.390502    0.495669    11.00000   -1.20000
AFIX   0
C31   1    0.207109    0.466644    0.388689    11.00000    0.02353    0.01954 =
         0.02197   -0.00446   -0.00664   -0.00569
AFIX  43
H31   2    0.280003    0.492148    0.401811    11.00000   -1.20000
AFIX   0
C32   1   -0.068884    1.000081    0.347036    11.00000    0.01493    0.02000 =
         0.02222   -0.00617   -0.00193   -0.00584
C33   1   -0.132748    1.073182    0.285632    11.00000    0.02007    0.02343 =
         0.02062   -0.00461   -0.00147   -0.00239
AFIX  43
H33   2   -0.103843    1.057694    0.237363    11.00000   -1.20000
AFIX   0
C34   1   -0.239410    1.169075    0.296297    11.00000    0.02380    0.02391 =
         0.02594   -0.00197   -0.00504    0.00005
AFIX  43
H34   2   -0.282358    1.216029    0.255169    11.00000   -1.20000
AFIX   0
C35   1   -0.282463    1.195496    0.367503    11.00000    0.01896    0.02096 =
         0.03187   -0.00673    0.00240   -0.00149
AFIX  43
H35   2   -0.352818    1.260875    0.374021    11.00000   -1.20000
AFIX   0
C36   1   -0.219532    1.123386    0.429113    11.00000    0.02156    0.02410 =
         0.02466   -0.00929    0.00131   -0.00713
AFIX  43
H36   2   -0.247214    1.140871    0.477033    11.00000   -1.20000
AFIX   0
C37   1   -0.115342    1.025281    0.418938    11.00000    0.01671    0.02222 =
         0.02263   -0.00657   -0.00274   -0.00547
AFIX  43
H37   2   -0.075712    0.975414    0.460673    11.00000   -1.20000
AFIX   0
C38   1    0.085939    0.868957    0.238316    11.00000    0.01531    0.01977 =
         0.01972   -0.00698   -0.00282    0.00030
C39   1    0.026747    0.779405    0.212308    11.00000    0.01659    0.02206 =
         0.02557   -0.00853   -0.00446   -0.00327
H39   2   -0.013837    0.716452    0.247208    11.00000    0.03090
C40   1    0.040503    0.776010    0.134783    11.00000    0.02169    0.03016 =
         0.02844   -0.01207   -0.01043   -0.00097
H40   2    0.006747    0.710557    0.120493    11.00000    0.02531
C41   1    0.112323    0.865621    0.081667    11.00000    0.02766    0.02987 =
         0.01973   -0.00747   -0.00806    0.00331
H41   2    0.126227    0.862843    0.027138    11.00000    0.03000
C42   1    0.168601    0.957900    0.106242    11.00000    0.02613    0.01908 =
         0.02143   -0.00048   -0.00208    0.00130
H42   2    0.221652    1.011377    0.073465    11.00000    0.03526
C43   1    0.157851    0.958503    0.184009    11.00000    0.02171    0.01717 =
         0.02413   -0.00636   -0.00282   -0.00195
H43   2    0.200007    1.019683    0.200298    11.00000    0.02168

O2    4    0.950953    0.460992    0.121223    11.00000    0.04683    0.04371 =
         0.06341   -0.02839   -0.02046    0.00150
C44   1    0.845541    0.479848    0.077350    11.00000    0.03814    0.03699 =
         0.03823   -0.01167   -0.00209   -0.00056
AFIX  23
H44A  2    0.869524    0.528789    0.026407    11.00000   -1.20000
H44B  2    0.767556    0.528055    0.100192    11.00000   -1.20000
AFIX   0
C45   1    0.819084    0.346828    0.075195    11.00000    0.05385    0.04353 =
         0.05222   -0.01175   -0.02771   -0.00250
AFIX  23
H45A  2    0.784925    0.347879    0.028713    11.00000   -1.20000
H45B  2    0.757466    0.313288    0.118288    11.00000   -1.20000
AFIX   0
C46   1    0.957068    0.266601    0.078832    11.00000    0.05033    0.03025 =
         0.03275   -0.01014   -0.01464   -0.00124
AFIX  23
H46A  2    0.951910    0.174858    0.100698    11.00000   -1.20000
H46B  2    1.007750    0.275169    0.028945    11.00000   -1.20000
AFIX   0
C47   1    1.016434    0.328400    0.130030    11.00000    0.03512    0.03421 =
         0.02938   -0.00710   -0.00674   -0.00658
AFIX  23
H47A  2    1.001696    0.281663    0.182401    11.00000   -1.20000
H47B  2    1.110673    0.326676    0.115069    11.00000   -1.20000
AFIX   0
HKLF 4


REM  neivf21_a.res in P-1
REM wR2 = 0.1118, GooF = S = 1.135, Restrained GooF = 1.135 for all data
REM R1 = 0.0397 for 7769 Fo > 4sig(Fo) and 0.0411 for all 8093 data
REM 492 parameters refined using 0 restraints

END

WGHT      0.0589      1.2208

REM Highest difference peak  0.809,  deepest hole -0.631,  1-sigma level  0.061
Q1    1   0.8747  0.3732  0.0349  11.00000  0.05    0.81
Q2    1   0.9163  0.4030  0.1603  11.00000  0.05    0.72
Q3    1   0.6652  0.8233  0.0491  11.00000  0.05    0.45
Q4    1   0.0611  0.8778  0.2774  11.00000  0.05    0.40
Q5    1   0.1391  0.4631  0.3071  11.00000  0.05    0.33
Q6    1   0.2145  0.7929  0.1004  11.00000  0.05    0.33
Q7    1   0.3345  0.4898  0.2016  11.00000  0.05    0.32
Q8    1   0.1809  0.4992  0.3496  11.00000  0.05    0.32
Q9    1   0.2242  0.5306  0.2853  11.00000  0.05    0.32
Q10   1   0.2738  0.8818  0.3537  11.00000  0.05    0.31
Q11   1   0.1046  0.9202  0.2124  11.00000  0.05    0.31
Q12   1   0.2479  0.7728  0.2282  11.00000  0.05    0.30
Q13   1   0.0447  0.8412  0.2248  11.00000  0.05    0.29
Q14   1  -0.0925  1.0043  0.3854  11.00000  0.05    0.29
Q15   1  -0.0224  0.9641  0.3436  11.00000  0.05    0.29
Q16   1   0.5258  0.7452  0.4391  11.00000  0.05    0.28
Q17   1   0.5085  0.5485  0.2660  11.00000  0.05    0.27
Q18   1   0.2564  0.6591  0.2020  11.00000  0.05    0.27
;
_shelx_res_checksum               49889
_shelx_hkl_file
;
   0   0   1   22.72    1.25
   0   0   2 2564.63  117.06
   0   0  -2 2703.73  117.20
   0   0  -3   74.01    3.53
   0   0   3   71.73    3.86
   0   0   3   73.02    3.97
   0   0   3   70.72    4.02
   0   0  -4 6958.17  322.34
   0   0   4 7384.47  322.80
   0   0   4 7914.22  322.99
   0   0   4 7219.71  323.05
   0   0   5   88.49    4.24
   0   0   5   78.61    5.16
   0   0  -5   82.44    4.29
   0   0   5   91.52    4.93
   0   0   5   92.79    5.37
   0   0   5   95.13    5.16
   0   0   6   51.90    3.90
   0   0   6   57.06    2.90
   0   0  -6   43.68    2.82
   0   0   6   54.88    3.64
   0   0   6   58.30    3.92
   0   0  -6   59.03    2.96
   0   0  -6   55.60    2.99
   0   0  -7  578.84   27.80
   0   0   7  602.47   28.06
   0   0   7  605.48   28.62
   0   0   7  600.69   27.14
   0   0   7  640.37   28.47
   0   0  -7  592.59   27.26
   0   0  -8   74.69    3.90
   0   0   8   61.48    3.84
   0   0   8   78.16    4.80
   0   0  -8   76.98    4.64
   0   0   8   71.74    3.79
   0   0   8   71.03    3.80
   0   0   8   74.37    5.44
   0   0   9   36.34    2.44
   0   0   9   39.15    2.58
   0   0   9   37.89    2.47
   0   0   9   34.51    3.99
   0   0  -9   35.72    2.57
   0   0 -10   24.22    2.62
   0   0 -10   25.07    1.90
   0   0  10   25.79    2.12
   0   0  10   25.25    2.14
   0   0  10   25.83    2.25
   0   0  10   27.34    3.82
   0   0  11   48.32    4.54
   0   0  11   53.58    3.37
   0   0 -11   49.28    5.18
   0   0 -11   56.40    3.58
   0   0 -11   54.64    3.53
   0   0  11   56.53    3.61
   0   0 -11   57.89    3.53
   0   0 -11   46.33    3.44
   0   0  12  337.41   16.72
   0   0  12  364.68   19.15
   0   0 -12  310.30   16.57
   0   0 -12  371.60   16.93
   0   0  12  357.06   16.82
   0   0  12  343.20   16.87
   0   0 -12  381.14   16.95
   0   0  12  355.89   18.45
   0   0 -12  351.59   16.74
   0   0 -12  384.24   16.96
   0   0 -12  367.13   16.92
   0   0 -12  362.24   16.84
   0   0 -12  378.97   19.47
   0   0  12  352.07   16.87
   0   0 -13    2.41    1.66
   0   0 -13    3.59    1.62
   0   0  13    3.12    1.86
   0   0  13    1.37    2.38
   0   0 -13    2.97    1.97
   0   0 -13    1.78    2.06
   0   0  13    2.66    2.07
   0   0 -13    6.86    3.43
   0   0 -13    4.49    2.25
   0   0  13    2.61    1.81
   0   0 -13    1.53    2.02
   0   0  13   -0.35    2.89
   0   0  13    0.66    1.81
   0   0 -13    1.22    2.04
   0   0  13    1.78    2.13
   0   0 -13    3.29    2.02
   0   0  14   18.21    2.51
   0   0  14   19.67    2.53
   0   0 -14   18.81    2.66
   0   0  14   25.14    4.26
   0   0 -14   17.70    2.68
   0   0 -14   22.07    2.36
   0   0 -14   21.71    4.40
   0   0 -14   20.98    2.98
   0   0 -14   23.35    2.97
   0   0  14   22.30    2.90
   0   0 -14   22.80    2.89
   0   0 -14   21.21    2.90
   0   0  14   15.43    2.52
   0   0  14   19.84    2.83
   0   0  14   20.59    2.68
   0   0  15  119.02    6.60
   0   0 -15  122.08    6.84
   0   0 -15  121.98    7.06
   0   0 -15  116.96    7.01
   0   0  15  120.52    7.08
   0   0 -15  127.15    6.95
   0   0  15  119.71    6.81
   0   0 -15  131.64   10.46
   0   0 -15  109.12    6.53
   0   0  15  125.45    7.08
   0   0  15  114.28    6.93
   0   0  15  120.36    6.63
   0   0 -15  103.88    6.27
   0   0 -15  100.84    8.97
   0   0  15  105.14    8.61
   0   0  15  119.34    6.72
   0   0 -15  127.13    6.96
   0   0 -16   48.05    4.33
   0   0  16   48.43    3.69
   0   0 -16   44.04    4.05
   0   0  16   50.08    3.99
   0   0 -16   56.84    4.16
   0   0  16   51.43    4.25
   0   0  16   48.33    4.30
   0   0 -16   55.70    4.57
   0   0 -16   52.27    7.51
   0   0 -16   43.86    3.69
   0   0 -16   48.28    3.97
   0   0  16   48.99    3.88
   0   0 -17  221.66   14.61
   0   0 -17  197.71   10.71
   0   0  17  204.94   10.63
   0   0  17  200.13   10.52
   0   0 -17  205.48   10.85
   0   0  17  224.84   11.02
   0   0  17  200.49   10.37
   0   0 -17  207.99   10.65
   0   0 -17  215.17   10.88
   0   0 -18   95.87    6.06
   0   0  18   99.73    5.64
   0   0  18  102.27    5.94
   0   0  18   97.08    5.76
   0   0  18  108.15    6.34
   0   0 -18  103.57    6.21
   0   0 -18  108.06    6.36
   0   0 -18   83.95    8.54
   0   0 -18  103.12    5.95
   0   0 -19  115.31    6.48
   0   0  19  130.17    6.55
   0   0 -19  123.13    6.77
   0   0  19  112.19    6.20
   0   0 -19  131.53    6.98
   0   0 -19  113.93    6.56
   0   0  19  128.50    6.96
   0   0 -19  131.95    6.93
   0   0  19  116.21    6.21
   0   0  20   21.65    2.60
   0   0  20   19.48    2.23
   0   0 -20   17.27    2.12
   0   0 -20   16.89    2.21
   0   0 -20   15.44    2.07
   0   0 -20   17.92    2.34
   0   0 -20   15.85    1.91
   0   0  20   18.43    1.90
   0   0 -20   19.29    2.63
   0   0 -21    0.57    1.20
   0   0  21    2.35    1.19
   0   0 -21    1.69    1.53
   0   0 -21    0.35    1.29
   0   0 -22    7.47    1.16
   0   0  22    8.23    1.21
   0   1 -21    0.58    0.84
   0  -1  21    1.16    1.26
   0   1 -21    0.32    1.27
   0  -1  21    1.46    1.09
   0   1 -21    2.57    1.16
   0  -1  21    2.85    1.39
   0   1 -20    8.65    1.70
   0  -1  20    6.48    2.17
   0   1 -20   11.14    2.01
   0   1 -20   10.42    1.82
   0   1 -20    7.38    2.00
   0   1 -19   35.10    3.10
   0   1 -19   36.04    3.11
   0   1 -19   28.88    2.99
   0  -1  19   32.97    3.00
   0  -1  19   32.81    3.18
   0   1 -19   26.16    2.60
   0   1 -19   29.91    2.63
   0   1 -19   29.58    2.86
   0  -1  19   29.96    3.28
   0  -1  19   33.03    2.62
   0   1 -18   21.30    2.95
   0  -1  18   24.07    3.16
   0  -1  18   20.65    2.35
   0  -1  18   26.65    3.48
   0   1 -18   27.06    3.28
   0   1 -18   24.26    5.54
   0   1 -18   23.55    3.14
   0   1 -18   28.35    3.31
   0   1 -18   26.02    2.80
   0  -1  18   24.36    2.65
   0   1 -17  191.54    9.52
   0   1 -17  160.69   12.46
   0   1 -17  168.00    9.03
   0  -1  17  184.21    9.36
   0  -1  17  182.93    9.52
   0  -1  17  157.39    8.74
   0  -1  17  156.90    9.09
   0   1 -17  183.32    9.41
   0  -1  17  151.59    8.69
   0   1 -17  177.15    9.24
   0   1 -17  179.90    9.29
   0  -1  16    9.98    2.31
   0   1 -16   10.29    2.71
   0  -1  16   13.35    3.24
   0   1 -16   10.10    3.06
   0   1 -16   10.68    2.16
   0   1 -16   10.20    4.16
   0  -1  16   13.28    3.12
   0  -1  16   13.47    2.85
   0  -1  16   15.43    2.22
   0   1 -16   13.58    5.47
   0   1 -16   12.31    2.95
   0   1 -16    9.77    2.91
   0  -1  16   13.99    2.41
   0   1 -15    5.68    3.84
   0   1 -15    2.22    2.47
   0  -1  15    5.38    1.94
   0   1 -15    5.89    2.67
   0   1 -15    6.96    2.76
   0  -1  15    2.97    2.55
   0  -1  15    3.49    1.93
   0   1 -15    2.77    2.01
   0  -1  15    4.49    2.12
   0   1 -15    0.91    2.63
   0   1 -15    2.56    2.65
   0  -1  15    2.33    2.46
   0   1 -15   -1.63    4.85
   0  -1  15   -0.70    2.79
   0  -1  15    3.53    2.12
   0  -1  14   28.37    2.79
   0  -1  14   30.25    3.42
   0   1 -14   29.07    3.38
   0  -1  14   34.60    3.06
   0  -1  14   35.90    2.95
   0  -1  14   29.50    3.60
   0   1 -14   33.22    2.99
   0   1 -14   43.30    6.03
   0   1 -14   34.25    6.58
   0   1 -14   34.67    3.49
   0   1 -14   33.70    3.28
   0  -1  14   31.92    3.37
   0   1 -14   32.51    3.40
   0   1 -14   35.40    3.61
   0   1 -13  868.51   40.12
   0   1 -13  884.92   39.86
   0  -1  13  812.80   41.79
   0   1 -13  839.23   39.83
   0  -1  13  851.59   42.06
   0   1 -13  904.67   40.14
   0  -1  13  845.62   40.06
   0   1 -13  941.48   40.10
   0   1 -13  902.74   43.32
   0  -1  13  849.32   39.76
   0   1 -13  868.01   40.06
   0  -1  13  868.18   39.82
   0  -1  13  870.78   39.92
   0   1 -13  856.11   40.00
   0  -1  13  905.36   40.06
   0  -1  12    3.53    2.57
   0  -1  12    1.22    1.86
   0  -1  12    2.79    1.91
   0  -1  12   -0.30    2.71
   0   1 -12    0.79    3.44
   0   1 -12    1.82    1.59
   0   1 -12    1.46    1.77
   0  -1  12    2.58    1.50
   0   1 -12   -1.19    2.01
   0   1 -12    1.43    1.79
   0   1 -12   -0.21    1.99
   0  -1  12    1.65    2.01
   0  -1  12    2.53    1.57
   0   1 -12    2.26    1.94
   0   1 -12    1.31    1.55
   0   1 -12    0.72    1.85
   0  -1  12    1.87    1.53
   0  -1  11  558.11   24.44
   0  -1  11  511.20   24.47
   0  -1  11  500.70   26.23
   0   1 -11  506.04   24.56
   0  -1  11  585.04   24.63
   0   1 -11  506.61   25.78
   0   1 -11  538.66   27.28
   0   1 -11  563.30   24.62
   0  -1  11  565.47   26.58
   0  -1  11  467.58   24.45
   0   1 -11  530.18   24.61
   0   1 -11  530.92   24.45
   0   1 -11  511.42   24.53
   0   1 -11  533.24   24.55
   0  -1  11  540.80   24.49
   0  -1  10    7.15    2.50
   0  -1  10    4.25    1.46
   0  -1  10    4.80    1.45
   0  -1  10    5.92    2.38
   0   1 -10    1.57    2.84
   0  -1  10    1.39    1.30
   0   1 -10    3.41    2.11
   0   1  -9  653.45   31.03
   0  -1   9  635.30   28.68
   0  -1   9  620.81   28.67
   0   1  -9  606.94   28.56
   0  -1   9  640.92   28.66
   0  -1   9  616.21   30.20
   0  -1   9  689.09   30.41
   0  -1   9  627.44   28.57
   0   1  -9  606.13   29.92
   0  -1   8  156.54    7.34
   0   1  -8  133.70    8.30
   0  -1   8  156.63    7.39
   0   1  -8  145.74    7.50
   0  -1   8  146.30    7.33
   0  -1   8  157.48    8.75
   0  -1   8  141.25    8.61
   0  -1   8  149.18    7.26
   0   1  -7  173.78    8.52
   0  -1   7  175.65    8.44
   0  -1   7  168.28    8.43
   0  -1   7  184.57    9.73
   0   1  -7  181.80    8.55
   0  -1   7  175.76    8.39
   0  -1   7  186.67    8.50
   0   1  -6   47.44    2.59
   0   1  -6   42.39    3.46
   0  -1   6   46.42    2.63
   0   1  -6   49.60    2.76
   0  -1   6   49.79    3.67
   0  -1   6   48.33    2.71
   0   1  -5 3776.46  180.09
   0  -1   5 4170.25  179.34
   0  -1   5 3836.03  180.13
   0   1  -4 1990.80   85.69
   0  -1   4 1916.48   85.58
   0   1  -4 1846.50   85.42
   0  -1   4 1845.89   84.91
   0  -1   4 2052.71   85.59
   0  -1   3  203.76   10.24
   0   1  -3  190.12   10.03
   0   1  -2  421.33   19.10
   0  -1   2  433.67   18.93
   0  -1   2  399.84   18.74
   0  -1   1 4042.03  174.76
   0   1  -1 3928.01  174.96
   0  -1   1 3723.22  174.95
   0   1   0    7.99    0.77
   0  -1   0    7.57    0.76
   0  -1   0    7.69    0.87
   0  -1  -1  744.53   33.06
   0  -1  -1  730.45   33.17
   0   1   1  727.09   33.10
   0  -1  -2  190.12    8.73
   0   1   2  182.02    8.62
   0   1   2  182.11    8.57
   0  -1  -2  187.38    8.70
   0   1   3    7.18    0.92
   0  -1  -3    9.99    1.21
   0  -1  -3    8.27    1.23
   0  -1  -3    8.34    0.95
   0  -1  -4 3252.56  144.03
   0   1   4 3264.72  144.50
   0   1   4 3350.97  144.35
   0  -1  -4 3094.43  143.90
   0   1   5  234.43   11.58
   0   1   5  230.77   10.61
   0  -1  -5  229.37   10.69
   0   1   6  406.35   19.11
   0   1   6  394.00   19.77
   0  -1  -6  387.29   19.37
   0   1   6  424.12   18.39
   0  -1  -6  387.61   19.63
   0   1   6  401.30   19.44
   0   1   6  366.16   19.58
   0   1   7   39.94    3.07
   0   1   7   39.55    2.18
   0   1   7   38.45    3.69
   0   1   7   26.25    3.27
   0  -1  -7   27.92    1.74
   0  -1  -7   34.32    3.32
   0   1   7   40.47    2.20
   0   1   7   44.65    3.47
   0   1   7   39.52    2.22
   0   1   8    6.18    2.16
   0   1   8    9.90    1.30
   0   1   8   10.19    1.37
   0   1   8    7.65    2.52
   0   1   8    8.31    1.32
   0  -1  -8    9.13    1.48
   0   1   8    8.59    1.25
   0   1   8    9.20    2.00
   0   1   8   13.11    2.80
   0   1   9  141.38    8.05
   0   1   9  132.13    6.86
   0   1   9  130.47    6.84
   0   1   9  140.13    8.25
   0  -1  -9  139.55    7.00
   0   1   9  145.51    6.93
   0  -1  -9  141.04    6.85
   0   1   9  137.21    6.87
   0   1   9  139.41    8.88
   0  -1 -10   53.88    3.39
   0   1  10   61.16    3.59
   0   1  10   49.62    5.41
   0   1  10   59.83    3.54
   0   1  10   61.11    4.94
   0   1  10   61.93    3.57
   0   1  11   20.06    3.22
   0   1  11   15.72    2.03
   0   1  11   18.20    3.90
   0   1  11   16.33    2.00
   0  -1 -11   19.14    2.06
   0   1  11   18.64    2.19
   0  -1 -11   17.16    2.06
   0  -1 -11   17.71    1.83
   0  -1 -12   47.70    3.41
   0   1  12   43.25    3.36
   0   1  12   46.95    3.33
   0  -1 -12   47.94    3.41
   0  -1 -12   48.53    3.41
   0  -1 -12   47.03    3.26
   0   1  12   47.30    3.43
   0   1  12   47.46    3.44
   0  -1 -12   45.62    3.20
   0   1  12   43.95    3.24
   0  -1 -12   40.96    4.76
   0  -1 -12   44.73    3.24
   0   1  12   42.18    5.54
   0  -1 -12   43.03    3.26
   0  -1 -13   89.14    5.22
   0   1  13   78.42    6.18
   0  -1 -13   91.96    5.44
   0  -1 -13   89.88    5.19
   0   1  13   89.33    5.29
   0  -1 -13   94.17    5.39
   0  -1 -13   96.90    5.43
   0   1  13   89.51    5.46
   0   1  13   81.19    5.19
   0  -1 -13   90.01    5.24
   0  -1 -13   84.06    5.24
   0   1  13  101.88    5.49
   0   1  13   92.43    5.36
   0  -1 -13   88.19    7.20
   0  -1 -14    7.95    2.16
   0  -1 -14    8.63    2.48
   0   1  14    5.34    2.35
   0   1  14    4.40    2.17
   0  -1 -14    9.77    2.21
   0   1  14    5.54    2.18
   0   1  14    6.51    2.37
   0  -1 -14    7.35    2.27
   0   1  14    5.65    2.08
   0  -1 -14    6.04    3.10
   0  -1 -14    5.55    2.15
   0  -1 -14    4.99    2.20
   0  -1 -14    9.93    2.52
   0  -1 -15   25.55    3.18
   0  -1 -15   21.39    4.09
   0   1  15   20.25    2.81
   0  -1 -15   19.31    2.82
   0   1  15   23.89    3.11
   0  -1 -15   15.85    2.54
   0  -1 -15   25.38    3.04
   0  -1 -15   16.50    2.75
   0   1  15   19.90    2.87
   0  -1 -15   19.04    2.66
   0   1  15   23.56    4.74
   0  -1 -15   18.44    3.09
   0   1  16  159.32    8.65
   0  -1 -16  166.08    8.71
   0   1  16  152.52    8.28
   0  -1 -16  152.72    8.32
   0  -1 -16  143.18    8.26
   0  -1 -16  148.08    8.31
   0  -1 -16  160.64    8.59
   0   1  16  155.43    8.54
   0   1  16  154.80    8.39
   0   1  16  157.50   11.03
   0  -1 -16  145.08   11.67
   0  -1 -16  146.79    8.24
   0   1  17  163.91    9.19
   0   1  17  177.12    9.42
   0  -1 -17  160.61   12.32
   0  -1 -17  166.23    9.38
   0  -1 -17  163.52    8.95
   0  -1 -17  174.30    9.11
   0   1  17  172.72    9.46
   0  -1 -17  168.02    9.05
   0  -1 -17  181.45    9.40
   0   1  17  180.11    9.08
   0   1  17  169.57    9.04
   0  -1 -17  161.59    9.05
   0  -1 -18   22.91    2.82
   0   1  18   25.15    2.89
   0   1  18   21.80    2.86
   0  -1 -18   22.75    2.87
   0   1  18   24.45    3.15
   0  -1 -18   28.09    3.50
   0  -1 -18   29.54    3.70
   0   1  18   31.36    3.70
   0   1  18   33.58    3.67
   0  -1 -18   24.90    4.97
   0  -1 -19   19.50    2.82
   0   1  19   23.56    2.74
   0  -1 -19   13.92    2.36
   0  -1 -19   18.06    3.10
   0   1  19   17.67    2.35
   0   1  19   22.04    3.16
   0  -1 -19   19.82    4.22
   0  -1 -19   15.91    2.46
   0  -1 -19   20.55    2.70
   0   1  19   22.40    2.45
   0   1  19   19.60    3.04
   0   1  20    5.50    2.34
   0  -1 -20    7.34    1.69
   0  -1 -20    6.04    1.72
   0  -1 -20    8.56    2.53
   0   1  20   10.40    2.45
   0   1  20    8.84    1.96
   0   1  20   10.10    1.69
   0   1  20    3.97    1.72
   0  -1 -20    6.82    1.97
   0  -1 -20    8.14    2.14
   0  -1 -20   10.10    2.16
   0  -1 -21   10.61    1.76
   0  -1 -21   12.67    2.16
   0   1  21   15.23    2.04
   0  -1 -21    8.08    1.61
   0  -1 -21   12.00    1.83
   0   1  21   11.20    1.61
   0   1  21   13.46    1.52
   0   1  21   14.89    2.08
   0  -1 -21   11.08    1.40
   0   1  22   64.30    3.00
   0  -1 -22   54.28    2.99
   0   2 -21    5.10    0.95
   0  -2  21    5.33    1.09
   0   2 -21    4.68    0.96
   0  -2  21    5.67    0.92
   0  -2  20   22.12    2.16
   0   2 -20   15.61    1.62
   0  -2  20   23.32    2.02
   0   2 -20   21.77    2.11
   0  -2  20   17.69    1.92
   0  -2  19   12.96    2.18
   0   2 -19   11.93    2.35
   0  -2  19   13.41    2.33
   0   2 -19   11.80    1.95
   0   2 -19   11.96    2.20
   0   2 -19   10.87    2.15
   0  -2  19   12.14    1.87
   0  -2  18  102.43    5.90
   0   2 -18  103.18    6.04
   0  -2  18  115.73    6.36
   0   2 -18  110.18    6.36
   0   2 -18   98.77    5.89
   0   2 -18  100.02    6.14
   0  -2  18  113.99    6.25
   0   2 -18  111.65    6.26
   0   2 -18   90.70    8.78
   0  -2  17   24.67    3.43
   0  -2  17   22.43    2.84
   0   2 -17   24.87    3.37
   0   2 -17   22.95    3.24
   0   2 -17   16.87    2.40
   0   2 -17   33.47    5.98
   0   2 -17   24.10    3.30
   0  -2  17   25.42    3.23
   0  -2  17   28.79    3.21
   0   2 -17   25.65    2.96
   0  -2  17   24.98    2.96
   0   2 -17   20.70    2.93
   0  -2  16   12.94    3.27
   0  -2  16    8.87    2.54
   0   2 -16   10.57    3.01
   0  -2  16   11.84    2.01
   0  -2  16   11.52    2.75
   0   2 -16   15.54    2.97
   0   2 -16   12.03    5.21
   0   2 -16   12.92    3.24
   0   2 -16   10.87    2.79
   0   2 -16   12.97    3.16
   0  -2  16   11.58    2.75
   0   2 -16    9.76    2.32
   0   2 -15    5.11    2.97
   0   2 -15    5.42    3.02
   0   2 -15    8.64    4.42
   0   2 -15    3.82    2.61
   0  -2  15    3.44    1.67
   0  -2  15    4.40    2.49
   0  -2  15    2.25    2.84
   0   2 -15    2.12    1.88
   0  -2  15    3.66    2.61
   0   2 -15    3.15    2.67
   0  -2  15    3.32    2.70
   0   2 -15    4.48    4.93
   0   2 -15    2.99    2.22
   0  -2  15    4.24    1.90
   0  -2  14   15.13    2.93
   0   2 -14   13.81    2.88
   0   2 -14    8.72    2.49
   0   2 -14   17.03    2.38
   0  -2  14   12.61    2.64
   0   2 -14   10.89    3.13
   0  -2  14   19.27    2.80
   0   2 -14   16.49    5.86
   0  -2  14   10.43    2.66
   0   2 -14   15.89    2.90
   0   2 -14   15.02    2.97
   0  -2  14   16.80    2.14
   0   2 -14   10.11    4.78
   0  -2  13    0.95    2.26
   0   2 -13    1.34    2.28
   0  -2  13    0.91    2.38
   0   2 -13    3.05    2.31
   0  -2  13    5.33    2.33
   0  -2  13   -0.47    1.59
   0  -2  13    1.50    2.21
   0   2 -13   -1.93    4.07
   0   2 -13    3.67    2.45
   0   2 -13    4.53    1.94
   0   2 -13    3.98    2.22
   0   2 -13    2.19    2.35
   0   2 -12  338.62   15.88
   0   2 -12  279.68   17.18
   0   2 -12  354.44   19.34
   0   2 -12  344.61   16.03
   0  -2  12  315.68   15.87
   0  -2  12  310.75   15.45
   0  -2  12  330.51   15.81
   0  -2  12  316.42   17.90
   0   2 -12  314.05   15.62
   0  -2  12  348.38   15.84
   0   2 -12  315.80   15.76
   0  -2  12  348.18   15.82
   0  -2  12  333.15   15.75
   0  -2  12  321.82   15.84
   0   2 -12  337.18   15.84
   0   2 -12  320.49   15.72
   0   2 -11   13.06    3.09
   0   2 -11   14.73    4.43
   0  -2  11    9.95    2.74
   0  -2  11    7.66    3.05
   0  -2  11   12.11    2.06
   0  -2  11   13.45    2.11
   0  -2  11    7.52    2.00
   0  -2  11   12.07    2.13
   0   2 -11   11.38    2.20
   0   2 -11   12.96    2.19
   0  -2  11   12.61    1.67
   0   2 -11   13.10    2.10
   0  -2  11   12.96    2.07
   0   2 -11    7.85    2.00
   0   2 -11    7.32    1.89
   0   2 -10   76.36    6.07
   0   2 -10   74.25    4.58
   0   2 -10   76.71    4.58
   0  -2  10   70.57    5.06
   0   2 -10   82.56    4.70
   0  -2  10   80.81    4.59
   0  -2  10   87.22    6.56
   0  -2  10   79.82    5.83
   0  -2  10   71.51    4.58
   0   2 -10   85.13    7.37
   0  -2  10   81.08    4.63
   0  -2  10   72.52    4.26
   0  -2  10   82.05    4.51
   0   2 -10   78.52    4.53
   0  -2  10   81.78    4.59
   0  -2   9   61.62    5.27
   0  -2   9   65.78    3.72
   0  -2   9   63.54    3.89
   0   2  -9   69.02    6.10
   0   2  -9   69.23    5.32
   0  -2   9   63.21    4.89
   0  -2   9   60.91    3.76
   0   2  -9   60.19    4.14
   0  -2   9   63.52    4.54
   0   2  -9   52.65    3.97
   0  -2   9   63.92    3.78
   0  -2   8  449.08   22.38
   0   2  -8  443.73   22.92
   0   2  -8  481.30   20.67
   0   2  -8  458.36   22.36
   0  -2   8  469.84   20.66
   0   2  -8  438.55   21.30
   0  -2   8  487.74   20.66
   0  -2   8  485.14   20.62
   0   2  -8  381.45   20.89
   0   2  -8  352.21   20.60
   0  -2   8  445.92   21.79
   0  -2   8  464.54   20.63
   0  -2   7   26.24    2.04
   0   2  -7   21.91    1.81
   0  -2   7   23.37    1.88
   0  -2   7   25.07    1.92
   0  -2   7   21.11    2.61
   0   2  -7   25.98    1.84
   0   2  -7   28.18    3.22
   0   2  -7   28.97    2.05
   0  -2   7   23.26    1.94
   0   2  -7   22.18    2.02
   0   2  -7   27.02    1.99
   0  -2   7   25.26    3.20
   0  -2   6 1704.66   75.06
   0  -2   6 1750.66   76.03
   0   2  -6 1548.81   75.07
   0   2  -6 1722.57   75.07
   0   2  -6 1784.71   76.62
   0   2  -6 1516.12   75.22
   0  -2   6 1694.41   75.07
   0   2  -6 1725.22   75.00
   0  -2   6 1688.93   75.08
   0  -2   6 1787.52   76.67
   0  -2   5  167.62    8.18
   0  -2   5  183.18    9.58
   0  -2   5  183.75    8.22
   0   2  -5  206.23    9.77
   0   2  -5  183.94    9.81
   0  -2   5  191.31    9.00
   0   2  -5  166.99    8.26
   0   2  -5  162.15    8.07
   0  -2   4  284.12   14.19
   0   2  -4  289.56   14.31
   0   2  -4  270.74   14.13
   0  -2   4  291.10   13.80
   0  -2   4  295.02   13.65
   0  -2   4  280.17   13.01
   0  -2   3  696.49   32.84
   0  -2   3  689.66   32.48
   0   2  -3  751.89   33.28
   0  -2   3  744.91   32.67
   0  -2   2 1882.16   83.61
   0  -2   2 1939.67   83.99
   0  -2   2 1969.89   83.93
   0  -2   2 1772.31   83.66
   0   2  -2 1792.80   84.07
   0   2  -2 1861.68   83.21
   0  -2   1 1943.98   87.24
   0   2  -1 1987.31   87.53
   0  -2   1 2055.27   87.55
   0   2  -1 1914.67   86.81
   0   2   0   26.04    1.96
   0   2   0   24.19    1.69
   0  -2   0   23.78    1.70
   0   2   0   25.42    1.94
   0   2   0   24.85    1.38
   0  -2   0   23.48    2.18
   0   2   1  309.65   14.10
   0   2   1  295.45   13.93
   0   2   1  284.25   14.20
   0  -2  -1  312.93   14.34
   0   2   2  784.61   36.92
   0   2   2  804.95   36.86
   0   2   2  798.69   36.83
   0  -2  -2  846.04   36.85
   0   2   3 6392.65  278.00
   0  -2  -3 6334.17  277.89
   0   2   3 6124.96  277.68
   0   2   3 6072.23  278.25
   0  -2  -3 6240.66  278.08
   0  -2  -4  332.83   16.87
   0   2   4  351.74   16.30
   0   2   4  366.84   16.82
   0   2   4  344.08   17.29
   0  -2  -4  386.05   17.23
   0   2   4  372.29   16.80
   0  -2  -4  378.13   17.06
   0   2   5  818.46   38.30
   0  -2  -5  889.49   38.72
   0   2   5  846.02   39.62
   0   2   5  880.31   39.57
   0  -2  -5  891.64   39.13
   0   2   6  731.22   32.51
   0  -2  -6  694.72   33.28
   0  -2  -6  716.65   33.34
   0   2   6  695.09   33.80
   0   2   6  752.40   34.18
   0  -2  -7   34.44    2.30
   0   2   7   31.63    2.13
   0   2   7   33.57    2.10
   0   2   7   33.95    2.16
   0  -2  -7   33.63    3.01
   0   2   7   31.57    3.39
   0   2   8    6.77    1.72
   0  -2  -8    2.93    1.93
   0   2   8    3.75    2.18
   0   2   8    3.35    2.57
   0  -2  -8    4.71    1.29
   0   2   8    4.74    1.18
   0  -2  -8    2.52    2.34
   0   2   8    3.95    2.21
   0   2   8    5.05    1.18
   0  -2  -8    5.23    1.16
   0   2   9  116.78    5.96
   0  -2  -9  116.44    6.02
   0   2   9  112.64    5.89
   0   2   9  121.41    8.26
   0   2   9  113.06    6.74
   0  -2  -9  117.90    5.87
   0   2   9  114.98    7.69
   0   2   9  121.72    8.21
   0   2  10   60.98    3.70
   0   2  10   62.69    4.55
   0  -2 -10   63.82    3.77
   0  -2 -10   60.93    3.52
   0   2  10   61.94    3.75
   0   2  10   53.30    5.70
   0   2  10   63.65    5.44
   0   2  10   58.58    3.63
   0  -2 -11  187.43    9.10
   0   2  11  181.43    9.09
   0   2  11  179.93   11.02
   0  -2 -11  175.43    8.84
   0   2  11  195.29    9.20
   0   2  11  174.34   11.67
   0   2  11  182.53    9.12
   0  -2 -11  177.27    9.06
   0   2  12    2.72    1.71
   0  -2 -12    4.62    1.55
   0   2  12    5.10    1.93
   0   2  12    5.46    1.85
   0  -2 -12    4.98    1.79
   0  -2 -12    3.03    2.45
   0   2  12    3.44    2.76
   0   2  12    6.11    3.71
   0  -2 -12    4.65    1.71
   0  -2 -12    3.70    1.28
   0   2  12    4.55    1.76
   0   2  12    4.90    1.94
   0  -2 -12    4.81    1.57
   0   2  12    3.36    1.35
   0   2  13   25.44    4.15
   0   2  13   25.97    2.68
   0  -2 -13   22.26    2.42
   0   2  13   24.63    2.30
   0  -2 -13   29.30    2.55
   0  -2 -13   24.40    2.62
   0   2  13   15.69    4.51
   0   2  13   22.56    2.90
   0  -2 -13   17.49    3.35
   0  -2 -13   23.00    2.64
   0   2  13   23.68    2.80
   0   2  13   24.34    2.84
   0   2  13   29.21    2.85
   0  -2 -14   51.09    5.38
   0   2  14   67.13    4.47
   0   2  14   64.50    3.98
   0   2  14   66.84    4.54
   0   2  14   56.33    4.51
   0  -2 -14   63.37    4.24
   0  -2 -14   67.65    4.29
   0  -2 -14   61.35    4.19
   0   2  14   67.62    4.46
   0  -2 -14   70.66    4.54
   0  -2 -14   64.00    4.36
   0   2  15   12.81    2.72
   0  -2 -15   19.04    2.48
   0  -2 -15   19.28    2.85
   0   2  15   16.19    2.92
   0  -2 -15   20.05    2.73
   0   2  15   15.53    2.88
   0  -2 -15   15.04    2.65
   0  -2 -15   18.52    2.71
   0   2  16  226.75   11.15
   0   2  16  216.57   11.45
   0  -2 -16  216.37   11.24
   0  -2 -16  215.36   11.24
   0  -2 -16  215.81   11.15
   0   2  16  231.07   14.65
   0  -2 -16  229.04   11.41
   0   2  16  232.97   11.75
   0   2  16  212.54   11.39
   0  -2 -16  239.31   11.40
   0  -2 -16  222.10   11.64
   0   2  17   14.64    2.24
   0   2  17   20.59    2.85
   0   2  17   18.16    3.29
   0  -2 -17   18.19    2.68
   0  -2 -17   20.00    2.89
   0   2  17   18.27    2.89
   0  -2 -17   14.87    4.57
   0   2  17   21.37    4.63
   0  -2 -17   21.35    2.90
   0   2  17   14.74    3.13
   0  -2 -17   14.54    2.49
   0  -2 -17   16.71    3.44
   0  -2 -18    3.94    2.91
   0  -2 -18    3.69    2.28
   0   2  18    7.70    2.86
   0   2  18    5.02    2.72
   0  -2 -18    3.52    2.30
   0  -2 -18    2.41    3.34
   0   2  18    4.57    2.32
   0  -2 -18    2.05    1.98
   0   2  18    1.04    2.38
   0  -2 -18    5.22    2.41
   0   2  19   32.03    3.00
   0   2  19   33.90    3.42
   0  -2 -19   31.63    3.54
   0  -2 -19   23.16    2.55
   0  -2 -19   35.79    3.03
   0  -2 -19   31.48    3.06
   0   2  19   33.49    3.38
   0   2  20    6.86    1.92
   0  -2 -20    5.44    2.45
   0  -2 -20    5.80    2.26
   0   2  20    7.09    2.22
   0  -2 -20    0.96    1.74
   0  -2 -20    4.52    1.74
   0   2  20    7.54    2.26
   0  -2 -20    6.30    2.17
   0  -2 -21  156.22    7.86
   0   2  21  164.00    7.84
   0   2  21  160.04    7.61
   0  -2 -21  158.96    8.02
   0   2  21  176.27    7.93
   0  -2 -21  148.35    7.96
   0  -2 -21  135.46    7.46
   0   2  22    3.37    1.09
   0   2  22    2.98    1.14
   0  -2 -22    2.70    1.39
   0  -2 -22    3.33    1.04
   0   3 -20   26.03    1.96
   0  -3  20   27.31    1.89
   0  -3  20   26.24    1.84
   0   3 -19   66.90    3.98
   0  -3  19   78.82    4.38
   0  -3  19   76.18    4.11
   0  -3  19   78.15    4.37
   0   3 -19   72.63    4.32
   0  -3  19   73.11    4.10
   0  -3  18   16.71    2.63
   0   3 -18   17.70    4.11
   0   3 -18   18.53    2.45
   0  -3  18   19.76    2.32
   0   3 -18   20.59    2.28
   0  -3  18   20.73    2.39
   0   3 -18   21.60    2.71
   0   3 -17   24.55    3.03
   0   3 -17   23.54    2.80
   0   3 -17   24.34    2.45
   0   3 -17   21.62    5.20
   0  -3  17   28.47    3.16
   0  -3  17   28.23    2.90
   0   3 -16    5.48    2.49
   0   3 -16    7.76    2.52
   0   3 -16    6.58    1.82
   0  -3  16    6.21    2.09
   0  -3  16    6.48    2.61
   0  -3  16    4.34    2.75
   0   3 -16    6.08    2.21
   0   3 -16    7.49    2.77
   0   3 -15   34.98    3.34
   0  -3  15   32.75    3.24
   0  -3  15   31.65    3.46
   0   3 -15   26.54    2.98
   0  -3  15   36.16    3.71
   0   3 -15   32.32    3.72
   0   3 -15   38.12    3.63
   0   3 -15   37.19    3.69
   0  -3  15   33.81    3.45
   0  -3  14   38.12    3.45
   0  -3  14   31.87    3.28
   0   3 -14   37.87    3.70
   0  -3  14   35.68    3.80
   0  -3  14   27.33    2.53
   0   3 -14   33.03    3.16
   0   3 -14   33.18    3.84
   0   3 -14   33.08    3.50
   0  -3  14   33.49    3.43
   0   3 -14   37.47    3.72
   0   3 -14   21.48    5.61
   0   3 -14   39.26    3.56
   0  -3  13  102.92    6.03
   0   3 -13   94.55    6.15
   0   3 -13  105.35    6.14
   0   3 -13  110.68    6.52
   0   3 -13  101.87   10.22
   0  -3  13   99.18    6.31
   0  -3  13  117.11    6.22
   0  -3  13  110.57    6.25
   0   3 -13   88.21    9.18
   0  -3  13   87.83    5.46
   0   3 -13  115.07    6.34
   0   3 -13  104.73    6.38
   0   3 -13   91.13    5.99
   0   3 -12    3.96    2.34
   0  -3  12    6.58    2.41
   0   3 -12    3.27    2.18
   0   3 -12    7.48    2.34
   0  -3  12    3.92    2.46
   0   3 -12    3.02    4.65
   0  -3  12    5.11    2.18
   0   3 -12    4.18    4.58
   0   3 -12    5.46    2.61
   0  -3  12    5.40    1.62
   0  -3  12    6.01    2.14
   0  -3  12    5.49    2.16
   0   3 -12    4.40    2.37
   0   3 -12    2.12    2.22
   0  -3  12    7.43    2.32
   0  -3  11   29.79    3.12
   0   3 -11   42.49    3.27
   0   3 -11   35.31    3.23
   0  -3  11   33.46    3.01
   0  -3  11   38.08    3.19
   0   3 -11   37.42    4.83
   0   3 -11   45.33    6.63
   0  -3  11   28.89    3.70
   0   3 -11   37.64    3.30
   0  -3  11   37.51    2.71
   0   3 -11   35.43    3.30
   0  -3  11   36.73    3.12
   0   3 -11   38.56    3.30
   0  -3  11   35.24    3.25
   0   3 -11   36.19    3.39
   0   3 -11   36.87    5.53
   0   3 -10   81.56    5.29
   0  -3  10   91.54    5.27
   0   3 -10   91.72    5.33
   0  -3  10   86.16    5.18
   0  -3  10   91.46    5.18
   0   3 -10   88.64    5.24
   0  -3  10   89.98    5.04
   0  -3  10   68.56    6.00
   0   3 -10   93.16    7.26
   0   3 -10   85.27    5.22
   0   3 -10   92.80    8.08
   0   3 -10   89.53    8.40
   0  -3  10   90.56    5.10
   0  -3  10   81.76    5.10
   0  -3  10   91.65    5.25
   0   3 -10   85.15    5.17
   0   3 -10   91.45    5.31
   0  -3   9    2.56    1.57
   0  -3   9   -0.27    1.66
   0   3  -9    0.49    1.53
   0   3  -9    0.48    1.66
   0   3  -9    1.82    1.60
   0  -3   9    2.22    2.11
   0  -3   9   -1.29    1.66
   0   3  -9    2.31    2.16
   0   3  -9    0.41    1.61
   0  -3   9   -2.27    2.90
   0  -3   9    0.99    1.49
   0   3  -9   -0.32    2.91
   0   3  -9    0.98    1.73
   0   3  -9    3.18    1.68
   0  -3   9    1.91    1.73
   0   3  -9    2.73    3.59
   0  -3   9    1.62    1.45
   0   3  -8  282.12   15.95
   0   3  -8  303.48   15.06
   0   3  -8  292.69   16.58
   0  -3   8  272.15   14.67
   0   3  -8  319.74   13.77
   0   3  -8  297.72   13.67
   0  -3   8  299.43   13.72
   0  -3   8  291.64   14.83
   0  -3   8  279.35   15.20
   0  -3   8  299.55   15.99
   0  -3   8  249.60   13.37
   0  -3   8  300.90   13.82
   0  -3   8  315.76   13.83
   0   3  -7  160.01    7.76
   0  -3   7  161.66    7.75
   0   3  -7  158.20    9.12
   0   3  -7  157.86   10.19
   0  -3   7  154.39    7.82
   0   3  -7  155.70    7.70
   0   3  -7  151.83    7.75
   0  -3   7  157.04    9.22
   0  -3   7  153.99    8.70
   0   3  -7  149.86    9.72
   0  -3   7  170.93    7.88
   0  -3   7  152.69    9.78
   0  -3   7  167.70    8.97
   0  -3   6   12.28    2.11
   0  -3   6   10.84    1.89
   0  -3   6   12.87    1.54
   0  -3   6   14.64    2.94
   0   3  -6   12.49    2.45
   0  -3   6   12.62    1.56
   0   3  -6   12.18    1.45
   0  -3   6   15.62    2.66
   0   3  -6   13.53    3.12
   0   3  -6   15.91    3.09
   0   3  -6   11.13    1.46
   0  -3   5  357.06   16.47
   0   3  -5  364.87   18.29
   0  -3   5  360.70   16.47
   0  -3   5  352.75   17.52
   0   3  -5  372.12   18.35
   0   3  -5  347.82   16.35
   0  -3   5  368.46   16.50
   0   3  -5  344.62   16.49
   0  -3   5  370.76   17.23
   0   3  -5  356.03   16.41
   0  -3   5  347.38   17.74
   0  -3   5  371.05   18.23
   0   3  -5  351.87   16.50
   0   3  -5  371.29   18.31
   0  -3   4  376.43   18.25
   0  -3   4  379.04   18.07
   0  -3   4  375.91   16.98
   0  -3   4  367.36   16.97
   0  -3   4  383.71   17.65
   0  -3   4  381.72   18.62
   0   3  -4  406.57   18.65
   0   3  -4  377.44   18.61
   0   3  -4  360.02   16.98
   0   3  -4  379.87   18.64
   0  -3   4  351.31   16.99
   0  -3   3  564.36   25.99
   0  -3   3  600.41   26.53
   0   3  -3  606.72   26.89
   0  -3   3  571.42   26.58
   0   3  -3  564.17   25.80
   0   3  -3  513.53   25.45
   0  -3   3  581.61   25.42
   0   3  -3  551.27   26.66
   0  -3   3  557.79   25.42
   0  -3   2  260.96   11.64
   0  -3   2  269.66   12.26
   0  -3   2  274.88   12.75
   0   3  -2  250.49   11.64
   0   3  -2  262.33   13.00
   0  -3   2  273.24   12.82
   0   3  -2  261.12   11.49
   0   3  -2  255.10   12.65
   0   3  -2  267.48   12.18
   0   3  -2  214.75   11.38
   0   3  -2  289.97   12.95
   0   3  -2  272.36   11.61
   0   3  -1   43.70    2.58
   0   3  -1   46.71    3.03
   0   3  -1   42.82    2.33
   0  -3   1   42.02    3.40
   0   3  -1   39.70    3.38
   0   3  -1   41.05    3.30
   0   3  -1   41.22    3.13
   0  -3   1   41.68    2.67
   0   3   0  807.71   37.14
   0   3   0  846.57   37.82
   0   3   0  827.98   37.46
   0   3   0  824.94   36.67
   0  -3   0  786.84   36.98
   0  -3   0  831.98   36.73
   0   3   0  793.15   36.61
   0  -3   0  878.17   37.91
   0   3   0  830.81   37.52
   0   3   1  340.16   16.10
   0   3   1  329.54   15.54
   0   3   1  324.97   15.77
   0  -3  -1  336.60   15.17
   0  -3  -1  330.35   16.10
   0  -3  -1  345.23   16.24
   0   3   1  316.00   16.03
   0   3   1  329.74   15.08
   0  -3  -2 1192.41   55.93
   0   3   2 1188.22   55.82
   0   3   2 1231.39   55.72
   0   3   2 1214.51   55.55
   0  -3  -2 1264.26   54.92
   0   3   2 1198.93   55.41
   0  -3  -2 1213.15   55.61
   0  -3  -3  750.86   33.72
   0  -3  -3  741.08   34.47
   0  -3  -3  756.72   33.86
   0   3   3  757.78   34.50
   0   3   3  725.51   34.78
   0   3   3  742.81   34.65
   0   3   3  731.25   34.61
   0  -3  -3  763.83   34.63
   0  -3  -4 1262.87   57.03
   0   3   4 1333.65   57.33
   0  -3  -4 1308.05   57.39
   0   3   4 1203.82   57.53
   0  -3  -4 1263.91   56.38
   0   3   4 1137.39   57.57
   0   3   5  293.78   14.87
   0  -3  -5  280.35   14.20
   0   3   5  290.31   14.21
   0   3   5  275.26   14.78
   0  -3  -5  297.27   13.40
   0   3   5  276.19   13.84
   0  -3  -5  305.36   14.60
   0  -3  -5  306.86   14.57
   0  -3  -6  211.39   10.55
   0   3   6  188.95   10.76
   0   3   6  207.25    9.82
   0  -3  -6  188.95    9.32
   0  -3  -6  193.38    9.72
   0   3   6  196.73    9.05
   0   3   6  193.67   10.58
   0  -3  -6  178.37    8.89
   0   3   6  184.51   10.63
   0  -3  -6  183.48    9.07
   0  -3  -6  200.63   10.16
   0   3   7  441.14   23.10
   0   3   7  464.80   21.40
   0  -3  -7  470.30   21.46
   0   3   7  483.36   23.44
   0  -3  -7  476.11   22.62
   0  -3  -7  464.87   21.40
   0  -3  -7  443.85   22.14
   0  -3  -7  466.09   21.76
   0   3   7  474.41   23.29
   0  -3  -7  470.75   21.19
   0  -3  -8 1511.69   60.53
   0   3   8 1444.39   60.75
   0  -3  -8 1506.23   62.09
   0  -3  -8 1470.10   60.93
   0   3   8 1477.13   60.83
   0  -3  -8 1432.35   60.66
   0   3   8 1564.58   63.23
   0  -3  -8 1505.70   62.30
   0  -3  -8 1485.73   60.86
   0  -3  -9  369.86   16.07
   0  -3  -9  380.91   16.22
   0   3   9  363.67   16.68
   0   3   9  371.89   18.49
   0  -3  -9  359.42   17.38
   0  -3  -9  364.28   15.85
   0   3   9  344.51   16.02
   0   3  10   96.73    7.54
   0   3  10   98.94    7.36
   0   3  10   87.82    5.05
   0  -3 -10   91.66    5.05
   0  -3 -10   92.52    4.76
   0   3  10   96.52    5.64
   0  -3 -10   91.72    5.21
   0   3  11   65.61    4.68
   0  -3 -11   72.50    4.20
   0  -3 -11   70.11    4.15
   0   3  11   71.44    4.23
   0  -3 -11   68.97    4.16
   0   3  11   69.53    6.30
   0  -3 -11   72.87    4.24
   0   3  11   71.54    6.96
   0   3  11   68.78    4.27
   0  -3 -11   68.73    4.22
   0  -3 -12   41.01    2.94
   0   3  12   51.50    5.52
   0  -3 -12   45.30    3.25
   0  -3 -12   41.13    3.11
   0  -3 -12   37.04    3.68
   0   3  12   35.19    2.95
   0  -3 -12   37.11    3.15
   0  -3 -12   39.34    2.89
   0   3  12   39.89    2.92
   0  -3 -12   41.98    3.17
   0   3  12   42.90    6.01
   0  -3 -13   37.29    3.29
   0   3  13   38.17    3.29
   0   3  13   34.99    5.12
   0  -3 -13   35.88    3.12
   0   3  13   38.13    2.97
   0   3  13   32.30    5.74
   0  -3 -13   32.44    2.84
   0  -3 -13   37.58    2.76
   0  -3 -13   31.59    3.10
   0  -3 -13   39.87    3.26
   0  -3 -13   34.65    2.74
   0   3  13   38.07    3.28
   0   3  14   70.30    4.64
   0   3  14   64.40    4.28
   0   3  14   63.00    7.43
   0  -3 -14   76.11    4.87
   0   3  14   78.06    7.24
   0  -3 -14   65.27    4.26
   0  -3 -14   73.44    4.54
   0   3  14   76.84    4.96
   0  -3 -14   68.04    4.69
   0   3  14   73.37    4.98
   0   3  14   75.63    4.91
   0  -3 -14   70.41    4.63
   0   3  14   76.62    4.59
   0   3  15   84.35    7.73
   0   3  15   95.61    5.99
   0  -3 -15   97.66    5.90
   0   3  15   90.54    5.36
   0  -3 -15   84.66    5.64
   0   3  15   89.92    5.14
   0   3  15   92.98    5.77
   0   3  15   87.52    5.48
   0  -3 -15   83.41    5.16
   0   3  15   92.15    5.80
   0  -3 -15   92.70    5.55
   0  -3 -15   88.87    5.41
   0   3  16   36.23    3.57
   0  -3 -16   31.50    3.04
   0  -3 -16   32.20    3.45
   0   3  16   34.15    3.11
   0  -3 -16   35.27    3.79
   0   3  16   34.06    2.94
   0   3  16   28.47    3.57
   0  -3 -16   34.13    3.61
   0  -3 -16   35.67    3.46
   0   3  16   33.40    3.82
   0  -3 -16   30.85    2.81
   0  -3 -17   30.33    2.90
   0   3  17   39.93    3.89
   0  -3 -17   31.12    3.24
   0  -3 -17   36.78    3.57
   0   3  17   39.87    4.09
   0  -3 -17   28.57    4.85
   0  -3 -17   37.33    3.66
   0  -3 -17   37.93    3.98
   0   3  17   49.62    6.45
   0   3  17   39.74    3.19
   0   3  17   37.29    3.72
   0   3  17   41.93    3.07
   0  -3 -17   32.69    3.52
   0  -3 -17   38.48    5.36
   0  -3 -18    8.91    2.93
   0   3  18    8.13    2.99
   0   3  18    7.75    2.91
   0  -3 -18    3.40    2.34
   0  -3 -18    3.76    2.12
   0   3  18    3.98    2.48
   0   3  18    9.56    2.75
   0  -3 -18    2.06    2.60
   0  -3 -18    6.77    2.58
   0  -3 -19    6.06    2.26
   0   3  19    4.70    2.74
   0   3  19    8.44    2.69
   0   3  19    3.70    2.32
   0   3  19    2.05    2.31
   0  -3 -19    2.41    2.36
   0   3  20   86.28    5.02
   0  -3 -20   79.59    4.77
   0   3  20   89.93    5.01
   0   3  20   89.09    5.22
   0  -3 -20   74.57    4.83
   0   3  20   87.86    5.26
   0   3  21   79.93    4.49
   0   3  21   85.70    4.52
   0  -3 -21   80.21    4.47
   0   3  21   75.22    4.24
   0   3  21   78.64    4.29
   0   3  22   86.49    4.41
   0   3  22   75.56    4.14
   0  -3 -22   80.43    4.32
   0   3  22   80.74    4.16
   0   4 -19   89.25    4.94
   0  -4  19   96.11    4.92
   0   4 -18    9.43    1.74
   0  -4  18   10.42    1.34
   0   4 -18    7.46    1.47
   0  -4  18   10.65    1.48
   0  -4  18   11.23    1.77
   0  -4  18   10.97    1.80
   0   4 -17    1.66    2.28
   0   4 -17   -0.70    1.56
   0  -4  17    0.23    1.60
   0  -4  17   -0.09    1.95
   0  -4  17    3.36    2.30
   0   4 -17   -0.43    1.69
   0   4 -17   -0.80    1.82
   0  -4  17   -0.55    1.93
   0   4 -16    6.06    1.88
   0  -4  16    7.24    2.07
   0   4 -16    5.34    2.11
   0   4 -16    6.37    2.83
   0   4 -16    9.19    2.75
   0   4 -16    6.65    2.18
   0  -4  16    7.93    2.54
   0  -4  16    5.37    2.43
   0   4 -16   10.51    4.74
   0  -4  16    6.53    2.68
   0   4 -15    5.66    3.06
   0  -4  15    6.12    1.86
   0   4 -15    6.13    2.24
   0   4 -15    7.80    3.00
   0  -4  15    6.16    2.77
   0   4 -15    5.93    2.51
   0   4 -15    9.57    5.00
   0   4 -15    4.98    2.48
   0  -4  15    4.42    2.82
   0   4 -15    5.25    2.45
   0  -4  15    4.66    2.22
   0  -4  15    2.70    2.55
   0   4 -14   31.51    6.48
   0  -4  14   28.59    3.50
   0   4 -14   38.18    3.67
   0   4 -14   30.76    3.44
   0  -4  14   31.59    3.75
   0  -4  14   26.87    2.89
   0  -4  14   30.11    3.57
   0  -4  14   31.40    3.20
   0   4 -14   34.13    3.88
   0   4 -14   28.74    3.77
   0   4 -14   31.32    3.47
   0   4 -14   34.71    3.29
   0   4 -13    6.19    3.13
   0   4 -13    9.45    4.84
   0   4 -13    5.00    2.72
   0   4 -13    7.71    2.51
   0   4 -13    5.70    5.17
   0   4 -13    5.67    2.86
   0  -4  13    7.44    2.34
   0   4 -13    3.23    2.54
   0   4 -13    9.58    2.79
   0   4 -13    9.82    2.88
   0  -4  13    9.97    2.86
   0  -4  13   14.98    2.77
   0  -4  13    8.77    2.21
   0   4 -12   34.54    3.47
   0   4 -12   24.47    6.00
   0  -4  12   26.94    3.02
   0   4 -12   27.20    3.24
   0  -4  12   32.52    3.44
   0  -4  12   25.90    3.36
   0   4 -12   20.32    3.11
   0   4 -12   29.90    3.44
   0   4 -12   27.88    3.66
   0   4 -12   36.09    6.10
   0   4 -12   28.09    3.51
   0   4 -12   24.44    3.29
   0  -4  12   29.98    2.81
   0  -4  12   25.66    2.76
   0  -4  12   29.70    3.26
   0   4 -11    0.48    2.29
   0  -4  11    0.76    1.89
   0   4 -11    1.71    2.57
   0   4 -11    2.97    2.33
   0   4 -11    1.76    2.41
   0   4 -11    2.41    2.45
   0   4 -11    5.35    1.70
   0   4 -11    4.74    5.33
   0  -4  11    0.99    2.23
   0  -4  11    1.33    2.50
   0  -4  11    2.63    2.47
   0  -4  11    2.44    1.28
   0   4 -11    2.49    2.38
   0   4 -11    2.34    2.55
   0  -4  11   -0.63    1.96
   0  -4  11    3.21    1.76
   0  -4  11    1.74    2.01
   0  -4  10  143.41    7.68
   0   4 -10  152.82    7.97
   0   4 -10  159.49    8.41
   0  -4  10  161.17    8.14
   0   4 -10  167.58    8.49
   0   4 -10  146.58    8.20
   0  -4  10  162.68    8.19
   0   4 -10  162.86    8.50
   0  -4  10  154.46    8.33
   0   4 -10  162.26    8.49
   0  -4  10  152.36    8.26
   0   4 -10  155.37   10.94
   0   4 -10  177.72   12.38
   0   4 -10  157.40    8.56
   0  -4  10  150.74    9.78
   0  -4  10  151.54    8.19
   0   4 -10  165.92    8.53
   0   4  -9   96.62    5.82
   0  -4   9  108.64    5.93
   0   4  -9  111.71    5.71
   0   4  -9   93.08    5.52
   0  -4   9   95.07    5.70
   0   4  -9   95.37    5.85
   0   4  -9   97.71    5.82
   0   4  -9  112.12    6.01
   0  -4   9   91.74    5.25
   0   4  -9  112.77    7.31
   0   4  -9  109.77    6.07
   0  -4   9  110.25    5.61
   0   4  -9  108.92    8.94
   0  -4   9   96.14    5.64
   0   4  -9   95.25    5.67
   0   4  -9  118.20    9.22
   0   4  -9  109.99    6.06
   0  -4   9  107.33    7.42
   0   4  -9  107.01    8.54
   0   4  -8   97.31    5.12
   0   4  -8   94.15    5.47
   0  -4   8   84.96    5.19
   0   4  -8  110.27    8.08
   0  -4   8   92.28    5.14
   0   4  -8   88.11    6.86
   0  -4   8   93.88    5.22
   0   4  -8   98.65    5.52
   0  -4   8  106.88    5.42
   0   4  -8   95.75    8.23
   0   4  -8   78.35    5.24
   0   4  -8   93.41    8.13
   0  -4   8   94.18    5.39
   0   4  -8   94.37    5.40
   0   4  -8   92.75    5.46
   0   4  -8   94.76    5.24
   0   4  -8   93.92    5.38
   0   4  -8   93.13    5.49
   0  -4   8  110.13    7.22
   0   4  -7   37.99    2.86
   0  -4   7   29.28    2.40
   0  -4   7   34.04    2.65
   0  -4   7   32.60    3.87
   0   4  -7   32.68    2.65
   0   4  -7   28.28    2.68
   0  -4   7   34.14    2.73
   0   4  -7   36.29    2.63
   0   4  -7   41.02    4.30
   0   4  -7   25.56    4.55
   0   4  -7   34.43    4.74
   0  -4   7   34.92    2.72
   0   4  -7   33.74    2.39
   0   4  -7   35.18    5.04
   0   4  -7   30.80    2.61
   0  -4   7   32.41    2.66
   0   4  -6  188.23   11.43
   0  -4   6  178.57   10.56
   0   4  -6  174.34    8.64
   0  -4   6  176.45    8.87
   0   4  -6  179.39   11.22
   0  -4   6  184.56    8.95
   0   4  -6  187.63    8.85
   0   4  -6  182.55   10.70
   0   4  -6  201.35   11.47
   0  -4   6  155.39    9.37
   0  -4   6  190.38    8.90
   0  -4   5  531.05   25.07
   0   4  -5  542.78   25.63
   0   4  -5  514.67   23.22
   0   4  -5  506.29   23.21
   0   4  -5  480.80   22.98
   0  -4   5  531.27   23.28
   0  -4   5  466.99   23.84
   0   4  -5  535.38   25.52
   0   4  -5  542.36   25.75
   0  -4   5  496.68   23.20
   0   4  -5  513.67   25.07
   0   4  -4  610.24   27.98
   0   4  -4  586.39   27.87
   0  -4   4  554.62   26.69
   0  -4   4  559.10   26.03
   0  -4   4  573.60   26.05
   0   4  -4  566.45   25.98
   0  -4   4  608.58   26.02
   0  -4   4  555.03   25.95
   0   4  -4  557.80   25.96
   0  -4   4  584.76   27.74
   0   4  -4  545.31   26.35
   0   4  -4  597.26   28.07
   0  -4   3 1636.16   77.63
   0   4  -3 1693.60   77.19
   0  -4   3 1757.32   78.94
   0   4  -3 1702.34   77.24
   0   4  -3 1675.90   77.84
   0   4  -3 1670.36   79.07
   0  -4   3 1680.28   77.96
   0  -4   3 1839.47   77.32
   0   4  -3 1742.23   79.08
   0   4  -3 1790.40   78.88
   0  -4   3 1792.28   77.28
   0   4  -3 1692.73   77.18
   0   4  -2   32.25    2.09
   0  -4   2   29.01    2.06
   0   4  -2   31.76    2.69
   0  -4   2   32.96    3.48
   0  -4   2   31.62    2.07
   0   4  -2   26.53    3.48
   0  -4   2   28.51    2.25
   0   4  -2   26.93    1.87
   0   4  -2   30.56    3.37
   0   4  -2   27.88    2.03
   0   4  -2   28.34    3.16
   0   4  -2   28.80    3.44
   0   4  -1 1404.05   61.71
   0   4  -1 1483.91   62.53
   0  -4   1 1387.28   60.70
   0   4  -1 1415.43   60.71
   0   4  -1 1377.85   60.61
   0  -4   1 1391.88   60.73
   0   4  -1 1269.07   60.42
   0   4  -1 1363.41   61.75
   0   4  -1 1435.68   62.04
   0   4  -1 1266.39   60.95
   0  -4   0  135.60    6.51
   0   4   0  139.56    7.12
   0   4   0  138.41    6.52
   0   4   0  152.89    8.13
   0  -4   0  127.90    6.79
   0   4   0  133.09    7.97
   0  -4   0  143.78    7.83
   0   4   0  144.22    7.67
   0   4   0  129.03    6.39
   0   4   0  128.16    6.49
   0   4   1  119.36    5.53
   0  -4  -1  117.61    7.07
   0  -4  -1  111.95    5.61
   0   4   1  125.95    6.94
   0   4   1  109.34    5.41
   0   4   1  104.99    6.88
   0  -4  -1  112.28    5.53
   0  -4  -1  109.90    5.61
   0  -4  -1  113.61    6.52
   0   4   1  109.19    6.32
   0  -4  -1  119.64    6.91
   0   4   2  319.81   15.48
   0  -4  -2  314.75   15.90
   0   4   2  290.67   14.96
   0  -4  -2  304.22   15.39
   0   4   2  323.57   14.32
   0   4   2  306.84   15.78
   0  -4  -2  322.17   15.75
   0   4   2  320.60   15.23
   0  -4  -2  305.20   14.38
   0  -4  -2  308.78   14.44
   0   4   3  403.09   16.51
   0   4   3  404.09   16.48
   0  -4  -3  400.44   16.60
   0   4   3  408.04   18.00
   0   4   3  381.80   17.34
   0  -4  -3  410.21   17.73
   0  -4  -3  381.91   17.43
   0   4   3  387.22   17.60
   0   4   3  390.05   17.85
   0   4   3  391.68   16.35
   0  -4  -3  385.48   16.54
   0   4   4    2.16    1.91
   0  -4  -4    1.68    1.18
   0   4   4    3.43    2.11
   0  -4  -4    2.22    1.10
   0   4   4    1.91    1.39
   0   4   4    1.67    1.06
   0  -4  -4    0.93    1.42
   0  -4  -4    1.03    1.00
   0   4   4    3.20    2.03
   0  -4  -4    0.92    1.15
   0   4   4    1.57    0.97
   0  -4  -5  145.50    6.87
   0   4   5  133.05    8.27
   0  -4  -5  142.91    7.97
   0   4   5  131.64    8.10
   0  -4  -5  137.58    7.52
   0   4   5  129.15    8.35
   0  -4  -5  138.77    8.14
   0  -4  -5  134.39    6.81
   0   4   5  137.65    8.03
   0   4   5  139.98    6.76
   0  -4  -6  174.41    8.59
   0   4   6  184.68   10.61
   0  -4  -6  183.78    8.80
   0  -4  -6  203.92   10.67
   0   4   6  164.06   10.23
   0  -4  -6  179.13    9.99
   0  -4  -6  178.55    9.93
   0   4   6  154.75    9.96
   0   4   6  188.70   10.55
   0   4   6  179.94    8.57
   0   4   6  177.28    8.50
   0  -4  -6  171.75    8.48
   0   4   6  174.88    9.64
   0   4   7 1035.08   46.34
   0  -4  -7 1001.30   46.98
   0  -4  -7 1033.36   46.40
   0  -4  -7 1064.99   47.89
   0   4   7 1010.99   46.31
   0  -4  -7 1035.86   46.28
   0   4   7 1000.21   48.48
   0  -4  -7  989.96   46.47
   0  -4  -7 1078.95   48.47
   0   4   7 1007.61   48.32
   0   4   7 1101.54   47.42
   0  -4  -7 1037.61   48.23
   0  -4  -7 1005.19   46.15
   0   4   8   50.10    5.09
   0  -4  -8   51.06    5.09
   0  -4  -8   45.37    2.98
   0  -4  -8   51.44    4.85
   0   4   8   45.09    3.11
   0   4   8   44.37    4.95
   0  -4  -8   46.03    2.79
   0  -4  -8   45.29    4.40
   0  -4  -8   50.00    3.21
   0  -4  -8   44.81    3.65
   0   4   8   49.17    3.12
   0   4   9  573.81   26.60
   0  -4  -9  592.48   28.41
   0  -4  -9  568.62   27.60
   0   4   9  567.66   26.60
   0   4   9  576.16   29.17
   0   4   9  568.60   29.10
   0  -4  -9  563.21   26.62
   0  -4  -9  587.10   26.47
   0   4   9  608.56   29.37
   0  -4  -9  618.14   29.08
   0  -4 -10   93.56    7.54
   0  -4 -10   87.76    4.93
   0   4  10   85.49    5.08
   0  -4 -10   85.83    4.96
   0   4  10   96.54    7.79
   0  -4 -10   87.44    5.05
   0   4  10   81.16    7.42
   0   4  10   89.39    5.07
   0  -4 -10   87.96    4.80
   0   4  10  100.45    5.23
   0  -4 -11  352.69   16.10
   0   4  11  344.05   19.52
   0   4  11  355.42   16.51
   0   4  11  370.29   19.48
   0  -4 -11  336.56   16.30
   0   4  11  326.52   16.41
   0  -4 -11  347.77   16.42
   0   4  11  357.06   16.50
   0  -4 -11  337.22   16.31
   0  -4 -11  361.05   16.33
   0  -4 -11  324.85   16.25
   0  -4 -11  327.32   16.14
   0  -4 -11  353.10   19.35
   0   4  11  353.89   16.40
   0   4  12  347.27   16.33
   0   4  12  357.79   19.68
   0  -4 -12  307.33   15.98
   0  -4 -12  349.61   16.23
   0   4  12  323.44   16.19
   0   4  12  349.42   16.37
   0  -4 -12  336.22   16.22
   0  -4 -12  353.48   16.29
   0  -4 -12  337.55   16.25
   0  -4 -12  357.66   16.27
   0  -4 -13    6.16    2.25
   0  -4 -13    6.95    2.16
   0  -4 -13    4.40    2.22
   0   4  13    6.88    2.16
   0  -4 -13    5.13    2.06
   0  -4 -13    5.11    1.86
   0   4  13    4.50    4.20
   0   4  13   10.29    4.05
   0   4  13    6.52    2.10
   0   4  13    4.02    1.96
   0  -4 -13    7.59    2.44
   0  -4 -14  460.19   26.95
   0   4  14  548.15   27.44
   0   4  14  507.56   23.82
   0  -4 -14  537.23   23.74
   0  -4 -14  503.15   23.62
   0   4  14  499.13   23.66
   0  -4 -14  511.00   23.65
   0   4  14  496.78   27.61
   0   4  14  502.46   23.67
   0  -4 -14  458.04   23.33
   0  -4 -14  515.43   23.73
   0   4  15  153.09    8.42
   0  -4 -15  142.97   11.68
   0  -4 -15  169.75    8.89
   0   4  15  156.20    8.62
   0   4  15  162.56    8.71
   0   4  15  156.96   11.72
   0  -4 -15  170.08    8.82
   0  -4 -15  153.42    8.38
   0  -4 -15  172.89    8.87
   0  -4 -15  156.78    8.34
   0   4  15  170.10    9.00
   0  -4 -15  178.66    8.99
   0   4  15  152.98   12.41
   0   4  16   29.08    3.65
   0  -4 -16   29.60    3.48
   0   4  16   30.08    5.12
   0   4  16   23.81    2.98
   0  -4 -16   28.28    3.68
   0  -4 -16   22.55    3.42
   0   4  16   27.26    2.79
   0  -4 -16   32.06    5.38
   0  -4 -16   24.11    3.32
   0  -4 -16   25.17    2.72
   0   4  16   31.98    3.82
   0   4  16   28.12    3.05
   0   4  16   26.79    3.37
   0  -4 -17   96.88    5.96
   0   4  17  107.20    6.24
   0  -4 -17  112.85    6.65
   0  -4 -17  129.07    6.82
   0  -4 -17  113.36    6.69
   0   4  17  114.13    6.74
   0   4  17  100.63    6.17
   0   4  17  112.75    6.02
   0   4  17  112.26    6.91
   0  -4 -17  119.48    6.63
   0  -4 -17  109.66    6.51
   0  -4 -18    8.59    2.57
   0  -4 -18   10.79    2.81
   0   4  18    9.32    2.35
   0  -4 -18    8.55    1.98
   0   4  18   10.66    2.06
   0   4  18   10.82    1.96
   0   4  18   13.08    3.26
   0  -4 -18    8.75    2.79
   0   4  18    9.83    3.01
   0  -4 -18    9.29    3.14
   0  -4 -18   11.84    2.92
   0   4  19    2.01    2.42
   0  -4 -19   -1.44    2.66
   0   4  19   -1.11    2.64
   0  -4 -19    1.77    2.35
   0  -4 -19    0.19    2.04
   0  -4 -19    2.67    2.54
   0   4  19    0.67    2.42
   0   4  19   -1.40    2.03
   0  -4 -19    2.53    2.40
   0  -4 -20   -0.16    1.92
   0   4  20    1.35    2.23
   0   4  20    3.95    2.01
   0  -4 -20    2.89    2.13
   0   4  20    4.28    2.08
   0  -4 -20    2.39    1.97
   0  -4 -20    3.14    2.37
   0   4  20    4.50    1.62
   0  -4 -20    2.36    1.72
   0   4  21   32.88    2.53
   0   4  21   32.32    2.71
   0   4  21   36.62    2.56
   0   4  21   27.35    2.05
   0  -4 -21   23.36    2.01
   0  -4 -21   27.87    2.71
   0  -4 -21   27.04    2.59
   0   4  22    1.69    1.18
   0  -4 -22    0.10    1.06
   0   4  22    1.35    1.05
   0   4  22    1.33    1.09
   0  -4 -22    0.32    1.25
   0   5 -18    5.55    1.11
   0  -5  18    9.62    1.34
   0   5 -18    7.05    1.46
   0  -5  17   71.71    3.87
   0  -5  17   82.66    4.33
   0   5 -17   60.80    3.82
   0   5 -17   79.06    4.37
   0   5 -17   65.45    3.85
   0   5 -17   67.21    4.11
   0  -5  17   78.16    4.20
   0  -5  17   71.18    3.96
   0  -5  16   96.60    5.05
   0  -5  16  105.02    5.49
   0   5 -16   95.04    5.32
   0  -5  16   82.33    4.75
   0   5 -16   92.27    5.10
   0   5 -16   88.40    5.08
   0  -5  16   89.04    5.07
   0  -5  16   93.81    5.34
   0   5 -16   73.13    4.80
   0   5 -16   98.39    5.49
   0   5 -15   42.43    3.71
   0   5 -15   44.81    3.47
   0  -5  15   44.33    3.44
   0  -5  15   41.83    3.14
   0   5 -15   44.39    3.82
   0  -5  15   44.66    3.84
   0   5 -15   38.55    3.32
   0   5 -15   42.28    3.57
   0  -5  15   40.26    2.81
   0   5 -15   47.55    4.01
   0   5 -14   29.81    3.32
   0   5 -14   32.09    3.47
   0  -5  14   32.43    3.26
   0   5 -14   31.81    3.39
   0  -5  14   32.14    3.61
   0   5 -14   40.25    3.46
   0   5 -14   30.23    6.09
   0  -5  14   30.25    2.93
   0   5 -14   34.32    3.70
   0  -5  14   27.62    2.86
   0   5 -14   33.51    3.73
   0   5 -13   13.96    2.96
   0   5 -13   14.86    3.34
   0   5 -13   14.28    2.99
   0  -5  13   13.29    2.28
   0  -5  13   15.61    2.05
   0   5 -13   17.74    3.33
   0  -5  13   13.17    2.73
   0   5 -13   11.63    5.32
   0   5 -13   12.14    3.09
   0  -5  13   14.11    3.22
   0  -5  13   18.03    2.52
   0  -5  12    4.78    2.03
   0  -5  12    4.71    1.77
   0   5 -12    3.89    2.67
   0   5 -12    9.04    5.25
   0   5 -12   -1.49    2.89
   0   5 -12    1.70    2.44
   0  -5  12    0.66    2.14
   0   5 -12    2.53    2.93
   0  -5  12    3.38    2.34
   0  -5  12    7.38    2.99
   0   5 -12    5.02    2.89
   0  -5  12   -0.54    2.83
   0  -5  11   43.61    3.98
   0  -5  11   39.64    3.27
   0  -5  11   35.34    3.29
   0   5 -11   45.81    4.00
   0   5 -11   41.12    3.95
   0   5 -11   44.32    4.04
   0  -5  11   40.85    3.54
   0   5 -11   39.35    3.57
   0   5 -11   38.29    3.10
   0  -5  11   41.23    3.97
   0  -5  11   40.30    3.18
   0   5 -11   37.45    3.96
   0  -5  11   38.36    3.08
   0   5 -11   36.10    6.75
   0   5 -11   41.48    3.90
   0  -5  10   17.29    2.85
   0   5 -10   18.09    3.10
   0  -5  10   17.43    2.50
   0   5 -10   19.05    3.11
   0  -5  10   14.47    2.18
   0   5 -10   15.64    2.93
   0   5 -10   14.39    2.27
   0   5 -10   17.80    5.62
   0   5 -10   13.31    2.63
   0   5 -10   15.80    2.63
   0  -5  10   17.15    2.41
   0  -5  10   17.73    3.00
   0  -5  10   12.87    2.78
   0   5 -10   17.48    3.06
   0   5 -10   21.23    5.49
   0  -5   9  149.78    8.05
   0   5  -9  155.08    8.19
   0  -5   9  149.62    7.46
   0   5  -9  133.70    7.61
   0  -5   9  159.75    8.02
   0   5  -9  141.32    8.02
   0  -5   9  146.57    7.51
   0  -5   9  141.26    7.74
   0   5  -9  145.12    8.05
   0   5  -9  145.71    8.07
   0  -5   9  153.40    8.07
   0   5  -9  146.22    8.00
   0   5  -9  159.56   11.51
   0  -5   9  170.64    8.03
   0   5  -9  139.10   11.26
   0   5  -9  126.64    9.37
   0   5  -9  144.79    7.73
   0   5  -9  138.22    7.51
   0   5  -9  125.34    7.63
   0   5  -8  297.80   17.86
   0  -5   8  313.52   14.42
   0   5  -8  292.53   14.30
   0   5  -8  304.03   17.86
   0  -5   8  315.59   14.47
   0  -5   8  272.38   14.23
   0  -5   8  309.28   16.62
   0  -5   8  294.77   14.07
   0   5  -8  269.79   14.27
   0   5  -8  301.21   14.19
   0   5  -8  290.69   14.45
   0   5  -8  282.69   14.50
   0   5  -8  287.62   14.51
   0   5  -8  319.30   14.71
   0  -5   8  288.55   14.51
   0   5  -8  310.66   14.35
   0   5  -8  284.36   16.48
   0  -5   8  318.81   14.48
   0  -5   7   51.05    3.47
   0  -5   7   49.22    3.10
   0   5  -7   46.82    5.42
   0   5  -7   46.95    3.54
   0   5  -7   49.85    5.99
   0   5  -7   43.48    3.37
   0   5  -7   57.55    6.08
   0  -5   7   55.35    5.45
   0  -5   7   51.91    3.65
   0   5  -7   48.49    6.10
   0   5  -7   45.73    3.61
   0  -5   7   50.96    3.49
   0   5  -7   51.84    3.69
   0   5  -7   49.12    3.51
   0   5  -7   49.48    3.45
   0  -5   7   48.47    3.30
   0   5  -7   46.58    3.35
   0   5  -6   30.68    5.16
   0   5  -6   34.70    2.82
   0   5  -6   34.13    2.66
   0   5  -6   33.31    2.78
   0  -5   6   33.80    2.68
   0  -5   6   35.32    2.73
   0   5  -6   30.53    4.87
   0   5  -6   35.64    4.66
   0  -5   6   34.34    2.88
   0   5  -6   31.66    2.67
   0  -5   6   33.90    4.25
   0   5  -6   28.15    2.81
   0  -5   6   35.69    2.73
   0   5  -6   35.68    4.97
   0   5  -6   27.64    2.59
   0   5  -6   30.55    2.90
   0   5  -5   72.94    6.39
   0   5  -5   65.09    3.77
   0   5  -5   56.95    6.22
   0   5  -5   60.48    3.95
   0  -5   5   62.39    3.66
   0  -5   5   59.57    3.76
   0  -5   5   66.21    3.79
   0  -5   5   62.54    5.52
   0  -5   5   47.16    3.65
   0   5  -5   48.37    3.79
   0   5  -5   61.70    5.92
   0   5  -5   63.36    5.88
   0  -5   5   62.30    3.68
   0   5  -4  458.46   22.84
   0   5  -4  455.70   22.94
   0  -5   4  467.59   20.42
   0  -5   4  375.92   20.43
   0   5  -4  429.11   20.29
   0   5  -4  433.54   20.26
   0   5  -4  480.31   22.79
   0  -5   4  457.23   20.44
   0  -5   4  467.94   22.73
   0  -5   4  444.32   20.28
   0  -5   4  440.62   20.34
   0   5  -3    3.84    1.44
   0   5  -3    3.51    3.03
   0   5  -3    3.33    2.53
   0   5  -3    4.18    2.96
   0  -5   3    1.94    1.39
   0   5  -3    2.60    1.22
   0  -5   3    2.87    1.36
   0   5  -3    2.27    2.45
   0   5  -3    2.37    1.17
   0  -5   3    2.09    1.14
   0   5  -2  680.60   32.56
   0   5  -2  702.14   34.31
   0  -5   2  728.00   34.49
   0   5  -2  718.02   32.62
   0   5  -2  811.61   35.43
   0  -5   2  733.53   32.80
   0   5  -2  730.05   35.04
   0  -5   2  738.54   32.83
   0   5  -2  734.32   32.71
   0   5  -2  713.34   32.72
   0  -5   2  728.71   32.82
   0  -5   1    3.38    1.31
   0   5  -1    1.65    2.57
   0  -5   1    2.28    1.98
   0   5  -1    0.97    0.98
   0   5  -1    2.29    1.15
   0   5  -1    2.39    1.36
   0   5  -1    1.72    1.23
   0   5  -1    0.62    0.97
   0  -5   1    1.84    1.27
   0   5   0   38.17    3.02
   0   5   0   37.79    2.39
   0  -5   0   37.88    3.79
   0  -5   0   37.57    2.38
   0   5   0   37.58    2.72
   0   5   0   40.71    2.44
   0   5   0   42.08    2.58
   0   5   0   35.21    4.22
   0  -5   0   37.52    2.51
   0  -5   0   37.77    2.56
   0   5   1   15.61    2.13
   0  -5  -1   13.78    1.45
   0   5   1   15.07    1.45
   0  -5  -1   13.36    2.72
   0   5   1   18.21    1.58
   0   5   1   16.37    1.60
   0  -5  -1   17.10    1.92
   0  -5  -1   14.40    1.52
   0   5   1   16.75    1.42
   0   5   1   17.99    2.00
   0   5   1   10.85    2.83
   0  -5  -1   14.99    2.37
   0  -5  -1   14.96    1.67
   0  -5  -2  408.21   21.98
   0   5   2  435.64   20.06
   0   5   2  451.28   19.99
   0  -5  -2  449.63   21.82
   0  -5  -2  437.77   20.06
   0  -5  -2  457.50   21.40
   0   5   2  421.73   19.83
   0  -5  -2  420.82   21.03
   0  -5  -2  435.13   20.14
   0   5   2  427.37   21.92
   0   5   2  451.96   20.99
   0   5   2  425.21   21.24
   0   5   2  424.50   19.95
   0  -5  -2  451.82   20.01
   0   5   3  874.99   39.40
   0  -5  -3  881.82   39.59
   0  -5  -3  906.49   40.97
   0  -5  -3  799.65   39.50
   0  -5  -3  872.46   39.49
   0   5   3  883.33   41.06
   0   5   3  852.96   39.39
   0   5   3  829.22   40.34
   0   5   3  902.76   39.56
   0  -5  -3  907.16   39.44
   0  -5  -3  888.76   39.62
   0   5   3  861.50   41.36
   0   5   3  898.67   39.52
   0  -5  -3  848.88   40.57
   0   5   3  889.37   40.72
   0  -5  -4  772.59   34.48
   0   5   4  771.13   36.10
   0  -5  -4  758.86   35.29
   0   5   4  779.24   34.60
   0  -5  -4  761.07   35.83
   0   5   4  810.14   36.54
   0  -5  -4  765.57   34.72
   0  -5  -4  780.53   34.71
   0   5   4  751.06   34.63
   0   5   4  750.93   36.36
   0   5   4  746.86   34.46
   0   5   4  693.12   35.77
   0  -5  -5  944.10   42.12
   0  -5  -5  902.10   42.73
   0  -5  -5  932.78   42.03
   0   5   5  942.67   41.99
   0   5   5  936.74   43.76
   0   5   5  908.66   41.81
   0  -5  -5  961.84   42.15
   0   5   5  972.65   43.81
   0  -5  -5  978.56   43.49
   0   5   5  957.17   43.66
   0   5   5  924.82   44.05
   0  -5  -5  892.89   41.78
   0   5   5  924.96   41.94
   0   5   5  916.83   42.08
   0   5   6   22.75    1.92
   0  -5  -6   21.92    3.75
   0  -5  -6   22.12    3.78
   0  -5  -6   23.17    2.23
   0   5   6   25.63    3.70
   0  -5  -6   24.53    2.04
   0  -5  -6   19.49    2.10
   0   5   6   21.51    3.53
   0  -5  -6   23.20    1.83
   0   5   6   25.28    3.34
   0  -5  -6   21.68    1.62
   0  -5  -6   21.51    2.97
   0   5   6   23.85    3.30
   0   5   6   20.51    1.89
   0  -5  -6   22.23    2.51
   0   5   6   20.03    2.05
   0  -5  -7  150.11    9.59
   0  -5  -7  133.28    6.88
   0   5   7  149.01    7.28
   0   5   7  151.05    9.42
   0  -5  -7  156.88    7.45
   0   5   7  144.07    7.17
   0   5   7  158.99    8.90
   0  -5  -7  145.79    9.15
   0  -5  -7  141.21    7.30
   0  -5  -7  168.18    9.46
   0  -5  -8   38.98    2.97
   0  -5  -8   35.53    2.32
   0   5   8   46.55    5.59
   0   5   8   35.52    2.70
   0  -5  -8   39.91    4.85
   0   5   8   39.52    4.72
   0  -5  -8   34.52    4.41
   0  -5  -8   50.86    4.90
   0  -5  -8   37.08    2.78
   0   5   9   48.62    5.49
   0  -5  -9   40.18    3.21
   0  -5  -9   37.35    4.60
   0   5   9   36.30    2.91
   0  -5  -9   39.24    2.92
   0   5   9   36.23    3.05
   0   5   9   36.40    5.48
   0  -5  -9   35.69    2.75
   0   5   9   48.92    5.36
   0  -5  -9   42.43    4.95
   0   5   9   38.80    2.71
   0  -5  -9   34.94    2.78
   0  -5  -9   46.74    5.23
   0   5  10    6.89    1.58
   0  -5 -10   11.40    1.75
   0   5  10    8.51    1.67
   0   5  10   14.09    4.11
   0   5  10    2.13    3.86
   0  -5 -10    4.07    2.02
   0   5  10    6.32    1.99
   0   5  10    7.30    1.95
   0  -5 -10   10.57    3.61
   0   5  10    4.46    3.82
   0  -5 -10    6.90    1.65
   0  -5 -10   11.47    3.59
   0  -5 -10    8.27    1.70
   0  -5 -10   11.56    1.97
   0  -5 -10    9.87    3.43
   0   5  10    6.54    1.88
   0  -5 -10    9.58    1.82
   0  -5 -11   83.22    5.04
   0  -5 -11  105.19    8.19
   0  -5 -11   79.08    5.16
   0  -5 -11   88.44    5.34
   0  -5 -11   93.01    5.28
   0  -5 -11   89.64    5.14
   0   5  11   88.77    5.27
   0   5  11   88.67    5.48
   0   5  11   88.08    5.38
   0   5  11   80.85    4.97
   0   5  11  106.52    8.68
   0   5  11   95.30    5.04
   0  -5 -11   86.48    5.18
   0  -5 -11   92.82    5.05
   0  -5 -11   90.17    8.13
   0  -5 -11   96.60    5.14
   0   5  11   89.00    8.00
   0  -5 -12    6.04    2.33
   0  -5 -12    4.44    2.09
   0  -5 -12    3.76    2.01
   0   5  12    3.62    1.99
   0  -5 -12    4.85    2.22
   0  -5 -12    7.28    2.29
   0   5  12    4.21    1.55
   0  -5 -12    6.62    3.81
   0   5  12    2.89    4.09
   0   5  12    4.15    2.14
   0  -5 -12    7.13    2.04
   0   5  12    5.55    2.28
   0   5  12    1.45    4.04
   0   5  13    8.34    4.50
   0  -5 -13   11.98    2.67
   0   5  13    9.82    2.64
   0  -5 -13   11.57    2.48
   0   5  13   11.65    1.80
   0  -5 -13   10.11    2.57
   0  -5 -13   13.49    2.56
   0   5  13   11.07    2.34
   0  -5 -13    7.49    4.39
   0  -5 -13   10.34    2.26
   0   5  13   13.08    4.82
   0   5  13   11.65    2.52
   0  -5 -14    2.46    2.68
   0  -5 -14    1.76    2.25
   0   5  14    0.79    2.27
   0  -5 -14    4.10    2.59
   0   5  14    1.52    1.44
   0   5  14   12.36    5.00
   0  -5 -14    4.66    3.81
   0   5  14    0.56    2.65
   0   5  14    1.46    2.41
   0  -5 -14    2.36    2.16
   0  -5 -14    3.39    2.62
   0   5  14    0.37    2.23
   0  -5 -15  149.67    7.73
   0   5  15  123.67    7.54
   0  -5 -15  133.77    7.61
   0  -5 -15  143.74    7.55
   0   5  15  133.93    7.48
   0   5  15  142.85    7.88
   0  -5 -15  135.83    7.66
   0  -5 -15  116.23   10.39
   0   5  15  134.11   10.91
   0  -5 -15  120.10    7.21
   0  -5 -15  126.24    6.94
   0   5  15  135.98    7.90
   0  -5 -16  121.56    6.90
   0  -5 -16  109.59    6.46
   0   5  16   97.94    9.56
   0  -5 -16  127.18    7.05
   0   5  16  116.62    6.59
   0  -5 -16   98.61    9.48
   0  -5 -16  119.17    6.97
   0   5  16  124.75    7.17
   0  -5 -16  125.31    7.03
   0   5  16  112.71    6.72
   0   5  16  110.57    6.71
   0  -5 -16  109.40    6.14
   0   5  17   43.38    3.37
   0  -5 -17   49.92    4.06
   0  -5 -17   38.92    4.05
   0   5  17   41.11    3.52
   0  -5 -17   45.09    4.11
   0   5  17   39.87    3.65
   0  -5 -17   41.97    4.14
   0   5  17   38.47    3.24
   0  -5 -17   45.64    3.85
   0   5  17   40.90    4.18
   0  -5 -18   85.52    5.78
   0  -5 -18   88.20    5.54
   0   5  18   71.24    4.88
   0   5  18   87.16    5.02
   0  -5 -18   92.94    5.63
   0   5  18   85.12    5.22
   0   5  18   99.23    5.80
   0  -5 -18   90.59    5.66
   0  -5 -18   87.06    5.45
   0  -5 -18   93.70    5.45
   0   5  19   55.43    3.79
   0   5  19   60.95    4.12
   0  -5 -19   59.06    4.26
   0  -5 -19   63.57    4.06
   0  -5 -19   56.76    4.19
   0   5  19   65.19    4.42
   0  -5 -19   65.10    4.33
   0  -5 -19   65.49    4.41
   0  -5 -19   61.17    4.49
   0   5  19   56.56    3.63
   0  -5 -20   60.71    4.07
   0  -5 -20   65.79    4.24
   0  -5 -20   58.25    3.77
   0  -5 -20   66.12    4.08
   0   5  20   67.30    4.02
   0   5  20   65.77    4.21
   0   5  20   66.23    4.31
   0  -5 -20   59.51    4.21
   0  -5 -21   42.27    2.89
   0  -5 -21   42.97    3.02
   0   5  21   50.25    3.18
   0  -5 -21   51.16    3.07
   0   5  21   45.64    3.03
   0   5  21   47.58    2.85
   0   5  22    2.55    0.80
   0  -5 -22    2.62    1.11
   0  -5 -22    0.95    0.98
   0   5  22    2.75    1.08
   0   5  22    0.66    1.02
   0  -6  17    0.80    1.16
   0   6 -17    2.53    1.17
   0   6 -16   12.35    1.98
   0  -6  16   11.64    1.57
   0   6 -16   13.82    1.63
   0   6 -16   10.85    1.32
   0   6 -16   12.63    1.66
   0   6 -15  301.27   13.32
   0   6 -15  261.02   12.90
   0   6 -15  280.13   13.06
   0  -6  15  242.73   12.70
   0  -6  15  276.08   12.96
   0   6 -15  264.89   12.90
   0   6 -15  268.27   13.07
   0  -6  15  303.33   13.25
   0   6 -14    4.99    1.69
   0  -6  14    9.36    1.91
   0   6 -14   11.75    2.72
   0  -6  14   10.94    1.78
   0   6 -14    7.72    2.15
   0  -6  14   11.60    2.30
   0   6 -14    8.30    2.28
   0   6 -14   14.27    2.40
   0   6 -14    8.46    2.36
   0  -6  14   11.24    2.66
   0  -6  14   10.69    2.53
   0   6 -13  105.66    6.03
   0  -6  13   93.19    5.51
   0  -6  13  101.18    6.15
   0   6 -13  106.10    5.99
   0  -6  13  103.25    6.21
   0  -6  13   88.45    5.54
   0   6 -13   97.43    5.95
   0   6 -13   98.29    6.15
   0   6 -13   98.88    6.09
   0   6 -12    0.26    2.76
   0  -6  12    2.22    2.97
   0   6 -12    2.23    2.77
   0   6 -12    2.76    2.81
   0  -6  12    4.99    1.70
   0   6 -12    3.41    2.74
   0   6 -12    5.53    2.64
   0  -6  12    5.02    2.14
   0  -6  12    2.98    2.79
   0   6 -12    3.39    1.69
   0   6 -12    2.78    2.49
   0  -6  11  336.82   17.06
   0   6 -11  365.08   17.78
   0   6 -11  376.90   17.74
   0   6 -11  379.48   17.78
   0   6 -11  381.08   17.75
   0   6 -11  342.94   17.11
   0  -6  11  386.27   17.79
   0   6 -11  342.77   17.67
   0  -6  11  380.44   17.76
   0   6 -11  348.87   21.48
   0  -6  11  336.98   17.24
   0   6 -11  383.71   17.72
   0  -6  10   42.45    4.10
   0  -6  10   41.55    3.06
   0  -6  10   35.48    2.86
   0   6 -10   34.32    6.88
   0   6 -10   35.78    2.95
   0  -6  10   40.01    3.09
   0  -6  10   41.74    3.97
   0   6 -10   40.94    4.20
   0   6 -10   44.14    4.02
   0  -6  10   37.08    3.30
   0  -6  10   46.47    3.76
   0   6 -10   34.98    3.66
   0   6 -10   38.11    3.25
   0   6 -10   41.83    3.88
   0   6 -10   38.53    3.63
   0  -6   9  483.40   22.35
   0   6  -9  518.17   22.82
   0   6  -9  472.65   23.01
   0  -6   9  487.15   22.96
   0   6  -9  468.48   22.96
   0   6  -9  505.36   22.76
   0  -6   9  474.44   22.42
   0  -6   9  439.69   22.54
   0  -6   9  471.35   22.42
   0   6  -9  451.27   22.47
   0   6  -9  469.36   23.03
   0   6  -9  529.93   23.19
   0   6  -9  522.81   27.06
   0  -6   9  483.53   23.00
   0   6  -9  481.47   22.94
   0  -6   9  518.16   22.90
   0  -6   8  153.55    8.40
   0   6  -8  150.36    8.08
   0  -6   8  156.32    8.32
   0   6  -8  143.37   10.56
   0   6  -8  161.30    8.27
   0  -6   8  162.69    8.33
   0   6  -8  159.42    8.27
   0   6  -8  143.83    8.27
   0   6  -8  140.13   11.57
   0   6  -8  143.00    8.36
   0  -6   8  148.01    7.70
   0  -6   8  156.44    8.42
   0   6  -8  160.52    8.53
   0   6  -8  153.22    8.45
   0   6  -7  105.09    6.10
   0   6  -7  109.20    5.97
   0  -6   7  107.18    5.81
   0   6  -7   87.58    5.79
   0   6  -7  105.22    6.15
   0   6  -7  103.70    6.11
   0  -6   7  100.09    5.31
   0  -6   7  104.17    5.84
   0   6  -7   83.30    5.63
   0  -6   7  100.04    5.99
   0  -6   7  101.19    5.97
   0   6  -7   97.46    5.87
   0   6  -7   98.44    8.92
   0   6  -7  110.93    8.65
   0   6  -7   96.93    5.99
   0   6  -6  141.14    7.60
   0   6  -6  138.18    7.66
   0  -6   6  136.29    6.92
   0  -6   6  143.54    7.48
   0   6  -6  144.66    7.55
   0  -6   6  140.59    7.57
   0   6  -6  132.74    7.72
   0   6  -6  151.99   10.45
   0  -6   6  138.54    7.49
   0  -6   6  147.71    7.73
   0   6  -6  140.93   10.26
   0   6  -6  130.93    7.37
   0   6  -6  120.93    7.39
   0  -6   6  146.10    7.38
   0   6  -6  122.87    7.44
   0  -6   6  146.56    7.41
   0   6  -6  138.65    7.56
   0   6  -6  145.70    7.66
   0   6  -5    5.53    1.92
   0   6  -5    7.14    2.01
   0   6  -5    4.04    1.77
   0   6  -5   14.36    4.08
   0  -6   5    6.05    1.98
   0  -6   5    3.68    1.72
   0   6  -5    3.62    1.98
   0   6  -5    5.74    1.79
   0   6  -5    5.25    2.25
   0  -6   5    4.89    2.72
   0   6  -5    4.80    2.13
   0  -6   5    5.94    1.89
   0   6  -5    3.25    2.17
   0   6  -5    5.29    3.57
   0  -6   5    2.92    1.90
   0   6  -5    4.97    2.00
   0  -6   5    4.92    1.72
   0  -6   4   71.57    4.47
   0   6  -4   74.70    4.53
   0  -6   4   73.60    4.31
   0   6  -4   87.12    7.30
   0  -6   4   72.72    4.23
   0  -6   4   72.40    6.26
   0   6  -4   72.23    4.51
   0  -6   4   73.91    4.43
   0   6  -4   68.26    4.53
   0   6  -4   74.62    4.63
   0   6  -4   75.59    4.45
   0  -6   4   72.30    4.40
   0   6  -4   73.66    4.31
   0   6  -4   80.31    4.71
   0   6  -4   69.57    4.53
   0   6  -3  257.39   13.25
   0  -6   3  259.67   13.11
   0   6  -3  300.84   13.40
   0   6  -3  264.81   13.26
   0  -6   3  273.85   13.16
   0  -6   3  293.23   13.31
   0  -6   3  268.92   15.20
   0  -6   3  265.21   13.09
   0   6  -3  271.25   13.02
   0   6  -3  256.47   13.25
   0   6  -3  280.11   13.31
   0   6  -3  281.88   13.24
   0  -6   3  292.92   13.29
   0  -6   3  274.99   12.99
   0   6  -3  279.84   16.12
   0  -6   3  277.81   13.35
   0  -6   2  371.35   17.31
   0  -6   2  408.83   17.68
   0   6  -2  341.63   17.20
   0  -6   2  372.84   17.42
   0  -6   2  378.13   19.63
   0   6  -2  369.67   20.39
   0  -6   2  368.84   17.55
   0   6  -2  381.79   17.65
   0   6  -2  382.61   17.47
   0   6  -2  366.12   17.30
   0   6  -2  399.25   17.67
   0   6  -2  363.04   17.63
   0  -6   2  378.12   17.58
   0   6  -2  375.70   17.58
   0  -6   1  121.34    6.31
   0  -6   1  124.65    8.23
   0   6  -1  121.01    6.03
   0   6  -1  122.19    6.21
   0   6  -1  121.09    6.17
   0  -6   1  114.85    5.99
   0  -6   1  122.93    6.41
   0   6   0    5.47    1.65
   0   6   0    6.83    1.18
   0   6   0    4.94    1.42
   0  -6   0    3.36    1.50
   0   6   0    5.86    3.34
   0  -6   0    5.87    2.14
   0  -6   0    8.30    2.93
   0  -6   0    5.31    1.43
   0   6   0    5.07    1.34
   0  -6   0    6.40    1.67
   0  -6  -1  122.32    5.77
   0  -6  -1  125.18    7.33
   0   6   1  115.36    8.23
   0   6   1  119.37    5.59
   0  -6  -1  127.53    7.98
   0   6   1  120.40    5.59
   0  -6  -1  115.26    5.82
   0   6   1  127.64    5.82
   0   6   2 1661.96   74.17
   0  -6  -2 1771.15   76.73
   0  -6  -2 1616.03   75.38
   0   6   2 1700.48   76.92
   0  -6  -2 1751.56   74.41
   0   6   2 1600.19   75.53
   0  -6  -2 1655.69   74.10
   0   6   2 1754.18   74.33
   0  -6  -2 1670.90   74.21
   0   6   2 1549.49   73.95
   0  -6  -2 1687.50   75.86
   0   6   2 1635.55   73.98
   0  -6  -2 1687.39   74.30
   0   6   2 1498.22   74.96
   0  -6  -3  475.50   18.13
   0  -6  -3  484.09   18.00
   0  -6  -3  497.62   20.14
   0  -6  -3  511.86   18.33
   0   6   3  477.60   17.94
   0   6   3  465.58   19.43
   0   6   3  428.90   19.03
   0  -6  -3  489.57   17.85
   0   6   3  444.80   17.65
   0   6   3  520.87   18.20
   0   6   3  495.71   17.98
   0  -6  -3  496.39   19.65
   0   6   3  464.79   17.70
   0   6   3  487.40   20.09
   0   6   3  498.61   21.15
   0  -6  -3  485.94   21.12
   0   6   4  610.64   27.52
   0   6   4  571.10   28.93
   0   6   4  557.28   28.65
   0   6   4  601.03   27.36
   0  -6  -4  625.46   27.52
   0  -6  -4  618.64   27.41
   0   6   4  614.24   29.57
   0   6   4  583.93   27.34
   0  -6  -4  585.80   28.14
   0  -6  -4  640.76   27.72
   0  -6  -4  629.35   28.98
   0   6   4  569.19   27.16
   0   6   4  611.20   29.96
   0  -6  -4  595.25   27.23
   0  -6  -5  486.20   22.98
   0   6   5  478.23   21.46
   0   6   5  490.91   21.38
   0  -6  -5  453.40   21.29
   0  -6  -5  454.98   21.17
   0   6   5  454.60   22.90
   0  -6  -5  421.07   20.94
   0   6   5  523.87   23.92
   0   6   5  476.34   21.43
   0  -6  -5  475.99   22.11
   0   6   5  461.13   21.17
   0   6   5  453.44   21.17
   0   6   5  495.85   24.32
   0   6   6  233.79   10.96
   0   6   6  224.14   11.03
   0  -6  -6  210.91   10.60
   0  -6  -6  217.17   10.78
   0   6   6  242.88   13.21
   0  -6  -6  223.85   11.12
   0  -6  -6  238.93   13.40
   0   6   6  221.19   12.69
   0   6   6  223.69   10.70
   0  -6  -6  227.70   12.62
   0  -6  -6  226.06   11.15
   0   6   6  223.57   10.97
   0  -6  -6  225.30   10.86
   0   6   6  235.32   13.86
   0  -6  -6  221.30   10.85
   0   6   6  234.23   10.88
   0   6   7    8.46    1.82
   0  -6  -7    4.44    1.98
   0  -6  -7    6.31    1.79
   0  -6  -7    7.14    3.56
   0   6   7    8.39    1.39
   0  -6  -7    6.47    1.62
   0  -6  -7    7.61    1.18
   0   6   7    6.02    1.50
   0   6   7    5.52    2.76
   0   6   7    7.10    2.99
   0  -6  -7   12.55    3.95
   0  -6  -7    9.88    1.78
   0  -6  -7    6.86    1.36
   0   6   7    8.08    1.78
   0  -6  -7    7.59    3.06
   0  -6  -7    7.07    1.40
   0   6   7    8.43    1.86
   0  -6  -7    6.19    1.68
   0   6   8  248.38   12.36
   0   6   8  254.23   12.12
   0  -6  -8  251.39   12.25
   0   6   8  268.46   14.24
   0  -6  -8  285.01   14.97
   0   6   8  253.78   12.24
   0  -6  -8  261.46   12.18
   0  -6  -8  266.24   15.44
   0   6   8  256.38   12.34
   0  -6  -8  263.41   14.87
   0  -6  -8  260.01   12.21
   0   6   8  240.74   11.92
   0   6   8  245.08   14.76
   0  -6  -8  237.66   11.92
   0   6   8  253.03   14.66
   0  -6  -8  251.64   12.40
   0  -6  -8  250.42   12.23
   0   6   9   58.83    3.67
   0   6   9   54.82    3.45
   0   6   9   63.41    3.87
   0  -6  -9   58.37    3.98
   0   6   9   56.18    3.93
   0  -6  -9   66.22    3.92
   0   6   9   70.78    6.36
   0  -6  -9   56.34    3.41
   0  -6  -9   60.97    4.30
   0  -6  -9   61.06    6.57
   0  -6  -9   71.26    6.51
   0   6   9   57.74    3.99
   0   6   9   52.18    6.10
   0  -6  -9   56.97    5.99
   0   6   9   61.54    6.94
   0  -6  -9   57.81    3.87
   0  -6  -9   65.34    4.04
   0   6  10    6.76    2.01
   0  -6 -10    7.77    2.19
   0  -6 -10    8.37    1.97
   0  -6 -10    7.85    4.08
   0   6  10    7.97    1.87
   0  -6 -10    8.65    2.02
   0  -6 -10    9.41    2.50
   0  -6 -10    7.82    3.51
   0  -6 -10    9.54    1.73
   0   6  10    8.16    1.69
   0   6  10   10.52    4.18
   0   6  10    4.65    2.33
   0   6  10    6.88    3.64
   0  -6 -10    9.65    2.07
   0  -6 -10   13.09    4.30
   0   6  10    8.72    4.63
   0   6  10    7.31    2.11
   0  -6 -11  111.71    5.99
   0  -6 -11  112.93    5.81
   0   6  11  105.47    6.12
   0   6  11  104.42    6.28
   0  -6 -11  105.71    5.96
   0   6  11   93.61    5.72
   0   6  11  109.82    6.40
   0   6  11   98.76    9.59
   0  -6 -11  109.57    8.85
   0   6  11  116.78    9.37
   0   6  11   98.63    5.92
   0  -6 -11  104.43    6.13
   0  -6 -11   95.72    5.82
   0  -6 -11  106.03    6.12
   0   6  11   99.75    5.57
   0  -6 -11  120.47    9.58
   0   6  12   42.73    6.87
   0  -6 -12   45.46    3.83
   0   6  12   39.10    6.24
   0   6  12   40.17    2.95
   0  -6 -12   51.20    6.76
   0   6  12   45.52    3.47
   0   6  12   48.39    3.98
   0  -6 -12   46.66    3.44
   0   6  12   44.32    3.24
   0   6  12   41.88    3.61
   0  -6 -12   43.37    3.40
   0  -6 -12   44.22    3.76
   0  -6 -12   46.45    3.70
   0   6  12   45.43    3.87
   0  -6 -12   42.54    6.06
   0  -6 -12   46.50    3.58
   0   6  13    4.85    2.53
   0  -6 -13    7.51    2.70
   0  -6 -13    8.37    2.45
   0   6  13   10.05    1.89
   0  -6 -13    9.63    2.79
   0   6  13    7.96    4.62
   0   6  13    7.01    1.97
   0   6  13   10.90    2.65
   0  -6 -13    8.45    2.49
   0  -6 -13    7.98    2.33
   0   6  13    6.60    5.01
   0  -6 -13    3.22    4.29
   0  -6 -13    7.05    2.70
   0   6  13    5.15    2.67
   0  -6 -14  106.93    5.96
   0  -6 -14  107.51    6.22
   0   6  14   90.14    5.48
   0  -6 -14   94.22    5.95
   0   6  14  101.69    6.41
   0  -6 -14  102.99    6.25
   0   6  14  102.33    6.32
   0  -6 -14  103.90    6.29
   0   6  14   99.67    9.78
   0  -6 -14  104.91    9.39
   0   6  14  102.40    6.25
   0  -6 -14  102.46    6.40
   0   6  14   97.55    6.35
   0   6  14   97.71    6.19
   0   6  14  110.46   10.02
   0  -6 -15   22.46    5.17
   0  -6 -15   28.63    3.16
   0  -6 -15   23.92    3.68
   0   6  15   27.90    5.76
   0   6  15   20.78    5.83
   0  -6 -15   24.10    3.23
   0   6  15   26.23    3.42
   0  -6 -15   18.24    3.28
   0  -6 -15   24.77    3.03
   0  -6 -15   31.69    3.44
   0   6  15   25.73    3.29
   0   6  15   24.06    3.04
   0   6  16   -0.55    2.64
   0  -6 -16    1.58    2.24
   0   6  16   -1.28    2.37
   0  -6 -16   -0.84    2.71
   0   6  16    4.67    4.43
   0  -6 -16    0.87    2.81
   0   6  16    0.13    2.59
   0  -6 -16    6.61    3.92
   0  -6 -16   -0.61    2.60
   0  -6 -16   -0.10    2.33
   0  -6 -16   -0.51    2.77
   0  -6 -17   82.36    5.06
   0  -6 -17   75.48    4.77
   0   6  17   69.13    4.92
   0  -6 -17   69.46    5.16
   0   6  17   59.94    7.01
   0   6  17   74.23    4.73
   0   6  17   67.33    5.09
   0  -6 -17   74.27    5.20
   0  -6 -17   80.58    5.26
   0  -6 -18  183.14    9.20
   0   6  18  183.94    8.93
   0  -6 -18  171.64    9.07
   0   6  18  176.16    9.34
   0   6  18  167.54    8.96
   0  -6 -18  177.60    9.34
   0   6  18  175.35    9.10
   0  -6 -18  167.98    9.02
   0  -6 -18  173.64    9.38
   0  -6 -18  172.97    9.28
   0   6  18  185.84    9.39
   0   6  19   27.21    3.07
   0  -6 -19   31.87    3.04
   0   6  19   33.27    3.16
   0   6  19   34.32    2.69
   0  -6 -19   30.96    3.02
   0  -6 -19   27.12    2.69
   0  -6 -19   35.62    3.24
   0  -6 -19   27.15    2.70
   0   6  19   27.91    2.38
   0   6  19   28.13    2.64
   0  -6 -19   41.81    3.17
   0  -6 -20  147.44    7.78
   0   6  20  156.40    7.77
   0   6  20  160.98    7.83
   0  -6 -20  160.45    8.08
   0  -6 -20  148.75    7.87
   0  -6 -20  169.58    8.09
   0  -6 -20  152.14    8.15
   0   6  20  179.23    8.22
   0   6  20  175.14    8.23
   0   6  21    3.13    1.45
   0   6  21    1.86    0.88
   0  -6 -21    3.58    1.31
   0  -6 -21    1.22    1.28
   0   6  22  118.62    5.70
   0  -7  16   37.12    2.23
   0  -7  16   39.34    2.30
   0  -7  15   27.63    2.08
   0   7 -15   15.10    1.68
   0   7 -15   20.02    1.98
   0   7 -15   18.48    1.64
   0  -7  15   27.12    1.88
   0   7 -14  112.54    5.73
   0  -7  14  131.51    5.85
   0  -7  14  137.64    6.05
   0   7 -14  127.32    6.03
   0   7 -14  123.76    5.92
   0   7 -14  118.10    5.83
   0   7 -13    4.51    2.22
   0   7 -13    3.75    1.87
   0  -7  13    5.38    1.68
   0  -7  13    3.83    2.34
   0  -7  13    5.76    2.16
   0   7 -13    5.72    2.32
   0   7 -13    7.93    2.33
   0   7 -13    6.38    1.78
   0  -7  12   12.78    2.54
   0   7 -12   13.61    2.92
   0  -7  12   13.48    2.89
   0   7 -12   13.39    2.68
   0   7 -12    9.34    2.28
   0   7 -12   10.26    2.31
   0   7 -12    8.46    2.72
   0  -7  12   12.35    2.15
   0  -7  11    9.37    2.69
   0  -7  11   10.36    2.91
   0   7 -11    9.82    2.91
   0  -7  11    9.82    2.75
   0  -7  11    9.31    2.40
   0   7 -11    7.11    2.74
   0   7 -11    7.91    1.94
   0   7 -11    7.70    2.43
   0   7 -11    7.47    2.43
   0   7 -10   70.85    4.78
   0  -7  10   68.75    4.95
   0   7 -10   62.82    4.30
   0   7 -10   64.65    4.62
   0   7 -10   57.16    3.91
   0   7 -10   67.26    4.88
   0  -7  10   61.85    4.47
   0  -7  10   62.31    4.77
   0   7  -9  107.56    6.58
   0  -7   9  116.36    6.38
   0   7  -9  120.12    6.91
   0   7  -9  113.14    6.37
   0   7  -9  107.02    6.82
   0  -7   9  118.40    6.99
   0  -7   9  115.21    6.89
   0   7  -9  111.72    6.91
   0  -7   9  121.93    6.67
   0  -7   8  170.54    9.40
   0   7  -8  168.11    9.75
   0  -7   8  193.06    9.71
   0  -7   8  188.89    9.88
   0   7  -8  191.47    9.94
   0  -7   8  197.13    9.86
   0   7  -8  180.54    9.64
   0   7  -8  177.58    9.78
   0  -7   8  185.16    9.88
   0   7  -8  186.20    9.59
   0   7  -8  143.24   11.90
   0   7  -8  191.66   10.06
   0   7  -8  205.34    9.82
   0   7  -7  126.00    7.47
   0   7  -7  125.12    7.30
   0  -7   7  129.40    7.36
   0  -7   7  125.83    7.41
   0   7  -7  132.06    7.19
   0   7  -7  119.35    9.99
   0   7  -7  130.00    7.40
   0   7  -7  132.89    7.57
   0   7  -7  107.82    7.64
   0  -7   7  139.85    7.27
   0  -7   7  140.23    7.46
   0   7  -7  122.48    7.32
   0   7  -7  130.78    7.34
   0   7  -6   50.48    4.50
   0   7  -6   52.21    3.93
   0  -7   6   50.32    4.19
   0  -7   6   50.70    3.98
   0  -7   6   52.33    3.96
   0  -7   6   45.98    3.58
   0   7  -6   53.13    4.14
   0   7  -6   49.93    6.53
   0  -7   6   54.41    4.08
   0  -7   6   44.53    5.09
   0   7  -6   50.58    4.04
   0   7  -6   53.01    4.05
   0  -7   6   46.83    3.71
   0   7  -6   46.27    4.01
   0   7  -6   49.15    4.02
   0   7  -6   51.22    4.28
   0   7  -5  115.39    6.75
   0   7  -5  118.11    9.71
   0  -7   5  115.25    6.69
   0  -7   5  124.96    6.48
   0   7  -5  123.85    6.79
   0  -7   5  108.05    6.72
   0  -7   5  120.35    6.69
   0   7  -5  115.03    6.75
   0   7  -5  113.00    6.88
   0   7  -5  104.87    6.20
   0   7  -5  115.53    6.60
   0   7  -5  132.98    7.01
   0  -7   5  123.73    6.42
   0   7  -5  117.97    6.75
   0  -7   5  107.36    8.46
   0   7  -5  119.88    6.79
   0   7  -4   18.77    2.83
   0   7  -4   20.18    2.91
   0   7  -4   18.86    2.48
   0   7  -4   23.26    2.90
   0   7  -4   24.06    2.58
   0   7  -4   20.64    5.07
   0   7  -4   20.46    2.73
   0   7  -4   18.81    2.28
   0  -7   4   21.36    2.33
   0  -7   4   20.12    3.99
   0  -7   4   17.52    2.44
   0  -7   4   22.06    2.81
   0  -7   4   23.36    2.63
   0   7  -4   20.20    2.79
   0  -7   4   22.70    2.80
   0  -7   4   16.52    2.21
   0   7  -3  151.83   10.90
   0   7  -3  140.51    7.47
   0  -7   3  130.56    7.24
   0   7  -3  149.33    7.64
   0   7  -3  121.15    7.48
   0   7  -3  122.15    7.46
   0  -7   3  140.90    7.11
   0   7  -3  145.90    7.51
   0  -7   3  133.78    7.26
   0   7  -3  127.86    7.08
   0  -7   3  143.51    7.52
   0  -7   3  152.97    7.53
   0  -7   3  140.51    7.08
   0   7  -3  140.87    7.42
   0   7  -3  132.47    7.19
   0   7  -3  132.92    7.22
   0  -7   3  133.45    9.54
   0  -7   2   15.73    3.04
   0  -7   2   12.09    1.70
   0  -7   2   16.60    3.85
   0   7  -2   12.25    4.39
   0   7  -2   13.46    2.35
   0  -7   2   17.17    2.39
   0  -7   2   13.24    2.24
   0   7  -2   12.94    1.93
   0  -7   2   14.54    1.78
   0   7  -2   13.86    1.82
   0  -7   2   17.18    2.11
   0   7  -2   13.31    2.01
   0   7  -2   17.39    2.29
   0   7  -2   14.17    2.07
   0   7  -2   14.64    2.54
   0  -7   2   13.38    2.39
   0  -7   2   13.17    1.99
   0   7  -2   15.77    2.17
   0  -7   2   14.45    2.25
   0   7  -1    5.33    1.39
   0  -7   1    6.65    1.96
   0  -7   1    4.77    2.44
   0  -7   1    7.20    1.66
   0  -7   1    5.34    2.03
   0   7  -1    7.74    1.98
   0   7  -1    6.47    1.59
   0  -7   1   12.27    3.42
   0  -7   1    6.79    1.66
   0  -7   1    4.10    1.86
   0   7  -1    7.31    2.05
   0   7  -1    7.89    1.80
   0   7  -1    7.64    1.80
   0  -7   1    7.05    1.42
   0   7  -1    4.90    1.86
   0   7  -1    5.82    1.82
   0  -7   1    9.24    1.70
   0   7  -1    3.62    2.21
   0  -7   1    7.33    1.91
   0  -7   1    4.81    1.27
   0  -7   0    7.38    1.55
   0  -7   0    9.87    1.26
   0  -7   0    8.65    2.04
   0   7   0    5.42    1.83
   0   7   0    6.72    1.94
   0   7   0    6.99    1.63
   0  -7   0    8.16    1.93
   0   7   0    6.09    1.64
   0   7   0    5.00    1.82
   0  -7   0    5.89    1.78
   0   7   0   10.75    1.64
   0  -7   0    8.05    2.03
   0   7   0    0.88    2.50
   0  -7   0    7.67    1.59
   0  -7   0    6.30    2.42
   0  -7   0    6.29    3.18
   0   7   0    5.53    2.04
   0   7   0    6.31    1.80
   0   7   0    9.01    1.87
   0  -7   0    9.91    2.00
   0  -7  -1  624.42   28.92
   0  -7  -1  612.15   30.63
   0   7   1  639.12   28.90
   0   7   1  656.38   29.01
   0   7   1  629.88   29.09
   0  -7  -1  648.60   28.99
   0  -7  -1  607.08   28.92
   0   7   1  614.61   29.10
   0  -7  -1  726.54   32.10
   0   7   1  636.03   28.75
   0  -7  -1  638.68   29.08
   0  -7  -1  603.71   30.06
   0   7   1  607.86   28.73
   0   7   1  683.69   32.72
   0   7   1  630.57   29.14
   0   7   1  613.42   29.12
   0   7   1  621.33   28.91
   0  -7  -2  104.59    5.62
   0  -7  -2   98.39    5.44
   0  -7  -2  111.56    5.86
   0  -7  -2  112.05    7.34
   0   7   2  100.32    5.54
   0  -7  -2   92.84    6.57
   0   7   2  104.06    5.60
   0   7   2   98.41    5.80
   0   7   2   99.50    5.33
   0   7   2   97.70    5.35
   0   7   2  107.93    5.84
   0   7   2  107.24    5.64
   0   7   2  109.91    8.63
   0   7   2  104.10    5.80
   0   7   2  102.21    5.78
   0   7   2  110.39    8.09
   0  -7  -2  108.47    5.72
   0  -7  -2  103.33    5.63
   0  -7  -2   96.04    5.49
   0   7   3  250.89   11.71
   0   7   3  246.93   14.64
   0   7   3  226.02   11.26
   0  -7  -3  255.52   11.80
   0  -7  -3  231.28   12.87
   0   7   3  246.89   11.61
   0   7   3  254.98   11.79
   0  -7  -3  248.22   11.64
   0  -7  -3  237.89   11.68
   0   7   3  243.40   11.90
   0  -7  -3  236.92   11.55
   0  -7  -3  233.10   11.54
   0  -7  -3  244.58   11.61
   0   7   3  232.57   11.31
   0   7   3  259.14   14.59
   0  -7  -3  226.59   11.41
   0   7   3  228.09   11.65
   0  -7  -4  146.73    7.45
   0   7   4  146.92    7.56
   0  -7  -4  149.18    7.60
   0   7   4  142.66    8.64
   0  -7  -4  142.61    7.42
   0  -7  -4  138.00    8.76
   0   7   4  146.20    7.40
   0  -7  -4  140.54    7.41
   0   7   4  137.23    7.11
   0   7   4  152.24    7.55
   0  -7  -4  137.20    7.17
   0   7   4  159.37   10.51
   0   7   4  152.11   10.40
   0  -7  -4  146.47    7.42
   0   7   4  151.28    7.42
   0   7   4  156.73    7.69
   0  -7  -4  143.42    7.51
   0  -7  -5  103.72    5.42
   0   7   5   89.28    6.77
   0  -7  -5  104.30    5.67
   0   7   5  103.56    8.18
   0   7   5  100.94    5.77
   0   7   5   95.07    5.41
   0  -7  -5  100.04    5.45
   0  -7  -5   99.45    5.59
   0   7   5  106.79    5.72
   0  -7  -5   95.10    5.13
   0   7   5  111.19    5.60
   0   7   5  105.66    5.61
   0   7   5   90.55    8.37
   0  -7  -5  102.54    8.18
   0   7   5  102.46    5.45
   0   7   5   95.43    5.14
   0  -7  -5  101.02    5.64
   0  -7  -5   99.68    6.94
   0   7   5  105.20    5.91
   0  -7  -5  103.82    5.56
   0   7   6   93.68    5.05
   0   7   6   87.12    5.12
   0  -7  -6   78.40    4.84
   0   7   6   86.58    5.19
   0   7   6   78.74    6.44
   0   7   6   80.24    4.65
   0  -7  -6   80.00    4.58
   0   7   6   85.37    4.68
   0  -7  -6   92.88    7.74
   0  -7  -6   86.91    4.74
   0   7   6   87.11    8.17
   0   7   6   75.84    6.22
   0  -7  -6   82.75    4.95
   0   7   6   86.69    4.87
   0  -7  -6   79.87    4.84
   0   7   6   81.65    4.40
   0  -7  -6   87.59    4.90
   0   7   6   81.81    4.76
   0   7   6   98.84    7.75
   0   7   7  166.22    8.52
   0   7   7  173.85   10.79
   0  -7  -7  176.08    8.68
   0   7   7  170.46   10.93
   0   7   7  181.57    8.70
   0   7   7  165.24    8.51
   0   7   7  165.76    8.64
   0   7   7  178.13    8.80
   0   7   7  173.93    9.07
   0  -7  -7  190.46   11.41
   0  -7  -7  183.35    8.87
   0  -7  -7  181.61    9.23
   0  -7  -7  172.60   11.89
   0  -7  -7  168.50    8.45
   0  -7  -7  180.27    8.83
   0  -7  -7  204.46   12.01
   0  -7  -7  174.19    8.59
   0   7   7  182.85    9.00
   0   7   7  175.68   11.29
   0  -7  -7  180.92    8.87
   0   7   7  149.78    8.23
   0   7   7  190.26   12.48
   0   7   8    2.61    3.26
   0  -7  -8    1.89    4.21
   0  -7  -8    0.09    1.42
   0   7   8    2.02    2.14
   0  -7  -8    0.62    1.92
   0  -7  -8    4.00    1.52
   0   7   8   -1.08    1.96
   0  -7  -8    0.72    1.95
   0  -7  -8    0.25    2.08
   0  -7  -8    3.03    3.23
   0   7   8    0.52    1.32
   0  -7  -8    2.01    3.53
   0   7   8   -0.35    3.27
   0   7   8    4.40    4.32
   0   7   8    1.44    1.32
   0  -7  -8    1.02    2.00
   0   7   8    3.14    2.05
   0   7   8    1.49    1.48
   0  -7  -8    0.30    1.89
   0   7   8   -0.10    1.69
   0   7   8   -0.11    1.89
   0   7   8   -2.12    2.67
   0   7   9  499.63   23.74
   0  -7  -9  539.15   23.54
   0   7   9  456.39   23.00
   0   7   9  500.47   23.34
   0  -7  -9  524.98   23.52
   0  -7  -9  523.43   26.55
   0   7   9  521.16   23.52
   0  -7  -9  540.85   26.96
   0  -7  -9  529.35   27.50
   0  -7  -9  517.51   23.17
   0   7   9  497.48   23.61
   0   7   9  469.92   23.04
   0   7   9  534.58   26.64
   0   7  10   70.83    4.36
   0  -7 -10   88.72    5.17
   0   7  10   76.15    4.84
   0   7  10   77.41    5.14
   0   7  10   79.57    4.69
   0   7  10   75.69    7.52
   0  -7 -10   72.07    7.31
   0  -7 -10   86.15    4.64
   0   7  10   78.15    5.18
   0  -7 -10   78.20    5.08
   0  -7 -10   95.76    7.95
   0  -7 -10   81.65    4.83
   0  -7 -10   92.78    8.56
   0   7  10   82.04    5.38
   0  -7 -11   62.43    4.60
   0  -7 -11   63.58    6.93
   0  -7 -11   69.93    4.55
   0  -7 -11   56.10    7.00
   0  -7 -11   65.14    4.64
   0  -7 -11   68.34    4.45
   0   7  11   67.92    4.35
   0   7  11   63.98    4.07
   0  -7 -11   64.38    4.13
   0   7  11   69.82    4.75
   0   7  11   64.97    4.56
   0   7  11   72.77    8.35
   0  -7 -11   69.50    7.69
   0   7  11   67.74    7.33
   0   7  12  123.04    6.90
   0  -7 -12  115.46    9.86
   0   7  12  140.60   11.20
   0   7  12  111.42    6.39
   0  -7 -12  131.75   10.71
   0   7  12  135.23    7.34
   0   7  12  116.54    7.33
   0  -7 -12  124.22    6.92
   0  -7 -12  128.81    6.94
   0  -7 -12  111.86    6.87
   0  -7 -12  120.75    6.63
   0   7  12  132.37    6.80
   0   7  12  127.03   10.15
   0  -7 -12  123.43    6.98
   0  -7 -13   23.81    3.06
   0   7  13   19.72    2.42
   0   7  13   15.07    5.69
   0   7  13   20.14    3.12
   0  -7 -13   19.32    2.91
   0  -7 -13   19.01    3.37
   0  -7 -13   19.57    5.10
   0  -7 -13   25.06    3.02
   0   7  13   28.95    3.48
   0   7  13   24.10    2.84
   0   7  13   22.97    2.97
   0  -7 -13   21.58    2.58
   0   7  13   27.49    5.45
   0  -7 -14    4.99    2.15
   0  -7 -14    1.94    2.77
   0  -7 -14    2.37    2.26
   0  -7 -14    4.14    2.44
   0   7  14    7.38    4.55
   0  -7 -14    2.35    2.56
   0   7  14    1.86    2.85
   0   7  14    3.62    2.72
   0   7  14    4.01    4.74
   0   7  14    3.74    2.44
   0  -7 -14    2.76    3.74
   0   7  14    2.32    1.96
   0   7  14    4.55    2.67
   0  -7 -15   34.68    3.85
   0  -7 -15   29.38    3.83
   0   7  15   30.95    6.01
   0  -7 -15   28.58    3.27
   0  -7 -15   24.84    5.12
   0   7  15   35.17    3.74
   0   7  15   31.55    3.56
   0  -7 -15   27.00    3.25
   0  -7 -15   28.24    2.88
   0  -7 -15   33.95    3.39
   0   7  15   30.49    3.40
   0  -7 -16   19.89    2.79
   0  -7 -16   17.91    2.45
   0   7  16   17.69    3.04
   0   7  16   21.09    5.18
   0  -7 -16   20.83    3.35
   0   7  16   19.80    2.98
   0  -7 -16   20.21    2.93
   0   7  16   19.99    3.20
   0  -7 -16   19.03    2.73
   0   7  16   17.95    2.83
   0  -7 -16   18.87    3.35
   0  -7 -17   20.61    2.42
   0  -7 -17   22.10    3.36
   0   7  17   19.01    2.89
   0  -7 -17   22.83    3.19
   0  -7 -17   19.91    2.71
   0   7  17   21.50    2.67
   0  -7 -17   22.17    2.87
   0   7  17   21.59    3.11
   0   7  17   23.35    2.95
   0  -7 -17   18.63    2.51
   0   7  18   16.53    2.21
   0  -7 -18   17.97    2.81
   0  -7 -18   19.89    2.49
   0   7  18   17.98    2.51
   0  -7 -18   15.15    2.11
   0   7  18   17.91    2.57
   0   7  18   16.59    1.98
   0  -7 -18   16.72    2.39
   0  -7 -18   20.31    2.89
   0  -7 -19  318.77   16.21
   0  -7 -19  340.67   16.06
   0   7  19  362.38   16.20
   0   7  19  338.31   16.29
   0  -7 -19  282.75   15.86
   0  -7 -19  393.85   16.40
   0  -7 -19  369.75   16.20
   0   7  19  361.10   16.03
   0  -7 -19  374.60   16.37
   0   7  20    2.00    1.38
   0  -7 -20    3.35    1.03
   0  -7 -20   -1.08    1.31
   0  -7 -20   -1.25    1.61
   0  -7 -20   -1.38    1.59
   0   7  20   -0.37    1.20
   0  -7 -21  190.13    9.67
   0   7  21  206.84    9.69
   0  -8  14   -0.34    1.20
   0   8 -14    0.41    0.97
   0  -8  14    1.65    0.98
   0  -8  14    0.57    0.94
   0  -8  13    2.64    1.39
   0  -8  13    3.39    1.09
   0   8 -13    1.15    1.08
   0   8 -13    0.83    1.18
   0   8 -13    2.46    1.56
   0  -8  13    1.14    1.52
   0  -8  13    2.54    1.50
   0   8 -12  110.28    6.12
   0  -8  12  115.55    6.13
   0   8 -12  107.35    5.91
   0  -8  12  117.36    6.20
   0   8 -12  114.43    6.20
   0  -8  12  114.73    5.84
   0   8 -11   22.32    2.60
   0  -8  11   22.72    2.79
   0  -8  11   21.04    2.39
   0  -8  11   15.42    2.72
   0   8 -11   16.56    2.24
   0  -8  10   46.12    3.89
   0   8 -10   38.14    3.25
   0   8 -10   43.49    3.72
   0  -8  10   53.84    3.69
   0   8 -10   53.06    3.67
   0   8  -9    2.43    1.84
   0   8  -9    2.56    2.12
   0  -8   9    1.74    1.78
   0  -8   9    0.12    2.61
   0  -8   9    1.09    2.37
   0   8  -9    3.72    2.19
   0   8  -9    2.75    2.97
   0   8  -9    3.25    2.91
   0   8  -9    4.93    2.46
   0   8  -8    1.37    3.00
   0  -8   8    3.27    2.08
   0   8  -8    2.78    3.05
   0  -8   8   -0.51    2.61
   0   8  -8    1.16    2.34
   0   8  -8    3.51    2.36
   0   8  -8    2.60    2.28
   0   8  -8   -1.38    2.41
   0  -8   8   -0.36    2.54
   0   8  -8    0.38    2.15
   0  -8   7   85.60    5.73
   0  -8   7   91.61    5.79
   0   8  -7   87.98    5.71
   0   8  -7   83.37    5.52
   0  -8   7   87.57    5.42
   0   8  -7   85.68    5.65
   0   8  -7   98.69    5.63
   0   8  -7   97.73    5.78
   0  -8   7   88.49    5.39
   0   8  -7   91.39    6.00
   0   8  -7   91.16    6.09
   0   8  -7   76.00    8.17
   0  -8   7   90.11    5.92
   0   8  -6    4.98    2.69
   0   8  -6    4.73    2.31
   0   8  -6    3.17    2.83
   0   8  -6    6.29    4.36
   0  -8   6    2.56    2.56
   0   8  -6    0.70    2.98
   0  -8   6    4.29    2.42
   0  -8   6    5.62    2.87
   0   8  -6    2.37    2.54
   0   8  -6    4.22    2.29
   0   8  -6    4.58    2.79
   0   8  -6    4.30    1.71
   0  -8   6    3.97    2.06
   0   8  -5    4.43    2.79
   0  -8   5    0.93    2.13
   0   8  -5    0.94    2.61
   0   8  -5    0.95    1.80
   0  -8   5    0.95    2.69
   0   8  -5    2.33    1.69
   0  -8   5    2.91    1.80
   0   8  -5    1.17    2.19
   0   8  -5    0.12    2.04
   0  -8   5    2.48    2.37
   0   8  -5   -0.62    2.70
   0   8  -5    7.13    4.63
   0   8  -5    1.56    2.90
   0   8  -5    1.52    2.67
   0   8  -4  554.84   25.41
   0  -8   4  540.00   24.83
   0   8  -4  558.94   25.36
   0  -8   4  498.60   25.18
   0  -8   4  537.26   25.13
   0   8  -4  573.57   25.33
   0  -8   4  544.61   25.35
   0  -8   4  472.49   27.22
   0   8  -4  538.85   25.20
   0   8  -4  521.54   25.02
   0  -8   4  567.10   25.14
   0   8  -4  503.28   25.28
   0   8  -4  546.09   29.39
   0  -8   4  519.29   24.83
   0   8  -4  508.54   24.90
   0   8  -4  575.92   25.39
   0  -8   3    0.89    2.02
   0   8  -3   -0.12    1.99
   0   8  -3    1.81    1.90
   0  -8   3    2.86    2.40
   0   8  -3    0.13    2.65
   0   8  -3    2.70    1.92
   0  -8   3    0.09    1.54
   0  -8   3    0.77    3.07
   0  -8   3    1.59    1.39
   0  -8   3    2.45    2.05
   0   8  -3   -1.17    2.53
   0   8  -3    3.93    1.66
   0   8  -3   -0.38    2.57
   0  -8   3   -0.42    1.88
   0   8  -3   -1.06    4.43
   0  -8   3    1.15    2.43
   0  -8   2  155.14    8.23
   0  -8   2  164.38    8.32
   0  -8   2  163.38    8.84
   0   8  -2  177.83    8.91
   0   8  -2  164.71    8.75
   0   8  -2  175.76    8.97
   0   8  -2  161.32    8.65
   0  -8   2  182.06    8.65
   0  -8   2  164.48    8.55
   0  -8   2  158.93   11.10
   0  -8   2  154.55    8.60
   0   8  -2  151.52   12.31
   0  -8   2  172.05    8.96
   0  -8   2  172.65    8.94
   0   8  -2  178.13    8.86
   0   8  -1   28.32    2.83
   0   8  -1   28.13    3.09
   0  -8   1   23.45    2.58
   0  -8   1   30.04    2.61
   0   8  -1   30.88    2.81
   0  -8   1   28.42    3.11
   0   8  -1   27.15    2.96
   0  -8   1   31.63    2.91
   0   8  -1   29.95    3.05
   0  -8   1   28.70    3.06
   0  -8   1   32.68    2.71
   0   8  -1   27.67    3.20
   0  -8   0   80.69    4.75
   0   8   0   81.91    4.96
   0  -8   0   80.77    4.77
   0   8   0   86.68    5.13
   0   8   0   80.49    5.28
   0  -8   0   82.72    5.08
   0   8   0   84.75    5.10
   0   8   0   83.99    5.16
   0   8   0   77.69    5.36
   0  -8   0   84.45    5.16
   0   8   0   82.28    5.22
   0  -8   0   82.17    5.13
   0  -8  -1   55.34    3.41
   0  -8  -1   51.96    3.89
   0  -8  -1   57.84    3.96
   0   8   1   53.70    4.26
   0   8   1   46.55    4.04
   0   8   1   51.80    3.77
   0   8   1   54.67    5.67
   0  -8  -1   56.29    3.79
   0   8   1   54.95    3.75
   0  -8  -1   48.32    4.80
   0  -8  -1   53.99    3.69
   0   8   1   54.94    3.96
   0   8   1   47.75    6.56
   0   8   1   59.19    4.12
   0  -8  -1   57.68    3.95
   0   8   2   13.11    2.70
   0  -8  -2   18.93    2.69
   0   8   2   14.44    2.52
   0  -8  -2   15.82    2.26
   0   8   2   11.73    1.77
   0   8   2   13.48    3.72
   0  -8  -2   12.48    1.61
   0   8   2   13.75    4.65
   0  -8  -2   13.18    2.25
   0  -8  -2   15.28    2.12
   0  -8  -2   14.25    2.30
   0  -8  -2   14.12    2.42
   0   8   2    9.55    2.34
   0  -8  -2   12.78    2.05
   0   8   2   13.11    2.56
   0   8   2   13.47    2.02
   0   8   2   15.21    2.20
   0  -8  -3   54.70    3.99
   0   8   3   60.65    6.99
   0   8   3   55.24    6.14
   0   8   3   54.35    4.28
   0  -8  -3   56.80    3.90
   0  -8  -3   56.53    3.79
   0  -8  -3   60.37    3.97
   0   8   3   60.07    4.09
   0   8   3   56.75    4.24
   0  -8  -3   62.87    3.95
   0   8   3   64.58    4.29
   0  -8  -3   55.86    4.17
   0   8   3   54.76    3.44
   0  -8  -3   54.78    3.63
   0   8   3   53.95    3.69
   0  -8  -3   57.19    4.10
   0   8   4    9.31    4.20
   0  -8  -4    9.99    2.08
   0   8   4    7.00    1.79
   0  -8  -4    7.97    2.04
   0   8   4    8.23    2.40
   0   8   4   11.50    2.06
   0  -8  -4    6.41    1.46
   0  -8  -4    9.70    2.08
   0   8   4    7.58    2.13
   0   8   4    8.86    3.86
   0   8   4    7.34    1.52
   0  -8  -4    8.18    2.24
   0  -8  -4    8.04    1.94
   0   8   4    9.96    2.49
   0  -8  -4    7.77    2.17
   0  -8  -5   21.38    2.62
   0   8   5   19.27    2.62
   0  -8  -5   22.21    2.45
   0  -8  -5   20.10    2.51
   0  -8  -5   18.62    2.54
   0   8   5   22.35    2.47
   0   8   5   27.64    5.28
   0   8   5   22.28    2.89
   0   8   5   22.25    2.36
   0   8   5   26.68    5.23
   0   8   5   19.44    2.63
   0  -8  -5   19.71    2.69
   0  -8  -5   24.85    5.11
   0  -8  -5   19.02    2.24
   0  -8  -6   39.24    3.40
   0  -8  -6   42.53    3.49
   0  -8  -6   35.03    3.02
   0   8   6   43.87    3.30
   0  -8  -6   41.72    3.22
   0  -8  -6   41.65    3.24
   0   8   6   44.80    6.03
   0   8   6   40.82    3.25
   0  -8  -6   34.74    2.87
   0   8   6   43.40    3.44
   0   8   6   37.82    2.98
   0   8   6   41.15    3.78
   0   8   6   32.54    5.69
   0  -8  -6   34.05    5.44
   0  -8  -6   39.45    4.76
   0   8   6   37.90    3.59
   0  -8  -7  105.39    6.07
   0   8   7  112.50    6.37
   0  -8  -7  102.24    5.78
   0  -8  -7  113.88    9.48
   0  -8  -7  107.80    5.94
   0   8   7  106.02    6.13
   0   8   7  105.10    5.90
   0   8   7  114.64    6.02
   0   8   7   99.22    6.17
   0  -8  -7  107.64    8.20
   0   8   7   84.53    7.39
   0   8   7   99.68    6.20
   0  -8  -7  113.87    9.34
   0  -8  -7   99.50    5.57
   0   8   7  108.07    6.42
   0  -8  -7  118.15    6.24
   0   8   7  119.87   10.01
   0   8   7  100.53    8.57
   0   8   7   91.98    5.62
   0  -8  -7  107.13    6.04
   0  -8  -7  113.27    6.25
   0  -8  -8  697.15   33.21
   0   8   8  679.45   29.16
   0   8   8  570.84   28.84
   0   8   8  609.69   29.01
   0   8   8  633.13   33.63
   0   8   8  633.34   29.54
   0   8   8  623.82   29.49
   0   8   8  675.28   29.62
   0  -8  -8  657.17   29.38
   0  -8  -8  633.67   29.27
   0   8   8  623.15   29.25
   0  -8  -8  627.27   29.33
   0  -8  -8  644.06   33.59
   0  -8  -8  622.97   29.11
   0  -8  -8  633.05   29.29
   0  -8  -8  633.42   29.01
   0  -8  -8  639.84   32.11
   0   8   8  621.95   31.69
   0  -8  -9   19.14    5.24
   0  -8  -9   20.42    2.87
   0  -8  -9   15.89    5.04
   0   8   9   12.25    3.83
   0  -8  -9   18.39    2.93
   0   8   9   15.85    3.01
   0  -8  -9   20.03    2.86
   0  -8  -9   20.65    4.32
   0   8   9   24.57    5.71
   0   8   9   15.25    2.80
   0  -8  -9   18.20    2.07
   0   8   9   18.58    2.82
   0   8   9   16.44    2.41
   0  -8 -10   10.31    2.57
   0   8  10    6.46    1.80
   0   8  10    2.91    1.90
   0   8  10    0.43    3.36
   0  -8 -10    8.40    3.87
   0   8  10    4.57    2.64
   0  -8 -10    3.36    4.16
   0   8  10   11.50    5.14
   0   8  10    2.66    2.56
   0  -8 -10    0.95    4.05
   0  -8 -10    5.20    2.50
   0  -8 -10    7.20    2.75
   0   8  11   19.84    2.37
   0   8  11   35.43    3.54
   0   8  11   31.20    2.77
   0   8  11   31.28    3.66
   0   8  11   22.52    2.59
   0  -8 -11   30.17    3.42
   0   8  11   26.50    5.07
   0  -8 -11   28.05    3.30
   0  -8 -11   29.46    3.36
   0  -8 -11   22.18    5.39
   0  -8 -11   27.18    5.68
   0  -8 -11   30.28    5.17
   0   8  12  348.48   17.18
   0  -8 -12  333.89   21.22
   0  -8 -12  364.25   17.44
   0  -8 -12  378.44   17.41
   0  -8 -12  365.43   17.18
   0   8  12  323.23   20.23
   0  -8 -12  347.69   17.29
   0   8  12  360.58   17.45
   0   8  12  365.73   17.61
   0   8  13   11.58    5.05
   0  -8 -13   11.72    4.60
   0   8  13   10.20    2.64
   0   8  13   12.26    2.86
   0  -8 -13    6.93    2.37
   0  -8 -13    5.77    1.81
   0   8  13   10.40    3.87
   0   8  13    9.89    2.54
   0  -8 -13    8.27    2.79
   0   8  13    9.64    2.34
   0  -8 -13   10.10    2.88
   0   8  14   56.37    7.30
   0   8  14   53.05    4.22
   0  -8 -14   52.62    3.54
   0   8  14   53.29    3.98
   0   8  14   52.44    3.94
   0  -8 -14   55.59    4.20
   0  -8 -14   56.49    4.00
   0   8  14   53.62    4.55
   0   8  14   52.88    4.41
   0  -8 -15    2.91    2.39
   0   8  15    4.75    2.15
   0  -8 -15    1.89    2.93
   0   8  15    5.02    2.89
   0   8  15   -1.57    4.42
   0   8  15    8.26    2.58
   0  -8 -15    4.36    2.25
   0  -8 -15    4.28    1.67
   0  -8 -16    2.84    2.08
   0   8  16    1.05    2.47
   0   8  16    3.12    2.37
   0   8  16    4.56    2.30
   0   8  16    1.66    1.98
   0  -8 -16    1.86    2.78
   0  -8 -16    1.84    2.09
   0   8  17   24.60    2.86
   0  -8 -17   30.32    3.20
   0   8  17   24.22    2.56
   0  -8 -17   26.35    2.57
   0   8  17   29.76    3.03
   0  -8 -17   25.14    2.49
   0   8  17   26.99    2.73
   0  -8 -17   28.60    3.22
   0  -8 -18   86.21    4.58
   0   8  18   70.19    4.14
   0  -8 -18   80.63    4.53
   0  -8 -18   71.29    4.09
   0   8  18   76.55    4.40
   0   8  18   74.78    4.19
   0   8  18   77.97    4.39
   0   8  19    1.26    1.18
   0  -8 -19    1.39    1.59
   0  -8 -19    1.58    1.22
   0  -8 -19    1.65    1.71
   0  -8 -19    1.70    1.23
   0   8  19    1.58    1.23
   0   8  19    1.44    1.50
   0   8  19    1.73    1.42
   0  -8 -20   46.79    2.64
   0   8  20   50.10    2.62
   0   8  20   39.31    2.42
   0   8  20   36.40    2.33
   0   9 -12    4.21    1.07
   0  -9  12    8.15    1.02
   0  -9  12   14.14    1.35
   0  -9  12   11.01    1.40
   0   9 -12    8.14    1.43
   0  -9  12    9.67    1.04
   0  -9  11    3.62    1.29
   0  -9  11    6.10    1.57
   0   9 -11    3.14    0.99
   0  -9  11    4.49    1.35
   0   9 -11    4.21    1.42
   0  -9  10    6.49    1.63
   0  -9  10    4.78    1.26
   0  -9  10    8.23    1.98
   0   9 -10    6.87    1.41
   0  -9  10    7.00    1.79
   0   9 -10    3.99    1.41
   0  -9   9   47.88    3.58
   0   9  -9   42.55    3.21
   0  -9   9   55.89    3.62
   0   9  -9   52.19    3.93
   0   9  -9   43.91    3.25
   0  -9   9   46.47    3.35
   0   9  -9   58.24    3.97
   0  -9   8    3.65    2.20
   0   9  -8    2.64    2.60
   0   9  -8    7.18    2.68
   0  -9   8    5.09    1.82
   0   9  -8    4.44    2.06
   0   9  -8    3.29    1.80
   0   9  -8    4.29    1.88
   0  -9   8    6.87    2.42
   0  -9   8    4.94    1.89
   0  -9   8    3.31    2.54
   0  -9   7    0.29    2.00
   0   9  -7    2.04    2.00
   0  -9   7    1.88    2.59
   0   9  -7    2.89    2.29
   0  -9   7    0.60    2.68
   0  -9   7   -0.57    1.93
   0   9  -7    1.07    2.19
   0   9  -7    0.44    2.35
   0  -9   7    2.06    2.20
   0   9  -7    5.01    2.73
   0  -9   7    3.12    1.38
   0   9  -7    3.47    2.83
   0  -9   6    8.76    2.95
   0   9  -6   12.20    2.65
   0  -9   6   10.25    1.87
   0  -9   6    7.63    2.37
   0   9  -6   10.89    3.03
   0   9  -6   10.11    3.05
   0   9  -6    7.61    2.64
   0  -9   6   10.09    2.26
   0   9  -6    8.08    2.59
   0  -9   6    8.21    2.49
   0   9  -6    9.19    2.26
   0   9  -5  448.95   20.13
   0   9  -5  447.84   20.09
   0  -9   5  413.26   20.12
   0   9  -5  464.54   20.19
   0  -9   5  396.14   19.69
   0  -9   5  425.54   19.90
   0   9  -5  368.48   23.39
   0   9  -5  374.95   19.57
   0  -9   5  410.60   19.62
   0   9  -5  417.18   19.93
   0   9  -5  428.24   20.19
   0   9  -5  427.11   20.18
   0   9  -4    2.64    2.89
   0  -9   4    6.24    2.12
   0   9  -4    6.84    4.84
   0   9  -4    3.09    1.89
   0  -9   4    5.02    2.30
   0   9  -4    1.34    2.72
   0   9  -4    6.30    2.24
   0  -9   4    3.02    2.04
   0   9  -4    1.19    2.87
   0  -9   4    6.26    2.86
   0  -9   4    4.04    2.10
   0   9  -4    3.48    2.79
   0   9  -4    3.22    2.80
   0   9  -4    6.30    2.18
   0  -9   4    5.02    2.77
   0   9  -3  252.64   12.43
   0  -9   3  235.69   11.80
   0  -9   3  225.77   11.89
   0   9  -3  251.65   12.29
   0   9  -3  224.33   11.91
   0   9  -3  246.22   12.34
   0  -9   3  243.84   11.88
   0   9  -3  240.53   12.05
   0   9  -3  245.97   12.28
   0  -9   3  246.44   12.33
   0  -9   3  247.89   12.33
   0   9  -3  211.75   15.85
   0  -9   2   42.52    3.97
   0  -9   2   41.76    3.26
   0   9  -2   46.18    3.65
   0   9  -2   47.29    7.20
   0   9  -2   36.36    3.32
   0   9  -2   46.52    4.07
   0   9  -2   49.30    3.67
   0  -9   2   46.70    4.10
   0  -9   2   46.16    3.51
   0  -9   2   44.72    3.43
   0  -9   2   43.36    3.68
   0   9  -2   41.65    3.83
   0   9  -1    2.84    5.33
   0   9  -1    3.50    2.13
   0  -9   1   -0.69    2.25
   0  -9   1    1.14    1.71
   0   9  -1    1.52    2.26
   0  -9   1    0.19    1.74
   0   9  -1   -0.41    2.82
   0  -9   1    0.38    2.52
   0   9  -1    1.31    1.97
   0  -9   1    0.78    1.96
   0   9  -1   -0.12    2.35
   0  -9   1    0.37    2.58
   0   9   0  201.75   10.69
   0   9   0  205.21   10.23
   0  -9   0  185.48    9.81
   0   9   0  201.33   10.36
   0  -9   0  194.18   10.33
   0  -9   0  194.38    9.96
   0   9   0  202.58   10.21
   0  -9   0  184.71   10.20
   0  -9   0  207.22   10.36
   0  -9   0  192.51   10.34
   0   9   0  220.75   10.60
   0   9   0  206.87   10.36
   0  -9  -1  163.05    8.80
   0  -9  -1  158.38    8.52
   0   9   1  192.39    9.52
   0   9   1  184.31    9.37
   0   9   1  173.97    9.28
   0   9   1  167.75    8.88
   0   9   1  178.20    9.32
   0   9   1  174.84    9.04
   0  -9  -1  184.86    9.20
   0  -9  -1  175.10    9.17
   0  -9  -1  164.62    9.06
   0   9   1  175.79   13.28
   0   9   2   97.86    5.75
   0   9   2   75.04    4.93
   0  -9  -2   85.40    5.36
   0  -9  -2   86.75    5.30
   0   9   2   86.59    5.54
   0   9   2   84.31    5.73
   0   9   2   83.19    5.04
   0  -9  -2   81.01    5.35
   0   9   2   81.02    8.67
   0  -9  -2   73.63    8.01
   0   9   2   89.38    5.57
   0  -9  -2   84.59    5.06
   0  -9  -3  438.68   20.95
   0  -9  -3  436.08   21.41
   0  -9  -3  449.35   21.12
   0   9   3  419.15   21.02
   0   9   3  434.41   21.41
   0   9   3  481.38   25.61
   0  -9  -3  448.93   21.21
   0  -9  -3  441.69   21.21
   0   9   3  410.18   23.82
   0   9   3  473.74   21.46
   0  -9  -3  439.96   21.10
   0  -9  -3  443.49   24.75
   0   9   3  463.87   21.30
   0   9   3  482.01   21.40
   0   9   4    7.45    1.79
   0   9   4    6.68    2.74
   0  -9  -4    6.40    2.30
   0   9   4    6.30    4.96
   0   9   4    6.27    2.85
   0   9   4    8.66    2.12
   0  -9  -4    5.50    2.11
   0  -9  -4    6.35    2.53
   0   9   4    7.92    2.43
   0   9   4    7.84    3.80
   0  -9  -4    9.62    2.63
   0   9   5   31.18    3.08
   0   9   5   34.36    5.73
   0  -9  -5   30.61    3.29
   0   9   5   35.03    6.13
   0  -9  -5   31.62    2.99
   0  -9  -5   27.70    3.14
   0   9   5   25.42    2.79
   0   9   5   28.69    3.05
   0  -9  -5   31.19    3.08
   0  -9  -5   27.33    2.81
   0   9   5   31.07    3.32
   0  -9  -6   16.95    2.84
   0  -9  -6   16.17    2.51
   0   9   6   15.59    2.46
   0  -9  -6   17.57    2.67
   0   9   6   20.54    5.30
   0   9   6   12.36    3.02
   0   9   6   18.59    4.97
   0  -9  -6   16.84    2.57
   0   9   6   15.22    2.61
   0  -9  -6   18.03    2.49
   0  -9  -6   15.66    4.94
   0  -9  -6   18.19    2.81
   0   9   6   17.24    2.62
   0   9   6   18.08    2.84
   0  -9  -7  235.05   12.01
   0  -9  -7  231.56   11.99
   0   9   7  236.94   11.89
   0  -9  -7  236.93   11.99
   0  -9  -7  244.00   12.20
   0  -9  -7  252.69   12.26
   0  -9  -7  251.30   12.10
   0   9   7  236.42   12.25
   0   9   7  234.20   12.12
   0  -9  -7  229.31   11.82
   0  -9  -7  226.47   15.37
   0   9   7  256.81   12.06
   0   9   7  240.43   15.94
   0   9   7  253.21   12.53
   0   9   8    9.13    2.67
   0  -9  -8    9.77    2.57
   0   9   8   10.53    2.28
   0   9   8    7.51    2.93
   0   9   8   10.75    2.61
   0  -9  -8    8.39    4.56
   0   9   8    6.66    5.38
   0   9   8    8.29    2.29
   0  -9  -8   10.69    2.78
   0  -9  -8   10.11    2.10
   0  -9  -8   10.15    2.72
   0  -9  -9    5.93    2.71
   0   9   9    7.62    2.53
   0   9   9    6.39    2.94
   0  -9  -9    1.48    4.47
   0   9   9    8.30    2.63
   0   9   9    4.52    4.36
   0  -9  -9    8.44    2.80
   0  -9  -9    7.56    3.17
   0  -9  -9    6.29    2.40
   0  -9 -10   21.40    2.96
   0  -9 -10   23.59    3.16
   0   9  10   21.53    3.29
   0   9  10   19.18    3.17
   0   9  10   17.82    2.68
   0  -9 -10   23.05    5.38
   0  -9 -10   18.78    3.96
   0   9  10   21.08    3.14
   0  -9 -10   26.02    3.34
   0   9  10   21.71    5.91
   0  -9 -11   37.59    6.06
   0  -9 -11   40.67    3.17
   0  -9 -11   40.68    3.76
   0  -9 -11   45.89    6.50
   0   9  11   44.35    6.87
   0   9  11   39.24    3.89
   0  -9 -11   34.28    3.70
   0   9  11   40.48    3.79
   0  -9 -11   40.77    3.86
   0   9  11   37.64    3.28
   0  -9 -11   40.16    3.78
   0  -9 -12  145.58    7.91
   0   9  12  138.82    8.01
   0  -9 -12  142.70    7.42
   0   9  12  146.48    7.90
   0   9  12  137.73    7.65
   0  -9 -12  148.61    7.90
   0  -9 -12  140.81    7.99
   0  -9 -12  137.17    7.85
   0   9  12  127.21   11.22
   0   9  13   48.86    4.13
   0  -9 -13   47.70    3.92
   0   9  13   45.75    4.12
   0  -9 -13   47.52    4.04
   0  -9 -13   48.85    3.44
   0   9  13   44.97    3.68
   0   9  13   45.45    3.86
   0   9  14   70.25    4.51
   0   9  14   70.95    4.46
   0  -9 -14   65.41    4.57
   0  -9 -14   65.70    4.19
   0  -9 -14   73.15    4.79
   0  -9 -15   31.63    2.85
   0   9  15   40.53    3.18
   0  -9 -15   44.83    3.62
   0  -9 -15   38.09    3.21
   0  -9 -16    4.02    2.31
   0  -9 -16    1.11    1.55
   0   9  16    3.20    2.15
   0   9  16    2.47    1.82
   0   9  16    5.54    2.04
   0  -9 -16    4.00    1.94
   0   9  17    9.25    2.00
   0   9  17    7.35    1.76
   0   9  17    7.84    1.79
   0  -9 -17    7.48    2.17
   0  -9 -18  140.08    5.78
   0   9  18  128.62    5.55
   0   9  18  125.08    5.51
   0   9  18  125.64    5.65
   0   9  19    2.77    1.02
   0   9  19    3.83    0.97
   0  -9 -19    3.05    1.22
   0   9  19    3.44    0.83
   0 -10  10    3.05    0.83
   0 -10  10    4.24    0.95
   0  10  -9    2.64    0.97
   0 -10   9   -0.05    1.11
   0 -10   9    0.27    1.36
   0 -10   9    0.94    1.43
   0  10  -9   -1.51    1.53
   0 -10   8    5.30    1.33
   0  10  -8    6.44    1.55
   0 -10   8    7.36    1.50
   0 -10   8    5.53    1.72
   0  10  -8    5.20    1.91
   0 -10   8    6.37    1.93
   0 -10   7    3.59    1.53
   0 -10   7    5.14    1.62
   0 -10   7    5.04    2.06
   0  10  -7    7.43    1.86
   0  10  -7    5.01    1.32
   0 -10   7    6.11    1.60
   0 -10   7    5.10    2.14
   0  10  -7    3.76    1.68
   0  10  -7    4.78    2.08
   0  10  -6    7.10    2.40
   0  10  -6    2.11    1.50
   0  10  -6    2.93    1.91
   0 -10   6    5.89    1.85
   0 -10   6    6.20    2.40
   0  10  -6    7.97    2.25
   0 -10   6    3.58    1.81
   0  10  -6    6.28    1.57
   0  10  -6    6.60    2.09
   0 -10   6    7.38    1.90
   0  10  -5   33.96    2.87
   0  10  -5   39.52    3.37
   0 -10   5   37.00    2.69
   0  10  -5   45.98    3.60
   0  10  -5   40.51    3.34
   0 -10   5   44.17    3.63
   0  10  -5   36.46    3.49
   0 -10   5   36.24    3.15
   0 -10   5   36.77    3.13
   0 -10   5   37.22    2.96
   0  10  -4   25.01    3.07
   0  10  -4   30.12    3.40
   0  10  -4   18.68    2.42
   0 -10   4   26.58    3.24
   0  10  -4   27.29    2.58
   0 -10   4   23.42    2.49
   0  10  -4   27.84    3.37
   0 -10   4   23.03    2.46
   0 -10   4   27.05    3.27
   0  10  -4   29.15    3.06
   0 -10   4   31.33    2.97
   0  10  -3    0.31    1.75
   0  10  -3    2.17    2.51
   0 -10   3    4.00    2.73
   0  10  -3    0.31    1.79
   0  10  -3    2.95    2.39
   0 -10   3   -0.99    2.28
   0 -10   3    0.81    2.76
   0  10  -3   -0.24    2.97
   0 -10   3    1.84    1.88
   0 -10   3    0.34    1.75
   0  10  -2   23.73    3.03
   0  10  -2   22.43    2.38
   0  10  -2   26.73    2.89
   0  10  -2   26.79    3.10
   0 -10   2   31.09    3.39
   0  10  -2   23.77    5.66
   0 -10   2   30.99    2.97
   0 -10   2   27.31    3.27
   0  10  -2   28.26    2.78
   0  10  -2   30.55    3.37
   0 -10   2   25.49    3.37
   0  10  -1  688.71   37.26
   0 -10   1  694.99   32.98
   0  10  -1  725.15   33.06
   0  10  -1  730.42   32.96
   0 -10   1  695.03   32.86
   0  10  -1  744.86   33.23
   0 -10   1  739.35   33.07
   0  10  -1  686.68   32.73
   0  10  -1  771.37   32.93
   0  10  -1  707.68   32.86
   0 -10   1  686.84   32.98
   0 -10   1  651.01   35.87
   0  10  -1  684.43   33.05
   0 -10   0   99.83    5.88
   0 -10   0  103.19    6.47
   0 -10   0  112.36    6.58
   0  10   0  112.46    6.48
   0  10   0  121.00    6.92
   0 -10   0  106.88    6.45
   0  10   0  110.71    6.31
   0 -10   0  102.79    6.27
   0  10   0  115.77    6.77
   0  10   0  113.00    6.22
   0 -10   0  101.61    8.94
   0 -10  -1  290.51   14.78
   0  10   1  334.16   15.43
   0 -10  -1  311.41   15.17
   0  10   1  298.37   19.35
   0  10   1  310.58   15.33
   0  10   1  315.32   15.24
   0  10   1  311.16   14.91
   0  10   1  326.79   15.50
   0 -10  -1  297.04   18.39
   0 -10  -1  306.86   15.20
   0 -10  -1  308.40   15.19
   0 -10  -2  176.64   12.84
   0  10   2  195.16   10.17
   0  10   2  190.69   10.09
   0  10   2  189.30   10.15
   0  10   2  178.52   13.69
   0 -10  -2  186.13    9.92
   0  10   2  213.77   10.35
   0  10   2  184.78    9.48
   0 -10  -2  201.19   10.00
   0 -10  -2  182.28    9.53
   0 -10  -3   12.73    4.76
   0  10   3   13.77    3.05
   0 -10  -3   14.51    2.03
   0  10   3   17.38    2.97
   0  10   3   23.67    5.66
   0  10   3   15.07    3.09
   0  10   3   11.38    2.05
   0 -10  -3   18.04    2.98
   0 -10  -3   15.53    2.39
   0 -10  -3   16.45    2.73
   0  10   3   16.27    3.10
   0 -10  -4   67.78    4.29
   0 -10  -4   74.14    5.07
   0 -10  -4   71.89    4.48
   0  10   4   77.06    5.17
   0 -10  -4   72.81    4.96
   0  10   4   86.35    8.32
   0  10   4   75.85    5.09
   0 -10  -4   74.06    7.84
   0 -10  -4   71.78    4.77
   0  10   4   61.31    4.43
   0  10   4   70.48    4.87
   0  10   5    5.17    4.68
   0  10   5    7.58    2.94
   0  10   5    7.24    2.65
   0  10   5    6.36    2.52
   0 -10  -5    6.77    2.15
   0 -10  -5    0.55    2.27
   0  10   5    1.39    1.98
   0 -10  -5    5.83    2.76
   0 -10  -5    1.96    1.86
   0 -10  -5    1.02    2.18
   0  10   5    8.03    3.54
   0  10   6    6.33    1.87
   0 -10  -6    5.39    2.14
   0 -10  -6    9.72    2.26
   0 -10  -6    9.05    2.84
   0 -10  -6    4.09    2.02
   0 -10  -6    5.64    2.46
   0  10   6    4.75    3.96
   0  10   6    7.30    2.55
   0  10   6    7.13    2.41
   0  10   6    6.05    2.32
   0  10   7   17.23    2.76
   0  10   7   19.86    4.64
   0 -10  -7   13.75    2.38
   0  10   7   12.69    2.45
   0 -10  -7   16.40    2.41
   0  10   7   12.45    2.55
   0 -10  -7   20.68    5.07
   0  10   7   13.92    2.36
   0 -10  -7   16.67    2.81
   0 -10  -7   17.63    3.07
   0  10   8    9.24    2.28
   0  10   8    1.02    4.02
   0  10   8    4.68    2.28
   0  10   8    5.82    2.48
   0 -10  -8    4.63    2.06
   0 -10  -8    7.10    2.51
   0 -10  -8    3.41    3.92
   0 -10  -8    2.99    2.76
   0  10   8    4.89    2.93
   0 -10  -9   -0.45    2.42
   0  10   9    2.43    2.14
   0  10   9    2.57    3.75
   0  10   9   -0.12    2.26
   0 -10  -9    1.56    2.19
   0  10   9    4.29    2.45
   0  10   9    2.03    2.86
   0 -10  -9    1.17    2.58
   0 -10  -9   -7.65    4.64
   0 -10 -10   19.28    3.19
   0  10  10   14.82    2.55
   0  10  10   18.71    3.16
   0  10  10   23.06    3.01
   0 -10 -10   21.07    2.77
   0 -10 -10   20.77    3.10
   0  10  10   20.59    2.80
   0 -10 -10   23.42    3.11
   0  10  10   21.50    4.96
   0  10  11   40.98    3.69
   0  10  11   37.54    3.15
   0 -10 -11   43.69    3.71
   0 -10 -11   38.05    3.65
   0  10  11   47.36    3.80
   0  10  11   42.56    3.56
   0 -10 -11   33.27    3.62
   0 -10 -11   42.42    3.46
   0  10  11   38.66    2.90
   0  10  12  116.11    6.57
   0  10  12  115.69    6.58
   0 -10 -12  132.86    7.14
   0  10  12  147.17    7.31
   0 -10 -12  123.15    6.98
   0 -10 -12  130.69    7.15
   0  10  12  146.18    7.26
   0  10  12  135.70    7.15
   0 -10 -12  125.82    7.13
   0 -10 -13  135.96    7.23
   0  10  13  145.81    7.34
   0 -10 -13  135.26    7.25
   0 -10 -13  143.70    7.44
   0  10  13  133.28    7.31
   0  10  13  126.01    6.89
   0 -10 -14   75.33    4.66
   0  10  14   83.92    4.91
   0 -10 -14   88.53    4.93
   0 -10 -14   80.31    4.79
   0  10  14   72.06    4.36
   0  10  15    2.35    1.84
   0  10  15    3.31    1.42
   0 -10 -15    3.53    1.70
   0  10  15    4.05    1.30
   0  10  15    1.12    1.78
   0 -10 -15    4.06    1.90
   0  10  16   10.03    1.34
   0 -10 -16   12.89    1.87
   0 -10 -16   12.26    1.60
   0  10  16   10.35    1.74
   0 -10 -17  140.89    5.81
   0  10  17  105.48    5.39
   0  10  17  134.07    5.77
   0  10  18   18.57    1.38
   0 -10 -18   17.08    1.46
   0  10  18   19.17    1.47
   0  11  -8    6.07    0.95
   0 -11   8    8.53    0.94
   0 -11   7    1.55    1.20
   0  11  -7    0.08    0.92
   0  11  -7    1.74    1.13
   0  11  -7    1.45    1.13
   0 -11   6    4.00    1.52
   0 -11   6    4.21    1.14
   0  11  -6    4.95    1.44
   0  11  -6    4.29    1.40
   0  11  -6    3.89    1.44
   0 -11   5   -0.80    1.65
   0  11  -5    1.66    1.54
   0 -11   5    1.18    1.42
   0 -11   5    0.07    1.69
   0 -11   5    1.48    1.39
   0  11  -5    0.36    1.57
   0  11  -5    1.92    1.61
   0 -11   4    2.33    1.84
   0 -11   4    0.81    1.75
   0  11  -4    1.00    1.88
   0 -11   4    1.07    1.60
   0  11  -4    0.48    1.65
   0  11  -4    2.11    1.64
   0 -11   4    3.09    1.66
   0  11  -4    1.36    1.92
   0 -11   3  136.85    7.04
   0 -11   3  137.88    6.91
   0  11  -3  137.89    6.98
   0  11  -3  146.11    7.17
   0 -11   3  129.55    6.98
   0  11  -3  109.83    6.55
   0  11  -3  125.22    6.80
   0 -11   3  134.68    6.60
   0 -11   3  134.03    6.88
   0  11  -2    4.54    2.07
   0 -11   2    7.00    2.38
   0 -11   2    7.81    2.16
   0  11  -2    3.58    1.76
   0  11  -2    7.15    1.91
   0 -11   2    8.09    2.08
   0 -11   2    5.69    1.77
   0  11  -1    1.11    1.73
   0 -11   1    3.07    1.86
   0 -11   1   -0.67    2.14
   0  11  -1    0.40    1.92
   0 -11   1    4.07    2.30
   0  11  -1    0.42    2.49
   0  11   0  330.48   15.93
   0 -11   0  331.61   15.84
   0  11   0  345.79   16.04
   0  11   0  306.90   15.51
   0 -11   0  343.84   15.89
   0  11   0  361.95   16.11
   0  11   0  310.68   15.46
   0 -11   0  329.40   15.70
   0 -11  -1  145.68    7.94
   0  11   1  140.32    7.87
   0  11   1  138.27    8.16
   0  11   1  171.53    8.47
   0 -11  -1  160.12    8.10
   0  11   1  164.07    8.31
   0  11   1  151.02    8.11
   0  11   2  184.51    9.82
   0 -11  -2  180.73    9.23
   0  11   2  205.49    9.77
   0 -11  -2  189.37    9.56
   0  11   2  179.58    9.56
   0 -11  -2  175.97    9.47
   0  11   2  203.38    9.92
   0  11   2  176.25    9.52
   0 -11  -3  144.46    7.85
   0  11   3  159.46    8.03
   0 -11  -3  146.85    7.74
   0  11   3  161.77    8.00
   0 -11  -3  142.72    7.54
   0  11   3  128.74    7.83
   0  11   3  135.32    7.72
   0  11   4   45.30    3.77
   0 -11  -4   46.03    3.84
   0  11   4   32.55    3.85
   0 -11  -4   42.50    3.41
   0 -11  -4   43.76    3.33
   0  11   4   43.05    3.87
   0  11   4   49.40    3.73
   0 -11  -4   42.55    3.61
   0  11   5    4.21    2.40
   0  11   5    1.67    2.25
   0  11   5    6.88    2.80
   0 -11  -5    5.05    2.09
   0  11   5    3.78    1.67
   0  11   5    0.52    2.50
   0 -11  -5    5.91    2.18
   0  11   6  246.87   12.04
   0 -11  -6  206.47   11.17
   0 -11  -6  261.67   11.66
   0  11   6  216.29   11.45
   0  11   6  271.25   12.08
   0 -11  -6  242.44   11.48
   0 -11  -7    3.35    2.16
   0  11   7   -0.58    1.91
   0  11   7    5.20    2.53
   0 -11  -7    2.32    2.50
   0 -11  -7    4.94    1.65
   0 -11  -8   14.63    2.45
   0  11   8   14.22    2.94
   0  11   8   12.82    2.41
   0  11   8   12.38    1.78
   0 -11  -8    9.90    2.59
   0  11   8   13.84    2.33
   0 -11  -8   14.02    1.96
   0 -11  -9  103.93    5.86
   0  11   9   92.21    5.48
   0  11   9   96.03    5.88
   0  11   9  110.07    6.24
   0 -11  -9  117.19    6.08
   0 -11  -9   99.94    5.56
   0 -11  -9  100.17    6.00
   0  11   9  110.13    5.88
   0  11  10   11.01    2.56
   0  11  10   12.94    1.92
   0  11  10   14.21    2.23
   0 -11 -10    8.76    2.45
   0 -11 -10    8.52    2.27
   0 -11 -10    7.85    1.87
   0 -11 -10    6.87    2.52
   0  11  10    9.41    2.03
   0 -11 -11   48.93    3.86
   0 -11 -11   55.20    3.80
   0  11  11   52.00    3.57
   0 -11 -11   62.91    3.97
   0  11  11   70.08    4.13
   0 -11 -11   62.86    3.64
   0  11  11   48.79    3.46
   0 -11 -12   50.64    3.47
   0  11  12   56.42    3.56
   0 -11 -12   51.88    3.22
   0 -11 -12   52.99    3.47
   0  11  12   40.77    2.81
   0  11  12   45.24    3.21
   0 -11 -13    4.82    1.72
   0 -11 -13    3.23    1.54
   0  11  13    4.36    1.59
   0  11  13    3.12    1.58
   0 -11 -13    6.79    1.86
   0  11  14    7.73    1.50
   0 -11 -14    6.92    1.56
   0 -11 -14    7.65    1.46
   0 -11 -14    9.22    1.76
   0  11  14    7.72    1.32
   0 -11 -15   13.53    1.43
   0  11  15   18.10    1.56
   0 -11 -15   20.22    1.58
   0 -11 -15   18.96    1.78
   0  11  15   12.24    1.20
   0  11  16   62.95    2.82
   0 -11 -16   61.05    2.89
   0  11  16   61.35    2.76
   0 -11 -16   56.28    2.68
   0 -12   5   44.44    2.41
   0  12  -4    7.06    1.17
   0 -12   4    6.88    1.10
   0  12  -3   14.98    1.63
   0  12  -3   21.85    1.59
   0  12  -2    2.06    1.21
   0 -12   2    3.86    1.26
   0  12  -2    1.43    0.83
   0 -12   2    1.89    1.40
   0 -12   1   12.11    1.73
   0 -12   1   15.40    1.79
   0  12  -1    7.06    1.44
   0 -12   1   12.19    1.39
   0  12  -1    8.50    1.75
   0 -12   1   12.62    1.69
   0 -12   0    8.67    1.74
   0  12   0    8.42    1.89
   0  12   0    9.47    2.07
   0 -12   0    8.95    1.52
   0 -12   0    9.93    1.79
   0  12   0    7.66    1.62
   0  12   1   98.17    5.46
   0 -12  -1   98.60    5.38
   0  12   1  106.37    5.74
   0  12   1  113.66    5.69
   0  12   1   92.97    5.48
   0 -12  -1  100.07    5.53
   0 -12  -1  107.30    5.51
   0 -12  -1  101.10    5.45
   0  12   2   12.69    1.94
   0  12   2   15.21    2.18
   0 -12  -2   17.88    2.01
   0  12   2   14.38    1.79
   0 -12  -2   14.36    1.94
   0 -12  -2   18.32    2.04
   0  12   2   15.61    2.22
   0  12   3    1.99    1.60
   0 -12  -3    6.21    1.67
   0  12   3    2.47    1.63
   0  12   3    5.62    1.92
   0 -12  -3    6.00    1.85
   0 -12  -3    6.48    1.66
   0  12   4   94.88    5.40
   0 -12  -4   99.52    5.33
   0  12   4   97.73    5.52
   0 -12  -4  112.38    5.63
   0  12   5   97.25    5.58
   0  12   5  112.28    5.90
   0  12   5  109.65    6.01
   0 -12  -5  101.71    5.44
   0 -12  -5  116.95    5.89
   0 -12  -6    9.69    1.56
   0  12   6    9.21    2.10
   0  12   6   11.19    2.15
   0  12   6    9.68    1.65
   0 -12  -6   10.00    1.58
   0 -12  -7   77.10    4.25
   0 -12  -7   72.37    3.85
   0  12   7   81.64    4.39
   0 -12  -8    3.66    1.91
   0  12   8    1.40    1.10
   0  12   8    2.59    1.67
   0 -12  -8    2.92    1.40
   0 -12  -8    3.47    1.86
   0  12   9    0.27    1.13
   0  12   9   -1.64    1.46
   0 -12  -9    2.82    1.35
   0  12   9    0.80    1.75
   0 -12  -9    1.14    1.77
   0 -12  -9    1.50    1.66
   0  12  10   30.61    2.47
   0  12  10   24.26    1.95
   0 -12 -10   25.29    2.29
   0  12  10   23.33    1.97
   0 -12 -10   27.63    2.14
   0  12  11   15.52    1.52
   0 -12 -11   19.28    1.63
   0 -12 -11   16.71    1.84
   0  12  11   12.81    1.29
   0 -12 -12    5.16    1.23
   0 -12 -12    7.27    1.32
   0  12  12    6.60    1.08
   0  12  12    7.28    1.22
   0 -12 -13    2.76    0.92
   0 -12 -13    3.05    0.96
   0  12  13    2.39    0.83
   0  12  13    3.38    0.80
   0 -12 -14    2.86    0.80
   0 -13  -1   47.89    2.07
   0  13   1   21.70    1.95
   0  13   2    3.14    0.87
   0 -13  -2    6.47    1.04
   0 -13  -3   15.54    1.22
   0  13   3   15.24    1.41
   0  13   4  107.46    5.73
   0 -13  -4  121.79    5.64
   0  13   5   17.40    1.51
   0  13   5   17.02    1.55
   0  13   5   12.40    1.17
   0 -13  -5   13.48    1.38
   0 -13  -5   18.18    1.58
   0  13   6  136.38    6.29
   0 -13  -6  141.27    6.27
   0  13   7   20.31    1.68
   0 -13  -7   26.86    1.81
   0  13   8   21.52    1.59
   0  13   8   21.73    1.62
   0 -13  -9   47.80    2.59
  -1  13   6    2.22    0.77
   1 -13  -5   36.02    2.03
  -1  13   5   32.19    2.05
  -1  13   4   15.03    1.52
   1 -13  -4   32.96    1.62
  -1  13   3   54.51    3.72
  -1  13   3  104.49    3.90
   1 -12 -12    3.18    0.99
   1 -12 -12    3.33    1.09
  -1  12  12    2.28    0.84
  -1  12  12    2.85    0.87
  -1  12  11  131.66    6.39
   1 -12 -11  132.74    6.54
   1 -12 -10   -0.28    1.45
  -1  12  10    0.60    0.89
  -1  12  10    0.12    1.34
   1 -12  -9   35.43    2.48
  -1  12   9   52.10    3.04
   1 -12  -9   46.07    2.93
  -1  12   9   38.61    2.64
   1 -12  -8   26.81    2.38
  -1  12   8   25.49    2.26
   1 -12  -7   -0.07    1.77
   1 -12  -7    0.50    1.13
   1 -12  -7    1.45    1.56
  -1  12   7    2.14    1.60
  -1  12   6   88.37    4.60
   1 -12  -6   81.35    4.41
  -1  12   6   70.48    4.48
   1 -12  -6   77.66    4.11
  -1  12   6   64.27    4.14
  -1  12   5   13.05    1.70
   1 -12  -5   12.02    1.92
  -1  12   5   12.60    2.02
  -1  12   5   11.71    2.07
  -1  12   4   86.67    4.91
   1 -12  -4   95.49    4.97
  -1  12   4   91.12    5.04
  -1  12   4   88.19    5.14
   1 -12  -3   59.14    3.57
   1 -12  -3   57.09    3.61
  -1  12   3   60.95    3.68
  -1  12   3   61.91    3.68
   1 -12  -3   64.53    3.70
  -1  12   3   60.66    3.68
  -1  12   2    3.84    1.84
   1 -12  -2    3.03    1.34
   1 -12  -2    4.09    1.37
   1 -12  -2    1.99    1.62
  -1  12   2    0.60    1.60
  -1  12   2    3.04    1.65
  -1  12   2    1.71    1.34
  -1  12   2    1.22    1.47
  -1  12   1    7.48    1.90
   1 -12  -1    9.50    1.75
  -1  12   1   10.31    1.78
   1 -12  -1    7.83    1.54
  -1  12   1    6.48    1.65
   1 -12  -1    8.18    1.37
   1 -12   0   32.76    2.49
  -1  12   0   37.63    2.76
  -1  12   0   41.40    2.68
   1 -12   0   34.20    2.49
  -1  12   0   27.54    2.41
  -1  12  -1  110.50    5.43
   1 -12   1  104.32    5.37
  -1  12  -2   15.59    1.75
   1 -12   2   17.56    1.69
  -1  12  -3   50.16    2.77
   1 -12   3   41.29    2.65
  -1  11  15   32.24    1.82
  -1  11  15   30.45    1.78
   1 -11 -15   25.69    1.72
   1 -11 -15   16.30    1.72
   1 -11 -15   22.28    1.67
  -1  11  14   41.55    2.55
   1 -11 -14   43.47    2.48
   1 -11 -14   40.44    2.53
   1 -11 -13    2.19    1.35
   1 -11 -13    2.00    1.60
  -1  11  13    2.16    1.31
   1 -11 -12   36.71    2.74
  -1  11  12   40.21    2.73
  -1  11  12   38.71    2.84
   1 -11 -12   34.22    2.90
  -1  11  11   11.56    1.85
  -1  11  11   13.15    2.20
  -1  11  11   14.11    2.13
   1 -11 -11   15.44    2.31
  -1  11  11    7.48    1.44
   1 -11 -11   13.48    1.94
  -1  11  10   19.86    2.53
   1 -11 -10   17.71    2.60
  -1  11  10   15.63    2.11
   1 -11 -10   19.66    2.27
  -1  11  10   19.60    2.17
  -1  11  10   21.75    2.45
   1 -11  -9   -1.17    2.38
  -1  11   9   -0.18    1.83
  -1  11   9    1.68    2.29
  -1  11   9    0.38    1.86
   1 -11  -9   -2.24    2.25
   1 -11  -9    0.38    1.73
   1 -11  -9    2.34    1.46
  -1  11   9   -0.47    1.54
  -1  11   8   36.15    2.76
   1 -11  -8   37.12    2.95
  -1  11   8   43.86    3.57
  -1  11   8   38.66    3.18
   1 -11  -8   39.47    2.86
  -1  11   8   32.64    3.18
   1 -11  -8   43.29    3.50
  -1  11   7   25.49    2.64
  -1  11   7   21.64    2.80
   1 -11  -7   22.38    2.38
  -1  11   6   39.13    3.04
  -1  11   6   30.63    2.88
  -1  11   6   34.50    3.37
   1 -11  -6   32.82    3.24
   1 -11  -6   33.78    2.78
   1 -11  -5   15.57    2.38
   1 -11  -5   14.19    2.22
   1 -11  -5   10.73    1.94
   1 -11  -5   10.98    2.57
  -1  11   5   14.45    2.85
  -1  11   5   13.45    2.42
  -1  11   5   12.10    2.20
  -1  11   5   10.94    2.02
   1 -11  -4  149.08    7.49
   1 -11  -4  134.77    6.98
  -1  11   4  146.46    7.73
   1 -11  -4  142.84    7.39
  -1  11   4  162.79    7.62
   1 -11  -4  140.84    7.20
  -1  11   4  140.57    7.28
  -1  11   3    6.43    2.33
   1 -11  -3    3.29    1.82
   1 -11  -3    5.06    2.26
   1 -11  -3    5.73    2.26
  -1  11   3    6.88    2.62
  -1  11   3    5.11    2.38
  -1  11   2  128.60    6.97
   1 -11  -2  122.52    6.60
  -1  11   2  110.35    6.69
   1 -11  -2  127.54    6.74
  -1  11   2  129.91    6.76
   1 -11  -2  112.07    6.32
   1 -11  -2  120.94    6.76
   1 -11  -1   52.44    3.52
   1 -11  -1   57.13    3.80
  -1  11   1   46.34    4.01
   1 -11  -1   55.51    3.98
  -1  11   1   54.12    3.82
   1 -11  -1   61.92    4.10
  -1  11   1   58.69    4.14
  -1  11   1   63.73    4.45
   1 -11  -1   56.97    3.96
   1 -11   0   51.61    3.81
  -1  11   0   46.64    3.82
  -1  11   0   55.12    3.88
   1 -11   0   48.83    3.26
  -1  11   0   46.71    3.46
   1 -11   0   50.54    3.42
  -1  11   0   57.70    4.20
  -1  11   0   54.46    3.81
   1 -11   0   53.15    3.72
   1 -11   1  124.89    6.76
  -1  11  -1  128.09    6.69
  -1  11  -1  127.69    7.02
  -1  11  -1  118.70    6.63
   1 -11   1  110.86    6.17
   1 -11   1  126.09    6.35
   1 -11   1  128.03    6.63
  -1  11  -1  127.68    6.90
   1 -11   2    5.25    2.18
  -1  11  -2    5.26    1.56
   1 -11   2    3.81    1.83
  -1  11  -2    2.79    2.17
  -1  11  -2    2.94    1.69
  -1  11  -2    5.04    1.96
   1 -11   2    9.04    1.99
   1 -11   2    7.13    1.50
  -1  11  -3    0.27    1.88
   1 -11   3    1.37    1.81
  -1  11  -3    0.24    1.59
  -1  11  -3    0.19    1.24
   1 -11   3    0.45    1.27
  -1  11  -3    3.78    1.45
   1 -11   3    0.82    1.51
   1 -11   3   -0.41    1.91
  -1  11  -4   13.02    1.80
  -1  11  -4   10.77    1.71
   1 -11   4   14.17    1.85
   1 -11   4    9.38    1.59
  -1  11  -4   16.82    2.25
  -1  11  -5   88.65    5.01
   1 -11   5   98.89    5.10
  -1  11  -5  103.09    5.24
  -1  11  -5  104.06    5.30
   1 -11   5   93.29    4.85
  -1  11  -6   14.58    1.73
  -1  11  -6   13.82    1.54
  -1  11  -6   11.49    1.61
  -1  11  -7   12.52    1.30
   1 -11   7   16.24    1.41
  -1  11  -7   13.97    1.33
  -1  10  17   28.86    1.84
   1 -10 -17   24.77    1.71
  -1  10  17   30.43    1.75
   1 -10 -17   30.70    1.92
   1 -10 -16   25.89    2.23
   1 -10 -16   26.86    2.11
  -1  10  16   32.47    1.97
  -1  10  16   34.54    2.24
   1 -10 -16   33.60    2.16
   1 -10 -16   37.46    2.38
   1 -10 -15   76.45    4.11
   1 -10 -15   71.77    4.19
  -1  10  15   72.05    3.95
  -1  10  15   58.27    3.67
   1 -10 -15   87.55    4.32
  -1  10  15   86.46    4.30
  -1  10  14   71.12    4.25
   1 -10 -14   66.95    4.15
   1 -10 -14   61.67    3.93
   1 -10 -14   67.17    4.12
  -1  10  14   64.65    3.82
   1 -10 -13   92.31    5.23
  -1  10  13   93.30    5.29
  -1  10  13   92.35    5.51
  -1  10  13   85.58    5.05
  -1  10  13   98.60    5.51
   1 -10 -13  101.52    5.45
   1 -10 -13   91.83    5.44
   1 -10 -12  212.07   10.13
   1 -10 -12  201.80    9.94
  -1  10  12  205.99   10.27
  -1  10  12  180.15    9.78
   1 -10 -12  214.30   10.23
  -1  10  12  196.79   10.08
   1 -10 -11   18.77    2.40
  -1  10  11   15.85    2.75
   1 -10 -11   18.64    2.99
  -1  10  11   14.66    2.09
   1 -10 -11   18.34    2.73
  -1  10  11   15.99    2.16
  -1  10  11   14.98    2.64
   1 -10 -10   44.60    3.23
   1 -10 -10   47.95    4.01
  -1  10  10   45.70    3.91
   1 -10 -10   50.17    3.55
  -1  10  10   49.66    3.85
  -1  10  10   42.06    3.54
   1 -10 -10   59.15    4.23
  -1  10  10   47.22    4.12
   1 -10 -10   49.26    3.81
  -1  10   9    6.65    2.36
   1 -10  -9    2.65    2.92
  -1  10   9    3.51    2.47
   1 -10  -9    3.06    2.39
   1 -10  -9    3.72    1.95
   1 -10  -9    5.17    2.71
  -1  10   9    6.99    2.91
   1 -10  -9    4.12    1.97
  -1  10   9    5.66    4.40
   1 -10  -8    0.82    2.23
  -1  10   8    6.34    2.30
  -1  10   8    4.13    4.24
   1 -10  -8    1.76    2.74
  -1  10   8    2.98    2.90
   1 -10  -8    3.32    1.85
  -1  10   8    3.43    2.38
   1 -10  -7    6.31    1.83
  -1  10   7    6.09    2.46
  -1  10   7    7.72    2.10
  -1  10   7    3.08    3.10
  -1  10   7    4.88    1.89
   1 -10  -7    8.52    2.34
  -1  10   7    5.63    4.13
  -1  10   7    5.02    2.16
   1 -10  -7    8.46    2.49
   1 -10  -6   14.57    1.99
  -1  10   6   15.47    2.39
  -1  10   6    5.61    4.54
   1 -10  -6   15.34    2.62
  -1  10   6   12.05    2.57
   1 -10  -6   10.32    2.55
   1 -10  -6   12.69    2.40
  -1  10   6   11.88    2.57
   1 -10  -6   16.96    4.74
  -1  10   6   13.37    2.30
  -1  10   6   16.44    4.42
   1 -10  -5   19.38    2.75
   1 -10  -5   16.73    3.03
   1 -10  -5   20.64    2.63
  -1  10   5   23.35    5.21
  -1  10   5   17.83    2.57
  -1  10   5   17.27    2.68
   1 -10  -5   13.50    4.72
  -1  10   5   15.49    2.83
  -1  10   5   13.10    3.32
  -1  10   5   18.39    2.29
   1 -10  -5   15.65    2.70
  -1  10   5   13.82    4.33
  -1  10   4    4.68    4.89
  -1  10   4    7.23    2.26
   1 -10  -4    4.72    2.11
  -1  10   4    8.56    2.82
   1 -10  -4    8.58    4.22
  -1  10   4    1.44    2.24
   1 -10  -4    3.73    2.58
  -1  10   4    4.27    2.92
   1 -10  -4    6.75    2.55
   1 -10  -4    6.26    2.38
  -1  10   3   15.48    3.17
  -1  10   3   15.25    2.97
  -1  10   3   16.71    5.67
  -1  10   3   12.06    2.21
   1 -10  -3   14.30    2.81
  -1  10   3   15.42    2.84
   1 -10  -3   10.70    2.22
   1 -10  -3   12.01    2.76
  -1  10   3   13.16    2.95
   1 -10  -3   10.47    2.50
   1 -10  -3    9.84    4.25
  -1  10   2  102.82    5.97
  -1  10   2   76.73    5.22
  -1  10   2   91.79    5.95
   1 -10  -2   89.68    5.75
   1 -10  -2   92.15    5.65
  -1  10   2  102.74    6.10
   1 -10  -2  100.14    5.86
   1 -10  -2   90.13    5.51
   1 -10  -2   91.49    5.27
   1 -10  -2  101.05    8.50
  -1  10   2  101.50    9.61
  -1  10   2   99.31    6.00
  -1  10   1   16.04    2.92
   1 -10  -1   14.19    2.88
   1 -10  -1   17.65    2.62
  -1  10   1   16.83    3.40
  -1  10   1   14.32    2.02
   1 -10  -1   15.50    2.70
   1 -10  -1   18.05    2.98
  -1  10   1   23.98    6.05
   1 -10  -1   16.78    4.31
  -1  10   1   19.56    3.17
  -1  10   1   19.53    3.14
  -1  10   0  485.44   22.17
  -1  10   0  446.90   22.40
   1 -10   0  495.73   22.51
  -1  10   0  493.73   22.62
  -1  10   0  490.66   22.75
   1 -10   0  423.31   25.17
  -1  10   0  487.95   22.69
  -1  10   0  441.26   26.59
   1 -10   0  473.71   22.51
   1 -10   0  475.56   22.30
   1 -10   0  462.63   22.25
  -1  10  -1   -2.19    2.44
   1 -10   1    4.22    2.11
   1 -10   1    1.63    2.62
  -1  10  -1   -0.86    2.10
  -1  10  -1    1.15    2.83
  -1  10  -1    1.07    1.86
  -1  10  -1    0.52    3.20
  -1  10  -1   -0.58    2.47
   1 -10   1    3.06    2.07
   1 -10   1    1.06    1.68
   1 -10   1    1.76    2.40
   1 -10   1   -0.12    2.63
   1 -10   1   -2.87    1.90
   1 -10   2   42.93    3.81
   1 -10   2   38.87    3.06
  -1  10  -2   41.01    3.90
  -1  10  -2   37.30    3.06
  -1  10  -2   38.22    3.40
  -1  10  -2   37.82    3.61
   1 -10   2   37.76    3.44
   1 -10   2   39.06    3.09
  -1  10  -2   39.78    3.35
   1 -10   2   36.82    3.14
   1 -10   2   38.53    3.78
   1 -10   2   41.59    3.01
   1 -10   3  101.98    5.53
  -1  10  -3  100.96    5.79
  -1  10  -3  112.51    6.11
   1 -10   3   94.14    5.63
  -1  10  -3  110.74    6.41
   1 -10   3  108.74    6.25
  -1  10  -3   86.73    5.73
  -1  10  -3  104.05    5.99
   1 -10   3   97.04    5.54
   1 -10   3  109.66    6.07
   1 -10   3  107.97    6.19
   1 -10   3   99.51    5.65
   1 -10   3  102.48    5.87
  -1  10  -4    2.25    2.14
  -1  10  -4   -1.97    2.20
   1 -10   4    4.34    1.98
   1 -10   4    2.84    2.22
  -1  10  -4    0.92    1.58
   1 -10   4    3.77    1.85
   1 -10   4    2.31    2.49
  -1  10  -4    2.61    2.73
   1 -10   4    2.56    1.43
  -1  10  -4    0.26    1.60
   1 -10   4    2.78    1.71
   1 -10   4    0.39    1.70
  -1  10  -5   97.42    5.26
   1 -10   5   83.91    5.38
  -1  10  -5   89.22    5.33
   1 -10   5   72.97    4.74
  -1  10  -5   96.13    5.53
   1 -10   5   92.63    5.01
   1 -10   5   82.43    4.87
   1 -10   5  101.66    5.24
   1 -10   5   85.04    5.04
   1 -10   6   18.34    2.26
   1 -10   6   16.18    2.00
   1 -10   6   15.27    2.18
   1 -10   6   21.48    2.55
  -1  10  -6   16.03    2.54
  -1  10  -6   20.32    2.60
  -1  10  -6   18.56    2.52
   1 -10   6   19.85    2.02
  -1  10  -6   17.84    2.28
   1 -10   6   21.35    2.72
   1 -10   7   14.66    2.08
  -1  10  -7   12.46    2.00
   1 -10   7   11.94    1.88
   1 -10   7   12.96    1.52
  -1  10  -7   13.71    2.27
  -1  10  -7   17.22    2.18
   1 -10   7   13.20    1.84
   1 -10   7   11.45    2.22
   1 -10   7   10.10    1.60
  -1  10  -8    0.07    1.68
   1 -10   8    2.59    1.38
  -1  10  -8    0.90    1.47
   1 -10   8    1.17    1.15
  -1  10  -8    3.32    1.24
   1 -10   8    1.84    1.51
  -1  10  -9   36.18    2.55
   1 -10   9   27.16    1.95
   1 -10   9   32.80    2.22
   1 -10   9   41.57    2.28
  -1  10  -9   31.53    2.15
   1 -10  10    2.40    0.80
  -1  10 -10    3.12    1.10
  -1   9  19   56.81    2.93
   1  -9 -18    5.44    1.00
   1  -9 -18   10.78    1.46
   1  -9 -18    8.56    1.28
  -1   9  18    9.89    1.24
  -1   9  18   10.96    1.43
  -1   9  18    8.56    1.32
  -1   9  17   97.37    5.09
   1  -9 -17   99.99    5.17
  -1   9  17   98.55    5.18
  -1   9  17  104.03    5.09
  -1   9  16   10.83    1.98
   1  -9 -16   11.82    2.13
  -1   9  16   11.11    1.93
   1  -9 -16   11.96    2.30
  -1   9  16    8.01    2.09
   1  -9 -16   11.70    2.08
   1  -9 -15   13.95    2.65
   1  -9 -15   10.48    2.39
  -1   9  15    9.24    1.68
   1  -9 -15   11.45    2.40
  -1   9  15   11.71    2.23
  -1   9  15   12.73    2.46
   1  -9 -14  165.04    8.29
  -1   9  14  140.05    7.70
  -1   9  14  146.02    7.87
  -1   9  14  155.82    8.12
   1  -9 -14  164.47    8.23
  -1   9  14  173.33    8.40
   1  -9 -14  146.36    8.12
   1  -9 -13  249.67   11.84
  -1   9  13  230.67   11.72
  -1   9  13  234.16   11.78
   1  -9 -13  226.03   11.81
  -1   9  13  257.19   12.09
   1  -9 -13  251.07   11.92
  -1   9  13  217.36   11.36
   1  -9 -12  184.26    9.42
  -1   9  12  195.66    9.64
  -1   9  12  155.48    8.74
   1  -9 -12  180.82    9.27
   1  -9 -12  178.18    9.36
  -1   9  12  171.00    9.23
  -1   9  12  192.81    9.64
  -1   9  11  141.74    8.18
   1  -9 -11  164.64    8.54
   1  -9 -11  177.73    8.86
   1  -9 -11  154.92    8.73
  -1   9  11  157.87    8.77
  -1   9  11  168.42    8.85
   1  -9 -11  161.55    8.57
  -1   9  11  159.45   12.44
   1  -9 -10   90.68    5.75
  -1   9  10   88.18    9.24
   1  -9 -10   94.15    5.95
   1  -9 -10   86.87    5.54
   1  -9 -10   86.59    5.21
  -1   9  10   95.18    5.99
  -1   9  10   96.31    6.02
   1  -9 -10   89.53    5.92
   1  -9  -9   47.72    4.07
  -1   9   9   40.73    4.03
  -1   9   9   42.27    3.96
  -1   9   9   42.76    6.94
   1  -9  -9   32.69    6.16
  -1   9   9   38.98    3.02
   1  -9  -9   43.37    3.72
   1  -9  -9   42.23    3.54
  -1   9   9   41.33    3.97
   1  -9  -8  189.44    9.31
  -1   9   8  179.60    8.91
   1  -9  -8  185.21    9.39
   1  -9  -8  176.49   12.87
   1  -9  -8  178.07    9.45
  -1   9   8  179.07    9.46
   1  -9  -8  159.21    8.94
  -1   9   8  185.61    9.74
  -1   9   8  177.57   13.39
  -1   9   8  184.77    9.55
  -1   9   8  153.77    8.81
   1  -9  -7   67.31    4.82
  -1   9   7   66.36    5.12
  -1   9   7   68.09    4.82
  -1   9   7   65.38    4.90
  -1   9   7   69.21    7.36
   1  -9  -7   70.67    4.65
  -1   9   7   66.08    5.02
  -1   9   7   66.37    4.35
   1  -9  -7   67.27    4.40
  -1   9   7   65.18    7.96
   1  -9  -7   69.84    4.58
  -1   9   7   72.42    4.51
  -1   9   7   67.63    4.34
   1  -9  -6   63.33    4.42
   1  -9  -6   64.43    4.45
  -1   9   6   64.98    4.28
  -1   9   6   58.67    4.50
  -1   9   6   59.56    7.55
  -1   9   6   70.54    5.12
  -1   9   6   70.04    4.90
  -1   9   6   60.72    7.29
  -1   9   6   64.93    4.27
   1  -9  -6   67.34    4.58
   1  -9  -6   60.92    4.09
   1  -9  -6   64.83    4.70
  -1   9   6   65.77    4.46
   1  -9  -5   62.37    4.36
  -1   9   5   63.77    7.54
  -1   9   5   62.92    4.44
   1  -9  -5   58.30    4.32
  -1   9   5   56.34    6.95
  -1   9   5   58.20    4.17
   1  -9  -5   61.24    4.45
  -1   9   5   61.59    4.27
   1  -9  -5   63.14    7.27
   1  -9  -5   62.47    4.15
  -1   9   5   58.32    4.21
   1  -9  -5   54.25    3.79
  -1   9   5   55.75    4.60
   1  -9  -4   13.07    1.99
  -1   9   4   13.59    2.24
  -1   9   4   13.10    5.32
  -1   9   4   13.82    3.12
  -1   9   4   13.15    2.92
   1  -9  -4   14.00    4.71
   1  -9  -4   11.52    2.57
   1  -9  -4   15.14    2.80
  -1   9   4   16.58    4.51
  -1   9   4   17.14    2.71
   1  -9  -4   19.80    2.87
  -1   9   3   80.98    4.88
  -1   9   3   91.91    5.55
  -1   9   3   95.49    5.75
   1  -9  -3   92.26    8.28
   1  -9  -3   99.98    5.62
   1  -9  -3   92.20    5.47
   1  -9  -3   92.00    5.39
  -1   9   3   85.74    5.81
  -1   9   3   66.52    4.89
  -1   9   3  107.38    9.47
  -1   9   3   73.38    7.87
  -1   9   2   30.37    3.62
  -1   9   2   31.62    3.60
   1  -9  -2   34.90    3.34
   1  -9  -2   27.58    5.18
  -1   9   2   30.11    6.34
   1  -9  -2   23.59    3.02
   1  -9  -2   30.40    3.40
  -1   9   2   29.37    4.96
   1  -9  -2   25.21    3.05
  -1   9   2   28.23    3.28
   1  -9  -2   29.65    2.65
  -1   9   2   31.29    3.46
   1  -9  -1  265.19   13.35
   1  -9  -1  265.81   12.97
  -1   9   1  272.04   13.61
   1  -9  -1  275.27   13.38
  -1   9   1  259.19   13.53
  -1   9   1  271.64   13.03
  -1   9   1  270.27   13.59
   1  -9  -1  271.61   13.41
   1  -9  -1  269.26   16.38
  -1   9   1  291.44   13.62
   1  -9  -1  261.79   13.21
  -1   9   1  302.27   17.93
   1  -9  -1  268.31   13.28
   1  -9  -1  249.17   12.92
   1  -9   0   24.41    2.83
   1  -9   0   22.89    2.85
  -1   9   0   27.13    2.79
   1  -9   0   24.68    3.20
   1  -9   0   23.13    2.57
  -1   9   0   19.28    3.17
  -1   9   0   20.60    3.02
  -1   9   0   20.59    3.23
  -1   9   0   18.46    3.60
   1  -9   0   23.89    3.28
  -1   9   0   15.63    5.55
   1  -9   0   23.44    2.53
   1  -9   0   20.08    4.87
   1  -9   0   23.24    3.07
  -1   9  -1  110.29    6.65
  -1   9  -1  116.09    6.03
   1  -9   1  107.96    6.06
   1  -9   1  103.61    6.45
  -1   9  -1   95.20    6.21
   1  -9   1  103.99    6.17
  -1   9  -1  103.88    6.37
   1  -9   1   99.18    5.94
   1  -9   1   99.64    8.61
   1  -9   1  105.43    6.02
  -1   9  -1  107.16    6.78
   1  -9   1  106.57    6.47
   1  -9   1  104.68    6.28
  -1   9  -1  112.88    6.26
  -1   9  -2  280.52   13.84
  -1   9  -2  267.79   13.64
   1  -9   2  272.91   16.47
   1  -9   2  272.69   13.72
   1  -9   2  295.92   14.04
   1  -9   2  280.25   13.64
  -1   9  -2  259.59   13.44
  -1   9  -2  287.13   14.14
   1  -9   2  273.88   13.53
  -1   9  -2  281.72   13.90
   1  -9   2  283.68   13.94
  -1   9  -2  288.20   13.75
  -1   9  -2  279.14   18.16
   1  -9   2  280.09   13.59
   1  -9   3  212.66   11.00
   1  -9   3  202.74   10.69
  -1   9  -3  222.72   10.82
   1  -9   3  199.46   13.30
  -1   9  -3  205.15   14.94
   1  -9   3  225.76   11.02
  -1   9  -3  240.39   11.28
  -1   9  -3  209.86   11.38
   1  -9   3  229.56   11.32
  -1   9  -3  226.50   11.22
   1  -9   3  208.33   11.19
  -1   9  -3  225.50   11.07
  -1   9  -3  186.36   10.66
   1  -9   3  226.63   10.94
  -1   9  -3  224.45   11.20
  -1   9  -4  117.38    6.52
  -1   9  -4  128.29    7.39
  -1   9  -4  122.81    7.08
   1  -9   4  107.59    6.33
  -1   9  -4  133.80    7.18
  -1   9  -4  110.08   10.58
   1  -9   4  120.40    6.76
   1  -9   4  129.80    6.91
  -1   9  -4  107.30    6.63
  -1   9  -4  126.68    7.01
   1  -9   4  131.39    7.21
   1  -9   4  114.01    6.67
  -1   9  -5    7.48    2.67
  -1   9  -5    3.79    2.66
   1  -9   5    9.38    2.53
   1  -9   5    5.47    2.92
   1  -9   5    3.46    2.39
   1  -9   5    8.08    2.26
   1  -9   5    5.16    1.66
  -1   9  -5    5.85    2.78
  -1   9  -5    7.27    2.99
  -1   9  -5    6.44    1.84
  -1   9  -5    5.67    1.87
   1  -9   5    2.93    2.19
  -1   9  -5    5.52    1.94
  -1   9  -5    8.60    4.63
   1  -9   6    9.03    2.50
  -1   9  -6    7.15    1.60
   1  -9   6    7.01    2.12
   1  -9   6   10.82    2.36
  -1   9  -6    6.51    2.73
   1  -9   6    7.93    2.52
  -1   9  -6    7.59    2.64
  -1   9  -6    9.07    2.86
  -1   9  -6    8.81    2.54
   1  -9   6    8.98    2.64
  -1   9  -6    5.70    1.76
  -1   9  -6   13.97    2.74
   1  -9   6   10.62    2.86
   1  -9   7   45.40    3.95
   1  -9   7   57.67    3.96
  -1   9  -7   53.44    4.27
   1  -9   7   56.27    3.64
  -1   9  -7   48.67    3.88
   1  -9   7   57.15    4.11
  -1   9  -7   47.55    4.33
   1  -9   7   60.04    3.91
  -1   9  -7   57.91    4.13
  -1   9  -7   61.29    4.12
   1  -9   8   51.22    3.67
  -1   9  -8   48.69    3.61
   1  -9   8   58.01    3.95
  -1   9  -8   53.62    4.13
   1  -9   8   46.28    3.45
  -1   9  -8   52.87    4.14
   1  -9   8   47.85    3.28
  -1   9  -8   56.57    3.89
   1  -9   8   55.76    3.80
   1  -9   9    4.26    1.59
   1  -9   9    9.17    2.14
  -1   9  -9    3.12    1.82
  -1   9  -9    7.13    2.43
  -1   9  -9    1.80    1.60
  -1   9  -9    4.31    2.25
   1  -9   9    4.29    1.87
   1  -9   9    6.81    1.95
  -1   9 -10    0.25    1.98
  -1   9 -10    0.26    1.99
   1  -9  10   -0.12    1.51
   1  -9  10    2.92    1.61
  -1   9 -10    1.43    1.40
   1  -9  10    2.13    1.76
   1  -9  10    1.62    1.78
   1  -9  11    1.07    1.08
   1  -9  11    0.06    1.38
   1  -9  11    2.01    1.30
   1  -9  11    0.37    1.44
  -1   9 -11    2.13    1.60
   1  -9  12   10.99    1.21
   1  -9  12    8.69    1.06
   1  -9  12    9.69    1.29
   1  -8 -20   44.63    2.57
   1  -8 -19   19.14    1.73
  -1   8  19   20.55    1.73
  -1   8  19   19.18    1.64
  -1   8  19   18.70    1.42
   1  -8 -19   23.39    2.06
  -1   8  19   18.65    1.92
  -1   8  18   23.79    2.26
   1  -8 -18   18.03    1.76
  -1   8  18   23.13    2.11
  -1   8  18   22.51    2.30
  -1   8  18   24.66    2.01
  -1   8  17   23.31    2.62
  -1   8  17   21.40    2.35
   1  -8 -17   18.34    2.27
  -1   8  17   21.96    2.34
  -1   8  17   20.13    2.54
   1  -8 -16    2.93    2.21
  -1   8  16    2.07    2.26
  -1   8  16    2.62    2.29
   1  -8 -16    0.88    1.60
   1  -8 -16   -1.19    2.35
  -1   8  16    2.16    1.99
  -1   8  15   21.94    2.79
   1  -8 -15   23.89    3.12
  -1   8  15   28.34    3.39
   1  -8 -15   26.39    2.45
  -1   8  15   25.75    3.11
  -1   8  15   29.73    3.18
   1  -8 -15   21.03    3.27
  -1   8  14    4.49    2.63
  -1   8  14    0.22    2.13
   1  -8 -14    0.95    2.90
  -1   8  14    5.64    3.70
  -1   8  14    3.34    2.79
   1  -8 -14    2.46    2.67
  -1   8  14   -0.12    2.56
   1  -8 -14    3.76    1.86
  -1   8  14   -1.08    4.36
  -1   8  14   -0.58    1.89
   1  -8 -14    1.73    2.60
   1  -8 -13   44.84    6.01
   1  -8 -13   45.15    4.11
  -1   8  13   48.56    7.19
   1  -8 -13   45.87    4.05
  -1   8  13   39.16    5.97
  -1   8  13   50.10    4.28
  -1   8  13   41.07    3.61
  -1   8  13   39.94    3.60
  -1   8  13   46.45    4.08
   1  -8 -13   44.79    3.30
   1  -8 -13   44.70    3.91
  -1   8  12  136.76    7.90
   1  -8 -12  142.14    7.84
   1  -8 -12  132.44    7.77
  -1   8  12  120.38   11.27
   1  -8 -12  134.04   10.74
   1  -8 -12  152.85    7.77
  -1   8  12  131.68    7.22
  -1   8  12  141.08    7.66
  -1   8  12  116.52   10.17
   1  -8 -12  131.29    7.12
  -1   8  11   27.00    3.38
   1  -8 -11   26.55    3.51
  -1   8  11   24.55    3.28
  -1   8  11   23.38    4.82
   1  -8 -11   26.96    3.29
   1  -8 -11   28.30    3.25
   1  -8 -11   28.61    2.68
   1  -8 -11   15.29    4.56
   1  -8 -11   25.45    2.63
  -1   8  11   26.13    2.72
   1  -8 -11   28.08    3.61
  -1   8  10  280.87   13.73
   1  -8 -10  290.33   13.63
   1  -8 -10  276.77   13.46
   1  -8 -10  274.19   17.23
  -1   8  10  266.85   13.74
   1  -8 -10  291.29   13.23
  -1   8  10  243.75   13.00
  -1   8  10  286.09   13.91
   1  -8 -10  283.59   13.65
  -1   8  10  268.36   13.38
  -1   8  10  240.56   12.97
   1  -8 -10  315.65   13.77
   1  -8 -10  286.11   17.51
   1  -8 -10  260.48   13.03
  -1   8  10  274.25   16.63
  -1   8   9    9.75    2.74
   1  -8  -9   10.85    2.55
  -1   8   9    8.75    3.76
  -1   8   9    8.18    3.73
   1  -8  -9   13.72    4.92
  -1   8   9   14.48    5.29
  -1   8   9    9.91    1.96
  -1   8   9   13.06    2.89
  -1   8   9   11.11    2.35
  -1   8   9   12.71    2.04
   1  -8  -9   11.58    4.05
   1  -8  -9    9.40    2.80
   1  -8  -9   10.06    2.68
  -1   8   8   57.69    6.36
   1  -8  -8   59.83    4.18
   1  -8  -8   44.71    5.20
   1  -8  -8   51.34    3.79
  -1   8   8   52.97    3.66
  -1   8   8   53.03    4.36
   1  -8  -8   54.55    4.24
  -1   8   8   36.54    5.22
   1  -8  -8   56.31    4.21
  -1   8   8   56.97    6.23
  -1   8   8   48.81    3.57
  -1   8   8   57.56    7.85
   1  -8  -8   53.32    6.96
  -1   8   8   54.35    4.06
  -1   8   8   54.50    4.25
   1  -8  -8   52.77    3.88
   1  -8  -7   18.82    2.51
   1  -8  -7   11.70    3.20
  -1   8   7   14.21    5.10
  -1   8   7   21.32    2.90
  -1   8   7   15.68    3.56
  -1   8   7   16.69    2.25
  -1   8   7   17.27    1.92
  -1   8   7   18.18    2.38
  -1   8   7   16.70    4.42
   1  -8  -7   12.23    2.41
   1  -8  -7   20.04    2.61
  -1   8   7   13.21    2.23
  -1   8   7   16.49    2.32
  -1   8   7   18.98    2.72
  -1   8   7   17.63    3.03
   1  -8  -7   17.85    4.75
  -1   8   7   20.81    3.97
   1  -8  -7   16.72    2.75
   1  -8  -7   18.74    2.82
   1  -8  -6   30.54    2.93
  -1   8   6   31.35    2.96
  -1   8   6   30.34    3.22
  -1   8   6   33.88    3.58
  -1   8   6   36.02    3.05
   1  -8  -6   34.38    3.27
  -1   8   6   31.79    2.56
   1  -8  -6   36.40    3.12
   1  -8  -6   34.33    3.20
  -1   8   6   29.59    4.22
   1  -8  -6   35.77    3.30
  -1   8   6   35.19    3.12
  -1   8   6   31.61    2.92
  -1   8   6   36.40    3.55
  -1   8   6   28.98    5.84
  -1   8   6   42.55    5.79
  -1   8   5   54.16    7.17
  -1   8   5   58.33    4.02
  -1   8   5   59.99    4.22
  -1   8   5   59.80    3.72
  -1   8   5   75.75    7.43
  -1   8   5   60.74    4.07
  -1   8   5   58.17    4.52
  -1   8   5   62.55    4.54
  -1   8   5   61.87    4.39
  -1   8   5   57.69    4.08
   1  -8  -5   61.25    4.25
   1  -8  -5   61.47    3.89
   1  -8  -5   56.83    4.07
   1  -8  -5   65.08    4.28
  -1   8   4  170.67    8.63
   1  -8  -4  169.21    8.60
  -1   8   4  159.08    8.79
   1  -8  -4  173.40    8.59
  -1   8   4  162.47    8.50
  -1   8   4  165.04    8.53
  -1   8   4  162.32   12.05
   1  -8  -4  155.36    8.19
  -1   8   4  178.76   12.14
  -1   8   4  151.93    8.08
  -1   8   4  160.88    8.19
   1  -8  -4  170.67    8.65
   1  -8  -4  164.02   11.63
   1  -8  -3    1.50    2.08
  -1   8   3    2.94    4.16
  -1   8   3    4.20    1.76
  -1   8   3    2.28    2.38
  -1   8   3    3.30    1.56
  -1   8   3    3.50    2.30
  -1   8   3    4.62    2.17
   1  -8  -3    2.17    4.15
   1  -8  -3    5.80    2.23
   1  -8  -3    4.86    2.21
   1  -8  -3    2.10    2.15
   1  -8  -3    3.56    1.59
  -1   8   3    5.97    2.24
   1  -8  -3    4.29    1.60
  -1   8   2    1.92    1.79
   1  -8  -2    0.88    2.00
   1  -8  -2    2.94    2.15
  -1   8   2    0.85    2.35
   1  -8  -2   -0.85    3.32
  -1   8   2    2.31    1.63
  -1   8   2    0.46    2.11
   1  -8  -2    0.43    2.18
   1  -8  -2    3.77    1.70
  -1   8   2    5.57    4.48
  -1   8   2    0.26    2.41
   1  -8  -2    1.17    1.95
   1  -8  -2    1.53    2.13
  -1   8   2    1.22    2.14
   1  -8  -1    2.95    3.74
  -1   8   1    5.31    1.74
   1  -8  -1    8.20    2.21
  -1   8   1    4.45    1.84
   1  -8  -1    3.58    2.12
   1  -8  -1   13.06    2.56
  -1   8   1    9.02    2.47
   1  -8  -1   11.47    2.39
   1  -8  -1    7.96    2.44
   1  -8  -1    7.23    1.85
  -1   8   1    5.86    2.42
  -1   8   1    6.68    1.92
  -1   8   1    6.25    4.42
  -1   8   1    6.17    2.57
   1  -8  -1   10.00    1.91
  -1   8   1    6.13    1.71
  -1   8   1    8.38    2.50
   1  -8   0   17.10    2.63
  -1   8   0   20.83    2.42
  -1   8   0   20.85    2.46
  -1   8   0   23.50    3.22
   1  -8   0   18.02    2.01
   1  -8   0   18.25    2.33
   1  -8   0   14.04    2.48
  -1   8   0   19.72    2.46
  -1   8   0   18.89    2.93
  -1   8   0   14.80    2.74
  -1   8   0   14.93    5.15
   1  -8   0   21.16    2.42
   1  -8   0   19.88    2.75
  -1   8   0   20.32    2.43
   1  -8   0   18.44    2.46
  -1   8   0   21.88    2.76
  -1   8   0   23.29    2.36
   1  -8   1    2.63    1.91
   1  -8   1    3.24    1.55
  -1   8  -1    1.94    1.69
   1  -8   1    0.31    1.91
  -1   8  -1   -0.39    2.42
   1  -8   1    2.57    2.02
  -1   8  -1    2.90    2.19
   1  -8   1    1.56    2.39
  -1   8  -1    1.30    2.12
  -1   8  -1    3.57    2.23
  -1   8  -1    1.47    2.54
  -1   8  -1    0.51    2.26
  -1   8  -1    2.45    1.59
   1  -8   1   -1.05    2.33
  -1   8  -2    5.85    1.81
   1  -8   2    6.52    2.25
  -1   8  -2    2.15    2.20
   1  -8   2    6.15    2.05
  -1   8  -2    5.04    1.79
   1  -8   2    2.97    1.79
   1  -8   2    7.23    2.45
  -1   8  -2    4.42    2.61
  -1   8  -2    4.82    2.14
  -1   8  -2    2.75    4.82
   1  -8   2    2.53    2.13
  -1   8  -2    1.39    2.28
  -1   8  -2    3.63    2.40
   1  -8   2    2.37    2.50
  -1   8  -3  146.47   11.51
   1  -8   3  141.00    7.27
  -1   8  -3  126.63    7.50
  -1   8  -3  144.40    7.71
  -1   8  -3  129.82    7.84
   1  -8   3  126.90    7.43
   1  -8   3  134.34    7.43
   1  -8   3  129.08    7.20
  -1   8  -3  140.51    7.66
  -1   8  -3  138.73    7.30
   1  -8   3  143.32    7.78
  -1   8  -3  137.95    7.39
   1  -8   4  132.87    7.68
  -1   8  -4  137.04   11.33
   1  -8   4  142.12    7.57
  -1   8  -4  125.62    7.79
  -1   8  -4  125.41    7.68
   1  -8   4  139.47    7.46
  -1   8  -4  136.08    7.45
  -1   8  -4  137.81    7.29
  -1   8  -4  142.22    7.81
  -1   8  -4  128.86    7.13
   1  -8   4  130.84    7.08
  -1   8  -5   95.40    9.62
  -1   8  -5  102.26    5.91
   1  -8   5  103.39    5.67
  -1   8  -5  109.16    6.35
  -1   8  -5  101.98    5.94
  -1   8  -5   99.05    6.48
   1  -8   5  101.49    6.30
  -1   8  -5  110.98    6.60
  -1   8  -5  103.59    5.97
  -1   8  -5   95.04    6.45
  -1   8  -5  103.13    6.52
   1  -8   5  103.75    6.51
   1  -8   5  105.20    6.36
   1  -8   5  104.53    6.24
  -1   8  -6  441.20   19.49
  -1   8  -6  425.17   19.55
  -1   8  -6  416.40   19.28
  -1   8  -6  430.90   19.66
  -1   8  -6  356.76   22.81
  -1   8  -6  379.53   19.03
   1  -8   6  398.62   19.51
  -1   8  -6  445.88   19.85
   1  -8   6  377.67   18.83
  -1   8  -6  365.72   19.11
   1  -8   6  408.45   19.44
  -1   8  -6  419.64   19.69
   1  -8   6  403.14   19.43
   1  -8   6  419.31   19.36
  -1   8  -7   70.31    5.29
  -1   8  -7   75.77    5.05
   1  -8   7   71.46    5.10
  -1   8  -7   64.22    5.19
  -1   8  -7   72.32    4.83
  -1   8  -7   71.02    7.70
  -1   8  -7   64.04    4.55
   1  -8   7   72.07    4.75
  -1   8  -7   70.51    5.03
   1  -8   7   74.39    4.96
  -1   8  -7   70.32    4.58
  -1   8  -8  148.79    7.90
  -1   8  -8  120.59    7.66
  -1   8  -8  149.46    8.15
  -1   8  -8  156.21    8.44
  -1   8  -8  152.65    8.43
  -1   8  -8  151.85    7.88
   1  -8   8  151.59    7.99
  -1   8  -8  139.66    7.74
   1  -8   8  151.85    8.21
   1  -8   8  150.12    7.87
   1  -8   9   12.79    2.22
   1  -8   9   15.67    3.04
  -1   8  -9   17.65    3.22
   1  -8   9   19.61    3.04
  -1   8  -9   16.62    3.31
  -1   8  -9   16.70    2.50
  -1   8  -9   20.51    2.52
  -1   8  -9   13.37    2.51
   1  -8   9   21.29    2.78
  -1   8  -9   13.95    2.18
  -1   8 -10   68.80    4.23
  -1   8 -10   72.59    4.45
   1  -8  10   78.12    4.84
   1  -8  10   72.84    4.43
  -1   8 -10   78.18    5.07
  -1   8 -10   65.17    4.15
  -1   8 -10   72.80    5.00
   1  -8  10   77.30    4.80
  -1   8 -10   63.88    4.40
   1  -8  10   64.14    4.15
  -1   8 -11   13.16    1.70
  -1   8 -11   10.87    1.91
   1  -8  11   16.67    2.45
   1  -8  11   15.55    2.48
  -1   8 -11   13.04    2.12
   1  -8  11   12.32    2.52
   1  -8  11   13.95    2.01
  -1   8 -11   17.83    2.81
   1  -8  12   68.48    4.35
   1  -8  12   78.48    4.31
   1  -8  12   74.71    4.21
  -1   8 -12   58.91    4.04
   1  -8  12   67.29    3.83
  -1   8 -12   77.27    4.52
   1  -8  13   41.53    2.65
   1  -8  13   48.72    2.61
   1  -8  13   46.15    2.50
  -1   8 -14   68.16    3.75
   1  -8  14   70.38    3.81
   1  -8  14   80.36    3.76
   1  -8  14   66.88    3.57
  -1   7  21    5.61    0.92
   1  -7 -21    3.18    0.86
   1  -7 -20   75.24    4.18
  -1   7  20   64.53    3.76
  -1   7  20   87.97    4.14
  -1   7  20   88.42    4.21
   1  -7 -20   70.69    3.91
   1  -7 -19   41.34    2.90
   1  -7 -19   41.93    3.10
  -1   7  19   35.68    2.47
  -1   7  19   40.71    3.04
  -1   7  19   43.71    2.97
   1  -7 -19   35.62    2.50
   1  -7 -19   42.94    3.10
  -1   7  19   37.96    2.42
  -1   7  19   41.40    2.77
  -1   7  18  250.30   12.10
   1  -7 -18  265.38   12.14
  -1   7  18  255.55   12.04
   1  -7 -18  223.92   12.02
   1  -7 -18  262.65   12.18
  -1   7  18  244.10   11.77
   1  -7 -18  232.30   11.75
  -1   7  17    9.80    2.38
   1  -7 -17   10.72    2.04
   1  -7 -17    8.11    2.83
   1  -7 -17    9.82    2.23
  -1   7  17    9.41    2.47
  -1   7  17   10.16    2.11
   1  -7 -17    8.24    2.09
   1  -7 -16    3.15    2.22
  -1   7  16   -1.96    2.55
  -1   7  16    0.96    2.38
   1  -7 -16    1.31    2.46
   1  -7 -16    1.58    1.61
   1  -7 -16    3.12    2.05
   1  -7 -15    6.99    2.18
  -1   7  15    5.49    2.55
   1  -7 -15    8.26    2.82
   1  -7 -15    4.17    2.38
  -1   7  15    4.17    4.06
  -1   7  15   10.93    3.02
  -1   7  15    8.09    2.49
  -1   7  15    6.42    4.60
  -1   7  15   11.71    3.00
   1  -7 -15    6.22    1.79
  -1   7  14   47.44    4.22
   1  -7 -14   43.56    4.10
   1  -7 -14   42.96    5.83
   1  -7 -14   44.87    3.90
  -1   7  14   47.62    6.95
   1  -7 -14   48.35    3.56
   1  -7 -14   41.25    3.12
  -1   7  14   41.86    6.37
  -1   7  14   39.93    3.33
  -1   7  14   47.97    4.06
   1  -7 -14   42.95    4.04
  -1   7  14   44.93    4.06
   1  -7 -13   52.82    6.38
  -1   7  13   49.01    4.40
   1  -7 -13   48.74    4.15
  -1   7  13   48.39    3.35
   1  -7 -13   47.19    3.98
  -1   7  13   48.31    3.73
  -1   7  13   42.46    6.39
  -1   7  13   46.25    3.65
  -1   7  13   41.97    7.03
  -1   7  13   51.15    4.29
   1  -7 -13   48.36    3.68
   1  -7 -13   45.53    4.13
  -1   7  12  224.32   15.36
   1  -7 -12  211.96   11.21
   1  -7 -12  213.09   14.49
   1  -7 -12  219.65   11.20
  -1   7  12  199.00   14.45
  -1   7  12  228.26   11.35
  -1   7  12  209.52   10.99
   1  -7 -12  226.42   11.21
  -1   7  12  217.63   11.05
  -1   7  12  236.93   11.50
  -1   7  12  192.40   10.69
   1  -7 -12  216.90   11.20
   1  -7 -12  222.96   10.87
  -1   7  11    3.55    2.25
   1  -7 -11    6.07    2.81
   1  -7 -11    4.27    2.64
  -1   7  11    7.38    4.23
  -1   7  11    3.46    4.89
   1  -7 -11    5.80    2.01
   1  -7 -11    5.55    2.46
   1  -7 -11    4.54    2.46
   1  -7 -11    4.60    1.89
   1  -7 -11    5.60    2.28
  -1   7  11    4.32    2.67
   1  -7 -11    2.53    3.66
  -1   7  11    4.25    2.32
  -1   7  11    4.43    1.58
  -1   7  11    2.64    2.38
  -1   7  11    6.07    1.95
  -1   7  11    3.04    4.02
   1  -7 -10    7.88    2.06
  -1   7  10    6.76    1.81
  -1   7  10    6.66    2.36
  -1   7  10    6.51    2.50
  -1   7  10    2.77    1.97
   1  -7 -10    6.51    2.37
   1  -7 -10    7.40    4.69
   1  -7 -10    8.92    4.18
   1  -7 -10    6.92    2.40
   1  -7 -10    6.76    2.52
  -1   7  10    6.73    5.16
  -1   7  10    5.27    4.25
   1  -7 -10    6.21    2.60
   1  -7 -10    7.17    1.99
   1  -7 -10    9.19    1.90
  -1   7  10    5.53    2.26
  -1   7  10    4.65    4.00
   1  -7  -9   14.15    2.54
  -1   7   9   20.56    2.72
  -1   7   9   19.13    4.36
   1  -7  -9   17.44    2.50
  -1   7   9   21.57    4.88
  -1   7   9   16.89    2.66
   1  -7  -9   21.91    4.92
  -1   7   9   17.82    2.16
   1  -7  -9   20.14    4.75
   1  -7  -9   18.11    2.80
   1  -7  -9   13.00    3.73
  -1   7   9   17.52    2.43
   1  -7  -9   20.87    2.74
   1  -7  -9   20.58    2.38
  -1   7   9   15.07    2.65
   1  -7  -8  252.23   15.57
  -1   7   8  247.72   12.35
   1  -7  -8  244.76   12.21
  -1   7   8  237.05   12.12
   1  -7  -8  244.23   12.04
   1  -7  -8  259.90   12.18
  -1   7   8  252.06   14.95
  -1   7   8  262.25   14.60
   1  -7  -8  244.59   15.37
  -1   7   8  243.49   12.18
   1  -7  -8  238.87   11.90
   1  -7  -8  253.33   12.19
  -1   7   8  229.36   11.88
  -1   7   8  251.88   12.29
   1  -7  -8  226.35   14.17
  -1   7   7  189.85    9.65
  -1   7   7  192.80    9.76
   1  -7  -7  192.87    9.54
  -1   7   7  200.16   12.20
   1  -7  -7  181.13    9.40
  -1   7   7  182.58   11.90
  -1   7   7  168.86   13.06
   1  -7  -7  200.12   12.98
   1  -7  -7  188.44    9.65
   1  -7  -7  190.82    9.64
   1  -7  -7  195.49    9.39
   1  -7  -7  188.37    9.49
  -1   7   7  183.43    9.42
   1  -7  -7  206.07   12.95
  -1   7   7  188.83    9.81
  -1   7   7  182.39    9.75
   1  -7  -7  179.11   11.47
   1  -7  -6  453.28   23.98
   1  -7  -6  448.61   24.33
   1  -7  -6  446.40   20.90
  -1   7   6  454.95   24.01
  -1   7   6  450.33   20.69
  -1   7   6  430.20   20.74
  -1   7   6  446.13   20.72
   1  -7  -6  445.86   20.89
  -1   7   6  458.84   21.07
   1  -7  -6  423.24   22.62
   1  -7  -6  431.52   20.73
  -1   7   6  478.55   23.78
   1  -7  -6  458.87   20.91
  -1   7   6  447.27   23.20
   1  -7  -6  454.62   20.76
   1  -7  -6  448.24   20.74
  -1   7   6  439.07   23.42
  -1   7   6  430.52   21.08
  -1   7   6  425.09   20.74
  -1   7   6  439.76   20.94
   1  -7  -6  446.63   20.79
  -1   7   6  445.32   21.01
   1  -7  -5  279.31   13.89
  -1   7   5  268.62   15.87
  -1   7   5  287.00   13.81
   1  -7  -5  302.67   14.02
  -1   7   5  290.21   14.04
   1  -7  -5  291.11   14.12
  -1   7   5  288.08   14.24
  -1   7   5  296.24   16.86
   1  -7  -5  306.13   14.07
  -1   7   5  295.49   14.06
  -1   7   5  285.99   14.01
  -1   7   5  275.75   16.22
   1  -7  -5  297.26   14.14
   1  -7  -5  300.26   15.87
  -1   7   5  287.75   16.91
  -1   7   5  296.48   14.28
  -1   7   5  299.36   14.39
  -1   7   5  299.91   14.27
  -1   7   5  295.32   14.00
   1  -7  -4    1.21    1.34
  -1   7   4    0.37    1.45
  -1   7   4   -0.35    2.77
  -1   7   4    1.74    1.64
  -1   7   4    0.40    3.28
  -1   7   4    0.83    1.69
  -1   7   4   -0.96    1.96
  -1   7   4    0.44    1.91
   1  -7  -4    1.71    1.76
  -1   7   4    2.19    1.79
   1  -7  -4    0.29    1.66
  -1   7   4    2.17    1.63
   1  -7  -4    1.87    1.75
   1  -7  -4    1.98    1.81
  -1   7   4    2.99    2.48
  -1   7   4    1.90    2.28
   1  -7  -4    1.49    2.03
  -1   7   3   85.61    7.56
  -1   7   3   74.02    4.69
   1  -7  -3   80.90    4.75
  -1   7   3   75.51    4.41
   1  -7  -3   78.27    4.65
  -1   7   3   82.68    4.88
  -1   7   3   76.84    4.74
  -1   7   3   85.82    4.72
   1  -7  -3   80.27    4.44
  -1   7   3   81.15    4.87
   1  -7  -3   70.17    6.90
   1  -7  -3   86.90    4.74
  -1   7   3   68.75    5.78
  -1   7   3   79.36    4.68
   1  -7  -3   77.02    4.66
  -1   7   3   69.06    6.27
  -1   7   3   73.71    4.33
   1  -7  -3   75.77    4.63
  -1   7   2  245.13   14.55
   1  -7  -2  262.94   12.97
   1  -7  -2  258.84   12.77
   1  -7  -2  268.06   12.80
  -1   7   2  277.20   12.85
  -1   7   2  285.30   13.07
   1  -7  -2  269.33   12.99
  -1   7   2  253.68   12.73
   1  -7  -2  278.71   13.05
   1  -7  -2  286.91   13.16
   1  -7  -2  270.84   12.81
  -1   7   2  262.62   12.86
  -1   7   2  301.62   16.55
  -1   7   2  265.96   13.11
   1  -7  -2  268.82   12.97
  -1   7   2  261.26   13.04
  -1   7   1    6.09    2.08
  -1   7   1    7.69    2.33
  -1   7   1    8.47    2.03
   1  -7  -1    8.08    1.69
   1  -7  -1    7.16    1.78
   1  -7  -1   10.44    1.74
  -1   7   1    7.17    1.68
  -1   7   1    7.25    1.53
  -1   7   1    8.17    1.73
  -1   7   1    7.51    1.68
   1  -7  -1    7.73    1.90
   1  -7  -1    5.98    2.07
  -1   7   1    6.45    2.07
   1  -7  -1    9.06    1.66
  -1   7   1    5.26    3.95
   1  -7  -1    8.01    1.31
   1  -7  -1    9.01    1.98
  -1   7   1    7.87    1.78
   1  -7   0   66.65    4.17
   1  -7   0   65.95    3.92
  -1   7   0   73.74    4.26
  -1   7   0   71.52    4.05
  -1   7   0   73.60    7.22
  -1   7   0   70.47    4.27
  -1   7   0   77.52    4.52
   1  -7   0   75.67    4.29
  -1   7   0   70.96    4.32
  -1   7   0   66.27    4.11
  -1   7   0   67.46    4.62
  -1   7   0   61.93    4.42
   1  -7   0   70.52    4.43
   1  -7   0   68.22    4.17
  -1   7   0   76.95    4.33
   1  -7   0   68.37    4.32
  -1   7  -1    5.15    2.18
   1  -7   1    4.30    1.51
  -1   7  -1    7.96    1.65
  -1   7  -1    4.71    1.57
  -1   7  -1    4.89    1.86
   1  -7   1    6.50    2.06
   1  -7   1    3.13    1.84
  -1   7  -1    8.63    2.33
   1  -7   1    7.98    1.84
  -1   7  -1    8.12    1.97
  -1   7  -1    5.81    1.90
   1  -7   1    7.47    1.86
  -1   7  -1    7.99    2.00
   1  -7   2    9.48    1.98
   1  -7   2   13.11    2.36
   1  -7   2   12.03    1.53
  -1   7  -2   12.90    1.94
   1  -7   2   17.03    1.98
  -1   7  -2   16.12    2.45
   1  -7   2   14.86    2.42
  -1   7  -2   10.93    2.37
  -1   7  -2   12.57    1.72
  -1   7  -2   13.07    2.32
  -1   7  -2   10.90    1.90
   1  -7   2   15.22    2.21
  -1   7  -2   16.53    2.33
  -1   7  -3  116.64    6.44
  -1   7  -3  121.40    6.74
   1  -7   3  114.91    6.13
  -1   7  -3  106.72    6.17
   1  -7   3  119.57    6.59
  -1   7  -3  125.00   10.03
   1  -7   3  120.60    6.72
  -1   7  -3  128.56    6.53
  -1   7  -3  111.36    6.34
   1  -7   3  129.16    6.44
  -1   7  -3  118.86    6.64
   1  -7   4   83.65    4.75
  -1   7  -4   75.00    4.63
  -1   7  -4   71.06    4.59
  -1   7  -4   72.36    5.04
  -1   7  -4   90.24    8.46
   1  -7   4   76.09    4.90
   1  -7   4   76.57    4.89
  -1   7  -4   67.99    4.47
  -1   7  -4   76.57    4.96
   1  -7   4   80.89    4.47
  -1   7  -4   73.88    5.10
  -1   7  -4   70.73    4.53
   1  -7   5  147.45    8.13
  -1   7  -5  154.83    8.23
  -1   7  -5  138.10    8.15
  -1   7  -5  144.60    7.86
   1  -7   5  139.34    7.66
  -1   7  -5  174.43   11.97
  -1   7  -5  163.70    8.33
   1  -7   5  160.82    8.01
  -1   7  -5  138.27    8.33
  -1   7  -5  157.59    8.00
   1  -7   5  143.22    8.03
  -1   7  -6    3.26    2.62
  -1   7  -6   -2.46    4.36
   1  -7   6    1.03    2.43
  -1   7  -6    1.40    2.19
  -1   7  -6    1.89    1.96
   1  -7   6    3.81    1.85
   1  -7   6    4.11    2.31
  -1   7  -6    2.72    2.65
  -1   7  -6    3.08    2.30
  -1   7  -6    4.29    2.08
  -1   7  -6   -0.13    2.49
   1  -7   6    1.19    2.43
  -1   7  -6    2.68    2.44
  -1   7  -7   28.10    2.77
  -1   7  -7   33.42    3.59
   1  -7   7   38.25    3.51
  -1   7  -7   40.01    3.44
  -1   7  -7   36.41    3.24
   1  -7   7   32.89    3.46
  -1   7  -7   42.29    3.66
   1  -7   7   38.76    3.28
  -1   7  -7   40.86    3.59
  -1   7  -7   38.65    3.86
   1  -7   7   33.68    3.61
  -1   7  -7   22.46    5.35
  -1   7  -7   42.53    3.52
  -1   7  -7   41.85    4.10
   1  -7   8   95.24    6.03
  -1   7  -8   99.70    5.80
  -1   7  -8   76.99    8.14
  -1   7  -8   86.65    5.81
  -1   7  -8  102.47    5.86
   1  -7   8   91.60    5.65
  -1   7  -8   86.98    5.80
  -1   7  -8   83.70    6.18
  -1   7  -8   96.96    6.27
  -1   7  -8   97.17    5.78
   1  -7   8   94.70    5.79
   1  -7   8   97.58    6.17
  -1   7  -8   93.90    5.70
  -1   7  -9    0.89    2.15
  -1   7  -9    3.61    2.35
  -1   7  -9    5.02    3.12
  -1   7  -9   -0.33    2.21
   1  -7   9    4.10    2.11
  -1   7  -9    5.88    2.11
   1  -7   9    3.94    2.88
   1  -7   9    3.05    2.33
  -1   7  -9    4.59    2.42
   1  -7   9    2.21    2.59
  -1   7  -9    1.82    2.47
  -1   7  -9    2.19    2.97
  -1   7 -10  152.51    8.27
  -1   7 -10  155.66    8.36
  -1   7 -10  140.82    8.00
  -1   7 -10  159.56    8.55
   1  -7  10  141.94    8.00
  -1   7 -10  172.22    8.85
   1  -7  10  163.42    8.57
  -1   7 -10  152.40    8.31
   1  -7  10  161.21    8.72
   1  -7  10  167.70    8.31
   1  -7  11    5.89    2.53
   1  -7  11    4.89    2.08
  -1   7 -11    7.76    3.11
  -1   7 -11    9.13    2.15
  -1   7 -11    6.28    1.65
   1  -7  11    5.92    2.76
  -1   7 -11    6.27    2.06
  -1   7 -11    3.62    1.95
  -1   7 -11    5.90    2.49
  -1   7 -12  115.42    6.21
  -1   7 -12  100.06    5.94
   1  -7  12  116.60    6.03
   1  -7  12  124.67    6.71
  -1   7 -12  116.82    6.71
  -1   7 -12  110.88    6.48
   1  -7  12  111.08    6.37
  -1   7 -13    8.40    1.79
   1  -7  13   11.82    2.09
  -1   7 -13   12.48    2.49
   1  -7  13   12.21    2.45
  -1   7 -13   12.43    2.25
   1  -7  13   12.71    1.62
  -1   7 -14   55.52    3.37
   1  -7  14   62.21    3.22
   1  -7  14   61.49    3.51
  -1   7 -14   67.65    3.64
  -1   7 -14   61.09    3.43
  -1   7 -15    3.34    1.26
  -1   7 -15    5.78    1.46
   1  -7  15    3.54    1.04
  -1   7 -15    1.93    1.21
   1  -7  15    5.58    1.46
   1  -7  16   31.68    1.96
  -1   6  21   30.12    1.92
   1  -6 -21   24.35    1.84
   1  -6 -20    3.90    1.47
  -1   6  20    6.32    1.66
   1  -6 -20    3.82    1.45
  -1   6  20    3.85    1.35
   1  -6 -20    5.38    1.82
   1  -6 -20    4.24    1.44
   1  -6 -19  181.55    8.69
  -1   6  19  161.09    8.25
   1  -6 -19  170.23    8.49
  -1   6  19  170.74    8.41
   1  -6 -19  146.99    8.57
  -1   6  19  181.25    8.67
   1  -6 -19  154.04    8.34
   1  -6 -19  178.84    8.63
   1  -6 -18   91.13    5.74
   1  -6 -18  101.27    5.82
  -1   6  18   92.81    5.43
   1  -6 -18   80.89    5.17
   1  -6 -18  102.61    5.89
   1  -6 -18   92.62    5.47
  -1   6  18  102.47    5.92
  -1   6  18   97.42    5.18
   1  -6 -18   94.61    5.63
  -1   6  18   98.86    5.85
  -1   6  17  107.38    6.57
   1  -6 -17   98.10    6.41
   1  -6 -17  107.37    5.99
   1  -6 -17  113.78    6.24
  -1   6  17  107.65    6.29
  -1   6  17  116.95    6.66
  -1   6  17  111.38    6.01
   1  -6 -17   93.63    5.81
   1  -6 -17  112.20    6.56
   1  -6 -17  113.06    6.70
   1  -6 -16  150.53    8.77
   1  -6 -16  173.94    8.89
  -1   6  16  168.11    8.88
  -1   6  16  152.75    8.54
   1  -6 -16  142.54    8.17
  -1   6  16  163.67    8.85
   1  -6 -16  159.47    8.44
  -1   6  16  164.99    8.65
  -1   6  16  145.94   11.96
   1  -6 -16  158.06    8.46
   1  -6 -16  158.90    8.74
  -1   6  16  136.18   11.33
  -1   6  15   16.22    2.24
  -1   6  15   18.23    3.26
   1  -6 -15   22.08    3.02
  -1   6  15   22.82    3.27
  -1   6  15   18.92    3.18
   1  -6 -15   15.91    3.07
   1  -6 -15   17.98    4.18
  -1   6  15   13.95    5.20
  -1   6  15   26.61    5.76
  -1   6  15   16.64    2.80
   1  -6 -15   17.67    3.44
   1  -6 -15   21.22    2.71
   1  -6 -15   19.29    3.24
   1  -6 -14    3.38    3.51
  -1   6  14    5.01    4.63
  -1   6  14    4.14    2.80
   1  -6 -14    1.39    2.58
  -1   6  14    2.22    1.81
  -1   6  14    0.27    2.39
   1  -6 -14    1.53    2.59
  -1   6  14    2.27    4.60
   1  -6 -14    2.76    2.05
   1  -6 -14    2.01    2.35
  -1   6  14   -0.14    2.54
  -1   6  13  248.59   12.26
   1  -6 -13  248.97   12.44
   1  -6 -13  235.83   12.62
  -1   6  13  229.34   11.97
  -1   6  13  243.09   12.80
  -1   6  13  271.43   12.65
   1  -6 -13  275.78   12.41
  -1   6  13  278.69   16.94
   1  -6 -13  237.53   12.07
  -1   6  13  268.35   16.62
   1  -6 -13  228.64   15.44
  -1   6  13  234.90   12.60
  -1   6  12    4.37    1.79
  -1   6  12    4.22    4.39
  -1   6  12    1.60    4.16
  -1   6  12    3.92    2.55
  -1   6  12    5.16    1.97
  -1   6  12   -0.55    4.41
   1  -6 -12    2.53    1.73
   1  -6 -12    1.66    2.10
  -1   6  12    3.19    2.02
   1  -6 -12    5.10    2.50
   1  -6 -12    1.92    3.50
   1  -6 -12    5.08    2.52
   1  -6 -12    1.84    2.29
  -1   6  12    4.64    2.30
  -1   6  11   70.90    4.53
  -1   6  11   71.23    4.78
  -1   6  11   64.63    7.48
   1  -6 -11   74.41    4.41
  -1   6  11   66.63    4.34
  -1   6  11   70.78    4.60
   1  -6 -11   62.44    4.70
   1  -6 -11   75.17    4.73
   1  -6 -11   66.09    4.59
  -1   6  11   76.78    8.30
   1  -6 -11   67.23    4.20
  -1   6  11   69.13    4.84
  -1   6  11   77.39    7.92
   1  -6 -11   74.54    4.74
   1  -6 -11   72.01    7.27
  -1   6  10   68.59    4.48
   1  -6 -10   74.19    6.99
   1  -6 -10   84.68    4.83
  -1   6  10   71.48    4.69
   1  -6 -10   72.98    4.35
  -1   6  10   75.20    7.63
  -1   6  10   81.42    8.03
   1  -6 -10   83.93    7.62
   1  -6 -10   72.21    4.74
  -1   6  10   73.62    4.68
   1  -6 -10   73.71    4.74
   1  -6 -10   72.22    7.21
  -1   6  10   67.98    4.74
   1  -6 -10   75.55    4.44
   1  -6 -10   76.19    4.80
   1  -6 -10   69.60    4.70
  -1   6  10   77.97    7.66
   1  -6  -9  203.94   10.10
   1  -6  -9  230.51   13.37
   1  -6  -9  199.40   10.08
   1  -6  -9  199.94   10.09
   1  -6  -9  203.04   12.49
  -1   6   9  207.77   13.81
   1  -6  -9  199.11   12.98
  -1   6   9  205.83   13.23
  -1   6   9  185.84    9.96
  -1   6   9  189.38   10.11
   1  -6  -9  201.38   10.21
  -1   6   9  203.14   10.37
   1  -6  -9  212.30   10.20
  -1   6   9  203.63   10.19
  -1   6   8   63.86    4.43
  -1   6   8   63.02    6.96
  -1   6   8   66.18    6.62
  -1   6   8   61.93    4.26
   1  -6  -8   66.02    6.50
  -1   6   8   67.45    5.87
   1  -6  -8   71.18    4.22
  -1   6   8   65.29    4.30
   1  -6  -8   65.88    3.73
  -1   6   8   63.69    4.14
  -1   6   8   75.06    7.62
  -1   6   8   73.32    4.29
   1  -6  -8   64.45    4.23
   1  -6  -8   66.56    4.19
   1  -6  -8   68.07    4.28
   1  -6  -8   72.10    6.89
   1  -6  -8   66.52    5.96
   1  -6  -8   67.69    4.17
  -1   6   7  152.03    8.02
  -1   6   7  147.67    8.00
  -1   6   7  155.54   10.79
  -1   6   7  155.24    8.14
  -1   6   7  139.99   10.06
   1  -6  -7  158.45   10.60
   1  -6  -7  155.44    7.82
   1  -6  -7  156.31    7.74
  -1   6   7  156.12    7.98
  -1   6   7  168.68    9.97
   1  -6  -7  154.51    7.90
  -1   6   7  152.31   10.52
   1  -6  -7  160.75   10.68
   1  -6  -7  155.35    7.95
   1  -6  -7  151.25    7.84
  -1   6   7  149.71    7.92
   1  -6  -7  151.07    7.59
   1  -6  -7  166.49    9.95
   1  -6  -7  151.71    7.80
   1  -6  -6  341.70   16.59
   1  -6  -6  349.25   16.55
   1  -6  -6  379.50   16.93
   1  -6  -6  344.40   16.74
  -1   6   6  350.55   16.65
  -1   6   6  365.95   18.99
  -1   6   6  357.66   16.81
  -1   6   6  352.62   16.86
   1  -6  -6  358.51   19.31
   1  -6  -6  357.33   18.60
  -1   6   6  347.71   16.86
   1  -6  -6  350.42   16.68
  -1   6   6  348.45   19.52
   1  -6  -6  353.58   16.62
   1  -6  -6  355.11   16.74
  -1   6   6  368.63   16.86
   1  -6  -6  357.78   16.73
   1  -6  -6  376.42   19.68
  -1   6   6  381.69   19.26
  -1   6   6  350.38   19.20
  -1   6   5   39.43    3.06
   1  -6  -5   41.84    2.87
   1  -6  -5   45.79    5.22
   1  -6  -5   43.46    4.17
  -1   6   5   42.09    4.84
  -1   6   5   39.03    2.94
   1  -6  -5   38.58    2.54
   1  -6  -5   39.03    4.92
  -1   6   5   42.50    5.01
  -1   6   5   35.18    2.92
   1  -6  -5   39.84    2.89
  -1   6   5   45.99    4.67
  -1   6   5   41.83    2.85
   1  -6  -5   39.19    2.80
  -1   6   5   44.37    3.11
  -1   6   4   46.77    3.10
  -1   6   4   42.76    3.12
   1  -6  -4   49.76    3.06
  -1   6   4   51.31    5.13
   1  -6  -4   43.28    2.82
  -1   6   4   48.38    4.95
   1  -6  -4   50.42    5.29
  -1   6   4   42.00    3.11
  -1   6   4   42.39    4.66
  -1   6   3  349.55   17.70
   1  -6  -3  340.72   15.85
  -1   6   3  338.60   18.45
  -1   6   3  334.42   15.77
  -1   6   3  328.23   17.92
   1  -6  -3  345.35   15.98
  -1   6   3  343.07   16.04
   1  -6  -3  334.72   15.68
   1  -6  -3  320.95   16.61
  -1   6   3  346.16   15.96
  -1   6   3  342.82   15.94
  -1   6   2  224.30   12.50
   1  -6  -2  228.37   11.20
   1  -6  -2  231.59   11.09
  -1   6   2  234.16   11.16
  -1   6   2  239.36   11.17
   1  -6  -2  232.52   10.95
  -1   6   2  226.71   12.84
  -1   6   2  248.37   13.83
  -1   6   2  220.56   10.97
  -1   6   1  400.16   21.99
   1  -6  -1  432.26   19.51
  -1   6   1  443.50   19.47
   1  -6  -1  386.14   19.04
   1  -6  -1  434.68   19.39
  -1   6   1  420.66   20.62
   1  -6  -1  436.75   19.29
  -1   6   1  410.14   19.26
  -1   6   1  416.14   19.41
  -1   6   1  394.28   20.77
  -1   6   1  402.01   19.23
  -1   6   1  427.86   19.53
   1  -6   0   14.92    1.54
   1  -6   0   16.36    1.88
  -1   6   0   16.13    2.02
  -1   6   0   17.98    1.90
  -1   6   0   12.15    2.37
   1  -6   0   17.89    1.89
  -1   6   0   14.23    1.93
   1  -6   0   17.91    1.80
  -1   6   0   16.56    1.90
   1  -6   0   17.73    2.36
  -1   6   0   13.36    2.00
  -1   6   0   18.57    2.16
  -1   6   0   14.90    3.83
   1  -6   1   85.10    6.28
   1  -6   1   82.76    4.41
   1  -6   1   79.15    5.39
  -1   6  -1   89.15    6.57
   1  -6   1   87.65    4.62
   1  -6   1   90.88    4.82
  -1   6  -1   93.05    5.01
  -1   6  -1   88.58    7.43
  -1   6  -1   85.70    4.79
  -1   6  -1   84.87    4.55
   1  -6   1   81.53    4.83
  -1   6  -1   87.42    5.01
  -1   6  -1   86.59    4.80
   1  -6   1   88.02    4.85
  -1   6  -1   81.83    4.92
  -1   6  -1   82.05    5.42
   1  -6   1   85.40    4.38
  -1   6  -2    3.89    1.69
   1  -6   2    3.98    1.12
  -1   6  -2    4.17    1.75
   1  -6   2    5.81    1.74
  -1   6  -2    5.01    1.40
  -1   6  -2    1.84    1.68
   1  -6   2    5.80    1.73
  -1   6  -2    2.91    1.80
   1  -6   2    5.47    1.60
  -1   6  -2   -0.78    3.79
  -1   6  -2    5.07    1.67
   1  -6   2    5.50    1.50
   1  -6   2    4.78    1.58
   1  -6   2    3.59    1.17
  -1   6  -2    3.27    2.27
   1  -6   2    3.86    2.46
  -1   6  -2    3.23    1.59
  -1   6  -3  183.75   10.30
  -1   6  -3  188.63   13.05
  -1   6  -3  224.20   10.33
  -1   6  -3  219.43   10.30
  -1   6  -3  202.20   10.22
   1  -6   3  217.69   10.38
  -1   6  -3  187.34   11.53
   1  -6   3  213.16   10.01
  -1   6  -3  211.34   10.32
   1  -6   3  197.33   10.26
   1  -6   3  199.84   10.23
   1  -6   3  199.98   11.70
   1  -6   3  203.89    9.95
  -1   6  -3  213.71   10.16
  -1   6  -3  208.52   10.08
   1  -6   3  211.49   10.14
  -1   6  -3  204.14   10.43
  -1   6  -3  219.30   13.59
   1  -6   4   48.56    4.43
  -1   6  -4   43.62    3.54
   1  -6   4   43.94    3.03
   1  -6   4   47.38    3.38
   1  -6   4   45.75    3.34
  -1   6  -4   44.22    3.18
  -1   6  -4   44.63    3.14
  -1   6  -4   45.18    3.20
  -1   6  -4   44.98    3.26
   1  -6   4   48.76    3.28
   1  -6   4   44.10    3.04
  -1   6  -4   41.37    3.12
  -1   6  -4   48.71    3.50
  -1   6  -4   47.31    3.48
  -1   6  -4   40.42    5.55
  -1   6  -4   50.02    5.17
  -1   6  -4   37.34    3.39
  -1   6  -4   54.55    6.52
   1  -6   5   33.54    2.86
  -1   6  -5   34.60    2.94
   1  -6   5   31.55    3.75
  -1   6  -5   31.88    2.72
   1  -6   5   34.49    2.68
  -1   6  -5   35.92    2.88
  -1   6  -5   29.06    3.15
  -1   6  -5   34.09    4.58
  -1   6  -5   31.65    2.84
  -1   6  -5   32.35    2.81
  -1   6  -5   30.34    3.06
  -1   6  -5   36.77    5.39
   1  -6   5   32.20    2.67
  -1   6  -5   34.30    2.71
   1  -6   5   31.29    2.98
  -1   6  -5   32.41    3.10
  -1   6  -5   29.02    5.20
   1  -6   5   32.04    2.99
  -1   6  -5   27.00    2.97
  -1   6  -6    3.09    1.91
  -1   6  -6    3.51    1.77
   1  -6   6    2.28    2.13
  -1   6  -6    3.21    2.04
  -1   6  -6    3.07    2.36
   1  -6   6    3.61    2.16
  -1   6  -6    5.34    1.83
  -1   6  -6    4.05    4.05
  -1   6  -6    3.18    3.60
  -1   6  -6    3.26    1.95
  -1   6  -6    6.22    2.17
  -1   6  -6    3.30    2.30
   1  -6   6    1.67    2.00
   1  -6   6    1.33    1.69
  -1   6  -6    2.01    2.05
  -1   6  -6    4.78    3.59
  -1   6  -7   25.28    2.84
  -1   6  -7   25.94    5.18
   1  -6   7   24.34    2.98
  -1   6  -7   20.16    2.58
  -1   6  -7   33.27    6.11
  -1   6  -7   23.05    2.93
  -1   6  -7   26.13    2.80
   1  -6   7   19.90    2.42
  -1   6  -7   24.75    2.88
  -1   6  -7   20.35    2.60
  -1   6  -7   26.94    5.17
  -1   6  -7   28.35    3.34
  -1   6  -7   21.14    3.12
   1  -6   7   28.77    2.98
  -1   6  -7   18.07    5.01
  -1   6  -7   17.82    2.85
   1  -6   7   25.90    2.54
   1  -6   7   32.95    2.77
   1  -6   7   23.50    2.93
  -1   6  -8    5.26    2.81
   1  -6   8    4.75    2.44
  -1   6  -8    0.48    4.12
  -1   6  -8    3.00    2.24
   1  -6   8    6.12    1.98
  -1   6  -8    4.72    2.34
   1  -6   8    1.44    2.65
  -1   6  -8    6.79    4.46
  -1   6  -8    7.84    2.86
  -1   6  -8    1.70    3.80
  -1   6  -8    5.96    2.13
  -1   6  -8    2.50    2.13
   1  -6   8    5.74    1.88
  -1   6  -8    4.17    1.98
   1  -6   8    9.56    2.29
  -1   6  -8    4.67    2.28
   1  -6   8    5.67    2.23
  -1   6  -8    1.54    2.28
   1  -6   9  262.15   12.61
   1  -6   9  223.18   12.08
  -1   6  -9  258.50   12.32
  -1   6  -9  262.86   12.39
  -1   6  -9  225.50   12.32
   1  -6   9  245.35   12.48
   1  -6   9  229.17   11.99
  -1   6  -9  225.30   15.52
  -1   6  -9  222.03   12.22
  -1   6  -9  242.38   12.11
  -1   6  -9  263.99   12.20
  -1   6  -9  265.83   12.62
  -1   6  -9  192.00   14.32
  -1   6  -9  240.45   12.26
   1  -6   9  254.96   12.03
  -1   6 -10   17.81    3.06
   1  -6  10   17.33    2.60
  -1   6 -10   18.15    2.81
  -1   6 -10   15.44    2.87
  -1   6 -10   18.99    2.51
  -1   6 -10   14.66    2.70
   1  -6  10   18.37    2.48
  -1   6 -10   19.44    2.76
  -1   6 -10   12.58    5.41
   1  -6  10   18.83    3.35
   1  -6  10   19.01    2.52
   1  -6  10   19.30    2.67
   1  -6  10   19.85    3.21
   1  -6  11  470.59   21.84
  -1   6 -11  473.58   21.78
  -1   6 -11  460.67   21.44
   1  -6  11  457.47   21.66
  -1   6 -11  484.93   21.87
  -1   6 -11  466.65   21.65
  -1   6 -11  475.45   25.71
   1  -6  11  428.23   21.35
  -1   6 -11  396.14   21.06
  -1   6 -11  503.92   22.03
  -1   6 -11  480.29   21.81
   1  -6  11  451.51   21.36
   1  -6  11  459.40   21.54
   1  -6  11  492.05   22.00
   1  -6  11  424.13   21.14
  -1   6 -12   21.26    3.50
   1  -6  12   22.02    2.97
   1  -6  12   21.24    2.75
   1  -6  12   21.56    2.51
  -1   6 -12   24.12    3.22
  -1   6 -12   25.48    5.77
  -1   6 -12   17.60    2.44
  -1   6 -12   19.77    2.86
   1  -6  12   21.79    2.60
  -1   6 -12   25.17    3.21
   1  -6  12   21.33    3.46
   1  -6  12   22.90    3.37
  -1   6 -12   22.25    2.77
  -1   6 -13   24.26    3.06
  -1   6 -13   29.34    3.30
   1  -6  13   25.41    2.49
  -1   6 -13   19.55    2.15
  -1   6 -13   22.51    2.82
   1  -6  13   24.09    3.31
  -1   6 -13   25.51    3.27
  -1   6 -13   20.68    3.19
   1  -6  13   20.70    2.27
   1  -6  13   24.11    2.72
  -1   6 -13   22.56    2.53
   1  -6  13   22.74    2.88
   1  -6  14  100.33    5.64
  -1   6 -14  109.44    5.96
   1  -6  14  118.92    6.21
   1  -6  14  101.82    5.68
   1  -6  14   96.59    5.38
  -1   6 -14   97.44    5.70
  -1   6 -14  102.47    6.04
  -1   6 -14  109.67    6.08
  -1   6 -14   89.17    5.43
   1  -6  15   56.63    3.49
  -1   6 -15   52.38    3.66
  -1   6 -15   58.86    3.91
   1  -6  15   57.73    3.49
  -1   6 -15   54.21    3.48
  -1   6 -15   61.92    3.94
   1  -6  16   28.86    1.95
   1  -6  16   29.01    2.38
  -1   6 -16   24.84    1.89
   1  -6  16   26.88    1.90
  -1   6 -16   20.16    2.07
  -1   6 -16   34.61    2.46
  -1   6 -16   30.02    2.35
  -1   6 -17   11.10    1.45
  -1   6 -17   12.44    1.29
   1  -5 -22    6.02    0.98
  -1   5  22    8.20    1.00
   1  -5 -21    3.93    1.12
  -1   5  21    3.42    1.23
   1  -5 -21    3.10    1.29
  -1   5  21    2.24    1.50
   1  -5 -21    4.99    1.42
  -1   5  21    4.33    1.42
  -1   5  20   54.67    3.83
   1  -5 -20   53.93    3.60
   1  -5 -20   53.18    3.69
   1  -5 -20   52.65    3.49
  -1   5  20   60.85    3.63
   1  -5 -20   51.63    3.73
  -1   5  20   61.19    3.74
  -1   5  19   55.39    3.87
   1  -5 -19   51.04    3.61
   1  -5 -19   52.65    3.80
   1  -5 -19   49.78    3.98
  -1   5  19   54.86    3.33
  -1   5  19   54.75    4.03
  -1   5  19   56.12    4.19
   1  -5 -19   54.30    3.84
  -1   5  19   50.78    3.34
   1  -5 -19   56.33    4.11
  -1   5  18  196.99    9.86
  -1   5  18  165.50    9.43
   1  -5 -18  187.33    9.74
  -1   5  18  188.52    9.39
   1  -5 -18  181.25    9.94
  -1   5  18  173.52    9.28
   1  -5 -18  199.99    9.66
   1  -5 -18  194.67    9.79
   1  -5 -18  183.14    9.48
   1  -5 -18  195.98    9.73
   1  -5 -17   92.01    5.63
   1  -5 -17   92.80    5.95
   1  -5 -17   90.14    5.75
   1  -5 -17   98.82    6.05
  -1   5  17   88.57    5.68
  -1   5  17   88.76    5.55
  -1   5  17   87.08    5.20
  -1   5  17  100.07    6.10
   1  -5 -17   86.77    6.05
   1  -5 -16   42.01    3.73
  -1   5  16   41.47    3.74
  -1   5  16   44.28    6.11
   1  -5 -16   37.09    4.02
   1  -5 -16   42.17    3.60
  -1   5  16   44.22    4.29
   1  -5 -16   50.14    3.96
  -1   5  16   39.93    3.74
   1  -5 -16   40.85    4.11
   1  -5 -16   44.84    4.13
  -1   5  16   42.81    3.43
  -1   5  16   33.30    6.66
  -1   5  15    3.94    2.68
  -1   5  15    4.14    3.00
   1  -5 -15    2.06    2.96
   1  -5 -15    2.29    2.89
   1  -5 -15    0.35    2.26
   1  -5 -15   -0.36    2.67
   1  -5 -15    5.87    3.00
   1  -5 -15    9.14    3.38
   1  -5 -15    3.60    2.55
  -1   5  15    4.51    2.57
  -1   5  15    2.54    3.97
  -1   5  15    0.77    1.61
   1  -5 -14  254.72   13.43
  -1   5  14  266.15   13.78
  -1   5  14  274.47   13.58
  -1   5  14  275.53   13.85
   1  -5 -14  290.87   13.74
   1  -5 -14  276.31   13.51
   1  -5 -14  255.58   13.90
   1  -5 -14  297.91   13.61
   1  -5 -14  250.81   16.39
   1  -5 -14  290.99   13.75
  -1   5  14  300.40   17.70
  -1   5  14  257.35   13.23
  -1   5  14  270.65   13.72
  -1   5  13    3.38    1.90
  -1   5  13    1.47    2.41
  -1   5  13   -3.10    4.85
   1  -5 -13   -1.66    2.55
  -1   5  13    2.22    2.07
   1  -5 -13    5.06    2.39
   1  -5 -13    1.66    2.28
  -1   5  13    2.78    2.54
   1  -5 -13    2.86    2.13
  -1   5  13    3.78    2.50
   1  -5 -13    6.87    2.52
   1  -5 -13    2.76    3.56
  -1   5  12   59.76    4.34
   1  -5 -12   55.00    4.16
  -1   5  12   58.56    4.13
  -1   5  12   55.55    7.22
   1  -5 -12   56.93    4.30
  -1   5  12   59.50    4.38
   1  -5 -12   63.10    4.03
  -1   5  12   46.56    4.30
  -1   5  12   56.60    7.13
   1  -5 -12   59.18    6.51
   1  -5 -12   60.74    3.87
  -1   5  11   -2.40    4.17
  -1   5  11    9.14    4.50
   1  -5 -11    6.74    1.92
  -1   5  11    5.52    2.09
   1  -5 -11    1.29    2.00
  -1   5  11    5.28    2.19
   1  -5 -11    9.61    3.89
  -1   5  11    0.95    4.34
   1  -5 -11    8.01    2.10
   1  -5 -11    5.55    1.71
  -1   5  11    9.05    2.28
  -1   5  10   47.12    3.68
  -1   5  10   52.07    3.54
   1  -5 -10   56.55    3.64
  -1   5  10   62.45    6.62
   1  -5 -10   51.77    3.52
  -1   5  10   53.88    3.89
  -1   5  10   54.68    6.46
   1  -5 -10   54.34    3.95
   1  -5 -10   54.92    3.75
   1  -5 -10   64.12    6.32
   1  -5 -10   54.11    3.47
   1  -5 -10   58.97    3.77
  -1   5   9   51.14    3.73
  -1   5   9   55.34    6.25
  -1   5   9   66.81    7.02
  -1   5   9   51.76    3.55
   1  -5  -9   50.07    3.68
   1  -5  -9   60.27    5.84
   1  -5  -9   54.80    3.64
   1  -5  -9   59.52    3.70
   1  -5  -9   51.32    5.71
   1  -5  -9   60.59    3.69
   1  -5  -9   57.26    5.90
   1  -5  -9   56.22    3.62
   1  -5  -8  223.03   10.94
  -1   5   8  232.63   12.24
   1  -5  -8  220.79   10.85
  -1   5   8  190.38   13.52
  -1   5   8  233.77   11.12
  -1   5   8  199.49   13.25
  -1   5   8  230.75   13.82
  -1   5   8  211.06   13.97
   1  -5  -8  220.26   13.24
   1  -5  -8  230.48   13.40
   1  -5  -8  234.16   11.03
   1  -5  -8  245.65   13.22
   1  -5  -8  223.80   10.84
  -1   5   8  224.86   10.93
   1  -5  -8  212.86   10.84
   1  -5  -7   40.10    4.49
   1  -5  -7   32.71    4.52
  -1   5   7   34.70    3.73
   1  -5  -7   32.26    4.04
  -1   5   7   32.60    4.41
  -1   5   7   33.63    4.52
   1  -5  -7   30.87    2.42
  -1   5   7   30.89    2.61
   1  -5  -7   28.75    1.99
  -1   5   7   30.81    2.54
  -1   5   7   24.97    4.61
   1  -5  -6   37.03    4.55
  -1   5   6   36.34    2.77
  -1   5   6   41.81    4.06
  -1   5   6   40.92    4.65
   1  -5  -6   36.29    2.33
   1  -5  -6   41.33    4.04
   1  -5  -6   34.42    2.57
  -1   5   6   40.87    2.80
  -1   5   6   36.55    4.78
   1  -5  -6   35.44    2.12
   1  -5  -6   42.46    4.66
  -1   5   5    3.88    2.75
  -1   5   5    5.55    2.50
   1  -5  -5    5.78    0.94
   1  -5  -5    7.88    3.09
   1  -5  -5    4.79    1.08
  -1   5   5    5.45    1.46
  -1   5   5    6.86    3.00
   1  -5  -5    7.35    2.23
   1  -5  -5    4.78    2.74
   1  -5  -5    5.05    1.16
  -1   5   5    3.95    1.45
   1  -5  -4 1154.95   53.78
   1  -5  -4 1229.82   56.09
  -1   5   4 1201.39   55.79
   1  -5  -4 1122.73   53.82
  -1   5   4 1243.02   53.98
   1  -5  -4 1193.28   53.72
  -1   5   4 1277.40   54.02
  -1   5   4 1231.50   55.83
  -1   5   4 1233.39   56.10
  -1   5   3  341.67   16.97
  -1   5   3  358.24   17.31
   1  -5  -3  322.37   15.19
   1  -5  -3  313.58   16.00
  -1   5   3  334.73   15.40
   1  -5  -3  325.78   15.07
  -1   5   3  327.35   17.23
   1  -5  -3  326.45   17.36
  -1   5   3  331.15   15.31
   1  -5  -3  331.24   15.30
  -1   5   2 2138.37   93.30
  -1   5   2 2112.02   93.70
  -1   5   2 2141.28   91.66
   1  -5  -2 1882.83   92.74
   1  -5  -2 2046.71   91.39
   1  -5  -2 2117.26   91.50
   1  -5  -2 2156.93   91.60
   1  -5  -2 1831.80   91.46
   1  -5  -2 1952.15   92.44
   1  -5  -2 2036.53   92.15
   1  -5  -2 1976.73   91.83
  -1   5   2 2107.23   91.56
  -1   5   2 2167.14   93.93
  -1   5   1  410.02   22.52
  -1   5   1  449.61   20.57
  -1   5   1  453.82   20.64
  -1   5   1  464.77   22.00
   1  -5  -1  439.93   20.60
  -1   5   1  444.32   20.45
  -1   5   1  448.82   22.57
   1  -5  -1  449.00   20.53
   1  -5  -1  443.85   20.45
   1  -5  -1  422.69   20.96
  -1   5   1  468.13   22.48
   1  -5  -1  449.28   21.40
  -1   5   1  455.99   20.64
   1  -5  -1  427.72   21.06
  -1   5   1  463.10   20.59
  -1   5   0   12.84    1.64
   1  -5   0   12.05    1.28
   1  -5   0   12.72    1.94
  -1   5   0   11.98    1.60
  -1   5   0    9.03    2.67
   1  -5   0   10.28    1.51
   1  -5   0   15.23    2.55
  -1   5   0   15.00    3.13
  -1   5   0   12.36    1.66
   1  -5   0   13.69    1.44
  -1   5   0   12.55    1.54
   1  -5   0   12.33    1.05
  -1   5   0   12.53    2.30
  -1   5  -1  403.17   19.57
  -1   5  -1  423.32   20.42
   1  -5   1  424.38   20.16
   1  -5   1  409.19   18.38
  -1   5  -1  424.53   18.75
  -1   5  -1  401.00   18.61
  -1   5  -1  396.74   18.37
  -1   5  -1  427.55   21.07
   1  -5   1  413.51   19.43
   1  -5   1  411.34   18.69
   1  -5   1  410.06   18.65
   1  -5   1  375.75   18.37
   1  -5   1  382.42   18.49
  -1   5  -1  422.57   18.63
   1  -5   2  565.71   26.84
   1  -5   2  614.92   27.11
  -1   5  -2  594.60   27.05
  -1   5  -2  599.87   28.43
  -1   5  -2  581.57   26.81
  -1   5  -2  528.98   27.60
   1  -5   2  637.73   27.19
   1  -5   2  598.76   28.48
   1  -5   2  593.69   26.85
  -1   5  -2  625.81   28.96
  -1   5  -2  594.11   28.62
  -1   5  -2  596.64   27.04
  -1   5  -2  610.91   29.67
   1  -5   2  590.15   26.96
  -1   5  -3  104.83    5.54
  -1   5  -3  108.27    5.41
   1  -5   3  106.08    5.43
  -1   5  -3  112.41    6.80
  -1   5  -3   97.96    5.21
  -1   5  -3   84.79    5.58
  -1   5  -3  100.85    5.41
   1  -5   3  109.34    5.32
   1  -5   3  106.60    5.28
  -1   5  -3  113.93    7.41
  -1   5  -3  100.89    5.50
   1  -5   3  102.05    5.51
   1  -5   3   99.31    6.65
  -1   5  -3  113.10    7.10
  -1   5  -3  103.19    7.97
  -1   5  -4  574.50   29.33
  -1   5  -4  558.76   28.36
   1  -5   4  545.89   27.76
  -1   5  -4  577.18   26.52
   1  -5   4  578.62   26.35
   1  -5   4  565.74   26.43
  -1   5  -4  585.18   28.93
  -1   5  -4  575.17   26.44
  -1   5  -4  545.21   27.61
  -1   5  -4  582.08   26.47
   1  -5   4  602.04   26.36
   1  -5   5   16.41    1.91
  -1   5  -5   17.62    2.16
  -1   5  -5   15.03    2.20
   1  -5   5   13.18    1.93
  -1   5  -5   15.36    2.15
  -1   5  -5   19.11    3.97
  -1   5  -5   19.48    4.01
  -1   5  -5   18.41    3.61
   1  -5   5   16.25    2.71
  -1   5  -5   11.45    2.23
   1  -5   5   14.19    1.83
   1  -5   5   17.94    2.07
   1  -5   5   13.56    1.32
  -1   5  -5   17.45    2.05
   1  -5   5   15.54    2.07
   1  -5   5   13.85    2.62
   1  -5   6   41.15    3.18
  -1   5  -6   37.58    3.28
   1  -5   6   40.61    2.46
   1  -5   6   36.23    2.84
  -1   5  -6   42.28    3.09
  -1   5  -6   38.77    2.95
   1  -5   6   40.30    3.17
   1  -5   6   42.35    3.97
   1  -5   6   42.62    4.01
  -1   5  -6   37.06    3.16
  -1   5  -6   38.68    5.29
  -1   5  -6   43.50    5.14
  -1   5  -6   38.87    3.25
   1  -5   6   42.39    3.00
   1  -5   6   36.92    3.01
  -1   5  -6   44.57    3.12
  -1   5  -6   41.31    2.80
  -1   5  -6   36.13    5.16
  -1   5  -6   38.52    2.96
   1  -5   6   42.40    3.10
  -1   5  -6   40.13    3.13
   1  -5   7  142.52    7.99
   1  -5   7  156.89    7.54
  -1   5  -7  155.18    8.00
  -1   5  -7  149.25    7.91
  -1   5  -7  151.40    7.92
  -1   5  -7  132.00   10.38
  -1   5  -7  152.59    8.12
   1  -5   7  143.81    7.85
   1  -5   7  166.50    8.01
  -1   5  -7  139.44   10.19
  -1   5  -7  148.98    8.02
  -1   5  -7  152.20   10.97
   1  -5   7  147.93    7.81
   1  -5   7  157.34    8.02
  -1   5  -7  165.38    7.92
   1  -5   7  152.02    8.05
  -1   5  -7  148.74    8.25
  -1   5  -7  164.49   11.48
  -1   5  -7  151.57    7.68
   1  -5   7  149.31    7.45
   1  -5   8   10.88    2.17
  -1   5  -8   13.57    2.34
  -1   5  -8   12.12    2.20
  -1   5  -8   10.78    4.45
   1  -5   8   14.73    2.55
  -1   5  -8   13.32    2.64
  -1   5  -8   16.22    2.27
   1  -5   8   16.61    2.23
   1  -5   8   16.77    1.70
  -1   5  -8   12.39    4.26
  -1   5  -8   14.35    2.06
  -1   5  -8   13.52    2.23
  -1   5  -8   12.01    2.27
   1  -5   8   15.27    1.79
  -1   5  -8   17.79    4.15
   1  -5   8   13.74    2.15
  -1   5  -8   13.05    2.45
   1  -5   8   16.03    2.31
  -1   5  -8   18.83    4.77
   1  -5   8   16.83    2.58
  -1   5  -9   54.10    4.02
  -1   5  -9   52.41    6.91
  -1   5  -9   59.15    3.79
   1  -5   9   61.81    4.24
  -1   5  -9   52.91    3.80
   1  -5   9   52.22    3.92
  -1   5  -9   60.40    3.91
   1  -5   9   60.30    3.56
  -1   5  -9   56.90    4.25
   1  -5   9   52.49    3.88
  -1   5  -9   35.53    5.43
   1  -5   9   57.64    3.73
   1  -5   9   53.06    4.23
  -1   5  -9   58.55    4.17
  -1   5  -9   59.44    6.83
   1  -5   9   55.60    4.24
   1  -5   9   55.87    3.45
  -1   5  -9   48.21    3.91
  -1   5  -9   67.97    7.32
  -1   5 -10   50.22    3.93
  -1   5 -10   63.92    4.25
  -1   5 -10   42.17    6.90
   1  -5  10   56.93    4.17
   1  -5  10   49.34    3.67
  -1   5 -10   54.08    4.38
  -1   5 -10   61.63    7.32
  -1   5 -10   51.84    3.73
  -1   5 -10   63.55    7.12
   1  -5  10   58.33    4.39
   1  -5  10   54.32    4.34
  -1   5 -10   56.26    4.61
   1  -5  10   54.28    3.64
  -1   5 -10   63.60    4.41
   1  -5  10   51.06    3.97
  -1   5 -11   54.69    4.37
   1  -5  11   50.62    4.00
   1  -5  11   49.07    4.09
  -1   5 -11   57.68    4.41
   1  -5  11   56.97    4.45
  -1   5 -11   57.04    4.12
  -1   5 -11   69.99    7.86
   1  -5  11   50.81    3.57
  -1   5 -11   47.82    3.81
  -1   5 -11   45.54    7.06
  -1   5 -11   58.70    4.53
   1  -5  11   42.54    3.40
  -1   5 -12   85.16    5.43
  -1   5 -12   98.13    6.09
  -1   5 -12   91.33    5.80
  -1   5 -12   97.06    9.56
   1  -5  12  101.84    5.99
  -1   5 -12  105.71    9.57
   1  -5  12  100.78    6.20
  -1   5 -12   84.34    6.18
  -1   5 -12  104.32    6.37
   1  -5  12   86.78    5.35
  -1   5 -12   94.57    6.13
   1  -5  12   94.89    5.77
  -1   5 -13   81.16    8.93
  -1   5 -13   92.92    5.86
  -1   5 -13   76.49    5.63
   1  -5  13   82.28    5.77
   1  -5  13   83.34    5.27
  -1   5 -13   85.93    5.51
  -1   5 -13   85.61    5.80
   1  -5  13   77.43    4.82
  -1   5 -13   95.26    5.44
  -1   5 -13   75.24    4.81
   1  -5  13   90.58    5.50
  -1   5 -13   85.42    5.67
   1  -5  14    5.55    2.23
  -1   5 -14    3.22    2.61
  -1   5 -14    8.67    4.66
  -1   5 -14    3.69    2.05
  -1   5 -14    7.27    2.44
  -1   5 -14    2.90    2.68
   1  -5  14    3.74    1.61
   1  -5  14    1.45    2.75
  -1   5 -14    3.69    2.81
   1  -5  14    3.63    2.88
   1  -5  14    5.05    2.49
  -1   5 -14    3.28    2.65
   1  -5  15   93.30    5.40
   1  -5  15  108.50    5.98
  -1   5 -15   94.11    5.63
  -1   5 -15   93.37    5.34
  -1   5 -15   98.53    5.97
   1  -5  15   96.15    5.38
  -1   5 -15   94.02    5.76
   1  -5  15   92.60    5.60
  -1   5 -15   98.64    5.86
   1  -5  15   95.35    5.80
  -1   5 -15   90.98    5.54
   1  -5  16   77.31    4.21
  -1   5 -16   75.52    4.68
   1  -5  16   79.07    4.68
  -1   5 -16   70.42    4.50
   1  -5  16   68.34    4.41
  -1   5 -16   71.81    4.37
   1  -5  16   71.63    4.13
   1  -5  16   70.92    4.52
  -1   5 -16   63.51    4.26
  -1   5 -16   74.44    4.65
   1  -5  17  101.45    5.24
   1  -5  17  112.74    5.54
   1  -5  17  117.23    5.65
  -1   5 -17   99.24    5.48
  -1   5 -17  111.10    5.75
  -1   5 -17   94.89    5.38
   1  -5  18   10.55    1.10
  -1   5 -18    8.71    1.49
  -1   5 -18    6.29    0.99
   1  -5  18    9.43    1.30
  -1   4  22    0.13    1.01
   1  -4 -22   -0.68    0.98
  -1   4  22    1.39    0.89
   1  -4 -22    0.85    0.92
  -1   4  21    2.45    1.06
   1  -4 -21    3.68    1.29
  -1   4  21    1.44    1.66
   1  -4 -21    4.78    1.46
  -1   4  21    2.76    1.41
   1  -4 -21    1.66    1.55
  -1   4  21    5.12    1.52
   1  -4 -20   11.60    1.99
   1  -4 -20    9.54    2.13
  -1   4  20   12.90    2.15
  -1   4  20    9.91    1.80
  -1   4  20   12.25    2.29
   1  -4 -20    9.03    2.22
  -1   4  20   12.56    2.34
   1  -4 -20   11.62    2.30
  -1   4  19   94.32    5.32
   1  -4 -19   79.61    5.06
   1  -4 -19   80.74    5.14
  -1   4  19   67.03    4.58
   1  -4 -19   81.11    5.11
  -1   4  19   82.16    4.87
  -1   4  19   91.28    5.18
   1  -4 -19   76.26    4.97
  -1   4  19   86.98    5.38
   1  -4 -19   78.38    5.33
  -1   4  18   27.82    3.60
  -1   4  18   30.92    3.41
   1  -4 -18   29.31    3.45
   1  -4 -18   23.32    3.37
  -1   4  18   27.28    2.83
   1  -4 -18   24.69    3.21
   1  -4 -18   28.78    3.26
  -1   4  18   24.85    2.46
   1  -4 -18   30.08    3.25
   1  -4 -18   24.82    3.38
   1  -4 -17   34.08    3.91
   1  -4 -17   38.77    4.07
   1  -4 -17   35.44    3.78
   1  -4 -17   36.17    3.68
  -1   4  17   42.50    3.92
   1  -4 -17   34.68    3.81
  -1   4  17   37.72    3.37
  -1   4  17   34.73    4.13
   1  -4 -17   36.99    3.90
  -1   4  17   34.51    3.11
  -1   4  16   11.16    3.29
   1  -4 -16   10.52    3.09
  -1   4  16   16.74    5.79
  -1   4  16   10.07    2.06
   1  -4 -16   12.22    3.06
   1  -4 -16   16.06    3.40
   1  -4 -16   14.69    2.91
  -1   4  16   14.12    2.71
  -1   4  16   16.25    2.52
  -1   4  16   17.27    3.10
   1  -4 -16   11.37    3.01
   1  -4 -15  276.33   13.80
  -1   4  15  272.64   14.08
  -1   4  15  293.17   17.09
   1  -4 -15  288.17   13.84
  -1   4  15  266.62   13.62
  -1   4  15  307.10   18.45
   1  -4 -15  253.73   16.35
   1  -4 -15  273.70   13.60
  -1   4  15  273.76   13.94
   1  -4 -15  287.67   13.87
  -1   4  15  266.78   13.39
   1  -4 -15  274.93   13.72
  -1   4  15  265.28   13.83
  -1   4  15  288.04   13.98
  -1   4  14  433.77   21.30
  -1   4  14  408.13   21.07
  -1   4  14  460.80   21.43
   1  -4 -14  458.25   21.26
   1  -4 -14  465.82   21.25
  -1   4  14  452.56   21.06
  -1   4  14  453.91   24.60
   1  -4 -14  428.73   21.03
   1  -4 -14  375.36   23.69
  -1   4  14  429.11   25.16
   1  -4 -14  470.91   21.27
   1  -4 -14  463.62   21.16
   1  -4 -13  709.04   37.72
  -1   4  13  714.58   34.91
  -1   4  13  807.86   35.12
   1  -4 -13  702.93   34.66
  -1   4  13  790.86   35.04
   1  -4 -13  787.41   34.93
  -1   4  13  747.41   38.29
  -1   4  13  768.77   39.07
   1  -4 -13  774.92   34.89
  -1   4  13  728.63   34.76
   1  -4 -13  762.70   34.80
   1  -4 -13  768.64   34.85
   1  -4 -12   72.75    7.10
   1  -4 -12   80.26    4.96
   1  -4 -12   82.17    4.96
  -1   4  12   89.60    5.24
  -1   4  12   78.06    5.17
  -1   4  12   74.05    4.89
  -1   4  12   87.49    8.28
   1  -4 -12   86.51    5.02
  -1   4  12   82.00    4.89
   1  -4 -12   79.19    4.84
  -1   4  12   82.83    7.93
   1  -4 -12   72.65    4.85
   1  -4 -11    4.84    1.76
   1  -4 -11    7.67    2.04
  -1   4  11   11.67    3.92
  -1   4  11    6.51    2.04
   1  -4 -11    3.81    1.77
  -1   4  11    2.96    1.90
   1  -4 -11    7.35    1.76
   1  -4 -11    6.34    3.34
  -1   4  11    3.92    1.66
  -1   4  11    4.97    1.99
  -1   4  11    5.03    1.80
   1  -4 -11    6.66    1.94
  -1   4  10  160.44   11.00
  -1   4  10  152.85    8.23
   1  -4 -10  156.93    8.00
  -1   4  10  159.49    8.14
   1  -4 -10  164.88    8.06
  -1   4  10  161.96    8.29
   1  -4 -10  150.21   10.33
  -1   4   9  433.79   23.74
  -1   4   9  464.50   24.24
   1  -4  -9  473.65   23.45
  -1   4   9  440.52   23.83
   1  -4  -9  463.07   23.40
  -1   4   9  448.91   21.11
   1  -4  -8  677.65   32.09
  -1   4   8  651.02   34.51
   1  -4  -8  757.29   34.38
  -1   4   8  704.23   34.64
   1  -4  -8  708.64   34.13
  -1   4   8  681.80   32.07
  -1   4   8  694.52   34.65
   1  -4  -8  734.34   34.18
   1  -4  -8  729.42   31.99
   1  -4  -7   15.76    1.67
   1  -4  -7   14.80    1.81
  -1   4   7   13.96    2.38
  -1   4   7   17.08    3.76
  -1   4   7   16.60    1.71
  -1   4   7   14.85    3.38
  -1   4   7   11.83    1.77
   1  -4  -7   15.89    3.17
   1  -4  -7    8.05    2.77
   1  -4  -7   17.01    2.90
   1  -4  -6   31.69    3.71
   1  -4  -6   33.49    3.70
   1  -4  -6   31.27    2.30
  -1   4   6   32.25    4.07
   1  -4  -6   26.47    2.20
  -1   4   6   26.36    3.01
   1  -4  -6   27.32    3.26
   1  -4  -6   26.77    2.10
  -1   4   6   26.70    2.13
  -1   4   6   33.33    2.35
  -1   4   5   17.04    1.52
  -1   4   5   11.99    2.38
   1  -4  -5   14.21    1.57
   1  -4  -5   13.94    2.80
   1  -4  -5   16.09    1.48
  -1   4   5   15.80    1.63
  -1   4   5   22.55    3.20
   1  -4  -5   18.92    2.60
  -1   4   5   13.52    3.18
   1  -4  -5   15.38    2.76
   1  -4  -4   49.38    4.27
  -1   4   4   47.32    3.99
  -1   4   4   40.71    2.73
   1  -4  -4   41.71    3.55
  -1   4   4   44.71    4.41
  -1   4   4   45.82    4.06
   1  -4  -4   51.25    4.18
   1  -4  -4   42.97    2.74
   1  -4  -4   44.26    2.40
  -1   4   3  303.39   15.17
  -1   4   3  326.52   16.04
   1  -4  -3  317.47   15.20
  -1   4   3  317.27   14.57
   1  -4  -3  313.03   15.86
   1  -4  -3  322.97   16.08
   1  -4  -3  307.22   14.54
   1  -4  -3  311.89   14.37
  -1   4   3  324.85   16.19
   1  -4  -2    6.68    0.99
   1  -4  -2    6.75    1.64
   1  -4  -2    6.29    1.15
  -1   4   2    6.75    1.69
   1  -4  -2    4.84    1.25
  -1   4   2    4.91    1.04
   1  -4  -2    5.29    1.06
  -1   4   2    5.46    1.98
  -1   4   2    5.14    1.20
  -1   4   2    5.51    1.91
  -1   4   2    4.39    1.12
   1  -4  -2    7.81    0.90
  -1   4   2    7.22    2.25
   1  -4  -2    8.64    2.45
  -1   4   1  953.64   43.10
   1  -4  -1  884.10   41.37
  -1   4   1  948.81   42.73
  -1   4   1  905.35   42.88
   1  -4  -1  891.78   42.08
  -1   4   1  964.74   42.14
   1  -4  -1  929.07   41.50
   1  -4  -1  891.97   41.85
  -1   4   1  940.05   41.51
   1  -4  -1  955.09   42.19
   1  -4  -1  886.00   41.46
   1  -4  -1  933.25   42.43
  -1   4   1  961.03   41.56
  -1   4   1  927.09   41.54
   1  -4   0   33.23    2.66
  -1   4   0   37.12    3.03
   1  -4   0   31.43    2.17
  -1   4   0   32.53    2.19
   1  -4   0   37.79    3.26
  -1   4   0   39.24    2.53
  -1   4   0   35.19    3.58
  -1   4   0   29.76    3.27
   1  -4   0   37.24    2.45
  -1   4   0   33.90    2.26
  -1   4   0   38.00    2.31
   1  -4   0   34.44    2.13
  -1   4   0   36.77    3.09
  -1   4  -1   27.05    2.96
  -1   4  -1   22.31    1.83
   1  -4   1   23.86    1.81
   1  -4   1   24.36    1.77
   1  -4   1   27.44    2.68
  -1   4  -1   33.00    3.50
  -1   4  -1   21.23    1.83
  -1   4  -1   26.85    2.77
   1  -4   1   23.87    1.53
  -1   4  -1   22.93    2.42
  -1   4  -2  583.28   26.91
  -1   4  -2  588.46   28.15
   1  -4   2  577.92   27.93
  -1   4  -2  568.15   28.78
  -1   4  -2  629.58   28.15
  -1   4  -2  581.66   26.77
  -1   4  -2  609.68   26.96
  -1   4  -2  595.45   26.92
  -1   4  -2  614.35   28.37
   1  -4   2  585.02   26.83
   1  -4   2  601.11   26.95
   1  -4   2  590.95   26.76
   1  -4   2  590.78   26.96
   1  -4   2  587.14   28.21
   1  -4   3  119.18    5.96
  -1   4  -3  125.81    6.14
   1  -4   3  120.81    6.05
  -1   4  -3  122.36    8.06
   1  -4   3  128.19    6.17
  -1   4  -3  122.31    6.21
  -1   4  -3  125.50    6.16
  -1   4  -3  122.18    6.09
   1  -4   3  111.60    5.97
   1  -4   3  126.11    7.11
  -1   4  -3  125.26    6.09
  -1   4  -3  111.43    7.34
  -1   4  -3  119.97    5.97
  -1   4  -3  132.21    7.79
   1  -4   3  129.09    7.43
   1  -4   4  153.30    7.64
  -1   4  -4  162.74    8.03
  -1   4  -4  154.64    9.71
  -1   4  -4  168.45    8.05
   1  -4   4  164.44    7.89
  -1   4  -4  167.56    9.60
  -1   4  -4  165.63    8.00
  -1   4  -4  156.26    7.96
  -1   4  -4  160.52    7.89
   1  -4   4  171.90    7.91
   1  -4   4  172.33    7.97
   1  -4   4  172.40    9.38
  -1   4  -5  127.82    5.42
   1  -4   5  135.41    5.30
   1  -4   5  120.34    4.93
  -1   4  -5  120.14    5.38
  -1   4  -5  130.77    7.83
  -1   4  -5  127.37    7.55
   1  -4   5  124.75    6.81
   1  -4   5  129.54    5.28
   1  -4   5  125.66    5.32
  -1   4  -6  232.75   12.76
   1  -4   6  219.41    9.68
   1  -4   6  237.38    9.99
  -1   4  -6  228.38   10.11
  -1   4  -6  214.95   10.08
  -1   4  -6  219.60    9.87
   1  -4   6  220.63    9.96
  -1   4  -6  207.14    9.74
  -1   4  -6  212.10   12.66
   1  -4   6  209.91   11.36
  -1   4  -6  209.20   12.32
  -1   4  -7   31.50    2.30
  -1   4  -7   34.98    4.92
   1  -4   7   31.22    2.15
   1  -4   7   30.31    2.52
  -1   4  -7   32.79    2.73
  -1   4  -7   29.20    4.65
  -1   4  -7   28.99    2.40
  -1   4  -7   30.24    2.72
  -1   4  -7   25.97    2.69
   1  -4   7   29.76    3.47
  -1   4  -7   26.75    2.34
   1  -4   7   29.76    2.52
  -1   4  -7   25.75    4.46
   1  -4   7   25.61    2.42
   1  -4   8   78.31    4.90
   1  -4   8   82.02    4.78
  -1   4  -8   83.97    4.62
  -1   4  -8   96.39    7.76
  -1   4  -8   85.52    7.49
  -1   4  -8   89.91    7.51
  -1   4  -8   84.03    4.73
   1  -4   8   82.41    4.52
   1  -4   8   73.80    5.90
   1  -4   8   75.23    4.72
  -1   4  -8   84.53    4.57
  -1   4  -8   74.31    4.72
  -1   4  -8   88.06    6.82
   1  -4   8   83.04    4.46
   1  -4   8   80.59    4.54
  -1   4  -8   80.34    4.82
  -1   4  -9   26.18    2.61
  -1   4  -9   28.18    2.45
   1  -4   9   21.72    2.64
   1  -4   9   24.94    2.79
  -1   4  -9   38.04    5.60
   1  -4   9   28.10    2.37
  -1   4  -9   37.29    5.62
  -1   4  -9   33.00    4.41
  -1   4  -9   28.80    2.97
   1  -4   9   28.15    2.28
  -1   4  -9   25.32    2.59
  -1   4  -9   31.98    2.86
   1  -4   9   28.13    2.75
   1  -4   9   24.32    2.38
  -1   4  -9   23.10    2.36
  -1   4  -9   27.87    2.38
  -1   4  -9   24.73    4.93
   1  -4   9   29.80    2.28
  -1   4 -10   28.40    2.83
  -1   4 -10   23.03    3.04
   1  -4  10   28.24    2.95
   1  -4  10   26.01    2.36
   1  -4  10   23.90    2.99
   1  -4  10   25.80    2.37
   1  -4  10   28.25    2.58
  -1   4 -10   30.62    2.88
   1  -4  10   24.61    2.31
  -1   4 -10   28.32    3.07
  -1   4 -10   21.54    2.95
  -1   4 -10   30.37    5.57
  -1   4 -10   23.37    3.14
  -1   4 -10   24.66    4.15
  -1   4 -10   27.39    5.98
  -1   4 -10   39.21    5.61
  -1   4 -10   22.58    2.63
  -1   4 -11  247.57   11.85
  -1   4 -11  214.60   11.81
   1  -4  11  223.05   11.30
  -1   4 -11  239.98   15.55
   1  -4  11  214.04   11.13
  -1   4 -11  245.92   11.72
  -1   4 -11  210.83   11.39
  -1   4 -11  235.78   11.80
  -1   4 -11  226.42   14.73
  -1   4 -11  218.64   11.33
  -1   4 -11  256.55   11.94
   1  -4  11  238.85   11.79
  -1   4 -11  288.55   16.23
   1  -4  11  225.19   11.68
   1  -4  12  107.12    6.25
   1  -4  12  102.91    6.01
   1  -4  12  119.14    6.81
   1  -4  12  116.96    6.76
  -1   4 -12  122.29    6.91
  -1   4 -12  127.37    6.94
  -1   4 -12  108.50    6.48
  -1   4 -12  112.58    6.81
  -1   4 -12  114.62    6.90
  -1   4 -12  118.86   10.36
  -1   4 -12  111.89    9.29
  -1   4 -12   94.01    6.06
   1  -4  12  124.22    6.95
  -1   4 -12  111.04    6.51
   1  -4  13  114.05    6.83
  -1   4 -13  130.53    7.08
  -1   4 -13   97.81    5.97
  -1   4 -13  118.85    6.83
   1  -4  13  100.46    6.00
   1  -4  13  111.98    6.73
   1  -4  13  112.61    6.26
  -1   4 -13  120.56    6.93
   1  -4  13  104.16    6.69
  -1   4 -13  107.89    6.37
  -1   4 -13  138.15   11.16
  -1   4 -13  116.65    6.60
  -1   4 -13  112.76    6.85
  -1   4 -14   57.76    7.86
   1  -4  14   47.00    3.54
  -1   4 -14   59.66    4.44
  -1   4 -14   55.05    4.74
   1  -4  14   55.76    4.46
  -1   4 -14   51.48    4.13
  -1   4 -14   54.78    4.53
  -1   4 -14   60.80    4.19
  -1   4 -14   46.99    7.05
  -1   4 -14   58.39    4.56
   1  -4  14   51.36    4.39
  -1   4 -15    1.35    2.21
  -1   4 -15    2.01    2.11
  -1   4 -15    4.25    2.22
   1  -4  15    4.50    2.61
  -1   4 -15   -1.22    2.76
   1  -4  15    0.88    2.61
  -1   4 -15    3.11    2.64
   1  -4  15    1.48    2.29
  -1   4 -15    1.56    2.81
  -1   4 -15    6.85    5.02
   1  -4  16  133.21    7.24
  -1   4 -16  136.22    7.10
  -1   4 -16  109.39   10.17
  -1   4 -16  134.92    7.61
   1  -4  16  135.25    7.34
  -1   4 -16  117.96    7.07
   1  -4  16  138.67    7.44
  -1   4 -16  134.04    7.30
  -1   4 -16  148.62    7.68
  -1   4 -17   65.28    4.10
  -1   4 -17   47.11    5.99
   1  -4  17   59.32    3.89
  -1   4 -17   42.32    3.21
  -1   4 -17   45.80    3.21
   1  -4  17   47.89    3.16
   1  -4  17   59.17    3.65
  -1   4 -17   66.44    4.06
  -1   4 -17   49.40    3.64
  -1   4 -17   51.93    3.58
   1  -4  17   58.89    3.75
   1  -4  18    8.81    1.58
   1  -4  18    8.91    1.68
   1  -4  18   10.82    1.85
   1  -4  18    8.22    1.55
  -1   4 -18    7.85    1.99
  -1   4 -18    9.79    1.59
  -1   4 -18    9.38    1.54
  -1   4 -19   14.06    1.62
  -1   4 -19    7.64    1.09
   1  -4  19   12.77    1.26
   1  -4  19   15.59    1.45
   1  -4  19    9.61    1.09
   1  -3 -22    4.32    1.17
   1  -3 -22    6.36    1.25
  -1   3  22    5.83    1.08
  -1   3  21   11.01    1.78
  -1   3  21   11.67    1.50
   1  -3 -21    8.68    1.88
   1  -3 -21    8.91    1.76
   1  -3 -21   11.37    1.95
   1  -3 -21    9.88    1.55
  -1   3  21   11.10    1.67
  -1   3  20    1.97    1.79
   1  -3 -20    3.25    1.87
   1  -3 -20    3.41    1.97
  -1   3  20    2.41    1.88
   1  -3 -20    3.75    2.21
  -1   3  20    5.58    2.13
   1  -3 -19   48.55    4.01
  -1   3  19   45.27    3.58
  -1   3  19   46.10    3.90
   1  -3 -19   44.99    3.67
   1  -3 -19   44.88    3.60
   1  -3 -19   44.56    3.86
  -1   3  19   45.48    3.68
  -1   3  18    7.70    2.56
   1  -3 -18   12.10    3.10
   1  -3 -18    6.27    2.69
   1  -3 -18    8.78    2.82
  -1   3  18   11.16    2.05
   1  -3 -18    9.12    2.72
  -1   3  18    9.63    2.48
  -1   3  18    8.59    2.95
   1  -3 -17    8.70    2.75
   1  -3 -17    8.22    3.01
  -1   3  17    8.04    2.84
   1  -3 -17   10.05    2.83
   1  -3 -17    4.98    2.83
   1  -3 -17    5.74    2.90
  -1   3  17    9.10    2.96
  -1   3  17    8.14    2.35
  -1   3  17    7.25    3.00
   1  -3 -16  233.67   11.50
   1  -3 -16  227.96   11.49
  -1   3  16  230.41   11.50
   1  -3 -16  232.02   11.40
  -1   3  16  219.33   11.66
   1  -3 -16  199.42   10.87
   1  -3 -16  227.56   11.48
  -1   3  16  208.21   10.93
  -1   3  16  226.31   11.35
   1  -3 -16  225.25   11.44
  -1   3  15  106.27    9.82
  -1   3  15  111.58    7.06
  -1   3  15  120.28    6.82
   1  -3 -15  120.05    6.82
  -1   3  15  109.26    6.27
   1  -3 -15  104.54    8.73
   1  -3 -15  107.50    6.63
   1  -3 -15  119.15    6.78
  -1   3  15  105.91    6.55
   1  -3 -15  123.75    6.79
   1  -3 -15  102.56    6.11
  -1   3  14  335.75   16.89
   1  -3 -14  388.58   17.24
  -1   3  14  340.44   16.68
   1  -3 -14  349.75   16.72
  -1   3  14  372.73   17.28
   1  -3 -14  332.90   16.85
   1  -3 -14  369.21   17.14
   1  -3 -14  294.53   18.51
  -1   3  14  315.83   19.49
  -1   3  14  376.53   21.46
   1  -3 -14  365.30   17.17
   1  -3 -14  388.50   17.18
   1  -3 -13    1.77    2.13
   1  -3 -13    2.57    1.61
  -1   3  13    2.37    3.49
  -1   3  13   -2.51    4.51
   1  -3 -13    0.65    2.15
  -1   3  13    1.51    1.48
   1  -3 -13    2.89    2.05
   1  -3 -13   -0.54    2.31
  -1   3  13   -0.11    1.81
  -1   3  13    1.39    2.07
   1  -3 -13    1.31    2.15
   1  -3 -12    7.40    1.99
   1  -3 -12    7.87    2.08
   1  -3 -12    9.16    2.18
  -1   3  12    8.08    4.80
   1  -3 -12    6.99    1.97
  -1   3  12    8.71    3.51
  -1   3  12    4.16    3.90
  -1   3  12   10.02    2.50
  -1   3  12    6.97    2.01
  -1   3  12    8.07    1.92
  -1   3  12    6.73    2.14
  -1   3  12    7.39    2.24
  -1   3  12    9.28    1.69
   1  -3 -12    5.64    1.99
   1  -3 -12    7.09    1.63
  -1   3  11  530.73   24.99
   1  -3 -11  570.16   25.00
  -1   3  11  553.23   27.77
  -1   3  11  595.46   28.79
   1  -3 -11  548.55   24.98
  -1   3  11  560.60   25.08
   1  -3 -11  504.63   24.80
  -1   3  11  528.47   24.99
  -1   3  11  504.14   24.83
   1  -3 -11  529.00   24.92
  -1   3  11  568.47   25.16
  -1   3  11  520.04   26.27
   1  -3 -11  551.52   24.97
  -1   3  11  556.59   28.40
  -1   3  10   25.88    4.30
  -1   3  10   21.31    4.34
  -1   3  10   31.39    2.57
  -1   3  10   28.04    2.41
   1  -3 -10   27.92    2.40
  -1   3  10   28.08    3.31
   1  -3 -10   29.85    2.41
  -1   3  10   31.91    2.68
  -1   3   9  903.68   43.91
   1  -3  -9  884.40   40.94
  -1   3   9  927.58   43.40
  -1   3   9  941.58   41.07
  -1   3   9  849.61   40.92
  -1   3   9  942.18   41.03
   1  -3  -8  129.81    7.43
   1  -3  -8  128.41    5.07
  -1   3   8  126.03    5.38
  -1   3   8  139.21    7.97
  -1   3   8  142.98    8.18
  -1   3   8  122.78    5.32
  -1   3   8  116.12    5.18
  -1   3   8  113.59    7.69
   1  -3  -8  135.03    5.37
   1  -3  -7  212.78   10.32
   1  -3  -7  223.43    8.57
  -1   3   7  230.93    8.59
   1  -3  -7  237.20   10.49
  -1   3   7  210.67    8.41
  -1   3   7  213.56    8.94
   1  -3  -7  251.77   10.72
  -1   3   7  221.52   11.04
  -1   3   7  224.23    8.52
  -1   3   6  662.87   34.84
   1  -3  -6  754.14   34.48
  -1   3   6  792.66   34.42
   1  -3  -6  781.97   35.89
   1  -3  -6  777.01   35.89
  -1   3   6  771.75   34.45
   1  -3  -6  815.01   35.92
  -1   3   6  763.26   35.06
  -1   3   6  749.27   36.38
   1  -3  -5  716.03   31.24
  -1   3   5  669.96   30.57
  -1   3   5  683.87   31.57
   1  -3  -5  698.36   31.10
   1  -3  -5  691.44   29.86
  -1   3   5  583.38   29.92
   1  -3  -5  703.50   31.11
  -1   3   5  639.48   29.73
   1  -3  -4  525.38   25.63
  -1   3   4  529.54   25.36
  -1   3   4  543.63   26.07
   1  -3  -4  548.78   25.46
   1  -3  -4  555.46   25.73
  -1   3   3  187.63    9.86
   1  -3  -3  175.80    9.66
  -1   3   3  181.56    9.59
   1  -3  -3  185.47    9.67
   1  -3  -3  180.14    9.70
   1  -3  -2    6.27    1.02
  -1   3   2    4.38    1.78
   1  -3  -2    6.19    1.62
  -1   3   2    4.80    1.47
   1  -3  -2    4.94    0.72
  -1   3   2    9.30    1.68
   1  -3  -2    4.53    1.76
   1  -3  -2    5.07    1.07
  -1   3   1  386.25   18.76
   1  -3  -1  406.75   18.85
   1  -3  -1  426.84   19.26
  -1   3   1  404.86   19.60
  -1   3   1  397.97   18.57
  -1   3   1  421.03   19.38
  -1   3   1  408.04   19.03
   1  -3   0  227.28   10.58
  -1   3   0  219.82   11.32
   1  -3   0  232.71   11.05
   1  -3   0  209.18   10.55
   1  -3   0  219.59   10.20
  -1   3   0  220.91   10.83
  -1   3  -1 1352.28   60.42
  -1   3  -1 1327.08   61.68
  -1   3  -1 1373.02   61.34
   1  -3   1 1334.65   61.48
   1  -3   1 1318.08   61.14
   1  -3   1 1337.78   60.43
  -1   3  -1 1372.97   60.46
   1  -3   2  194.37    9.80
  -1   3  -2  181.49    9.78
   1  -3   2  183.86    8.70
  -1   3  -2  187.28    8.76
   1  -3   2  183.91    8.60
  -1   3  -3  690.76   29.13
  -1   3  -3  668.89   27.27
   1  -3   3  690.47   27.26
  -1   3  -3  696.01   27.38
   1  -3   3  678.21   28.56
  -1   3  -3  697.52   28.90
  -1   3  -4 1202.39   54.43
  -1   3  -4 1207.63   54.47
   1  -3   4 1242.35   54.42
  -1   3  -4 1220.20   54.48
   1  -3   4 1167.69   54.43
   1  -3   4 1257.21   55.69
  -1   3  -4 1164.96   56.02
   1  -3   4 1263.85   55.55
   1  -3   4 1307.27   54.52
   1  -3   4 1149.03   54.25
   1  -3   4 1234.72   54.42
  -1   3  -5   30.53    3.78
   1  -3   5   28.30    2.00
  -1   3  -5   25.73    2.01
  -1   3  -5   27.17    2.13
  -1   3  -5   28.67    2.13
   1  -3   5   23.15    2.68
   1  -3   5   24.10    1.72
   1  -3   5   32.08    3.05
   1  -3   5   27.72    1.97
  -1   3  -6   18.84    3.39
  -1   3  -6   18.76    1.67
   1  -3   6   17.53    2.41
  -1   3  -6   14.91    1.81
   1  -3   6   18.83    1.73
  -1   3  -6   13.80    1.85
   1  -3   6   17.04    1.70
   1  -3   6   18.00    1.49
   1  -3   6   19.60    2.69
   1  -3   7  477.83   24.27
  -1   3  -7  503.96   23.16
   1  -3   7  536.05   23.36
  -1   3  -7  501.76   23.42
  -1   3  -7  528.86   25.84
   1  -3   7  531.09   23.17
   1  -3   7  480.72   24.72
  -1   3  -7  490.68   23.23
   1  -3   7  489.63   23.30
  -1   3  -7  500.89   23.29
   1  -3   7  527.91   23.34
  -1   3  -7  537.44   25.81
  -1   3  -7  486.39   23.41
   1  -3   8   42.94    2.48
  -1   3  -8   54.95    5.67
   1  -3   8   40.75    2.70
   1  -3   8   45.48    3.05
  -1   3  -8   42.87    3.02
  -1   3  -8   40.62    4.90
   1  -3   8   42.10    2.75
  -1   3  -8   45.97    2.96
  -1   3  -8   45.33    2.80
   1  -3   8   38.97    2.76
   1  -3   8   39.78    3.59
   1  -3   8   42.73    4.20
  -1   3  -9  463.03   21.11
  -1   3  -9  436.45   21.33
   1  -3   9  432.45   20.98
  -1   3  -9  469.32   24.50
  -1   3  -9  440.45   21.34
  -1   3  -9  495.38   24.13
  -1   3  -9  446.75   21.43
   1  -3   9  416.05   22.89
   1  -3   9  418.70   22.16
   1  -3   9  441.74   21.38
   1  -3   9  448.42   20.91
  -1   3  -9  459.60   21.30
   1  -3   9  456.13   21.43
  -1   3  -9  466.71   21.44
   1  -3   9  506.40   21.26
   1  -3   9  484.48   21.26
  -1   3  -9  462.15   21.35
  -1   3  -9  516.75   21.62
  -1   3 -10    8.36    2.73
   1  -3  10    1.96    1.56
  -1   3 -10    3.33    1.72
  -1   3 -10    0.41    1.88
  -1   3 -10    4.07    1.94
   1  -3  10    3.27    1.76
   1  -3  10    5.30    1.82
  -1   3 -10   -0.75    3.38
   1  -3  10    1.67    1.68
  -1   3 -10    4.11    1.74
   1  -3  10    1.96    0.99
   1  -3  10    3.16    1.50
  -1   3 -10    4.28    1.79
  -1   3 -10    3.95    2.05
   1  -3  10    2.02    2.55
  -1   3 -10    2.99    1.70
  -1   3 -10    1.49    1.97
  -1   3 -10    2.04    1.94
   1  -3  10    2.03    1.34
  -1   3 -11  213.82   10.96
  -1   3 -11  215.78   11.10
   1  -3  11  213.38   11.04
   1  -3  11  219.65   11.03
  -1   3 -11  213.28   11.05
  -1   3 -11  213.40   13.47
  -1   3 -11  219.23   10.88
   1  -3  11  229.16   10.84
   1  -3  11  213.77   10.71
  -1   3 -11  223.16   11.14
  -1   3 -11  212.57   10.94
   1  -3  12   21.24    2.35
  -1   3 -12   19.60    2.72
  -1   3 -12   15.13    2.86
  -1   3 -12   14.04    2.77
   1  -3  12   20.07    2.49
  -1   3 -12   13.34    4.19
  -1   3 -12   20.81    2.73
   1  -3  12   18.10    2.86
  -1   3 -12   11.39    5.46
   1  -3  12   18.36    2.71
  -1   3 -12   14.63    2.58
  -1   3 -12   18.34    4.94
  -1   3 -12   22.60    3.15
   1  -3  13    2.10    2.46
   1  -3  13    4.01    2.16
  -1   3 -13   -0.40    3.57
   1  -3  13    4.40    1.97
  -1   3 -13    4.73    2.59
  -1   3 -13    2.54    2.41
   1  -3  13    4.64    2.61
  -1   3 -13    0.55    5.02
  -1   3 -13    6.56    2.34
  -1   3 -13   10.20    4.64
  -1   3 -13    5.13    2.31
  -1   3 -13    4.09    2.77
  -1   3 -13    4.23    2.33
  -1   3 -14    2.93    2.39
   1  -3  14    1.34    2.55
  -1   3 -14    2.06    2.29
   1  -3  14   -0.86    1.99
  -1   3 -14    1.87    2.44
   1  -3  14    2.10    2.67
  -1   3 -14    2.06    2.65
  -1   3 -14    7.90    5.71
  -1   3 -14    1.12    2.93
  -1   3 -14    1.99    2.36
  -1   3 -14    7.68    4.56
   1  -3  14    3.26    2.58
   1  -3  14    1.42    2.28
  -1   3 -15   44.37    3.78
  -1   3 -15   39.87    6.66
  -1   3 -15   40.67    3.72
  -1   3 -15   40.14    4.19
   1  -3  15   48.44    4.24
  -1   3 -15   41.20    3.62
  -1   3 -15   42.99    3.94
   1  -3  15   44.56    3.43
   1  -3  15   41.06    3.81
  -1   3 -15   48.07    7.17
  -1   3 -15   44.32    4.26
   1  -3  16   12.66    2.88
   1  -3  16   13.06    2.72
  -1   3 -16   15.36    2.52
  -1   3 -16   14.23    3.19
  -1   3 -16   11.85    2.69
  -1   3 -16   17.45    5.48
   1  -3  16   15.75    3.15
  -1   3 -16   13.59    2.64
  -1   3 -16   10.55    3.04
  -1   3 -16   13.50    2.39
  -1   3 -17   10.16    2.09
   1  -3  17   10.38    2.78
  -1   3 -17   10.54    2.81
   1  -3  17    9.70    2.57
  -1   3 -17    9.09    2.19
  -1   3 -17   10.81    2.25
   1  -3  17    9.39    2.29
  -1   3 -17    7.64    1.78
   1  -3  18    3.93    2.24
   1  -3  18    1.93    1.87
  -1   3 -18    0.62    1.71
  -1   3 -18    2.86    2.19
   1  -3  18    4.12    1.65
  -1   3 -18    2.45    1.48
   1  -3  18    4.62    2.11
  -1   3 -18    3.26    1.67
   1  -3  18    0.94    1.69
   1  -3  19  122.96    6.47
  -1   3 -19  126.11    6.65
   1  -3  19  137.18    6.82
   1  -3  19  141.14    6.77
   1  -3  19  129.96    6.65
  -1   3 -19  131.80    6.90
  -1   3 -20    2.24    0.82
   1  -3  20    1.99    0.95
  -1   2  22   33.88    2.12
   1  -2 -22   28.64    2.00
  -1   2  22   29.17    1.98
  -1   2  21   17.45    2.03
   1  -2 -21   19.63    1.96
  -1   2  21   16.33    1.66
   1  -2 -21   17.32    2.10
  -1   2  21   20.72    2.19
   1  -2 -21   16.37    1.78
  -1   2  21   19.08    1.93
  -1   2  20  211.43    9.60
  -1   2  20  194.53    9.44
   1  -2 -20  191.26    9.53
   1  -2 -20  182.28    9.50
  -1   2  20  184.76    9.33
   1  -2 -20  163.85    9.15
  -1   2  20  180.25    9.04
   1  -2 -19   28.32    2.97
  -1   2  19   34.96    3.43
  -1   2  19   31.94    2.83
  -1   2  19   28.92    2.89
  -1   2  19   33.42    3.45
   1  -2 -19   24.48    2.99
   1  -2 -19   30.33    3.32
  -1   2  19   28.89    3.12
   1  -2 -19   24.33    2.43
   1  -2 -18   36.40    3.38
  -1   2  18   52.15    3.80
  -1   2  18   44.92    3.38
   1  -2 -18   49.72    3.96
  -1   2  18   43.35    3.86
  -1   2  18   50.82    4.28
   1  -2 -18   44.43    4.07
  -1   2  18   51.12    4.25
   1  -2 -18   44.70    4.19
  -1   2  18   44.98    4.01
   1  -2 -18   41.54    3.84
  -1   2  17   42.87    3.71
   1  -2 -17   45.04    4.05
  -1   2  17   41.21    3.74
   1  -2 -17   31.89    2.96
   1  -2 -17   49.33    3.93
  -1   2  17   39.19    3.32
  -1   2  17   35.94    3.88
   1  -2 -17   42.24    3.88
   1  -2 -16    5.51    3.49
  -1   2  16    6.46    2.64
   1  -2 -16    8.02    2.01
  -1   2  16   10.91    2.94
   1  -2 -16    6.81    2.88
   1  -2 -16    7.25    2.26
   1  -2 -16    6.40    2.51
   1  -2 -16    5.57    2.68
   1  -2 -16    6.81    2.83
  -1   2  16    6.33    2.55
   1  -2 -15    1.63    2.44
   1  -2 -15    2.69    2.52
   1  -2 -15    0.39    3.28
  -1   2  15    6.29    4.45
  -1   2  15    4.88    2.55
   1  -2 -15    3.28    2.03
   1  -2 -15    0.81    2.42
   1  -2 -15    3.98    1.74
  -1   2  15    5.56    2.50
  -1   2  15   -0.71    2.66
  -1   2  15    5.50    2.67
   1  -2 -15    3.17    2.78
   1  -2 -15    3.63    2.73
   1  -2 -14   54.86    3.90
  -1   2  14   55.03    4.31
   1  -2 -14   63.70    4.44
  -1   2  14   54.60    4.38
   1  -2 -14   59.30    4.33
   1  -2 -14   67.03    4.49
   1  -2 -14   66.64    4.36
  -1   2  14   62.26    4.52
   1  -2 -14   57.39    6.16
   1  -2 -14   53.44    3.70
  -1   2  14   61.85    7.07
  -1   2  14   61.43    4.34
   1  -2 -13   12.53    1.93
  -1   2  13   16.45    4.91
  -1   2  13   13.31    3.37
   1  -2 -13   14.51    2.03
  -1   2  13   11.96    2.32
  -1   2  13   11.27    2.17
   1  -2 -13   10.59    2.27
   1  -2 -13   13.69    2.49
  -1   2  13   11.31    2.31
   1  -2 -13   10.14    2.33
   1  -2 -13   10.04    2.37
  -1   2  12   61.54    5.67
  -1   2  12   58.63    5.18
   1  -2 -12   56.81    3.79
  -1   2  12   59.35    3.68
   1  -2 -12   59.94    3.99
   1  -2 -12   64.01    3.99
   1  -2 -12   59.74    3.66
   1  -2 -12   60.34    3.99
  -1   2  12   41.80    5.96
   1  -2 -12   57.81    3.94
  -1   2  12   57.15    3.84
  -1   2  12   55.49    3.96
   1  -2 -11    1.05    1.55
  -1   2  11   -0.46    1.65
   1  -2 -11   -0.09    1.62
  -1   2  11    0.17    1.51
  -1   2  11    0.89    2.60
  -1   2  11    2.29    2.36
   1  -2 -11    1.45    1.94
  -1   2  11   -1.22    3.52
   1  -2 -11    3.73    1.63
   1  -2 -11    3.03    1.64
  -1   2  11   -0.78    3.36
   1  -2 -11    3.13    1.69
  -1   2  10  480.84   21.40
   1  -2 -10  408.70   21.93
  -1   2  10  465.64   21.33
  -1   2  10  424.05   23.70
  -1   2  10  441.91   23.25
  -1   2  10  467.76   22.92
  -1   2  10  460.52   24.17
  -1   2  10  476.04   21.30
  -1   2   9   73.03    4.07
   1  -2  -9   65.38    4.57
  -1   2   9   72.21    4.13
  -1   2   9   68.48    5.29
  -1   2   9   80.81    4.24
  -1   2   9   70.55    5.74
  -1   2   9   80.53    6.53
   1  -2  -9   76.89    4.01
  -1   2   8  289.29   13.86
   1  -2  -8  282.93   13.98
  -1   2   8  317.21   13.93
  -1   2   8  296.53   16.09
   1  -2  -8  310.24   13.81
  -1   2   8  305.92   13.82
   1  -2  -8  276.60   14.25
  -1   2   8  280.77   15.96
  -1   2   8  291.79   16.08
  -1   2   8  292.51   13.81
  -1   2   8  284.76   15.49
  -1   2   7  302.79   15.56
   1  -2  -7  281.40   13.78
  -1   2   7  279.84   15.37
  -1   2   7  285.33   13.42
  -1   2   7  284.66   15.13
  -1   2   7  291.12   13.42
  -1   2   7  297.72   15.53
  -1   2   7  292.55   13.47
  -1   2   7  298.16   13.52
   1  -2  -6    0.72    0.82
  -1   2   6    1.55    0.79
  -1   2   6    2.47    0.91
  -1   2   6    1.84    0.90
  -1   2   6    1.50    1.94
  -1   2   6    1.48    1.90
   1  -2  -6    1.24    1.77
  -1   2   5   23.39    1.81
  -1   2   5   22.92    2.73
  -1   2   5   19.86    1.39
   1  -2  -5   23.11    2.52
   1  -2  -5   19.97    1.36
   1  -2  -5   19.85    2.40
  -1   2   5   19.96    2.71
  -1   2   5   22.36    1.54
  -1   2   4   74.09    3.64
  -1   2   4   74.33    4.91
   1  -2  -4   66.37    4.44
   1  -2  -4   76.60    4.58
  -1   2   4   80.31    4.94
   1  -2  -4   76.98    4.59
  -1   2   4   67.61    3.70
  -1   2   4   78.07    4.18
   1  -2  -3  105.43    5.41
   1  -2  -3  105.25    5.33
  -1   2   3   97.70    5.57
  -1   2   3   88.19    4.40
   1  -2  -2 1358.13   61.08
   1  -2  -2 1389.62   61.50
   1  -2  -2 1331.81   61.33
  -1   2   2 1347.70   61.37
  -1   2   1  583.20   26.86
   1  -2  -1  594.66   26.79
   1  -2  -1  616.98   26.36
   1  -2  -1  597.69   26.74
  -1   2   1  539.08   26.15
  -1   2   0  110.40    5.29
  -1   2   0  119.32    6.15
  -1   2   0  114.87    5.76
   1  -2   0  118.83    5.76
   1  -2   0  121.21    5.89
   1  -2   0  118.31    6.23
   1  -2   0  108.70    5.36
   1  -2   0  115.27    5.54
   1  -2   0  122.11    5.93
  -1   2  -1 1068.43   48.32
  -1   2  -1 1051.93   47.83
   1  -2   1 1076.85   47.87
  -1   2  -1 1048.26   47.46
   1  -2   1 1085.84   48.28
   1  -2   2 4508.13  189.61
  -1   2  -2 4178.00  188.75
  -1   2  -2 4208.52  188.99
   1  -2   3   10.32    1.80
  -1   2  -3    8.60    2.01
   1  -2   3   11.36    1.02
  -1   2  -3    7.95    1.12
   1  -2   3    7.24    1.43
  -1   2  -3    7.54    1.06
   1  -2   4  952.64   44.72
  -1   2  -4 1020.55   44.87
   1  -2   4 1072.60   44.90
   1  -2   4  963.20   44.83
   1  -2   4 1026.76   45.50
  -1   2  -4  995.21   44.87
   1  -2   4 1033.96   45.87
  -1   2  -4 1006.42   46.04
   1  -2   5   80.61    4.34
   1  -2   5   93.07    5.47
   1  -2   5   88.40    4.39
  -1   2  -5   80.56    5.68
  -1   2  -5   85.22    4.47
  -1   2  -5   88.89    5.52
   1  -2   5   85.10    4.96
  -1   2  -5   85.44    4.44
  -1   2  -5   88.58    4.43
   1  -2   5   87.56    4.26
   1  -2   6   93.50    6.07
   1  -2   6   96.84    4.82
   1  -2   6   98.35    5.47
  -1   2  -6   96.73    6.35
  -1   2  -6  100.81    4.90
   1  -2   6   87.53    4.71
  -1   2  -6  105.00    6.17
  -1   2  -6   91.08    4.63
   1  -2   7   44.03    2.53
   1  -2   7   44.76    3.86
   1  -2   7   35.94    2.99
  -1   2  -7   43.57    3.77
  -1   2  -7   38.69    2.30
   1  -2   7   32.31    2.20
  -1   2  -7   42.49    4.05
  -1   2  -7   38.44    2.27
  -1   2  -7   35.99    2.53
   1  -2   7   38.50    2.37
   1  -2   7   36.41    2.52
  -1   2  -7   36.99    2.58
   1  -2   7   37.15    2.60
   1  -2   8 1056.72   52.39
   1  -2   8 1140.57   53.39
   1  -2   8 1220.81   51.71
  -1   2  -8 1173.02   53.81
   1  -2   8 1054.99   51.49
  -1   2  -8 1169.21   51.57
  -1   2  -8 1148.57   51.54
  -1   2  -8 1155.85   51.81
  -1   2  -8 1160.23   51.82
   1  -2   8 1081.35   51.73
   1  -2   8 1184.73   51.74
   1  -2   8 1171.24   51.75
   1  -2   8 1190.06   51.52
   1  -2   9   14.20    1.77
   1  -2   9   12.79    1.76
   1  -2   9   12.81    1.62
   1  -2   9   13.07    1.33
  -1   2  -9    9.99    1.58
  -1   2  -9   13.85    1.98
   1  -2   9   12.91    1.39
   1  -2   9   13.59    2.04
  -1   2  -9   12.97    2.00
  -1   2  -9   13.90    1.47
   1  -2   9   14.41    1.92
   1  -2   9   14.52    2.95
  -1   2  -9   15.43    1.59
  -1   2 -10   34.83    2.92
   1  -2  10   31.95    2.75
   1  -2  10   35.34    3.17
  -1   2 -10   35.59    2.59
   1  -2  10   41.67    3.00
  -1   2 -10   42.11    3.03
   1  -2  10   34.36    2.94
   1  -2  10   40.95    4.31
  -1   2 -10   38.74    2.99
   1  -2  10   39.99    2.74
  -1   2 -10   34.49    4.64
  -1   2 -10   43.90    3.13
   1  -2  10   35.16    2.85
  -1   2 -10   41.64    3.19
  -1   2 -10   34.84    2.84
   1  -2  10   40.30    2.47
   1  -2  10   33.98    2.94
   1  -2  11   63.32    4.23
   1  -2  11   65.35    4.07
   1  -2  11   61.94    3.96
   1  -2  11   67.77    5.80
   1  -2  11   66.61    4.36
  -1   2 -11   59.19    5.96
  -1   2 -11   67.99    4.29
  -1   2 -11   67.80    4.32
   1  -2  11   60.42    3.69
   1  -2  11   71.74    4.03
  -1   2 -11   65.91    7.01
  -1   2 -11   61.75    4.06
  -1   2 -11   59.82    4.07
   1  -2  11   67.99    4.14
  -1   2 -11   67.32    4.16
  -1   2 -11   65.05    4.25
  -1   2 -11   68.81    4.30
  -1   2 -11   65.16    3.85
  -1   2 -11   65.93    4.28
   1  -2  12    0.84    1.85
  -1   2 -12   -0.78    2.25
   1  -2  12    1.81    1.58
  -1   2 -12    1.06    2.21
  -1   2 -12    5.84    2.07
   1  -2  12    5.42    2.14
  -1   2 -12    1.30    1.91
   1  -2  12    2.07    2.21
  -1   2 -12    2.45    1.94
  -1   2 -12    0.46    4.15
   1  -2  12    2.27    1.36
   1  -2  12    4.69    1.68
  -1   2 -12    5.20    3.18
  -1   2 -12    2.63    1.84
  -1   2 -12    2.75    2.12
  -1   2 -12    1.76    2.09
   1  -2  12   -0.33    2.60
   1  -2  12    2.68    1.85
   1  -2  13    3.23    1.51
  -1   2 -13    1.74    3.26
  -1   2 -13    2.55    2.56
  -1   2 -13    4.54    2.17
  -1   2 -13    4.26    2.24
   1  -2  13    3.03    2.00
   1  -2  13    5.26    2.50
  -1   2 -13    2.44    2.20
  -1   2 -13    3.96    4.41
   1  -2  13    6.90    1.46
   1  -2  13    5.18    1.85
  -1   2 -13    5.38    2.32
   1  -2  13    5.21    2.25
   1  -2  13    1.83    2.21
  -1   2 -13    6.35    2.33
  -1   2 -13    4.63    2.37
   1  -2  13    7.73    1.83
  -1   2 -14    5.73    4.31
  -1   2 -14    8.17    2.34
   1  -2  14    7.49    2.50
   1  -2  14    7.22    2.49
  -1   2 -14    6.75    2.32
  -1   2 -14    6.91    2.46
  -1   2 -14    8.29    2.34
  -1   2 -14    5.60    2.55
   1  -2  14    8.26    1.95
   1  -2  14    7.46    2.01
  -1   2 -14    6.79    2.71
  -1   2 -14    7.77    2.41
   1  -2  14    7.52    1.63
   1  -2  14    7.36    2.67
   1  -2  14    9.33    2.33
   1  -2  15   -1.53    2.14
   1  -2  15   -0.27    2.60
   1  -2  15   -0.40    2.46
  -1   2 -15   -1.21    2.55
  -1   2 -15    1.74    2.64
  -1   2 -15    2.11    4.25
  -1   2 -15    0.13    2.29
  -1   2 -15   -0.89    2.24
   1  -2  15    0.63    1.89
  -1   2 -15    3.35    2.32
   1  -2  15    0.43    2.76
  -1   2 -16   27.40    3.07
   1  -2  16   30.55    3.50
  -1   2 -16   29.32    3.16
   1  -2  16   28.55    3.71
   1  -2  16   25.56    3.06
  -1   2 -16   19.81    2.67
  -1   2 -16   31.36    3.36
  -1   2 -16   23.41    3.07
   1  -2  16   22.46    2.59
  -1   2 -16   26.67    5.45
   1  -2  16   28.15    3.31
  -1   2 -17    3.71    2.41
  -1   2 -17    2.53    2.13
   1  -2  17    3.78    2.92
   1  -2  17    3.18    2.14
   1  -2  17    0.72    2.43
  -1   2 -17    1.21    2.07
  -1   2 -17    0.91    2.03
   1  -2  18   40.53    3.01
  -1   2 -18   35.93    3.63
  -1   2 -18   37.83    2.96
   1  -2  18   37.13    3.36
  -1   2 -18   32.66    2.80
  -1   2 -18   36.25    3.29
   1  -2  18   31.57    2.81
   1  -2  18   44.30    3.73
  -1   2 -19    7.24    1.52
   1  -2  19    2.98    2.19
   1  -2  19    3.05    1.48
  -1   2 -19    7.01    2.13
  -1   2 -19    4.30    1.91
   1  -2  19    7.39    2.04
  -1   2 -19    7.57    3.68
   1  -2  20  154.37    7.92
   1  -2  20  160.15    7.88
  -1   2 -20  155.02    7.98
   1  -2  20  172.71    8.09
   1  -2  21    1.53    1.09
   1  -2  21    1.44    0.91
  -1   2 -21    0.98    1.01
  -1   2 -21    0.84    0.74
   1  -1 -22   -0.94    0.82
  -1   1  22    0.35    0.96
  -1   1  21   63.49    3.66
   1  -1 -21   60.28    3.74
   1  -1 -21   66.54    4.02
  -1   1  21   83.57    4.20
  -1   1  21   69.94    3.81
  -1   1  21   83.73    4.19
   1  -1 -20   56.52    4.01
  -1   1  20   75.66    4.27
  -1   1  20   85.04    4.70
   1  -1 -20   77.72    4.57
  -1   1  20   86.55    4.76
   1  -1 -20   70.38    4.31
   1  -1 -20   70.11    4.45
  -1   1  19    0.99    1.98
  -1   1  19   -0.30    1.62
  -1   1  19    0.31    1.92
   1  -1 -19    4.64    2.12
   1  -1 -19   -1.75    2.07
   1  -1 -19    0.18    1.82
  -1   1  19   -0.57    2.54
   1  -1 -19   -0.91    2.37
   1  -1 -18   16.27    3.04
  -1   1  18   17.07    2.71
   1  -1 -18   18.42    2.85
   1  -1 -18   12.97    2.58
   1  -1 -18   19.36    4.10
   1  -1 -18   12.98    2.27
  -1   1  18   16.18    2.80
  -1   1  18   20.70    2.47
  -1   1  18   14.60    3.18
  -1   1  17   83.82    5.62
   1  -1 -17   59.22    6.99
  -1   1  17   78.42    5.29
  -1   1  17   79.60    4.91
  -1   1  17   85.16    5.33
   1  -1 -17   72.61    5.09
   1  -1 -17   74.14    4.83
  -1   1  17   78.27    5.19
   1  -1 -17   77.81    5.27
  -1   1  16   35.91    3.74
  -1   1  16   40.75    3.44
  -1   1  16   38.80    3.77
   1  -1 -16   30.67    3.31
   1  -1 -16   40.79    3.79
   1  -1 -16   34.31    5.78
  -1   1  16   36.18    3.72
   1  -1 -16   37.26    3.73
   1  -1 -15  213.10   10.98
   1  -1 -15  203.88   10.73
  -1   1  15  197.62   10.88
  -1   1  15  194.24   13.17
  -1   1  15  208.36   11.00
  -1   1  15  215.25   10.90
   1  -1 -15  199.35   13.79
   1  -1 -15  213.32   10.85
  -1   1  15  212.76   10.76
  -1   1  15  216.68   11.06
  -1   1  15  234.34   11.07
   1  -1 -15  207.44   10.71
  -1   1  14   43.78    3.92
  -1   1  14   51.65    3.93
   1  -1 -14   50.97    3.84
  -1   1  14   40.77    4.83
  -1   1  14   50.36    6.44
   1  -1 -14   51.06    4.02
  -1   1  14   46.85    3.69
   1  -1 -14   43.64    5.91
   1  -1 -14   48.43    3.76
   1  -1 -14   45.96    3.65
  -1   1  14   54.89    4.12
  -1   1  14   52.70    3.96
  -1   1  14   41.25    3.74
   1  -1 -14   51.47    3.68
   1  -1 -13   15.56    2.47
  -1   1  13   15.00    2.53
  -1   1  13   17.70    2.44
   1  -1 -13   17.24    2.35
  -1   1  13   21.95    2.56
   1  -1 -13   16.77    2.37
   1  -1 -13   15.16    3.21
   1  -1 -13   15.46    2.33
  -1   1  13   19.22    2.38
   1  -1 -13   17.75    2.61
  -1   1  13   19.66    2.68
  -1   1  13   15.28    4.17
   1  -1 -12   77.19    4.44
  -1   1  12   82.04    4.74
   1  -1 -12   71.09    4.48
  -1   1  12   75.91    5.84
   1  -1 -12   73.29    4.42
  -1   1  12   74.58    4.64
  -1   1  12   70.15    4.45
   1  -1 -12   79.63    4.64
  -1   1  12   80.71    4.66
  -1   1  12   85.25    7.49
   1  -1 -12   56.32    5.54
  -1   1  11  182.37   10.95
   1  -1 -11  210.13    9.63
  -1   1  11  197.57   12.24
  -1   1  11  182.87    9.60
   1  -1 -11  202.25    9.65
  -1   1  11  190.25    9.74
  -1   1  11  195.77    9.67
   1  -1 -11  177.03   10.86
  -1   1  11  190.82   11.43
  -1   1  10   55.38    5.56
  -1   1  10   54.97    5.63
  -1   1  10   52.31    4.55
  -1   1  10   50.58    3.35
  -1   1  10   57.49    3.41
  -1   1  10   50.00    3.31
   1  -1 -10   53.11    4.43
  -1   1  10   53.02    4.84
   1  -1  -9  246.12   13.71
  -1   1   9  281.66   12.78
  -1   1   9  268.54   12.53
  -1   1   9  263.33   15.04
  -1   1   9  252.93   14.01
  -1   1   9  261.48   14.92
  -1   1   9  254.52   14.19
  -1   1   9  271.70   12.75
  -1   1   9  281.32   12.74
  -1   1   8   98.82    5.00
  -1   1   8  103.83    6.47
  -1   1   8  100.13    6.33
  -1   1   8  108.56    7.18
   1  -1  -8   89.57    5.81
  -1   1   8   94.83    5.01
  -1   1   7   30.60    3.47
  -1   1   7   33.12    2.06
   1  -1  -7   24.76    1.72
  -1   1   7   31.57    3.57
  -1   1   7   35.43    2.11
  -1   1   7   32.60    3.08
   1  -1  -7   34.37    2.77
  -1   1   7   37.82    3.81
  -1   1   7   32.08    2.01
  -1   1   6  255.88   12.92
  -1   1   6  256.20   11.23
  -1   1   6  234.54   11.31
   1  -1  -6  242.48   11.45
  -1   1   6  240.76   12.75
  -1   1   6  248.97   12.46
   1  -1  -6  232.28   11.89
  -1   1   6  246.52   12.94
  -1   1   5  459.48   21.34
   1  -1  -5  438.07   21.71
  -1   1   5  524.46   22.89
  -1   1   5  503.32   22.71
   1  -1  -5  498.13   21.66
   1  -1  -4 1361.32   59.50
  -1   1   4 1459.52   60.48
  -1   1   4 1283.69   59.25
   1  -1  -3   50.03    2.59
  -1   1   3   53.13    3.46
  -1   1   3   55.20    3.59
   1  -1  -3   53.67    3.31
   1  -1  -2  470.19   21.85
  -1   1   2  493.74   21.75
  -1   1   2  459.99   22.06
   1  -1  -2  471.35   21.79
   1  -1  -2  469.41   22.01
   1  -1  -2  492.83   22.16
  -1   1   1  907.90   39.35
   1  -1  -1  910.40   39.48
  -1   1   1  871.77   39.49
   1  -1  -1  830.64   39.37
   1  -1  -1  830.88   39.09
   1  -1  -1  890.44   39.27
  -1   1   1  878.56   39.17
   1  -1   0  604.68   27.16
   1  -1   0  605.50   27.40
  -1   1   0  628.45   27.38
   1  -1   0  571.47   27.11
   1  -1   1   61.75    3.41
  -1   1  -1   58.85    3.02
   1  -1   1   54.36    3.03
  -1   1  -2 1172.05   54.74
   1  -1   2 1265.83   54.90
   1  -1   3 1164.76   48.86
  -1   1  -3 1094.52   48.54
  -1   1  -3 1064.36   48.04
   1  -1   3 1076.56   48.27
  -1   1  -3  999.27   48.73
  -1   1  -4 1297.88   58.74
  -1   1  -4 1276.90   57.77
   1  -1   4 1367.14   58.49
  -1   1  -4 1333.57   58.23
  -1   1  -4 1244.12   58.75
  -1   1  -4 1319.48   58.59
   1  -1   4 1415.75   58.76
   1  -1   4 1228.39   57.83
   1  -1   5  136.01    6.34
   1  -1   5  142.14    7.46
  -1   1  -5  143.42    7.50
  -1   1  -5  135.42    7.20
  -1   1  -5  131.93    6.71
   1  -1   5  129.08    7.12
   1  -1   5  129.43    6.45
   1  -1   5  132.90    6.59
   1  -1   6 1489.48   70.08
   1  -1   6 1529.55   70.03
  -1   1  -6 1606.17   70.13
  -1   1  -6 1550.44   70.09
   1  -1   6 1619.69   70.97
   1  -1   6 1572.78   70.00
  -1   1  -6 1531.22   71.30
  -1   1  -6 1536.64   70.27
  -1   1  -6 1591.96   70.09
   1  -1   6 1619.13   70.04
  -1   1  -6 1589.29   70.01
   1  -1   6 1450.32   70.12
  -1   1  -6 1669.89   71.00
   1  -1   6 1675.67   71.38
   1  -1   6 1567.00   69.90
   1  -1   7  497.92   21.15
  -1   1  -7  502.55   20.07
  -1   1  -7  502.58   20.12
  -1   1  -7  485.44   20.13
  -1   1  -7  527.60   21.11
  -1   1  -7  503.66   20.01
   1  -1   7  509.04   20.01
  -1   1  -7  483.56   20.13
   1  -1   7  483.99   20.03
  -1   1  -7  503.41   21.55
   1  -1   7  532.59   19.89
   1  -1   7  521.47   21.74
   1  -1   7  504.06   20.01
   1  -1   8   43.19    2.66
  -1   1  -8   42.54    2.67
   1  -1   8   39.04    3.53
   1  -1   8   47.32    2.71
   1  -1   8   42.77    2.51
  -1   1  -8   44.00    4.02
   1  -1   8   38.23    2.64
   1  -1   8   41.09    2.61
  -1   1  -8   31.70    3.21
  -1   1  -8   41.66    2.88
  -1   1  -8   47.38    2.92
   1  -1   8   55.31    4.38
   1  -1   8   44.57    2.71
  -1   1  -9   62.91    3.54
   1  -1   9   67.20    3.59
  -1   1  -9   64.27    3.81
   1  -1   9   45.06    3.34
   1  -1   9   61.50    5.09
  -1   1  -9   60.53    4.87
   1  -1   9   63.00    3.48
  -1   1  -9   56.33    3.49
   1  -1   9   60.13    3.35
  -1   1  -9   64.94    3.77
   1  -1   9   62.28    3.54
  -1   1  -9   63.41    4.24
   1  -1   9   60.20    3.57
   1  -1   9   57.97    4.54
   1  -1  10  486.26   21.80
   1  -1  10  475.99   21.80
   1  -1  10  424.37   22.93
  -1   1 -10  467.16   21.72
   1  -1  10  492.32   23.90
  -1   1 -10  463.21   21.76
   1  -1  10  469.86   21.62
  -1   1 -10  459.00   23.50
  -1   1 -10  466.94   21.93
   1  -1  10  491.32   21.82
  -1   1 -10  463.06   21.96
   1  -1  11   13.49    1.89
   1  -1  11   16.01    2.01
   1  -1  11   20.17    2.08
  -1   1 -11   17.28    2.07
   1  -1  11   16.72    2.90
  -1   1 -11   15.25    2.16
   1  -1  11   16.36    1.83
  -1   1 -11   15.01    2.04
  -1   1 -11   19.30    2.16
   1  -1  11   18.88    2.22
   1  -1  11   14.16    2.22
  -1   1 -11   16.63    2.12
   1  -1  11   22.71    3.81
   1  -1  11   14.16    2.12
  -1   1 -12   78.43    4.93
  -1   1 -12   80.92    4.79
   1  -1  12   86.65    4.55
   1  -1  12   79.26    4.91
  -1   1 -12   87.64    7.59
   1  -1  12   75.26    4.62
  -1   1 -12   79.77    4.72
  -1   1 -12   72.34    4.49
   1  -1  12   84.97    4.90
   1  -1  12   80.18    4.78
  -1   1 -12   71.97    6.22
   1  -1  12   80.52    6.74
   1  -1  12   74.57    4.92
  -1   1 -12   83.43    4.76
  -1   1 -12   79.02    4.66
   1  -1  12   78.04    4.78
  -1   1 -13  152.39    8.38
  -1   1 -13  136.25    9.93
  -1   1 -13  164.23    8.62
  -1   1 -13  168.03    8.68
  -1   1 -13  183.51   12.01
  -1   1 -13  160.79    8.58
   1  -1  13  175.73   11.04
   1  -1  13  174.09    8.94
   1  -1  13  170.54    8.67
   1  -1  13  158.96    8.37
  -1   1 -13  182.07    8.79
   1  -1  13  165.57    8.40
   1  -1  13  167.60    8.54
  -1   1 -13  162.90    8.64
   1  -1  13  170.23    8.74
   1  -1  13  163.33    8.85
   1  -1  13  174.49    8.69
   1  -1  14    4.52    1.73
   1  -1  14    1.41    2.19
   1  -1  14    1.88    2.46
   1  -1  14    2.39    1.88
   1  -1  14    2.99    2.11
  -1   1 -14    1.42    2.59
  -1   1 -14    0.59    2.30
   1  -1  14    4.88    2.38
   1  -1  14    5.22    2.65
  -1   1 -14    2.58    2.32
  -1   1 -14    2.26    2.16
  -1   1 -14   -0.48    4.13
  -1   1 -14    2.30    1.96
  -1   1 -14    1.78    2.16
   1  -1  14   -0.75    3.30
  -1   1 -15  118.06    6.71
  -1   1 -15  113.97    6.73
   1  -1  15  117.25    7.01
  -1   1 -15  122.87    6.61
  -1   1 -15  113.80    6.79
   1  -1  15  115.99    6.92
   1  -1  15  113.67    6.24
   1  -1  15  111.60    6.36
  -1   1 -15  105.75    9.68
   1  -1  15  122.25    6.59
   1  -1  15  119.19    6.65
  -1   1 -15  113.19    6.89
  -1   1 -15   97.02    6.21
  -1   1 -15  108.51    6.47
  -1   1 -16   63.37    4.34
  -1   1 -16   66.90    4.82
   1  -1  16   61.75    4.87
   1  -1  16   51.70    3.83
  -1   1 -16   62.29    4.38
  -1   1 -16   65.04    4.62
   1  -1  16   65.06    4.85
  -1   1 -16   58.64    6.98
   1  -1  16   56.97    4.26
  -1   1 -16   59.53    4.48
  -1   1 -16   62.06    7.88
   1  -1  16   61.68    4.11
  -1   1 -16   60.62    4.51
   1  -1  17    2.83    2.15
   1  -1  17    4.93    2.79
  -1   1 -17    2.78    2.74
  -1   1 -17    2.14    4.67
  -1   1 -17    4.30    2.37
  -1   1 -17    2.35    3.75
   1  -1  17    5.16    2.08
   1  -1  17    6.29    1.95
  -1   1 -17    1.45    2.77
   1  -1  17    0.61    2.47
  -1   1 -17    2.11    2.06
  -1   1 -17    2.88    2.21
   1  -1  17    3.03    3.13
  -1   1 -18    2.64    2.78
   1  -1  18    5.25    2.75
  -1   1 -18    3.47    2.15
  -1   1 -18   -0.98    4.79
  -1   1 -18    4.78    1.96
  -1   1 -18    2.28    2.72
   1  -1  18    5.57    1.93
   1  -1  18    3.32    1.65
  -1   1 -18    5.76    2.57
   1  -1  18    7.46    1.79
   1  -1  18    5.98    2.30
   1  -1  18    3.80    1.89
   1  -1  18    3.54    2.94
  -1   1 -18    6.18    1.85
   1  -1  19   14.14    2.30
  -1   1 -19   10.91    2.40
  -1   1 -19   17.22    2.66
  -1   1 -19   12.31    2.06
  -1   1 -19   15.32    2.56
   1  -1  19    9.66    2.66
   1  -1  19   11.77    1.77
   1  -1  19   12.09    1.83
  -1   1 -19   15.48    4.27
  -1   1 -20   -1.12    2.00
  -1   1 -20    0.58    1.23
  -1   1 -20    0.97    1.79
   1  -1  20    0.27    2.03
  -1   1 -20    2.39    1.79
   1  -1  20    0.94    1.53
   1  -1  21   27.63    2.25
  -1   1 -21   24.37    2.10
   1  -1  21   27.67    1.92
  -1   1 -21   23.64    2.04
   1  -1  21   33.34    2.37
  -1   1 -21   29.69    2.26
   1   0 -21    2.21    1.26
   1   0 -21    0.38    1.50
  -1   0  21   -0.64    1.17
   1   0 -20    2.76    2.10
   1   0 -20    2.92    1.57
   1   0 -20    1.68    1.45
  -1   0  20    1.54    1.87
   1   0 -20    2.35    1.78
   1   0 -20    2.16    1.57
  -1   0  20    0.24    1.68
  -1   0  19    4.14    1.70
   1   0 -19    3.14    1.75
  -1   0  19    6.14    2.73
   1   0 -19    4.99    2.51
  -1   0  19    2.04    1.77
   1   0 -19    4.25    2.03
   1   0 -19    1.30    1.84
   1   0 -19    5.53    2.37
   1   0 -19    2.42    2.10
  -1   0  19    4.04    2.37
  -1   0  18    8.91    2.17
   1   0 -18   10.73    2.59
   1   0 -18   15.51    2.69
   1   0 -18   13.76    2.60
   1   0 -18   13.74    2.44
  -1   0  18   11.90    2.30
  -1   0  18   11.40    2.92
   1   0 -18    9.54    3.89
   1   0 -18   10.83    3.20
  -1   0  18   13.49    3.26
   1   0 -18   13.04    2.89
  -1   0  17   91.54    5.75
   1   0 -17   96.05    5.92
  -1   0  17  105.79    6.16
   1   0 -17   94.70    5.71
  -1   0  17  100.10    6.28
  -1   0  17   89.38    5.65
   1   0 -17   77.26    8.10
   1   0 -17   93.73    6.17
   1   0 -17   95.95    5.94
  -1   0  17   84.13    5.25
   1   0 -16  242.56   12.31
  -1   0  16  239.12   11.98
  -1   0  16  233.28   12.05
   1   0 -16  251.45   12.15
  -1   0  16  236.12   12.17
   1   0 -16  231.26   12.22
   1   0 -16  227.49   11.92
   1   0 -16  228.07   11.93
  -1   0  16  243.28   11.97
  -1   0  16  233.90   11.68
   1   0 -16  205.43   15.02
  -1   0  16  246.64   12.24
   1   0 -15   38.94    3.83
  -1   0  15   35.68    3.27
   1   0 -15   29.62    5.98
  -1   0  15   35.00    3.37
  -1   0  15   34.73    3.63
   1   0 -15   34.84    3.35
  -1   0  15   33.02    3.03
   1   0 -15   29.12    3.31
   1   0 -15   36.16    3.66
  -1   0  15   33.99    3.47
   1   0 -15   30.33    3.70
   1   0 -14  818.71   38.31
   1   0 -14  827.59   38.32
   1   0 -14  850.97   42.02
   1   0 -14  849.13   38.40
   1   0 -14  864.58   38.56
  -1   0  14  744.44   40.32
  -1   0  14  788.81   38.36
  -1   0  14  803.24   38.18
   1   0 -14  858.97   38.52
  -1   0  14  883.09   38.44
   1   0 -14  918.56   38.62
  -1   0  14  844.65   38.48
   1   0 -14  699.37   40.40
   1   0 -13   17.93    2.70
   1   0 -13   19.73    4.69
   1   0 -13   21.01    2.68
   1   0 -13   21.20    2.56
  -1   0  13   17.06    2.45
   1   0 -13   22.38    2.87
  -1   0  13   16.31    3.53
  -1   0  13   22.81    3.97
  -1   0  13   19.85    2.71
  -1   0  13   20.32    2.63
   1   0 -13   17.39    2.73
  -1   0  13   19.43    2.35
   1   0 -13   20.17    2.56
   1   0 -13   17.78    3.91
  -1   0  13   20.23    2.73
   1   0 -12    3.57    1.81
  -1   0  12    6.16    2.14
   1   0 -12    4.16    1.97
   1   0 -12    5.60    2.10
  -1   0  12    2.75    1.80
   1   0 -12    5.16    2.10
  -1   0  12    3.12    1.80
  -1   0  12    4.87    1.66
   1   0 -12    4.25    3.01
   1   0 -12    5.48    1.90
  -1   0  12    5.18    2.06
   1   0 -12    5.56    1.77
   1   0 -12    3.56    1.80
  -1   0  12    7.77    3.40
  -1   0  11   69.18    4.07
   1   0 -11   76.52    4.44
   1   0 -11   70.50    4.23
  -1   0  11   74.29    4.29
   1   0 -11   67.23    4.14
  -1   0  11   72.07    4.39
   1   0 -11   65.68    4.13
   1   0 -11   73.01    4.26
   1   0 -11   59.34    5.80
  -1   0  11   79.26    6.52
   1   0 -11   68.57    4.34
  -1   0  11   67.50    4.30
  -1   0  11   77.84    4.36
  -1   0  10  473.71   23.29
  -1   0  10  510.99   22.51
  -1   0  10  473.15   22.29
   1   0 -10  489.82   24.27
  -1   0  10  443.70   24.40
  -1   0  10  482.88   24.45
  -1   0  10  489.76   22.44
  -1   0  10  490.36   22.46
  -1   0   9  622.47   30.57
  -1   0   9  625.42   31.69
  -1   0   9  668.25   29.69
  -1   0   9  632.99   31.54
  -1   0   9  609.27   31.73
  -1   0   9  689.40   29.80
  -1   0   9  640.38   29.62
   1   0  -9  656.44   31.42
  -1   0   8  434.69   20.48
   1   0  -8  432.91   21.92
  -1   0   8  485.85   20.64
  -1   0   8  436.62   22.28
  -1   0   8  440.56   20.51
  -1   0   8  473.17   22.63
  -1   0   8  431.78   21.38
  -1   0   8  455.82   22.27
   1   0  -7  333.29   15.84
  -1   0   7  312.03   16.20
  -1   0   7  309.88   14.56
   1   0  -7  301.20   15.76
  -1   0   7  305.10   16.01
  -1   0   7  301.52   15.25
  -1   0   7  317.97   14.50
  -1   0   7  351.95   16.22
  -1   0   6 1256.79   61.03
  -1   0   6 1499.73   61.90
   1   0  -6 1439.39   61.48
  -1   0   6 1333.20   61.85
  -1   0   6 1413.41   61.68
  -1   0   6 1317.79   60.39
  -1   0   5 1587.15   71.21
   1   0  -5 1709.88   72.12
  -1   0   5 1590.24   72.42
  -1   0   5 1621.39   71.85
  -1   0   5 1484.86   72.13
  -1   0   5 1573.39   72.35
   1   0  -4 1294.15   55.20
   1   0  -4 1146.51   54.64
  -1   0   4 1264.42   55.50
   1   0  -4 1278.40   55.40
  -1   0   4 1245.11   55.35
   1   0  -3    1.93    1.20
  -1   0   3    0.50    1.33
   1   0  -3    0.88    1.04
   1   0  -3    0.47    0.71
   1   0  -3    2.37    0.80
  -1   0   3    1.05    1.23
  -1   0   3    3.41    1.36
   1   0  -2  243.47   11.74
  -1   0   2  248.05   11.70
   1   0  -2  269.86   11.78
  -1   0   2  248.09   11.77
  -1   0   2  244.40   12.10
   1   0  -2  266.43   11.78
  -1   0   1 3220.70  140.79
   1   0  -1 3085.06  140.78
   1   0   0    8.04    0.96
  -1   0   0   10.76    0.95
   1   0   1 2080.67   96.76
   1   0   1 2117.84   96.74
  -1   0  -1 2248.62   96.76
   1   0   1 2177.98   96.78
   1   0   1 1998.88   96.73
  -1   0  -1 2288.16   96.73
  -1   0  -1 2301.22   96.67
  -1   0  -1 2121.18   96.54
  -1   0  -2  260.19   11.61
   1   0   2  257.22   11.52
   1   0   2  234.67   11.48
  -1   0  -2  240.86   11.61
   1   0   3   99.76    4.90
   1   0   3  101.64    4.81
  -1   0  -3   92.32    5.08
   1   0   3  104.17    4.93
  -1   0  -3   89.90    5.13
   1   0   4  357.92   17.03
   1   0   4  390.39   17.17
  -1   0  -4  370.31   16.92
  -1   0  -4  384.46   17.54
   1   0   5  477.54   21.60
   1   0   5  461.79   21.20
  -1   0  -5  479.51   22.05
   1   0   6  526.03   23.35
  -1   0  -6  513.79   23.48
   1   0   6  515.48   23.93
   1   0   6  509.93   23.42
   1   0   7   41.51    2.43
   1   0   7   45.59    3.14
   1   0   7   43.75    2.55
  -1   0  -7   42.06    3.43
  -1   0  -7   39.05    2.62
  -1   0  -7   40.84    2.73
   1   0   7   44.48    2.53
  -1   0  -7   43.24    3.03
   1   0   7   53.22    2.64
  -1   0  -8   53.03    4.09
   1   0   8   54.74    3.09
   1   0   8   48.51    3.05
   1   0   8   51.37    3.07
   1   0   8   53.97    3.74
  -1   0  -8   54.53    3.20
  -1   0  -8   59.76    3.58
  -1   0  -8   48.73    3.11
   1   0   8   55.77    2.97
  -1   0  -8   53.74    3.30
   1   0   9  107.19    5.71
   1   0   9  115.08    5.82
  -1   0  -9  117.11    5.95
  -1   0  -9  112.54    6.19
  -1   0  -9  117.66    5.94
  -1   0  -9  116.47    7.00
  -1   0  -9  121.29    6.07
   1   0   9  113.75    6.62
   1   0   9  108.90    5.80
  -1   0 -10   13.52    1.61
   1   0  10   15.66    1.58
  -1   0 -10   12.49    2.07
  -1   0 -10   10.42    1.80
   1   0  10   10.99    3.04
   1   0  10   13.82    1.73
  -1   0 -10   12.05    1.88
   1   0  10   12.83    2.19
  -1   0 -10   15.91    2.67
  -1   0 -11  171.55    8.46
   1   0  11  170.17    8.64
  -1   0 -11  174.33    8.72
   1   0  11  172.60    8.48
  -1   0 -11  178.75    8.70
   1   0  11  192.42   11.02
  -1   0 -11  171.64    8.62
  -1   0 -11  175.81    9.97
  -1   0 -11  170.55    8.62
   1   0  11  151.60    9.38
   1   0  12    6.98    1.74
  -1   0 -12    8.44    1.78
  -1   0 -12    4.82    1.57
   1   0  12    6.53    1.65
   1   0  12    5.46    2.09
   1   0  12    4.73    1.96
  -1   0 -12    6.16    1.93
   1   0  12    9.56    3.30
  -1   0 -12    7.54    1.87
  -1   0 -12    6.26    1.96
   1   0  12    8.42    1.95
   1   0  12    7.15    1.92
  -1   0 -12    7.87    1.55
  -1   0 -12    8.67    2.01
   1   0  12    4.85    1.70
  -1   0 -13  377.11   18.20
   1   0  13  373.32   18.30
   1   0  13  387.36   18.27
   1   0  13  374.94   18.26
  -1   0 -13  396.42   18.16
  -1   0 -13  365.89   17.96
   1   0  13  390.48   18.10
  -1   0 -13  411.57   18.31
  -1   0 -13  392.11   18.31
  -1   0 -13  387.03   18.23
   1   0  13  397.44   18.10
  -1   0 -13  357.93   17.92
   1   0  13  384.21   20.87
  -1   0 -13  382.60   21.16
   1   0  13  376.71   18.16
   1   0  14    8.07    1.88
  -1   0 -14    4.59    2.50
  -1   0 -14   10.89    2.61
  -1   0 -14    7.87    2.10
   1   0  14    5.08    2.05
   1   0  14    6.60    2.29
  -1   0 -14    7.17    2.50
   1   0  14    7.23    2.36
  -1   0 -14    6.33    2.06
   1   0  14    5.17    3.55
  -1   0 -14   10.49    4.37
   1   0  14    5.83    2.40
  -1   0 -14    6.50    2.41
   1   0  15   26.88    4.73
   1   0  15   26.92    3.06
  -1   0 -15   26.95    2.90
  -1   0 -15   23.21    3.18
   1   0  15   20.47    2.60
  -1   0 -15   24.29    3.15
  -1   0 -15   25.19    3.21
   1   0  15   23.29    3.02
  -1   0 -15   28.49    5.32
  -1   0 -15   21.31    2.65
  -1   0 -15   24.42    2.77
   1   0  15   25.77    2.84
  -1   0 -15   24.88    3.24
   1   0  15   24.51    3.30
   1   0  16  108.62    6.11
  -1   0 -16  113.41    6.10
  -1   0 -16  112.30    6.42
   1   0  16   99.91    6.48
   1   0  16  102.71    6.26
  -1   0 -16  105.31    6.38
  -1   0 -16   85.53    8.62
  -1   0 -16   96.60    5.89
  -1   0 -16   97.77    6.35
  -1   0 -16  106.92    6.43
   1   0  16   95.28    5.87
  -1   0 -17  249.96   12.16
   1   0  17  210.50   11.51
  -1   0 -17  222.18   11.65
  -1   0 -17  247.04   12.23
  -1   0 -17  189.96   14.52
   1   0  17  238.76   11.85
   1   0  17  258.63   12.32
   1   0  17  228.37   11.65
  -1   0 -17  264.74   12.19
   1   0  17  214.60   11.63
  -1   0 -17  243.19   11.88
   1   0  17  248.00   12.10
  -1   0 -17  265.18   12.32
  -1   0 -17  249.70   12.15
  -1   0 -17  260.10   16.46
  -1   0 -18  107.90    6.17
  -1   0 -18  108.86    6.09
  -1   0 -18  102.87    6.20
   1   0  18  104.10    5.75
  -1   0 -18   92.64    5.70
   1   0  18   98.43    5.93
  -1   0 -18   82.87    5.37
   1   0  18  106.82    5.97
   1   0  18  114.43    6.44
  -1   0 -18  110.03    6.32
   1   0  18   94.15    5.47
  -1   0 -18   99.85    9.27
  -1   0 -19  229.77   11.05
  -1   0 -19  235.42   11.19
  -1   0 -19  200.89   10.72
   1   0  19  208.63   10.94
  -1   0 -19  203.80   14.07
   1   0  19  227.25   11.02
   1   0  19  219.23   10.79
  -1   0 -19  234.33   11.28
   1   0  19  235.93   11.37
   1   0  20    3.95    1.70
  -1   0 -20    1.50    1.55
   1   0  20    3.60    1.33
  -1   0 -20    2.38    1.93
   1   0  20    0.07    1.51
  -1   0 -20    2.56    2.21
  -1   0 -20    3.21    2.05
   1   0  21    2.93    1.04
   1   0  21    0.50    1.13
   1   0  21   -0.22    1.71
  -1   0 -21    1.30    1.35
  -1   0 -21    0.27    1.52
  -1   0 -21    0.07    1.60
  -1   0 -21   -1.08    1.02
   1   0  22   10.49    1.36
   1   0  22   11.21    1.30
  -1   0 -22    7.78    1.13
   1   1 -21    2.25    0.99
  -1  -1  21    3.41    1.30
  -1  -1  21    5.22    1.13
   1   1 -20    2.23    1.61
  -1  -1  20    2.59    1.13
   1   1 -20    1.96    1.80
   1   1 -20    4.05    1.41
   1   1 -20   -0.64    1.48
  -1  -1  20    1.74    1.60
  -1  -1  20    6.34    1.87
  -1  -1  19   11.34    2.27
  -1  -1  19   16.84    2.40
   1   1 -19   12.63    2.61
   1   1 -19   12.35    2.10
  -1  -1  19   13.39    2.02
   1   1 -19   13.45    2.29
  -1  -1  19    9.02    2.57
   1   1 -19   10.77    2.25
   1   1 -19    9.47    2.01
   1   1 -18    7.88    1.96
   1   1 -18    5.54    2.29
   1   1 -18    8.91    2.52
  -1  -1  18    9.30    2.50
   1   1 -18    6.78    4.05
  -1  -1  18    5.08    2.82
   1   1 -18    6.93    2.37
  -1  -1  18    5.07    1.89
   1   1 -18   10.58    2.88
   1   1 -18    6.63    2.49
  -1  -1  17  427.18   20.10
  -1  -1  17  395.95   19.67
   1   1 -17  417.08   19.85
   1   1 -17  442.42   20.05
   1   1 -17  441.84   20.08
   1   1 -17  446.84   19.99
  -1  -1  17  419.21   19.92
  -1  -1  17  377.00   19.42
   1   1 -17  414.03   19.85
   1   1 -17  365.17   23.06
  -1  -1  17  413.50   19.90
  -1  -1  16   24.20    2.65
  -1  -1  16   22.74    3.35
   1   1 -16   28.11    5.85
   1   1 -16   22.04    3.31
   1   1 -16   22.45    3.42
  -1  -1  16   26.84    3.70
   1   1 -16   22.77    3.17
  -1  -1  16   21.90    2.66
   1   1 -16   21.02    3.49
  -1  -1  16   24.94    3.37
   1   1 -16   24.67    3.54
  -1  -1  16   22.89    3.29
  -1  -1  16   31.96    3.01
  -1  -1  15  201.23   10.22
  -1  -1  15  177.74   10.14
  -1  -1  15  173.68    9.82
   1   1 -15  195.40   10.13
   1   1 -15  209.29   10.29
   1   1 -15  201.76   10.19
   1   1 -15  221.57   14.11
  -1  -1  15  190.97   10.15
  -1  -1  15  180.27    9.72
   1   1 -14    9.64    2.79
   1   1 -14    9.20    2.70
  -1  -1  14    7.63    2.73
  -1  -1  14    9.42    2.72
  -1  -1  14   13.72    2.37
   1   1 -14   14.50    2.89
  -1  -1  14   10.42    2.19
  -1  -1  14   10.01    3.44
   1   1 -14    4.11    4.82
  -1  -1  14   10.60    2.65
   1   1 -14   10.34    2.99
   1   1 -14   11.71    4.26
   1   1 -13   10.54    2.24
  -1  -1  13   12.33    2.67
  -1  -1  13   14.06    2.18
   1   1 -13   13.50    4.80
   1   1 -13   11.32    2.63
  -1  -1  13   11.85    2.23
   1   1 -13   13.69    4.11
   1   1 -13   13.05    2.68
   1   1 -13    8.48    2.67
  -1  -1  13   11.23    3.58
  -1  -1  13   12.90    2.54
   1   1 -13   13.89    2.58
   1   1 -13   14.97    2.05
  -1  -1  12  892.77   39.67
  -1  -1  12  854.92   39.50
   1   1 -12  823.76   39.55
   1   1 -12  878.76   39.68
  -1  -1  12  837.20   41.18
  -1  -1  12  878.05   39.53
  -1  -1  12  880.89   39.53
   1   1 -12  890.85   39.67
   1   1 -12  899.40   42.63
   1   1 -12  869.55   39.68
   1   1 -12  883.39   43.14
  -1  -1  12  821.73   41.88
   1   1 -12  813.28   39.31
   1   1 -12  902.81   39.71
   1   1 -12  864.95   39.54
   1   1 -11  217.57   10.23
  -1  -1  11  215.47   11.69
  -1  -1  11  196.56   12.17
   1   1 -11  196.84   13.13
   1   1 -11  192.67   10.17
   1   1 -11  203.86   10.11
  -1  -1  11  200.04   10.02
   1   1 -11  238.35   12.92
  -1  -1  11  186.98   10.04
  -1  -1  11  193.68   10.01
   1   1 -11  194.55   10.06
   1   1 -11  217.74   10.30
   1   1 -11  211.41   10.22
  -1  -1  11  212.78   10.21
   1   1 -10 1417.58   65.62
  -1  -1  10 1519.86   67.18
  -1  -1  10 1462.46   65.59
   1   1 -10 1418.47   65.64
   1   1 -10 1482.84   68.03
   1   1 -10 1535.46   65.73
  -1  -1  10 1498.39   65.54
  -1  -1  10 1497.64   65.43
   1   1 -10 1185.61   66.85
  -1  -1  10 1382.81   67.44
   1   1  -9  145.10    8.89
  -1  -1   9  154.43    7.43
  -1  -1   9  145.31    7.54
  -1  -1   9  157.34    7.60
   1   1  -9  161.00    9.70
  -1  -1   9  150.63    9.18
  -1  -1   8   33.05    3.90
  -1  -1   8   28.99    3.29
  -1  -1   8   28.07    2.16
  -1  -1   8   27.94    2.20
  -1  -1   8   31.23    2.04
   1   1  -8   32.27    2.88
   1   1  -8   35.14    3.91
   1   1  -8   29.95    3.14
   1   1  -8   27.44    2.85
  -1  -1   7  566.58   25.21
   1   1  -7  515.02   26.25
   1   1  -7  628.92   27.08
   1   1  -7  532.70   26.09
  -1  -1   7  542.95   25.23
   1   1  -7  572.41   26.11
  -1  -1   7  619.29   27.21
  -1  -1   7  538.87   25.07
  -1  -1   7  557.08   25.15
  -1  -1   7  568.83   26.59
  -1  -1   6  447.22   17.02
   1   1  -6  481.05   18.28
   1   1  -6  441.60   17.89
   1   1  -6  475.39   18.71
  -1  -1   6  486.44   18.98
  -1  -1   6  469.53   18.60
   1   1  -6  453.05   17.94
  -1  -1   6  464.03   18.34
   1   1  -6  425.77   16.92
  -1  -1   5  381.87   17.90
   1   1  -5  330.00   17.57
   1   1  -5  404.07   18.29
   1   1  -5  401.14   17.91
   1   1  -5  363.29   17.12
  -1  -1   5  362.66   17.10
  -1  -1   5  354.13   17.95
   1   1  -5  381.64   17.09
   1   1  -5  415.88   17.72
   1   1  -4 1057.60   48.54
   1   1  -4 1105.50   48.84
  -1  -1   4 1039.15   48.34
   1   1  -4 1093.52   48.59
   1   1  -4 1140.44   49.02
   1   1  -4 1237.75   49.46
  -1  -1   4 1034.14   48.78
   1   1  -3 1496.71   65.71
  -1  -1   3 1438.84   65.83
   1   1  -3 1321.93   65.63
  -1  -1   3 1465.72   65.66
   1   1  -3 1595.76   65.91
   1   1  -3 1504.02   65.64
  -1  -1   2 4555.03  209.68
  -1  -1   2 4635.66  209.99
  -1  -1   2 4779.72  209.83
   1   1  -2 4623.32  209.85
   1   1  -2 5066.67  209.98
   1   1  -1  110.22    5.67
  -1  -1   1  120.52    5.68
   1   1   0 3031.82  137.18
  -1  -1   0 3063.32  137.24
   1   1   0 3106.30  137.03
  -1  -1  -1    7.43    0.93
  -1  -1  -1    6.93    0.68
  -1  -1  -2  818.87   36.54
   1   1   2  863.96   36.62
   1   1   2  736.06   36.44
  -1  -1  -2  839.52   36.46
   1   1   2  797.17   36.31
   1   1   2  798.14   36.58
   1   1   3  847.45   41.98
   1   1   3  895.18   41.95
  -1  -1  -3  957.32   41.99
   1   1   3  948.06   41.75
   1   1   3  944.47   41.80
  -1  -1  -3  944.11   42.00
   1   1   4   18.36    2.16
  -1  -1  -4   16.22    1.73
   1   1   4   12.38    1.70
  -1  -1  -4   15.20    1.71
  -1  -1  -4   16.19    1.28
   1   1   4   12.16    1.36
  -1  -1  -5  225.65   10.62
   1   1   5  193.22    9.80
   1   1   5  219.01   10.69
  -1  -1  -5  182.69   10.30
   1   1   5  218.82    9.61
  -1  -1  -5  208.75   10.53
  -1  -1  -6  801.14   33.77
  -1  -1  -6  768.71   33.74
  -1  -1  -6  716.09   32.62
   1   1   6  707.70   32.49
  -1  -1  -6  797.61   33.60
  -1  -1  -6  684.65   32.56
   1   1   6  724.61   33.68
   1   1   6  760.62   33.94
   1   1   6  714.32   32.58
   1   1   7  221.28    9.32
   1   1   7  222.97   10.98
  -1  -1  -7  210.10    9.42
   1   1   7  224.85   10.84
  -1  -1  -7  213.29    9.47
  -1  -1  -7  209.24   10.68
  -1  -1  -7  202.82    9.43
   1   1   7  197.69    9.30
  -1  -1  -7  202.05   10.68
  -1  -1  -8   47.66    3.23
   1   1   8   49.79    2.99
  -1  -1  -8   55.69    3.26
  -1  -1  -8   54.10    3.25
   1   1   8   60.86    4.56
  -1  -1  -8   49.13    4.42
  -1  -1  -8   56.88    3.25
   1   1   8   49.41    2.99
   1   1   8   51.36    2.97
   1   1   8   53.07    4.68
  -1  -1  -8   56.94    4.52
   1   1   9   56.07    4.95
  -1  -1  -9   50.26    4.71
  -1  -1  -9   49.40    3.29
   1   1   9   53.20    3.18
  -1  -1  -9   53.78    3.31
   1   1   9   52.12    3.10
  -1  -1  -9   57.47    3.37
   1   1   9   45.13    4.41
  -1  -1  -9   59.73    4.02
   1   1   9   52.37    3.10
  -1  -1 -10  219.40   10.79
   1   1  10  202.52   11.12
  -1  -1 -10  221.67   10.76
   1   1  10  227.49   10.58
  -1  -1 -10  225.83   10.65
   1   1  10  245.29   12.54
  -1  -1 -10  220.90   11.55
   1   1  10  205.59   10.59
   1   1  10  224.86   10.60
   1   1  11  129.85    6.33
   1   1  11  111.49    6.86
  -1  -1 -11  111.02    7.09
  -1  -1 -11  124.35    6.37
   1   1  11  120.20    6.39
  -1  -1 -11  115.29    6.51
   1   1  11  127.07    6.35
  -1  -1 -12  537.80   24.24
   1   1  12  542.82   24.30
  -1  -1 -12  509.63   24.36
  -1  -1 -12  540.32   24.29
  -1  -1 -12  522.65   24.25
  -1  -1 -12  570.05   24.23
  -1  -1 -12  493.25   23.98
   1   1  12  491.55   24.19
   1   1  12  542.52   24.21
   1   1  12  489.46   24.23
  -1  -1 -12  539.22   24.10
  -1  -1 -12  509.30   24.14
   1   1  12  513.17   24.35
   1   1  12  511.41   24.15
  -1  -1 -13   43.05    3.23
  -1  -1 -13   40.10    3.08
  -1  -1 -13   49.34    3.23
   1   1  13   41.08    3.34
   1   1  13   46.18    3.34
  -1  -1 -13   45.24    3.51
  -1  -1 -13   46.85    3.48
  -1  -1 -13   45.19    3.46
   1   1  13   45.49    5.63
   1   1  13   40.87    3.45
  -1  -1 -13   48.37    3.45
  -1  -1 -13   42.22    3.14
   1   1  13   41.76    3.49
  -1  -1 -14  105.81    5.88
   1   1  14  100.94    5.95
  -1  -1 -14  100.02    5.91
  -1  -1 -14   97.02    5.51
   1   1  14   98.53    5.72
   1   1  14   98.12    5.90
   1   1  14  102.85    5.85
  -1  -1 -14   98.54    5.90
   1   1  14   90.37    8.24
  -1  -1 -14   99.85    8.24
  -1  -1 -14   97.60    5.69
  -1  -1 -14  100.88    5.91
  -1  -1 -14   97.17    5.65
  -1  -1 -14   94.25    5.47
   1   1  15  149.00    7.92
  -1  -1 -15  145.65    7.90
  -1  -1 -15  148.50    7.71
  -1  -1 -15  135.63   10.30
   1   1  15  130.05    7.53
  -1  -1 -15  150.22    8.20
   1   1  15  159.14    8.35
  -1  -1 -15  139.04    7.76
  -1  -1 -15  152.96    8.21
   1   1  15  151.44   10.88
   1   1  15  151.50    8.05
  -1  -1 -15  159.61    8.17
  -1  -1 -15  155.03    8.10
   1   1  15  148.06    8.18
   1   1  16  337.55   16.16
  -1  -1 -16  352.19   16.44
   1   1  16  333.31   16.39
   1   1  16  338.93   16.26
  -1  -1 -16  345.65   16.14
  -1  -1 -16  361.23   16.47
   1   1  16  326.60   19.32
  -1  -1 -16  313.23   15.95
  -1  -1 -16  328.99   16.35
  -1  -1 -16  343.89   16.32
   1   1  16  342.05   16.48
  -1  -1 -16  316.03   15.86
  -1  -1 -16  264.42   18.46
  -1  -1 -17   53.40    4.37
  -1  -1 -17   48.19    4.17
   1   1  17   50.25    4.22
  -1  -1 -17   55.97    3.91
  -1  -1 -17   43.02    4.05
   1   1  17   54.84    4.05
   1   1  17   52.32    4.44
  -1  -1 -17   38.54    3.52
   1   1  17   41.69    5.86
   1   1  17   46.44    3.80
  -1  -1 -17   58.39    4.48
  -1  -1 -18   75.98    5.11
  -1  -1 -18   74.39    5.06
  -1  -1 -18   79.35    5.39
  -1  -1 -18   71.38    7.97
   1   1  18   75.85    4.97
  -1  -1 -18   87.05    5.54
   1   1  18   74.80    5.33
   1   1  18   77.44    5.21
  -1  -1 -18   72.30    4.75
  -1  -1 -19    0.67    1.79
  -1  -1 -19    7.18    2.79
  -1  -1 -19    4.04    2.23
   1   1  19   -0.60    2.52
   1   1  19    1.41    1.89
  -1  -1 -19    0.11    2.74
   1   1  19   -0.22    2.26
   1   1  19    1.06    2.04
  -1  -1 -19    0.21    2.22
  -1  -1 -19    7.31    3.97
   1   1  20   90.83    5.00
  -1  -1 -20   87.27    5.16
   1   1  20   95.76    5.28
  -1  -1 -20   77.00    5.12
  -1  -1 -20  100.38    5.51
   1   1  20   97.03    5.53
  -1  -1 -20   94.66    5.48
   1   1  20   86.99    5.04
   1   1  21    5.07    1.29
  -1  -1 -21    7.04    1.78
   1   1  21    6.24    1.53
  -1  -1 -21    3.07    1.63
   1   1  21    6.65    1.83
  -1  -1 -21    7.56    1.45
  -1  -1 -21    6.06    1.39
  -1  -1 -21    6.60    1.94
  -1  -1 -22    4.00    1.40
   1   1  22    4.87    1.34
  -1  -1 -22    2.38    1.07
   1   1  22    5.22    0.94
   1   2 -21    5.66    0.92
  -1  -2  21    7.87    0.93
  -1  -2  20    5.50    1.08
   1   2 -20    4.31    1.26
  -1  -2  20    5.70    1.57
  -1  -2  20    5.85    1.28
   1   2 -20    5.40    1.34
  -1  -2  20    9.65    1.55
  -1  -2  19    4.49    1.68
   1   2 -19    9.09    1.90
   1   2 -19    8.06    1.93
  -1  -2  19    5.26    2.02
   1   2 -19    3.34    2.07
  -1  -2  19    2.81    1.92
  -1  -2  18   10.59    2.28
   1   2 -18   12.00    2.48
  -1  -2  18   15.56    2.62
   1   2 -18    8.95    4.02
   1   2 -18   11.10    2.31
   1   2 -18   13.02    2.32
   1   2 -18   12.52    2.57
  -1  -2  18    8.56    2.19
   1   2 -18   11.32    2.64
  -1  -2  17  167.50    8.63
   1   2 -17  150.44    8.32
   1   2 -17  160.12    8.51
  -1  -2  17  135.88    7.94
  -1  -2  17  150.13    8.31
   1   2 -17  158.82    8.43
  -1  -2  17  159.05    8.33
   1   2 -17  136.17   11.17
   1   2 -17  161.17    8.57
   1   2 -17  166.13    8.56
   1   2 -16    3.82    2.78
  -1  -2  16    3.74    2.06
   1   2 -16    3.15    2.82
   1   2 -16    5.48    2.88
  -1  -2  16    7.42    2.62
   1   2 -16   11.62    5.49
  -1  -2  16    2.29    2.87
   1   2 -16    4.65    2.63
  -1  -2  16    2.83    1.80
   1   2 -16    9.64    2.84
  -1  -2  16    4.94    2.56
  -1  -2  15  236.03   11.92
   1   2 -15  270.95   16.57
   1   2 -15  245.20   12.36
   1   2 -15  261.24   12.56
  -1  -2  15  242.22   12.43
   1   2 -15  249.84   12.40
   1   2 -15  229.97   12.38
   1   2 -15  254.02   12.35
   1   2 -15  212.66   11.71
  -1  -2  15  251.87   12.28
  -1  -2  15  233.18   12.26
   1   2 -14  139.57    7.93
   1   2 -14  126.09    7.35
   1   2 -14  152.64   11.87
   1   2 -14  145.22    7.94
  -1  -2  14  139.89    7.84
   1   2 -14  149.49    8.15
  -1  -2  14  132.19    7.71
   1   2 -14  140.99    7.87
  -1  -2  14  139.60    7.46
  -1  -2  14  138.40    7.76
  -1  -2  14  123.33    9.80
  -1  -2  14  133.46    7.92
   1   2 -14  149.60    8.08
   1   2 -13  587.01   27.09
   1   2 -13  597.05   27.07
  -1  -2  13  590.24   26.98
  -1  -2  13  538.93   29.43
  -1  -2  13  580.91   27.01
   1   2 -13  617.89   31.31
   1   2 -13  624.32   27.27
  -1  -2  13  571.35   26.78
   1   2 -13  521.20   26.60
   1   2 -13  535.45   30.20
  -1  -2  13  589.82   26.89
   1   2 -13  584.58   27.04
  -1  -2  13  554.14   26.94
   1   2 -12  143.56    8.05
  -1  -2  12  151.74    8.37
   1   2 -12  164.07    8.56
   1   2 -12  174.26   12.11
   1   2 -12  151.70   11.22
   1   2 -12  150.67    8.22
  -1  -2  12  178.37    8.34
   1   2 -12  181.52    8.77
  -1  -2  12  160.20    8.48
   1   2 -12  164.01    8.54
  -1  -2  12  136.81   10.47
  -1  -2  12  150.42    8.36
   1   2 -12  165.18    8.58
  -1  -2  11 1686.21   81.10
   1   2 -11 1705.60   78.57
  -1  -2  11 1856.39   78.64
   1   2 -11 1805.66   81.86
  -1  -2  11 1742.44   78.41
  -1  -2  11 1753.80   78.53
   1   2 -11 1901.00   82.46
  -1  -2  11 1870.08   78.65
   1   2 -11 1713.14   78.65
   1   2 -11 1799.52   78.69
   1   2 -11 1768.31   78.67
   1   2 -11 1723.78   78.44
   1   2 -11 1572.98   78.33
  -1  -2  11 1705.44   78.58
  -1  -2  10    5.61    1.57
  -1  -2  10    6.97    1.88
  -1  -2  10    7.04    1.83
   1   2 -10    6.69    1.85
   1   2 -10    5.94    1.87
   1   2 -10    5.86    3.45
   1   2 -10    7.93    4.06
  -1  -2  10    4.28    3.06
   1   2 -10    5.22    1.84
   1   2 -10    6.69    1.82
  -1  -2  10    7.90    1.83
   1   2  -9   38.44    3.42
  -1  -2   9   37.93    3.50
   1   2  -9   40.81    4.86
  -1  -2   9   44.98    2.91
  -1  -2   9   41.84    2.98
  -1  -2   9   42.68    2.92
  -1  -2   9   41.72    2.97
  -1  -2   9   40.15    4.58
   1   2  -8   29.05    2.94
  -1  -2   8   38.71    2.67
   1   2  -8   40.63    4.56
  -1  -2   8   40.24    4.50
   1   2  -8   32.79    2.51
  -1  -2   8   37.50    2.47
  -1  -2   8   36.00    2.56
   1   2  -8   39.56    3.70
  -1  -2   8   37.39    2.41
  -1  -2   8   37.42    3.17
   1   2  -7  534.14   27.86
  -1  -2   7  646.53   28.16
  -1  -2   7  676.26   28.08
   1   2  -7  616.58   29.48
   1   2  -7  677.19   30.41
  -1  -2   7  686.04   30.30
  -1  -2   7  630.73   28.08
  -1  -2   7  633.78   28.82
   1   2  -7  659.27   28.56
   1   2  -7  567.47   28.73
  -1  -2   6 1870.45   76.67
   1   2  -6 1722.09   74.68
  -1  -2   6 1661.63   74.64
   1   2  -6 1624.27   75.21
  -1  -2   6 1632.73   75.20
   1   2  -6 1657.03   75.30
   1   2  -6 1760.85   76.07
   1   2  -6 1876.43   76.67
  -1  -2   6 1704.38   74.74
   1   2  -6 1466.24   74.85
  -1  -2   5   14.35    1.33
   1   2  -5   15.43    2.65
  -1  -2   5   14.29    1.21
   1   2  -5   14.77    2.18
   1   2  -5   18.54    1.38
  -1  -2   5   13.29    1.53
   1   2  -4  462.13   20.00
  -1  -2   4  424.27   18.74
   1   2  -4  453.47   20.31
  -1  -2   4  463.53   20.36
  -1  -2   4  434.27   18.99
   1   2  -4  442.32   19.54
  -1  -2   3  718.86   33.40
  -1  -2   3  735.53   32.22
   1   2  -3  715.22   33.23
   1   2  -3  641.89   33.16
   1   2  -3  717.88   32.93
   1   2  -2  219.58   11.58
  -1  -2   2  234.85   11.85
  -1  -2   2  242.33   11.16
   1   2  -2  253.90   11.84
   1   2  -1 4641.73  206.43
   1   2  -1 4581.01  207.04
  -1  -2   1 4547.43  206.33
  -1  -2   1 4813.73  207.15
  -1  -2   1 4845.87  207.21
  -1  -2   0 2593.02  119.23
  -1  -2   0 2691.13  119.33
   1   2   0 2617.70  118.99
  -1  -2   0 2778.66  119.32
  -1  -2  -1   87.25    4.69
  -1  -2  -1   92.98    4.92
   1   2   1   82.59    4.69
  -1  -2  -1   85.24    4.82
  -1  -2  -1   89.49    4.85
  -1  -2  -2  311.16   14.26
  -1  -2  -2  288.83   14.12
  -1  -2  -2  316.42   13.99
   1   2   2  280.88   13.86
   1   2   2  292.76   14.13
   1   2   2  293.39   14.12
  -1  -2  -3  147.15    7.09
   1   2   3  134.81    7.18
  -1  -2  -3  139.27    7.34
   1   2   3  141.70    7.34
   1   2   3  141.80    7.22
  -1  -2  -3  131.93    7.06
   1   2   4  356.38   16.55
  -1  -2  -4  348.13   15.92
  -1  -2  -4  351.60   16.67
   1   2   4  334.72   16.03
   1   2   4  367.31   16.85
  -1  -2  -4  355.41   16.53
  -1  -2  -5 1113.62   51.92
   1   2   5 1150.49   52.08
   1   2   5 1132.83   51.18
  -1  -2  -5 1139.27   50.97
   1   2   5 1176.64   52.21
  -1  -2  -5 1141.82   51.87
  -1  -2  -5 1109.44   51.40
  -1  -2  -6   26.08    2.83
  -1  -2  -6   27.87    2.53
   1   2   6   24.36    3.04
  -1  -2  -6   22.33    1.87
  -1  -2  -6   26.11    2.73
  -1  -2  -6   24.76    2.64
  -1  -2  -6   26.46    2.25
   1   2   7 1163.33   55.74
  -1  -2  -7 1246.25   55.53
   1   2   7 1154.52   55.42
   1   2   7 1254.07   57.00
   1   2   7 1272.79   55.45
  -1  -2  -7 1259.30   56.13
  -1  -2  -7 1344.21   56.83
  -1  -2  -7 1278.30   56.43
  -1  -2  -7 1324.12   57.03
   1   2   8  890.26   39.96
   1   2   8  874.95   41.59
  -1  -2  -8  983.66   41.84
  -1  -2  -8  869.09   40.00
  -1  -2  -8  917.01   41.47
   1   2   8  906.17   39.95
   1   2   8  824.77   39.99
   1   2   8  896.45   41.82
  -1  -2  -8  901.32   41.07
  -1  -2  -9  208.08   10.25
   1   2   9  215.26   10.09
  -1  -2  -9  209.05   10.21
   1   2   9  219.41   10.09
  -1  -2  -9  202.35   10.12
   1   2   9  207.63   12.10
  -1  -2  -9  191.86   11.82
  -1  -2  -9  202.31   11.72
   1   2   9  208.42   11.84
  -1  -2 -10  123.07    6.92
   1   2  10  133.77    6.76
  -1  -2 -10  135.94    9.01
   1   2  10  148.49    8.90
  -1  -2 -10  138.10    6.93
   1   2  10  129.31    9.04
  -1  -2 -10  132.17    8.58
   1   2  10  131.42    6.82
   1   2  11  492.53   21.59
   1   2  11  495.80   23.98
  -1  -2 -11  476.85   21.65
  -1  -2 -11  462.35   21.48
   1   2  11  458.02   24.19
   1   2  11  436.41   21.25
  -1  -2 -11  459.48   21.72
   1   2  12  125.62    6.84
   1   2  12  120.18    6.48
  -1  -2 -12  127.56    7.08
  -1  -2 -12  133.05    6.88
   1   2  12  131.97    6.71
   1   2  12  129.73    8.99
  -1  -2 -12  138.37    6.87
  -1  -2 -12  130.99    6.64
  -1  -2 -12  130.70    6.68
   1   2  12  123.89    6.97
  -1  -2 -12  133.90    6.90
  -1  -2 -12  129.72    6.64
   1   2  12  119.04    6.53
   1   2  12  129.17    6.87
   1   2  13    5.03    1.87
  -1  -2 -13    3.50    1.96
  -1  -2 -13    3.59    1.83
   1   2  13    2.82    2.15
   1   2  13    6.13    1.42
   1   2  13    4.06    1.97
  -1  -2 -13    1.82    1.73
  -1  -2 -13    4.29    1.48
  -1  -2 -13    4.90    2.05
   1   2  13    6.90    1.49
  -1  -2 -13    5.36    1.88
   1   2  13    3.12    1.56
  -1  -2 -13    5.13    1.86
   1   2  14   33.64    3.34
  -1  -2 -14   33.28    2.91
   1   2  14   30.05    3.08
   1   2  14   28.70    2.49
  -1  -2 -14   27.32    2.82
   1   2  14   26.78    2.54
   1   2  14   27.51    2.49
  -1  -2 -14   31.40    2.86
   1   2  14   32.28    3.10
  -1  -2 -14   34.67    3.24
  -1  -2 -14   32.32    3.10
  -1  -2 -14   36.15    3.23
  -1  -2 -14   27.93    2.93
  -1  -2 -14   28.63    2.87
  -1  -2 -15   33.02    3.06
   1   2  15   40.34    3.42
  -1  -2 -15   23.35    4.46
   1   2  15   33.27    2.76
  -1  -2 -15   44.57    3.76
   1   2  15   37.63    3.56
  -1  -2 -15   45.20    3.76
  -1  -2 -15   34.15    3.34
   1   2  15   36.56    3.74
  -1  -2 -15   37.64    3.25
   1   2  15   34.54    2.83
  -1  -2 -15   40.28    3.25
   1   2  15   38.46    2.95
   1   2  15   33.83    5.84
  -1  -2 -15   42.24    3.47
  -1  -2 -16   25.87    2.81
   1   2  16   27.45    3.12
   1   2  16   29.69    3.49
  -1  -2 -16   29.89    3.07
  -1  -2 -16   29.38    3.56
   1   2  16   28.19    2.53
  -1  -2 -16   33.15    3.07
  -1  -2 -16   35.03    3.75
   1   2  16   21.75    3.37
   1   2  16   28.20    3.29
  -1  -2 -16   30.10    3.30
   1   2  16   29.57    3.44
   1   2  16   28.96    5.48
  -1  -2 -16   25.66    3.26
   1   2  17   16.94    2.99
   1   2  17   13.04    2.52
  -1  -2 -17   11.78    3.00
  -1  -2 -17   11.29    2.88
   1   2  17   14.29    2.88
  -1  -2 -17   14.19    2.49
  -1  -2 -17   14.84    2.62
   1   2  17   11.15    3.04
   1   2  17   13.05    3.12
   1   2  17   11.89    4.27
  -1  -2 -17   15.89    2.75
  -1  -2 -17   15.34    3.30
  -1  -2 -17   12.96    2.46
   1   2  18   35.03    3.51
  -1  -2 -18   35.25    3.13
  -1  -2 -18   32.51    3.83
  -1  -2 -18   37.17    3.51
   1   2  18   40.22    3.87
  -1  -2 -18   28.96    3.08
   1   2  18   30.78    3.55
   1   2  18   34.37    3.66
  -1  -2 -18   34.72    3.39
  -1  -2 -18   39.30    3.96
  -1  -2 -18   33.76    5.61
   1   2  19  171.88    8.60
  -1  -2 -19  149.11    8.19
  -1  -2 -19  162.94    8.54
   1   2  19  168.35    8.69
  -1  -2 -19  158.43    8.40
  -1  -2 -19  154.62    8.22
   1   2  19  165.11    8.79
  -1  -2 -19  176.79    8.93
  -1  -2 -19  175.90    8.91
  -1  -2 -20   26.37    2.86
   1   2  20   31.76    3.06
  -1  -2 -20   26.89    2.54
   1   2  20   33.68    2.45
   1   2  20   34.02    3.16
  -1  -2 -20   36.48    3.34
   1   2  20   32.17    2.89
  -1  -2 -20   29.45    3.29
  -1  -2 -21    3.23    2.11
   1   2  21    3.63    1.79
   1   2  21    3.43    1.57
  -1  -2 -21    2.90    1.46
   1   2  21    2.55    1.74
  -1  -2 -21    1.42    1.77
  -1  -2 -21    3.01    1.61
   1   2  22  194.42    7.54
   1   2  22  190.75    7.55
   1   2  22  166.26    7.28
  -1  -2 -22  184.59    7.69
   1   2  23   33.23    1.98
   1   3 -20    0.99    0.96
  -1  -3  20    1.54    0.84
   1   3 -20    2.02    0.89
   1   3 -19   19.89    1.90
   1   3 -19   18.83    2.07
  -1  -3  19   22.42    1.97
  -1  -3  19   15.53    1.64
  -1  -3  19   18.02    2.03
   1   3 -19   19.26    2.11
  -1  -3  18  237.57   11.47
   1   3 -18  234.10   11.50
  -1  -3  18  233.27   11.36
   1   3 -18  224.47   11.46
   1   3 -18  236.11   11.44
   1   3 -17   52.25    6.80
   1   3 -17   65.39    4.67
   1   3 -17   65.02    4.49
   1   3 -17   72.48    4.64
  -1  -3  17   73.19    4.61
   1   3 -17   65.67    4.62
   1   3 -17   63.09    4.43
  -1  -3  17   70.79    4.52
  -1  -3  17   52.99    4.22
  -1  -3  17   71.64    4.70
   1   3 -16   15.87    3.23
  -1  -3  16   19.53    2.81
   1   3 -16   20.34    3.12
  -1  -3  16   19.47    3.21
   1   3 -16   24.01    5.72
   1   3 -16   22.86    3.27
  -1  -3  16   21.34    2.93
   1   3 -16   17.14    3.00
  -1  -3  16   25.87    2.85
  -1  -3  16   27.38    3.26
   1   3 -16   18.22    2.27
   1   3 -16   23.68    3.35
  -1  -3  15   18.78    2.78
   1   3 -15   17.53    3.30
   1   3 -15   24.82    5.95
   1   3 -15   19.42    3.19
  -1  -3  15   14.61    2.14
  -1  -3  15   19.81    2.93
   1   3 -15   19.64    2.59
   1   3 -15   20.21    3.29
  -1  -3  15   18.44    3.18
   1   3 -15   16.64    3.14
   1   3 -15   19.05    3.36
  -1  -3  15   21.27    3.09
   1   3 -14   86.64    9.49
   1   3 -14   81.76    6.13
  -1  -3  14   92.84    5.95
   1   3 -14   89.15    5.62
  -1  -3  14   89.76    5.42
  -1  -3  14   99.32    5.85
   1   3 -14  103.47    6.28
  -1  -3  14   95.78    6.04
   1   3 -14   97.99    6.04
   1   3 -14   85.83    5.38
  -1  -3  14  100.40    5.87
   1   3 -14   99.92    6.24
   1   3 -14   90.77    6.15
  -1  -3  13  316.32   16.53
   1   3 -13  325.62   16.32
  -1  -3  13  352.52   16.56
   1   3 -13  341.63   16.72
  -1  -3  13  327.12   16.26
   1   3 -13  365.55   16.95
  -1  -3  13  329.20   16.61
  -1  -3  13  336.39   16.66
   1   3 -13  345.87   16.74
   1   3 -13  336.04   16.44
  -1  -3  13  360.33   16.63
  -1  -3  13  362.78   16.69
  -1  -3  12   16.64    4.34
  -1  -3  12   18.30    2.55
   1   3 -12   22.06    2.56
   1   3 -12   22.36    5.11
   1   3 -12   15.58    2.85
  -1  -3  12   18.35    2.86
   1   3 -12   18.19    3.01
  -1  -3  12   15.37    2.83
  -1  -3  12   14.51    2.20
  -1  -3  12   16.40    3.62
   1   3 -12   17.24    2.68
   1   3 -12   16.99    2.99
  -1  -3  12   19.81    2.70
  -1  -3  12   23.70    2.90
   1   3 -11   54.78    4.13
  -1  -3  11   50.59    3.87
  -1  -3  11   54.25    3.80
   1   3 -11   42.82    6.55
   1   3 -11   49.33    3.98
  -1  -3  11   51.65    3.71
   1   3 -11   52.34    4.08
  -1  -3  11   53.24    3.99
  -1  -3  11   52.28    3.90
  -1  -3  11   50.37    4.01
   1   3 -11   57.95    3.88
   1   3 -11   51.84    3.71
  -1  -3  11   45.73    5.89
  -1  -3  10    5.36    3.45
   1   3 -10   20.16    2.46
   1   3 -10   11.14    2.09
  -1  -3  10    7.13    2.21
   1   3 -10    7.00    2.26
   1   3 -10    9.42    2.22
   1   3 -10    9.43    1.96
  -1  -3  10    6.43    1.99
  -1  -3  10    8.19    2.17
   1   3 -10   18.36    4.34
  -1  -3  10    8.35    2.00
  -1  -3  10   10.19    1.92
  -1  -3  10    9.91    2.60
  -1  -3   9  149.54    7.97
   1   3  -9  164.51   11.31
   1   3  -9  161.79    8.24
   1   3  -9  173.39   11.05
  -1  -3   9  142.00    9.47
  -1  -3   9  161.42    8.07
  -1  -3   9  145.50   10.38
   1   3  -9  149.20    8.09
   1   3  -9  156.80    8.30
  -1  -3   9  156.71    8.03
  -1  -3   9  159.52    8.09
   1   3  -9  156.10    8.06
  -1  -3   9  163.30    8.16
   1   3  -9  167.13    8.15
  -1  -3   8  458.12   22.65
  -1  -3   8  486.95   24.40
  -1  -3   8  498.32   22.78
  -1  -3   8  517.34   22.67
  -1  -3   8  494.66   25.21
   1   3  -8  498.46   25.58
   1   3  -8  491.27   25.32
   1   3  -8  453.08   23.33
  -1  -3   8  511.42   22.74
  -1  -3   7  183.67    8.74
   1   3  -7  183.97    8.75
  -1  -3   7  191.43   10.46
   1   3  -7  185.51   10.69
   1   3  -7  190.88   11.34
   1   3  -7  155.84    9.00
  -1  -3   7  175.27   10.95
   1   3  -7  182.52    9.74
  -1  -3   7  177.60    8.87
  -1  -3   7  180.08    8.75
   1   3  -6 2222.40   98.41
  -1  -3   6 2051.73   98.57
  -1  -3   6 2122.29   98.40
  -1  -3   6 2327.24  100.67
   1   3  -6 2176.74  100.26
   1   3  -6 2226.45  100.73
  -1  -3   6 2354.03   98.37
  -1  -3   6 2334.01  100.16
   1   3  -6 2037.64   99.41
  -1  -3   5  576.87   27.77
   1   3  -5  604.58   26.30
   1   3  -5  647.04   28.21
   1   3  -5  582.59   27.45
   1   3  -5  600.67   28.34
  -1  -3   5  581.11   26.30
  -1  -3   5  539.87   26.33
  -1  -3   5  563.04   26.22
  -1  -3   4   14.75    1.42
   1   3  -4   15.71    2.78
  -1  -3   4   15.83    1.29
  -1  -3   4   22.63    2.80
   1   3  -4   16.89    1.49
   1   3  -4   15.68    2.78
   1   3  -4   16.35    2.72
   1   3  -4   16.31    2.37
  -1  -3   3  271.67   13.61
  -1  -3   3  260.70   12.17
   1   3  -3  295.01   13.86
  -1  -3   3  259.20   13.77
   1   3  -3  274.03   12.28
   1   3  -3  262.60   13.69
   1   3  -3  286.26   13.82
   1   3  -3  254.37   13.39
  -1  -3   3  255.17   12.26
  -1  -3   2    1.01    0.69
  -1  -3   2    0.95    1.80
   1   3  -2   -0.16    1.69
   1   3  -2    1.35    1.76
  -1  -3   2    1.26    0.83
   1   3  -2   -0.22    0.69
   1   3  -2    2.73    1.78
  -1  -3   2   -0.17    1.58
   1   3  -1  298.58   14.18
  -1  -3   1  299.64   13.86
   1   3  -1  304.15   14.91
  -1  -3   1  317.98   15.09
   1   3  -1  307.16   15.01
  -1  -3   0  242.78   11.68
  -1  -3   0  250.31   12.00
  -1  -3   0  230.42   10.94
  -1  -3   0  201.66   11.79
  -1  -3   0  260.58   12.06
   1   3   0  234.41   11.46
   1   3   0  240.21   10.77
  -1  -3  -1  185.63    9.22
  -1  -3  -1  188.52    8.22
   1   3   1  167.60    8.88
  -1  -3  -1  181.71    8.97
  -1  -3  -1  161.58    8.09
   1   3   2   58.01    3.98
  -1  -3  -2   56.59    4.02
   1   3   2   56.71    3.37
   1   3   2   58.15    3.76
   1   3   2   54.48    3.94
   1   3   3   26.72    2.35
  -1  -3  -3   26.26    2.53
  -1  -3  -3   25.26    1.69
  -1  -3  -3   24.75    2.70
  -1  -3  -3   27.08    1.79
   1   3   3   28.81    2.73
   1   3   3   23.22    2.62
  -1  -3  -3   29.56    2.25
   1   3   3   23.84    2.39
  -1  -3  -4  699.04   30.65
   1   3   4  680.32   30.96
  -1  -3  -4  671.17   31.08
   1   3   4  668.83   30.95
   1   3   4  654.76   30.94
   1   3   4  620.75   30.99
  -1  -3  -4  658.93   30.01
  -1  -3  -5   74.24    4.17
  -1  -3  -5   64.56    4.30
  -1  -3  -5   59.74    3.41
   1   3   5   64.61    4.52
   1   3   5   59.58    4.33
   1   3   5   55.99    4.59
   1   3   6  837.87   39.88
  -1  -3  -6  886.32   39.36
   1   3   6  861.01   39.89
  -1  -3  -6  890.22   39.68
  -1  -3  -6  845.76   38.51
   1   3   6  887.26   40.13
  -1  -3  -6  822.88   38.45
  -1  -3  -6  851.65   38.49
  -1  -3  -7  336.02   16.83
  -1  -3  -7  359.50   16.09
  -1  -3  -7  339.96   16.03
   1   3   7  339.13   15.91
   1   3   7  339.44   17.64
  -1  -3  -7  341.97   17.56
   1   3   7  351.31   17.71
  -1  -3  -7  368.78   16.88
  -1  -3  -7  345.05   17.34
   1   3   7  315.04   17.54
  -1  -3  -8   46.08    3.04
  -1  -3  -8   50.17    4.03
   1   3   8   40.35    2.75
   1   3   8   45.47    2.74
   1   3   8   49.80    4.78
  -1  -3  -8   40.74    2.98
  -1  -3  -8   49.47    4.56
  -1  -3  -8   44.70    3.59
  -1  -3  -8   52.19    3.73
  -1  -3  -9   67.92    5.08
   1   3   9   67.48    5.73
   1   3   9   66.88    3.61
  -1  -3  -9   64.19    3.70
   1   3   9   55.52    3.86
   1   3   9   49.33    3.60
  -1  -3  -9   62.04    3.32
  -1  -3  -9   61.98    4.55
   1   3   9   64.64    3.70
  -1  -3  -9   63.70    3.92
  -1  -3  -9   61.96    3.83
  -1  -3  -9   69.71    5.71
   1   3  10    0.83    1.40
  -1  -3 -10    1.30    2.16
   1   3  10    1.82    1.25
  -1  -3 -10    1.25    2.80
  -1  -3 -10    0.19    0.85
  -1  -3 -10    1.10    1.63
   1   3  10    1.55    2.89
  -1  -3 -10    2.08    1.47
  -1  -3 -11  147.54    7.70
   1   3  11  160.01   10.58
  -1  -3 -11  149.55   10.24
  -1  -3 -11  143.01    9.52
   1   3  11  156.14   10.25
  -1  -3 -11  151.77    7.87
   1   3  11  151.50    7.75
   1   3  11  152.63    7.75
   1   3  11  145.44    7.59
   1   3  12   83.78    7.44
  -1  -3 -12   72.48    4.91
  -1  -3 -12   86.65    5.01
   1   3  12   88.27    5.04
   1   3  12  106.35    8.24
   1   3  12   85.55    5.10
  -1  -3 -12   86.35    4.93
   1   3  12   90.81    4.97
  -1  -3 -12   88.70    5.09
  -1  -3 -12   87.23    5.26
   1   3  12   99.36    5.32
  -1  -3 -13  148.25    8.03
   1   3  13  137.83    7.67
  -1  -3 -13  155.29    7.72
   1   3  13  146.40   11.09
   1   3  13  151.97    8.01
   1   3  13  150.42    7.71
  -1  -3 -13  151.20    7.91
  -1  -3 -13  150.48    7.75
   1   3  13  164.30   10.74
   1   3  13  153.10    8.13
  -1  -3 -13  144.03    7.71
  -1  -3 -13  139.93    7.74
   1   3  13  145.31    7.81
   1   3  13  158.90    7.99
   1   3  14   21.37    2.54
   1   3  14   21.14    2.30
   1   3  14   14.73    4.29
   1   3  14   26.59    3.13
  -1  -3 -14   21.19    2.72
  -1  -3 -14   21.23    2.67
   1   3  14   24.07    2.89
   1   3  14   23.61    2.47
  -1  -3 -14   21.64    2.46
   1   3  14   21.93    2.89
  -1  -3 -14   20.63    2.35
  -1  -3 -14   25.87    3.00
   1   3  15   26.75    3.48
  -1  -3 -15   25.72    2.79
  -1  -3 -15   27.40    2.97
  -1  -3 -15   28.85    3.00
   1   3  15   28.22    2.83
   1   3  15   27.76    2.67
   1   3  15   31.65    3.18
   1   3  15   28.03    2.61
  -1  -3 -15   27.19    3.34
  -1  -3 -15   25.02    3.15
  -1  -3 -15   27.86    3.12
   1   3  15   28.29    3.32
  -1  -3 -16    7.59    2.23
  -1  -3 -16    3.93    2.56
   1   3  16    8.29    2.08
  -1  -3 -16   11.27    2.57
   1   3  16    8.33    2.66
   1   3  16    6.41    2.45
  -1  -3 -16    8.06    2.36
   1   3  16   10.08    2.02
   1   3  16    9.50    1.92
   1   3  16    3.48    2.86
   1   3  16    8.73    2.78
  -1  -3 -16    9.07    3.07
  -1  -3 -16   10.09    2.45
   1   3  17   -1.02    4.24
  -1  -3 -17    3.45    2.23
  -1  -3 -17    9.39    3.02
  -1  -3 -17    6.77    2.48
  -1  -3 -17    7.14    2.50
   1   3  17    6.86    2.06
  -1  -3 -17    5.20    2.55
   1   3  17    4.93    3.03
   1   3  17    5.81    2.51
   1   3  17    6.39    1.68
   1   3  17   10.46    2.93
  -1  -3 -17    8.53    2.32
   1   3  17    7.92    2.84
  -1  -3 -18   23.15    2.84
  -1  -3 -18   23.60    2.92
   1   3  18   21.02    2.85
   1   3  18   28.43    3.36
  -1  -3 -18   21.37    2.63
   1   3  18   17.66    3.29
   1   3  18   19.76    3.16
  -1  -3 -18   24.87    3.58
  -1  -3 -18   20.25    2.65
   1   3  18   20.77    5.00
  -1  -3 -18   20.13    2.87
   1   3  19   22.05    3.24
  -1  -3 -19   17.67    2.33
   1   3  19   25.26    3.17
  -1  -3 -19   14.91    2.25
  -1  -3 -19   19.25    2.73
   1   3  19   21.44    2.75
  -1  -3 -19   22.00    3.44
  -1  -3 -19   20.17    2.60
   1   3  19   20.05    2.95
   1   3  20    4.16    2.26
  -1  -3 -20    4.70    1.76
   1   3  20    4.25    2.34
  -1  -3 -20    1.65    2.54
   1   3  20    4.22    2.00
   1   3  20    6.99    2.41
  -1  -3 -21  179.59    9.21
   1   3  21  197.66    9.08
   1   3  21  179.50    8.91
   1   3  21  193.97    9.19
  -1  -3 -21  205.08    9.27
   1   3  21  202.53    9.27
  -1  -3 -21  179.65    9.00
   1   3  22   44.20    2.60
   1   3  22   52.97    2.84
   1   3  22   41.52    2.40
  -1  -3 -22   40.28    2.87
  -1  -3 -22   30.89    2.39
  -1  -3 -23   71.76    3.74
  -1  -4  19   47.91    2.78
   1   4 -19   51.44    3.06
   1   4 -19   46.65    3.00
  -1  -4  19   58.34    2.98
  -1  -4  19   63.85    3.14
  -1  -4  18   73.14    4.12
   1   4 -18   61.39    4.00
  -1  -4  18   67.50    3.84
   1   4 -18   61.87    3.85
  -1  -4  18   70.16    3.95
   1   4 -18   69.10    4.12
  -1  -4  17   67.65    4.19
  -1  -4  17   81.13    4.62
   1   4 -17   74.41    4.82
  -1  -4  17   79.27    4.80
  -1  -4  17   83.99    4.80
   1   4 -17   80.35    4.69
  -1  -4  16    0.85    2.38
   1   4 -16   -0.23    2.28
  -1  -4  16    0.72    2.19
  -1  -4  16    0.66    1.78
   1   4 -16    1.76    1.69
  -1  -4  16    3.74    2.59
  -1  -4  16    2.08    1.92
  -1  -4  15   92.50    5.34
   1   4 -15   83.75    5.46
  -1  -4  15   78.98    5.11
  -1  -4  15   87.34    5.51
   1   4 -15   66.83    4.62
   1   4 -15   79.34    5.40
  -1  -4  15   75.57    4.96
   1   4 -15   86.07    5.00
  -1  -4  14   13.06    3.15
   1   4 -14   11.66    2.38
   1   4 -14    9.02    2.52
  -1  -4  14   11.18    2.84
  -1  -4  14   10.71    2.36
  -1  -4  14   11.41    2.63
   1   4 -14   10.68    3.00
   1   4 -14   12.10    3.00
   1   4 -14    7.23    1.76
   1   4 -14   12.92    3.02
  -1  -4  13   81.19    4.99
   1   4 -13   88.46    5.51
  -1  -4  13   96.22    5.68
  -1  -4  13   84.83    5.54
  -1  -4  13   85.19    5.40
   1   4 -13   87.18    5.82
   1   4 -13   91.68    5.96
   1   4 -13   87.79    5.67
  -1  -4  13   90.83    5.79
  -1  -4  13   94.48    5.60
  -1  -4  13   92.43    5.71
   1   4 -13   93.58    6.01
   1   4 -12   37.79    3.82
   1   4 -12   40.60    7.01
  -1  -4  12   35.77    2.90
   1   4 -12   43.62    4.22
  -1  -4  12   46.78    3.73
  -1  -4  12   38.31    3.44
   1   4 -12   41.48    3.92
   1   4 -12   36.24    3.53
   1   4 -12   40.19    3.92
  -1  -4  12   38.69    3.60
  -1  -4  12   38.97    3.42
  -1  -4  12   39.37    3.80
   1   4 -12   38.81    3.50
   1   4 -12   44.49    4.14
  -1  -4  11    8.21    3.26
   1   4 -11    9.13    2.63
   1   4 -11    5.92    5.29
   1   4 -11    3.90    2.76
  -1  -4  11   11.20    2.42
   1   4 -11   11.68    2.87
  -1  -4  11   13.74    2.75
  -1  -4  11    9.49    2.64
  -1  -4  11   13.25    2.28
  -1  -4  11   10.34    2.32
   1   4 -11    9.35    2.78
   1   4 -11   10.75    2.61
   1   4 -11    9.26    2.56
   1   4 -11   11.23    2.67
  -1  -4  11   11.31    2.41
   1   4 -10   39.11    3.46
  -1  -4  10   40.02    3.26
  -1  -4  10   37.22    3.07
  -1  -4  10   40.39    4.93
   1   4 -10   35.59    3.54
   1   4 -10   31.66    3.53
   1   4 -10   40.82    3.59
  -1  -4  10   41.00    3.41
   1   4 -10   37.58    6.57
   1   4 -10   47.28    3.50
   1   4 -10   41.49    3.65
  -1  -4  10   41.35    3.54
  -1  -4  10   37.72    3.30
   1   4 -10   32.69    6.18
   1   4 -10   43.05    3.56
  -1  -4  10   39.89    3.51
  -1  -4   9  374.90   19.19
  -1  -4   9  422.28   19.50
   1   4  -9  420.83   23.03
   1   4  -9  420.33   19.49
   1   4  -9  415.40   19.63
  -1  -4   9  412.60   19.35
   1   4  -9  402.18   19.51
  -1  -4   9  408.06   21.76
  -1  -4   9  406.38   19.37
  -1  -4   9  394.54   22.35
   1   4  -9  423.81   19.65
   1   4  -9  384.35   19.43
  -1  -4   9  432.18   19.46
   1   4  -9  414.82   19.59
   1   4  -9  440.85   19.58
  -1  -4   9  403.08   21.19
   1   4  -8   18.70    2.40
  -1  -4   8   19.59    2.40
   1   4  -8   20.39    2.48
   1   4  -8   20.78    2.36
  -1  -4   8   24.28    2.53
   1   4  -8   19.41    3.06
   1   4  -8   15.73    2.40
  -1  -4   8   14.62    3.10
   1   4  -8   19.43    4.55
  -1  -4   8   19.37    4.21
   1   4  -8   22.51    2.34
  -1  -4   8   17.96    2.06
   1   4  -8   18.75    2.36
  -1  -4   8   19.86    2.34
  -1  -4   8   17.53    3.84
   1   4  -8   21.81    2.43
   1   4  -8   20.81    2.40
  -1  -4   7 1413.65   63.24
   1   4  -7 1419.93   66.27
   1   4  -7 1357.72   63.30
   1   4  -7 1481.90   64.89
   1   4  -7 1399.72   63.43
  -1  -4   7 1462.67   66.19
   1   4  -7 1437.78   63.41
   1   4  -7 1451.63   63.23
   1   4  -7 1183.23   63.85
   1   4  -7 1370.45   63.34
   1   4  -7 1364.36   63.24
   1   4  -7 1394.63   63.30
  -1  -4   7 1380.15   65.18
  -1  -4   7 1377.42   65.53
  -1  -4   7 1502.42   63.29
   1   4  -7 1429.09   63.40
   1   4  -6   13.89    3.82
  -1  -4   6   19.25    3.22
   1   4  -6   15.93    2.99
   1   4  -6   24.63    4.15
  -1  -4   6   18.68    1.95
  -1  -4   6   16.70    1.91
  -1  -4   6   19.74    3.58
   1   4  -6   20.70    2.08
  -1  -4   6   20.91    3.89
   1   4  -5 1259.52   58.84
  -1  -4   5 1282.58   56.51
  -1  -4   5 1277.21   56.44
   1   4  -5 1249.84   56.51
   1   4  -5 1149.60   57.99
  -1  -4   5 1307.34   58.52
  -1  -4   5 1235.69   56.56
   1   4  -5 1229.41   58.94
  -1  -4   5 1223.42   58.55
   1   4  -4   78.91    4.20
  -1  -4   4   75.83    4.09
  -1  -4   4   79.05    5.86
  -1  -4   4   80.48    6.12
   1   4  -4   87.40    6.27
   1   4  -4   84.03    6.06
  -1  -4   4   69.56    4.19
   1   4  -4   79.43    5.75
  -1  -4   4   76.30    4.18
  -1  -4   3  123.83    7.88
   1   4  -3  129.87    7.94
   1   4  -3  121.56    7.83
  -1  -4   3  132.00    6.28
  -1  -4   3  118.37    7.93
  -1  -4   3  125.86    6.23
  -1  -4   3  113.12    8.01
  -1  -4   2  665.06   30.17
   1   4  -2  671.73   31.74
  -1  -4   2  690.24   31.96
  -1  -4   2  689.86   30.15
   1   4  -2  685.43   31.87
  -1  -4   2  679.40   31.10
   1   4  -2  612.28   30.37
  -1  -4   2  660.86   30.18
  -1  -4   2  679.53   31.91
   1   4  -1  513.38   20.94
  -1  -4   1  464.56   19.01
  -1  -4   1  503.23   20.92
  -1  -4   1  482.36   20.01
   1   4  -1  484.19   19.67
  -1  -4   0  163.12    8.84
  -1  -4   0  161.05    8.26
   1   4   0  150.05    8.15
   1   4   0  150.70    7.17
  -1  -4   0  152.99    7.41
   1   4   1   55.49    3.16
  -1  -4  -1   67.96    4.72
  -1  -4  -1   58.48    4.03
   1   4   1   61.66    4.54
  -1  -4  -1   59.86    4.64
   1   4   1   57.20    2.92
   1   4   1   55.53    4.06
  -1  -4  -1   59.17    3.26
   1   4   2    5.48    1.25
   1   4   2    5.59    1.98
  -1  -4  -2    5.83    2.09
  -1  -4  -2    7.48    1.22
   1   4   2    6.56    0.75
   1   4   2    5.78    2.06
   1   4   3   87.65    5.48
  -1  -4  -3   78.85    5.40
   1   4   3   77.05    3.85
   1   4   3   72.56    4.95
   1   4   3   78.80    4.74
  -1  -4  -3   77.56    5.55
  -1  -4  -3   86.12    4.64
   1   4   3   71.48    5.29
  -1  -4  -4   57.92    4.46
  -1  -4  -4   54.81    3.11
   1   4   4   50.14    2.84
   1   4   4   49.97    3.73
  -1  -4  -4   52.67    3.51
  -1  -4  -4   53.40    3.06
  -1  -4  -4   55.58    4.28
   1   4   4   52.28    4.27
  -1  -4  -4   54.86    3.15
   1   4   4   48.37    3.79
   1   4   4   50.34    2.68
   1   4   4   50.86    4.38
  -1  -4  -4   54.16    4.59
   1   4   5  576.02   25.77
  -1  -4  -5  584.23   26.58
   1   4   5  575.97   25.89
  -1  -4  -5  576.15   25.96
  -1  -4  -5  597.47   27.67
  -1  -4  -5  586.39   25.90
   1   4   5  556.77   27.13
  -1  -4  -5  578.00   27.29
   1   4   5  539.61   25.58
   1   4   5  544.22   27.03
  -1  -4  -5  596.90   27.01
  -1  -4  -5  547.41   27.36
   1   4   5  566.29   27.14
  -1  -4  -5  577.70   25.97
   1   4   6  193.67   10.83
   1   4   6  189.67    9.28
  -1  -4  -6  186.99   10.43
  -1  -4  -6  196.66    9.41
  -1  -4  -6  203.28   11.27
  -1  -4  -6  201.03   10.87
   1   4   6  195.72    9.15
   1   4   6  178.97   10.60
  -1  -4  -6  195.45    9.28
   1   4   7  774.99   38.16
   1   4   7  839.51   38.26
   1   4   7  784.80   38.53
  -1  -4  -7  798.72   36.30
   1   4   7  826.00   36.37
  -1  -4  -7  753.76   38.02
  -1  -4  -7  808.53   37.68
  -1  -4  -7  798.28   37.75
   1   4   7  797.59   36.16
  -1  -4  -7  797.64   36.49
   1   4   8  545.33   24.40
  -1  -4  -8  567.67   25.31
  -1  -4  -8  566.42   25.85
   1   4   8  522.93   26.66
  -1  -4  -8  537.24   24.27
  -1  -4  -8  538.29   24.53
   1   4   8  501.39   24.12
   1   4   8  537.30   26.52
  -1  -4  -8  495.92   25.54
  -1  -4  -9    4.10    1.77
   1   4   9    3.49    3.00
  -1  -4  -9    6.08    2.27
   1   4   9    4.37    1.47
   1   4   9    3.62    3.24
  -1  -4  -9    5.22    1.71
   1   4   9    4.60    1.08
  -1  -4  -9    5.73    1.20
  -1  -4  -9    4.98    2.33
   1   4  10  550.69   26.04
   1   4  10  594.03   29.42
  -1  -4 -10  608.04   28.04
   1   4  10  599.49   26.41
  -1  -4 -10  549.76   26.28
  -1  -4 -10  577.64   26.53
   1   4  10  533.93   27.08
  -1  -4 -10  593.78   28.15
   1   4  10  610.98   29.36
  -1  -4 -10  572.25   26.11
  -1  -4 -10  598.55   26.66
   1   4  11   41.38    2.70
  -1  -4 -11   42.38    3.28
  -1  -4 -11   43.27    2.70
   1   4  11   48.85    5.72
   1   4  11   48.43    3.24
  -1  -4 -11   48.62    3.26
  -1  -4 -11   46.15    3.04
  -1  -4 -11   41.52    4.67
  -1  -4 -11   44.26    3.20
   1   4  11   42.45    3.30
  -1  -4 -11   48.05    3.63
   1   4  11   49.36    3.31
   1   4  12  200.75   10.23
  -1  -4 -12  187.17    9.85
   1   4  12  202.80   10.23
  -1  -4 -12  227.38   12.48
   1   4  12  215.01   10.40
   1   4  12  204.48   10.18
  -1  -4 -12  215.52   10.33
  -1  -4 -12  195.31   10.07
  -1  -4 -12  211.62   13.25
   1   4  12  222.17   13.54
  -1  -4 -12  196.94   10.11
  -1  -4 -12  200.00   10.19
  -1  -4 -12  208.35   10.46
  -1  -4 -12  205.37    9.94
   1   4  13  282.96   13.47
   1   4  13  276.81   13.28
  -1  -4 -13  283.31   13.28
   1   4  13  266.51   13.32
  -1  -4 -13  256.27   12.83
  -1  -4 -13  261.36   13.11
   1   4  13  283.10   16.69
  -1  -4 -13  247.59   13.06
  -1  -4 -13  270.22   13.22
   1   4  13  280.42   13.17
  -1  -4 -14    7.38    1.88
  -1  -4 -14    6.02    2.60
   1   4  14    3.20    2.14
   1   4  14   11.70    2.18
   1   4  14    5.69    2.04
   1   4  14    7.84    2.51
  -1  -4 -14    4.94    2.37
  -1  -4 -14    6.25    2.39
   1   4  14    5.08    4.30
  -1  -4 -14    5.36    2.03
   1   4  14    6.63    2.47
   1   4  15   63.69    4.36
  -1  -4 -15   73.14    4.32
  -1  -4 -15   67.64    4.81
  -1  -4 -15   73.57    4.95
  -1  -4 -15   66.42    4.40
  -1  -4 -15   71.03    4.78
   1   4  15   69.31    4.48
   1   4  15   74.77    7.55
   1   4  15   65.39    4.61
   1   4  15   58.97    4.82
   1   4  16  287.01   14.19
   1   4  16  279.18   14.30
   1   4  16  302.24   14.68
  -1  -4 -16  320.45   14.69
  -1  -4 -16  264.93   13.98
  -1  -4 -16  300.64   14.44
  -1  -4 -16  309.89   14.44
   1   4  16  279.83   14.22
   1   4  16  293.52   14.20
  -1  -4 -16  302.17   14.34
   1   4  17   22.48    2.80
  -1  -4 -17   20.78    3.10
  -1  -4 -17   21.79    3.09
  -1  -4 -17   20.42    4.87
   1   4  17   20.32    3.11
   1   4  17   20.35    2.36
  -1  -4 -17   19.13    2.40
  -1  -4 -17   18.97    2.74
   1   4  17   20.29    3.31
   1   4  17   19.05    3.44
  -1  -4 -17   23.68    2.79
   1   4  17   22.77    2.73
  -1  -4 -17   25.59    3.54
   1   4  17   25.59    2.60
   1   4  18    1.34    2.52
  -1  -4 -18    1.91    2.43
   1   4  18    5.39    2.07
  -1  -4 -18    5.40    1.73
   1   4  18    2.80    2.00
   1   4  18    4.61    2.76
  -1  -4 -18    2.77    2.14
   1   4  18    6.24    2.94
  -1  -4 -18    2.80    2.22
  -1  -4 -18    6.58    2.49
   1   4  19    2.21    2.36
  -1  -4 -19    3.10    2.26
   1   4  19    4.63    2.59
   1   4  19    3.29    1.88
   1   4  19    1.51    2.63
  -1  -4 -19    4.09    2.16
   1   4  19    4.54    1.74
  -1  -4 -19    2.79    1.96
  -1  -4 -19    4.02    1.86
   1   4  20   14.73    2.63
   1   4  20    7.47    1.75
  -1  -4 -20    9.72    2.10
   1   4  20   12.74    2.47
   1   4  20   14.63    2.36
  -1  -4 -20   15.39    2.54
   1   4  21    1.74    1.86
   1   4  21    3.67    1.85
   1   4  21    3.06    1.68
  -1  -4 -21    5.45    1.80
   1   4  22   65.21    3.39
   1   4  22   65.17    3.47
   1   4  23   26.41    1.68
  -1  -5  18  131.10    5.79
   1   5 -18  103.13    5.73
  -1  -5  17    5.21    1.20
   1   5 -17    5.14    1.50
  -1  -5  17    8.71    1.80
  -1  -5  17    5.28    1.70
   1   5 -17    4.86    1.60
  -1  -5  17    4.39    1.45
  -1  -5  16  119.31    5.99
   1   5 -16  114.32    5.85
  -1  -5  16  102.80    5.54
   1   5 -16  112.70    6.01
   1   5 -15   20.05    2.89
   1   5 -15   21.14    2.40
  -1  -5  15   25.67    2.61
  -1  -5  15   28.32    3.09
   1   5 -15   27.05    2.70
   1   5 -15   30.23    3.24
   1   5 -15   23.36    3.07
  -1  -5  15   23.16    2.54
  -1  -5  14   10.33    2.82
   1   5 -14    6.98    3.15
  -1  -5  14   12.84    2.29
  -1  -5  14   10.10    2.34
  -1  -5  14   11.63    2.06
   1   5 -14    8.14    1.84
   1   5 -14    9.88    2.75
   1   5 -14   12.08    2.49
   1   5 -14    6.89    2.24
  -1  -5  14   10.85    3.05
   1   5 -14   11.35    3.00
  -1  -5  13    9.95    2.29
  -1  -5  13   14.90    2.63
  -1  -5  13   12.99    3.22
   1   5 -13   14.48    2.90
   1   5 -13   18.13    3.13
   1   5 -13   16.74    2.83
  -1  -5  13   13.07    2.54
   1   5 -13   14.29    3.22
   1   5 -13   15.04    3.21
   1   5 -13   21.70    5.96
  -1  -5  13   13.26    3.05
  -1  -5  13   15.46    2.29
  -1  -5  12   51.59    3.87
   1   5 -12   42.56    4.46
  -1  -5  12   48.61    4.28
   1   5 -12   52.33    4.22
  -1  -5  12   49.52    4.14
  -1  -5  12   45.85    3.66
   1   5 -12   50.87    7.86
  -1  -5  12   41.10    3.77
   1   5 -12   56.69    4.47
  -1  -5  12   47.78    3.71
   1   5 -12   43.93    3.91
   1   5 -12   47.04    4.31
  -1  -5  11  217.10   11.55
  -1  -5  11  248.66   12.35
   1   5 -11  255.45   12.56
  -1  -5  11  236.01   12.10
   1   5 -11  252.00   12.32
  -1  -5  11  267.35   12.51
   1   5 -11  241.13   16.33
   1   5 -11  243.30   12.49
   1   5 -11  234.23   12.40
   1   5 -11  241.24   12.34
   1   5 -11  242.03   12.33
  -1  -5  11  252.88   12.43
  -1  -5  11  230.44   12.01
  -1  -5  11  238.49   11.97
  -1  -5  10  117.16    6.74
   1   5 -10  121.96    7.21
   1   5 -10  124.55    7.18
   1   5 -10  123.71    7.29
  -1  -5  10  116.77    7.03
   1   5 -10  124.30    7.25
   1   5 -10  128.38   10.77
   1   5 -10  117.91    7.05
  -1  -5  10  138.18    7.12
   1   5 -10  115.04    6.96
  -1  -5  10  124.31    6.77
   1   5 -10  117.34    7.03
  -1  -5  10  107.82    8.82
  -1  -5   9   63.57    6.21
   1   5  -9   57.77    4.39
   1   5  -9   71.30    4.61
   1   5  -9   59.24    7.47
  -1  -5   9   53.42    4.24
   1   5  -9   53.07    4.36
  -1  -5   9   64.95    3.99
   1   5  -9   58.24    4.40
  -1  -5   9   54.52    3.90
   1   5  -9   53.03    4.23
   1   5  -9   59.11    4.53
   1   5  -9   61.40    4.46
  -1  -5   9   65.56    4.43
   1   5  -9   56.29    3.76
   1   5  -8    2.65    2.21
   1   5  -8    3.24    2.12
   1   5  -8    0.71    2.15
  -1  -5   8    1.74    2.01
  -1  -5   8   -0.81    1.97
  -1  -5   8    1.33    2.04
   1   5  -8    1.62    2.25
   1   5  -8   -0.68    2.03
  -1  -5   8    1.86    1.76
  -1  -5   8    1.09    1.99
   1   5  -8    1.00    2.17
   1   5  -8    3.75    3.07
  -1  -5   8   -0.38    3.07
  -1  -5   8    0.68    1.51
   1   5  -8    0.94    4.33
   1   5  -8    1.10    1.59
   1   5  -8   -0.12    2.16
   1   5  -8    1.03    2.10
   1   5  -7   11.66    2.29
   1   5  -7    7.85    2.18
   1   5  -7    7.12    2.11
   1   5  -7   13.68    2.23
  -1  -5   7    9.33    2.01
  -1  -5   7   15.10    2.23
   1   5  -7   11.39    2.19
  -1  -5   7    6.34    2.12
   1   5  -7   12.98    3.49
  -1  -5   7    7.03    2.09
   1   5  -7   10.62    2.18
   1   5  -7   14.70    1.93
  -1  -5   7   11.14    3.48
   1   5  -7    9.61    2.13
   1   5  -7    9.43    4.49
   1   5  -7   12.54    1.76
  -1  -5   7   14.82    2.21
   1   5  -7    9.60    2.24
   1   5  -6  103.22    5.71
  -1  -5   6  100.04    7.96
  -1  -5   6  102.72    5.72
   1   5  -6  109.32    8.50
   1   5  -6  100.29    5.77
   1   5  -6  104.24    5.88
   1   5  -6   91.44    5.53
   1   5  -6  113.81    5.89
  -1  -5   6  102.44    5.65
   1   5  -6   98.64    7.55
   1   5  -6   97.07    5.68
   1   5  -6  107.30    5.88
  -1  -5   6  102.84    5.67
  -1  -5   6  101.79    5.67
   1   5  -5  941.81   40.73
   1   5  -5  850.71   40.68
   1   5  -5  940.19   40.91
  -1  -5   5  898.84   43.31
  -1  -5   5  865.23   40.67
  -1  -5   5  920.92   40.64
   1   5  -5  913.64   40.80
  -1  -5   5  894.20   40.75
  -1  -5   5  874.91   40.68
  -1  -5   5  772.40   41.64
   1   5  -5  971.76   43.17
   1   5  -5  913.60   43.44
  -1  -5   4    1.42    1.44
   1   5  -4    2.07    2.72
   1   5  -4    7.10    3.05
   1   5  -4    4.12    1.65
  -1  -5   4    2.30    1.33
  -1  -5   4    2.86    2.82
  -1  -5   4    3.45    1.56
  -1  -5   4    3.76    1.89
  -1  -5   3 1386.75   61.83
   1   5  -3 1332.63   63.87
   1   5  -3 1281.27   63.84
  -1  -5   3 1394.57   61.88
  -1  -5   3 1383.51   64.23
  -1  -5   3 1370.46   62.86
  -1  -5   3 1371.53   61.88
   1   5  -2   77.55    5.85
  -1  -5   2   72.24    3.96
   1   5  -2   60.96    4.09
  -1  -5   2   66.11    5.90
  -1  -5   2   67.57    3.88
  -1  -5   2   72.28    4.74
  -1  -5   1   84.41    4.39
   1   5  -1   77.45    5.03
  -1  -5   1   76.05    6.31
   1   5  -1   81.03    6.29
  -1  -5   1   77.41    4.40
  -1  -5   1   81.38    4.31
  -1  -5   1   85.81    5.29
  -1  -5   1   79.99    4.40
  -1  -5   0   50.02    2.90
  -1  -5   0   50.12    2.99
   1   5   0   43.75    3.68
  -1  -5   0   41.66    2.80
  -1  -5   0   48.14    4.52
   1   5   1   34.99    3.34
  -1  -5  -1   31.55    3.93
  -1  -5  -1   31.77    2.38
  -1  -5  -1   31.48    2.13
   1   5   1   30.31    1.96
   1   5   1   30.59    2.14
  -1  -5  -1   35.40    2.33
  -1  -5  -1   36.34    3.90
   1   5   1   39.56    3.94
  -1  -5  -2 1042.37   46.33
   1   5   2 1010.42   45.54
  -1  -5  -2 1048.26   47.73
  -1  -5  -2 1029.82   45.77
   1   5   2  983.01   46.01
  -1  -5  -2 1062.76   45.79
   1   5   2 1016.13   47.24
   1   5   2  972.58   45.37
  -1  -5  -2 1045.72   47.35
  -1  -5  -2 1013.60   45.70
   1   5   2 1018.59   47.72
  -1  -5  -2 1042.90   47.61
  -1  -5  -3   72.46    5.32
  -1  -5  -3   74.52    5.67
  -1  -5  -3   67.90    4.25
   1   5   3   69.81    4.47
  -1  -5  -3   70.33    3.96
   1   5   3   71.33    3.80
  -1  -5  -3   71.34    3.94
   1   5   3   66.42    3.44
   1   5   3   71.59    3.64
   1   5   3   72.90    5.49
   1   5   3   67.92    3.62
   1   5   3   65.77    5.48
   1   5   4   24.18    1.65
  -1  -5  -4   25.20    3.49
  -1  -5  -4   22.24    2.11
  -1  -5  -4   24.00    3.25
  -1  -5  -4   24.27    2.33
   1   5   4   27.60    3.52
   1   5   4   21.88    1.76
   1   5   4   23.66    1.46
   1   5   4   21.18    3.50
   1   5   4   23.67    2.55
   1   5   4   22.59    2.72
  -1  -5  -4   24.23    2.12
  -1  -5  -5  315.40   15.53
  -1  -5  -5  291.13   14.18
  -1  -5  -5  284.99   13.65
  -1  -5  -5  294.14   14.78
  -1  -5  -5  300.86   13.68
  -1  -5  -5  282.22   15.08
   1   5   5  280.94   14.86
   1   5   5  290.13   13.51
   1   5   5  278.34   13.27
   1   5   5  269.21   14.68
   1   5   5  282.79   15.75
  -1  -5  -5  293.11   13.71
   1   5   5  302.69   15.46
  -1  -5  -5  293.72   15.70
   1   5   5  292.45   13.45
  -1  -5  -6  374.82   19.24
   1   5   6  405.48   18.83
   1   5   6  356.19   16.66
  -1  -5  -6  371.46   17.00
  -1  -5  -6  367.71   18.18
  -1  -5  -6  359.42   16.91
  -1  -5  -6  366.08   17.04
   1   5   6  375.48   18.56
   1   5   6  366.49   18.39
  -1  -5  -6  372.63   17.01
   1   5   6  355.68   16.74
   1   5   6  363.90   19.21
  -1  -5  -6  378.10   18.70
   1   5   6  344.52   16.50
   1   5   7   -0.16    1.37
   1   5   7    0.27    2.37
  -1  -5  -7    1.37    1.34
  -1  -5  -7   -0.22    1.81
   1   5   7   -1.29    2.22
  -1  -5  -7    1.07    2.45
  -1  -5  -7   -0.09    1.46
   1   5   7   -0.25    1.16
  -1  -5  -7    1.71    2.46
  -1  -5  -7    0.89    1.59
   1   5   7    1.45    1.00
   1   5   7    0.69    0.79
   1   5   8   65.41    3.57
   1   5   8   76.75    5.94
  -1  -5  -8   62.64    3.97
  -1  -5  -8   58.30    3.69
   1   5   8   64.93    3.88
  -1  -5  -8   58.88    5.55
  -1  -5  -8   59.86    4.29
   1   5   8   60.05    3.42
  -1  -5  -8   63.23    3.92
   1   5   8   59.69    3.22
  -1  -5  -8   55.18    5.12
  -1  -5  -9   52.76    3.57
  -1  -5  -9   55.70    3.54
   1   5   9   53.39    3.59
  -1  -5  -9   63.03    3.94
  -1  -5  -9   61.58    5.81
  -1  -5  -9   52.11    4.05
   1   5   9   52.20    5.68
  -1  -5  -9   59.42    3.84
   1   5   9   54.08    3.28
  -1  -5  -9   61.30    3.56
  -1  -5  -9   63.30    4.78
  -1  -5  -9   56.31    3.42
  -1  -5  -9   49.14    4.92
   1   5   9   49.80    3.10
   1   5   9   50.75    6.25
   1   5   9   57.16    3.64
   1   5  10   91.54    5.18
   1   5  10   86.39    5.03
  -1  -5 -10   95.87    5.19
   1   5  10   93.69    5.29
  -1  -5 -10   87.69    4.90
  -1  -5 -10   85.32    5.36
  -1  -5 -10   97.25    7.00
  -1  -5 -10   86.51    6.34
   1   5  10   96.57    8.14
  -1  -5 -10   99.74    7.88
   1   5  10   90.45    4.82
  -1  -5 -10   87.22    5.11
  -1  -5 -10   92.47    8.07
   1   5  10   88.03    5.30
   1   5  10   85.97    7.38
  -1  -5 -10   90.24    5.13
  -1  -5 -11  369.43   19.33
  -1  -5 -11  359.79   17.25
   1   5  11  381.40   17.23
  -1  -5 -11  349.62   17.42
   1   5  11  356.97   17.39
   1   5  11  374.55   20.48
   1   5  11  398.36   21.04
  -1  -5 -11  372.24   17.25
   1   5  11  381.46   17.36
  -1  -5 -11  367.77   17.02
  -1  -5 -11  374.85   19.08
  -1  -5 -11  363.78   17.24
   1   5  11  364.14   17.35
  -1  -5 -11  347.04   17.00
  -1  -5 -11  342.51   16.93
   1   5  11  363.68   16.91
  -1  -5 -11  381.72   20.95
   1   5  12   77.62    4.40
   1   5  12   85.71    5.10
   1   5  12   79.39    8.20
  -1  -5 -12   82.85    4.96
   1   5  12   80.98    5.14
  -1  -5 -12   84.87    5.03
  -1  -5 -12   75.34    4.62
  -1  -5 -12   88.76    4.81
  -1  -5 -12   82.39    4.95
  -1  -5 -12   68.54    6.19
  -1  -5 -12   77.30    8.11
   1   5  12   79.45    5.05
   1   5  12   75.56    5.03
   1   5  12   81.47    4.98
   1   5  12   82.20    4.73
  -1  -5 -12   83.09    5.27
   1   5  12   75.13    7.50
  -1  -5 -13   32.13    3.07
  -1  -5 -13   27.63    3.13
   1   5  13   31.45    3.27
  -1  -5 -13   29.23    3.11
   1   5  13   27.59    2.97
  -1  -5 -13   28.05    5.70
  -1  -5 -13   26.39    3.13
  -1  -5 -13   30.22    2.66
   1   5  13   34.83    3.33
  -1  -5 -13   29.42    2.73
   1   5  13   33.62    3.19
   1   5  13   31.92    5.93
   1   5  13   31.97    3.16
  -1  -5 -13   30.14    3.24
  -1  -5 -14    5.44    2.49
   1   5  14    4.09    4.52
   1   5  14    5.64    2.28
   1   5  14    3.51    2.24
  -1  -5 -14    5.77    2.54
  -1  -5 -14    9.44    4.68
  -1  -5 -14    2.09    1.94
   1   5  14    5.30    2.57
  -1  -5 -14    2.07    2.33
  -1  -5 -14    4.28    2.37
  -1  -5 -14    3.59    2.19
   1   5  15  172.35   12.58
  -1  -5 -15  149.17    8.35
  -1  -5 -15  154.82   12.41
  -1  -5 -15  178.31    9.05
   1   5  15  164.82    8.70
  -1  -5 -15  173.93    8.99
   1   5  15  151.33    8.33
   1   5  15  158.92    9.12
   1   5  15  162.27    8.73
   1   5  15  179.64    9.02
  -1  -5 -15  168.25    8.92
  -1  -5 -15  166.71    8.78
  -1  -5 -15  164.34    8.90
  -1  -5 -16    3.50    2.79
   1   5  16    3.45    2.79
  -1  -5 -16    3.91    3.02
   1   5  16    3.72    2.44
  -1  -5 -16    4.32    2.76
  -1  -5 -16    4.53    4.02
  -1  -5 -16    4.04    2.79
   1   5  16    7.08    4.72
  -1  -5 -16    2.02    2.03
   1   5  16    4.77    1.88
   1   5  16    6.56    2.40
   1   5  16    3.24    2.04
  -1  -5 -17  209.74   10.67
   1   5  17  178.13    9.94
  -1  -5 -17  221.69   10.59
   1   5  17  198.39   10.35
  -1  -5 -17  195.51   10.13
   1   5  17  194.35   10.40
  -1  -5 -17  181.71   13.90
   1   5  17  206.89   10.29
   1   5  17  213.78   10.76
   1   5  17  201.75   10.78
  -1  -5 -17  208.77   10.31
  -1  -5 -17  209.37   10.52
  -1  -5 -18   65.45    4.60
   1   5  18   63.34    4.37
  -1  -5 -18   55.34    3.99
   1   5  18   59.25    4.27
  -1  -5 -18   61.85    4.18
   1   5  18   63.58    4.14
   1   5  18   68.75    4.86
   1   5  18   58.19    3.84
  -1  -5 -18   71.23    4.62
  -1  -5 -18   67.20    4.68
  -1  -5 -19   13.20    2.85
   1   5  19   16.31    2.42
  -1  -5 -19   14.48    2.55
  -1  -5 -19   16.95    1.95
  -1  -5 -19   13.79    2.67
  -1  -5 -19   15.11    2.77
   1   5  19   14.29    2.19
  -1  -5 -19   15.65    2.12
   1   5  19   17.95    2.95
  -1  -5 -20   11.47    2.32
   1   5  20   10.99    2.36
   1   5  20    9.88    1.95
  -1  -5 -20   11.04    2.42
   1   5  20   10.60    1.67
  -1  -5 -20   11.01    2.16
  -1  -5 -21   13.66    2.02
   1   5  21   16.47    2.11
  -1  -5 -21   11.63    1.76
  -1  -5 -21   16.28    2.06
   1   5  21   18.00    1.79
   1   5  22   10.90    1.50
   1   5  22   11.28    1.44
  -1  -5 -22    6.45    1.17
  -1  -6  17    4.60    0.88
   1   6 -17    6.83    1.24
   1   6 -17    4.17    0.98
   1   6 -16   12.24    1.91
  -1  -6  16   11.17    1.60
   1   6 -16   10.50    1.56
  -1  -6  16   11.70    1.88
   1   6 -16   11.17    1.68
   1   6 -15    4.82    1.76
  -1  -6  15    0.08    1.84
  -1  -6  15    5.23    2.01
  -1  -6  15    2.51    1.24
   1   6 -15    0.46    1.77
   1   6 -15    0.57    1.94
   1   6 -15    0.35    1.54
   1   6 -15    0.54    1.44
  -1  -6  15    0.61    1.87
  -1  -6  14  253.78   11.49
   1   6 -14  240.58   11.49
   1   6 -14  252.77   11.45
   1   6 -14  223.84   11.08
   1   6 -14  251.68   11.57
   1   6 -14  248.70   11.31
  -1  -6  14  252.18   11.46
  -1  -6  14  209.70   10.94
   1   6 -13   20.69    2.91
   1   6 -13   12.50    2.26
   1   6 -13   15.05    3.19
  -1  -6  13   14.85    2.12
  -1  -6  13   13.65    2.15
   1   6 -13   17.47    2.57
  -1  -6  13   18.97    3.17
   1   6 -13   16.54    2.81
  -1  -6  13   10.86    2.78
   1   6 -13   16.56    3.03
  -1  -6  12  105.69    6.33
  -1  -6  12   87.23    5.42
  -1  -6  12   88.99    5.55
  -1  -6  12  101.40    5.70
   1   6 -12  103.16    6.01
  -1  -6  12  104.35    6.22
   1   6 -12   95.21    6.45
   1   6 -12  101.57    6.29
   1   6 -12  101.11    6.20
   1   6 -12  105.60    6.33
   1   6 -11   84.92    5.64
  -1  -6  11   84.04    5.67
  -1  -6  11   78.30    4.87
  -1  -6  11   81.90    4.92
   1   6 -11   87.23    5.80
  -1  -6  11   79.60    5.00
   1   6 -11   81.55    5.84
   1   6 -11   89.29    5.64
   1   6 -11   87.10    5.88
  -1  -6  11   81.82    5.70
  -1  -6  11   86.60    5.11
  -1  -6  10  253.30   13.36
   1   6 -10  251.97   13.28
  -1  -6  10  266.73   13.88
   1   6 -10  279.84   14.04
  -1  -6  10  303.71   13.96
   1   6 -10  275.95   14.10
   1   6 -10  284.82   14.15
   1   6 -10  285.27   13.99
   1   6 -10  291.72   14.06
  -1  -6  10  276.67   13.97
  -1  -6  10  295.18   13.96
   1   6 -10  289.46   14.11
  -1  -6  10  277.31   13.56
  -1  -6   9  255.37   11.43
  -1  -6   9  213.04   10.87
  -1  -6   9  215.22   11.35
   1   6  -9  211.66   10.90
   1   6  -9  221.64   11.43
  -1  -6   9  226.29   11.41
   1   6  -9  230.43   11.54
  -1  -6   9  232.08   11.35
   1   6  -9  214.96   11.50
   1   6  -9  237.85   11.52
   1   6  -9  215.74   11.50
  -1  -6   9  218.31   11.36
   1   6  -9  207.57   11.35
  -1  -6   9  197.45   10.63
   1   6  -8   89.76    5.40
   1   6  -8   93.58    5.72
   1   6  -8   79.35    5.78
   1   6  -8   94.03    5.86
  -1  -6   8   89.22    5.69
   1   6  -8   91.52    7.54
   1   6  -8   92.42    5.77
  -1  -6   8  102.17    5.70
   1   6  -8   88.20    5.87
   1   6  -8   95.63    5.94
  -1  -6   8   89.48    5.23
  -1  -6   8   92.51    8.03
  -1  -6   8   96.64    5.73
   1   6  -8   86.19    5.22
  -1  -6   8   86.69    5.64
  -1  -6   8   95.61    5.83
   1   6  -8   92.41    5.88
   1   6  -7   93.43    5.80
  -1  -6   7  103.29    5.81
  -1  -6   7   93.98    5.62
   1   6  -7   88.50    5.58
   1   6  -7   87.15    5.76
   1   6  -7   93.21    5.68
   1   6  -7   88.37    5.33
   1   6  -7   96.32    5.50
   1   6  -7   84.45    7.54
   1   6  -7   85.07    5.75
  -1  -6   7   95.10    5.57
  -1  -6   7   94.73    5.64
  -1  -6   7   93.99    8.09
  -1  -6   6    1.43    1.89
   1   6  -6    4.88    3.85
   1   6  -6    3.00    2.04
  -1  -6   6    5.34    1.99
   1   6  -6    3.98    1.91
   1   6  -6    6.15    2.28
   1   6  -6    2.40    2.18
  -1  -6   6    1.70    2.09
   1   6  -6    4.53    2.11
  -1  -6   6    3.72    2.05
   1   6  -6    4.69    2.28
  -1  -6   6   10.92    3.76
   1   6  -6    2.81    1.91
  -1  -6   5    6.10    2.14
  -1  -6   5    8.16    3.66
  -1  -6   5    7.40    1.81
   1   6  -5    9.24    2.07
   1   6  -5    7.55    3.66
   1   6  -5    7.76    1.89
   1   6  -5    7.32    1.57
   1   6  -5    6.54    2.04
   1   6  -5    7.83    2.23
   1   6  -5   10.41    2.01
   1   6  -5    9.31    2.09
  -1  -6   5    8.09    2.06
   1   6  -5    9.68    2.31
  -1  -6   5    8.73    1.96
   1   6  -5    8.69    2.17
  -1  -6   4   37.44    2.94
  -1  -6   4   40.84    2.99
  -1  -6   4   40.89    5.31
   1   6  -4   41.17    3.18
   1   6  -4   35.83    3.21
  -1  -6   4   43.44    3.04
   1   6  -4   36.61    3.11
  -1  -6   4   36.01    2.82
   1   6  -4   32.60    2.97
   1   6  -4   40.61    3.10
   1   6  -4   37.76    3.06
  -1  -6   4   41.52    3.17
   1   6  -4   36.25    3.11
  -1  -6   4   38.25    3.06
   1   6  -4   38.48    3.16
   1   6  -4   45.80    5.53
   1   6  -3  100.83    5.42
  -1  -6   3   89.73    5.32
   1   6  -3   91.01    5.26
  -1  -6   3   94.53    5.26
   1   6  -3   89.12    5.22
   1   6  -3   96.47    5.29
   1   6  -3   97.65    5.37
   1   6  -3   98.54    5.33
   1   6  -3   87.57    5.33
   1   6  -3   95.47    7.71
  -1  -6   3   77.44    5.68
  -1  -6   3   88.75    7.70
   1   6  -2  872.28   39.56
  -1  -6   2  775.16   36.55
   1   6  -2  793.41   36.58
   1   6  -2  791.46   36.63
  -1  -6   2  786.73   36.56
   1   6  -2  801.14   36.57
   1   6  -2  782.09   36.56
  -1  -6   2  799.14   36.57
   1   6  -2  825.00   36.63
   1   6  -2  840.23   36.65
  -1  -6   1  113.53    8.19
   1   6  -1   99.68    6.63
  -1  -6   1  121.81    6.08
  -1  -6   1  113.03    6.05
  -1  -6   1  114.37    6.06
   1   6  -1  110.50    8.25
  -1  -6   0   53.58    3.30
  -1  -6   0   46.34    3.27
   1   6   0   49.50    4.22
  -1  -6  -1 1512.42   67.68
   1   6   1 1525.67   70.19
  -1  -6  -1 1515.51   67.58
  -1  -6  -1 1455.05   67.60
   1   6   1 1444.94   69.08
  -1  -6  -1 1509.98   69.54
  -1  -6  -1 1519.95   67.63
  -1  -6  -1 1546.16   70.06
  -1  -6  -2  269.76   12.81
  -1  -6  -2  268.90   12.92
  -1  -6  -2  271.85   12.95
   1   6   2  263.36   14.60
  -1  -6  -2  270.02   12.81
   1   6   2  258.21   12.41
  -1  -6  -2  282.63   14.78
  -1  -6  -2  296.31   15.30
  -1  -6  -2  261.87   13.24
  -1  -6  -2  274.96   15.18
   1   6   2  274.11   12.67
   1   6   2  279.55   15.34
   1   6   3  146.52    8.19
  -1  -6  -3  147.63    7.99
  -1  -6  -3  179.19    9.90
   1   6   3  149.08    7.55
  -1  -6  -3  163.73    7.88
  -1  -6  -3  150.43   10.11
  -1  -6  -3  167.60   10.11
  -1  -6  -3  161.70    7.95
   1   6   3  149.92    7.31
   1   6   3  144.04    9.61
   1   6   3  164.41   10.09
  -1  -6  -3  164.43    7.95
   1   6   4  399.82   20.09
  -1  -6  -4  433.05   21.00
  -1  -6  -4  410.55   19.73
  -1  -6  -4  444.41   21.97
   1   6   4  393.22   18.71
   1   6   4  426.50   21.71
  -1  -6  -4  425.49   21.26
   1   6   4  417.02   21.58
   1   6   4  398.91   18.94
  -1  -6  -4  438.02   19.34
  -1  -6  -4  451.17   19.43
  -1  -6  -5    0.55    1.65
   1   6   5    0.86    1.02
   1   6   5    1.52    2.95
  -1  -6  -5    0.75    1.51
   1   6   5    0.92    1.01
  -1  -6  -5    1.05    2.35
   1   6   5    1.06    1.78
  -1  -6  -5    0.10    1.60
  -1  -6  -5    1.68    1.91
   1   6   5    2.02    1.22
  -1  -6  -5    1.30    1.28
   1   6   5   -0.99    2.98
  -1  -6  -5    0.58    2.43
  -1  -6  -5    1.37    2.84
   1   6   6   30.00    3.65
  -1  -6  -6   31.36    4.70
  -1  -6  -6   29.79    3.86
   1   6   6   30.30    2.09
   1   6   6   32.18    4.32
  -1  -6  -6   32.07    2.72
  -1  -6  -6   30.96    3.40
   1   6   6   33.32    2.13
   1   6   6   31.79    2.57
   1   6   6   32.28    4.69
  -1  -6  -6   32.72    2.82
   1   6   6   32.43    2.33
   1   6   7   52.36    2.93
  -1  -6  -7   53.61    5.17
  -1  -6  -7   52.19    3.26
  -1  -6  -7   49.53    3.68
  -1  -6  -7   57.31    4.68
   1   6   7   52.25    5.01
  -1  -6  -7   54.17    3.73
   1   6   7   50.72    6.05
  -1  -6  -7   51.03    3.47
   1   6   7   49.74    3.40
   1   6   7   47.57    3.13
  -1  -6  -7   50.89    5.18
   1   6   7   52.46    3.52
   1   6   7   59.00    5.42
  -1  -6  -8   31.82    2.47
   1   6   8   28.77    1.97
   1   6   8   27.00    2.62
   1   6   8   32.76    4.31
  -1  -6  -8   31.04    3.04
  -1  -6  -8   35.84    2.95
  -1  -6  -8   32.35    3.02
  -1  -6  -8   35.62    4.47
  -1  -6  -8   32.04    2.52
   1   6   8   30.16    2.41
   1   6   8   30.29    2.65
   1   6   8   26.65    2.64
   1   6   8   26.65    2.25
  -1  -6  -8   30.97    2.70
  -1  -6  -8   31.51    4.36
   1   6   9    8.33    3.30
  -1  -6  -9    5.90    3.27
  -1  -6  -9    6.95    2.01
   1   6   9    5.06    1.88
  -1  -6  -9    5.35    1.70
   1   6   9    6.05    1.29
  -1  -6  -9    6.89    2.22
  -1  -6  -9    6.33    1.91
   1   6   9    6.35    1.90
  -1  -6  -9    5.93    1.60
  -1  -6  -9    3.49    3.35
   1   6   9    2.91    1.49
   1   6  10   89.13    5.17
  -1  -6 -10  106.55    9.02
  -1  -6 -10   96.11    5.32
  -1  -6 -10  101.28    5.47
  -1  -6 -10  110.15    7.90
  -1  -6 -10  102.57    5.57
   1   6  10   83.02    7.58
  -1  -6 -10   93.57    8.17
  -1  -6 -10   96.72    5.65
   1   6  10   91.34    5.50
  -1  -6 -10   99.11    5.90
  -1  -6 -10   99.17    5.57
   1   6  10  103.18    8.89
   1   6  10   91.49    5.02
   1   6  10   88.32    5.55
   1   6  11   40.43    2.96
  -1  -6 -11   38.91    3.40
  -1  -6 -11   50.10    3.33
  -1  -6 -11   41.63    3.15
  -1  -6 -11   54.89    6.27
  -1  -6 -11   51.05    5.48
   1   6  11   48.31    6.11
   1   6  11   54.03    6.79
   1   6  11   41.31    3.47
  -1  -6 -11   49.21    3.63
   1   6  11   44.70    3.46
  -1  -6 -11   37.26    5.81
  -1  -6 -11   44.64    3.82
   1   6  11   40.35    3.51
   1   6  11   41.49    3.42
  -1  -6 -11   44.10    3.59
  -1  -6 -12    9.75    2.02
   1   6  12    6.67    2.54
  -1  -6 -12    9.22    4.70
  -1  -6 -12    9.94    2.32
   1   6  12    9.24    1.59
   1   6  12    7.71    2.44
   1   6  12    7.35    2.24
  -1  -6 -12   10.09    2.45
   1   6  12    8.85    5.00
   1   6  12    7.45    2.13
  -1  -6 -12   10.15    2.64
  -1  -6 -12    6.70    2.06
  -1  -6 -12    6.90    2.01
  -1  -6 -12    7.32    4.23
   1   6  12   -0.48    4.12
  -1  -6 -12   10.30    2.41
   1   6  12    7.60    2.16
   1   6  13   26.55    3.24
   1   6  13   36.54    5.95
  -1  -6 -13   27.02    2.81
  -1  -6 -13   19.89    5.48
  -1  -6 -13   23.16    3.10
  -1  -6 -13   28.58    2.98
  -1  -6 -13   30.46    3.26
   1   6  13   29.17    5.97
  -1  -6 -13   28.43    2.75
  -1  -6 -13   29.50    5.58
  -1  -6 -13   28.70    3.38
   1   6  13   30.51    3.15
  -1  -6 -13   32.59    3.34
   1   6  13   24.97    2.86
   1   6  13   31.55    3.41
   1   6  13   29.49    3.32
  -1  -6 -14    6.59    2.89
  -1  -6 -14    6.43    4.41
   1   6  14    9.20    2.67
   1   6  14   11.03    2.91
  -1  -6 -14    5.91    2.57
   1   6  14    8.86    2.74
  -1  -6 -14   10.38    2.74
  -1  -6 -14    7.03    2.18
   1   6  14   12.14    5.40
  -1  -6 -14    8.41    2.58
  -1  -6 -14    8.27    2.75
  -1  -6 -15   86.92    5.65
  -1  -6 -15  103.60    6.22
   1   6  15   96.89    6.27
   1   6  15   95.56    6.00
  -1  -6 -15  105.80    6.24
  -1  -6 -15  118.04    6.48
   1   6  15  101.35    6.30
  -1  -6 -15   98.97    6.09
   1   6  15  102.27    6.26
   1   6  15  108.17    9.92
  -1  -6 -16  247.19   12.56
  -1  -6 -16  249.99   12.40
  -1  -6 -16  227.00   16.07
   1   6  16  250.52   12.35
  -1  -6 -16  273.34   12.59
   1   6  16  240.83   12.54
  -1  -6 -16  232.04   11.90
   1   6  16  263.90   16.35
  -1  -6 -16  267.19   12.59
  -1  -6 -16  223.24   11.89
   1   6  16  244.24   12.47
   1   6  17   21.14    2.77
   1   6  17   15.45    3.05
  -1  -6 -17   14.18    2.10
   1   6  17   18.29    2.49
  -1  -6 -17   12.90    2.77
  -1  -6 -17   19.26    3.16
   1   6  17   16.55    3.00
  -1  -6 -17   19.43    3.21
  -1  -6 -17   17.70    3.01
  -1  -6 -17   16.04    3.25
  -1  -6 -18  178.74    8.69
  -1  -6 -18  172.95    8.73
   1   6  18  160.77    8.58
  -1  -6 -18  155.90    8.59
   1   6  18  164.19    8.42
  -1  -6 -18  151.16    8.29
  -1  -6 -18  173.43    8.84
   1   6  18  166.36    8.77
   1   6  18  151.57    8.25
  -1  -6 -18  147.67    8.72
   1   6  19  100.25    5.36
   1   6  19   96.77    5.82
  -1  -6 -19  100.77    5.70
   1   6  19   97.35    5.55
   1   6  19   96.69    5.38
  -1  -6 -19   97.56    5.76
  -1  -6 -19   87.58    5.25
  -1  -6 -19   95.68    5.80
  -1  -6 -19  113.50    5.98
  -1  -6 -19  100.59    5.79
  -1  -6 -20    1.25    1.78
  -1  -6 -20    2.68    1.85
  -1  -6 -20    2.41    1.86
   1   6  20    3.19    1.96
   1   6  20    3.55    2.04
   1   6  20    1.42    1.57
  -1  -6 -20    1.92    1.99
  -1  -6 -20    1.17    1.73
   1   6  20    3.80    1.38
   1   6  21   14.23    1.37
   1   6  21   22.09    2.02
   1   6  21   18.94    2.02
  -1  -6 -21   16.78    1.86
  -1  -6 -21   18.31    2.08
  -1  -6 -21   14.79    1.72
   1   6  22    9.03    1.23
   1   6  22    9.87    1.22
  -1  -6 -22    8.67    1.30
  -1  -7  16    5.49    0.98
   1   7 -15   46.84    2.98
  -1  -7  15   44.27    2.80
  -1  -7  15   46.10    2.89
   1   7 -15   42.99    2.74
   1   7 -14   30.25    2.66
   1   7 -14   25.39    2.22
   1   7 -14   25.42    2.31
   1   7 -14   27.04    2.41
  -1  -7  14   30.32    2.62
  -1  -7  14   29.07    2.07
  -1  -7  14   34.32    2.53
  -1  -7  13   39.94    3.35
   1   7 -13   36.97    3.25
  -1  -7  13   45.19    3.31
  -1  -7  13   42.38    3.36
   1   7 -13   39.66    3.26
   1   7 -13   44.57    3.56
   1   7 -13   32.45    2.81
   1   7 -13   41.67    3.27
  -1  -7  13   40.38    2.98
   1   7 -13   38.09    3.13
   1   7 -12   12.23    2.71
   1   7 -12   15.78    2.65
   1   7 -12   17.30    2.79
  -1  -7  12   18.59    2.67
  -1  -7  12   12.51    2.91
   1   7 -12   12.93    2.34
   1   7 -12   16.92    2.73
   1   7 -12   12.16    2.54
  -1  -7  12   16.75    2.46
   1   7 -11    7.23    2.65
  -1  -7  11    8.14    2.94
   1   7 -11   12.48    2.82
  -1  -7  11    9.94    2.61
   1   7 -11    3.25    2.39
   1   7 -11    5.28    2.82
   1   7 -11   10.74    2.86
  -1  -7  10   66.82    4.86
   1   7 -10   70.91    4.97
   1   7 -10   64.13    4.73
  -1  -7  10   56.04    4.49
   1   7 -10   57.41    3.94
   1   7 -10   58.61    4.82
   1   7 -10   69.96    4.85
   1   7 -10   68.12    4.97
  -1  -7  10   59.22    4.52
  -1  -7  10   59.51    3.94
  -1  -7   9  345.51   16.67
  -1  -7   9  321.53   16.13
  -1  -7   9  332.93   16.26
   1   7  -9  350.45   16.95
  -1  -7   9  350.95   16.75
   1   7  -9  373.86   16.96
  -1  -7   9  367.50   16.89
   1   7  -9  338.53   16.38
   1   7  -9  354.33   16.97
   1   7  -9  318.01   16.14
   1   7  -9  348.88   16.97
   1   7  -8  318.28   15.32
  -1  -7   8  323.31   15.51
  -1  -7   8  305.68   14.96
   1   7  -8  300.84   15.15
  -1  -7   8  349.61   15.60
   1   7  -8  333.94   15.59
  -1  -7   8  323.48   15.66
  -1  -7   8  302.19   15.49
   1   7  -8  314.40   15.80
   1   7  -8  302.81   15.71
  -1  -7   8  272.51   17.77
   1   7  -8  328.45   15.87
  -1  -7   7  246.24   12.34
  -1  -7   7  270.92   12.90
  -1  -7   7  251.27   12.86
   1   7  -7  267.20   12.71
   1   7  -7  268.06   13.03
   1   7  -7  251.44   12.75
  -1  -7   7  240.16   12.91
  -1  -7   7  222.17   15.26
   1   7  -7  259.42   13.21
   1   7  -7  265.90   13.10
   1   7  -7  227.87   15.35
  -1  -7   7  271.79   12.85
   1   7  -7  266.53   13.16
   1   7  -6    5.20    2.19
   1   7  -6    9.91    2.41
  -1  -7   6    3.72    2.53
  -1  -7   6   10.17    2.34
  -1  -7   6    6.43    2.11
  -1  -7   6    6.03    1.52
  -1  -7   6    4.68    2.45
   1   7  -6    2.56    2.79
   1   7  -6    4.98    2.68
   1   7  -6    6.79    2.56
   1   7  -6    2.60    4.19
  -1  -7   6    5.19    2.36
  -1  -7   6    7.09    2.37
  -1  -7   6    4.33    3.35
   1   7  -6    6.20    2.78
   1   7  -6    2.66    2.40
   1   7  -6    6.22    2.50
  -1  -7   5    1.26    2.21
   1   7  -5    3.56    3.96
  -1  -7   5    0.32    1.84
   1   7  -5   -0.11    2.02
   1   7  -5    1.07    1.63
   1   7  -5    0.71    2.08
  -1  -7   5    2.12    2.07
  -1  -7   5    2.12    1.93
   1   7  -5    2.48    2.30
   1   7  -5    0.82    2.49
  -1  -7   5   -0.37    2.39
  -1  -7   5    0.86    3.43
   1   7  -5    1.41    2.35
   1   7  -5    0.87    2.13
   1   7  -5    1.99    2.07
  -1  -7   5    1.73    2.07
   1   7  -5    2.38    2.50
  -1  -7   4  173.57    8.78
   1   7  -4  171.89    9.09
  -1  -7   4  167.49    8.85
  -1  -7   4  166.42    8.88
   1   7  -4  180.95    9.24
   1   7  -4  163.50    9.19
  -1  -7   4  157.13   11.54
   1   7  -4  176.30    9.11
   1   7  -4  171.77    9.05
   1   7  -4  185.53    9.06
   1   7  -4  175.31   12.19
   1   7  -4  186.71    9.19
  -1  -7   4  165.44    8.79
   1   7  -4  158.96    8.98
  -1  -7   3   27.45    4.65
   1   7  -3   28.17    2.82
   1   7  -3   28.19    2.94
   1   7  -3   29.26    3.07
  -1  -7   3   28.74    2.90
   1   7  -3   29.68    2.81
   1   7  -3   28.41    5.13
   1   7  -3   27.69    2.52
   1   7  -3   29.18    2.98
   1   7  -3   26.91    2.94
  -1  -7   3   27.95    2.89
  -1  -7   3   28.54    2.61
  -1  -7   3   25.31    2.74
  -1  -7   3   27.29    2.53
   1   7  -3   29.24    2.98
   1   7  -3   25.56    2.97
  -1  -7   2    3.93    1.87
   1   7  -2    5.19    1.58
   1   7  -2    5.04    2.05
   1   7  -2    4.43    1.89
   1   7  -2    1.54    2.08
  -1  -7   2    5.73    1.63
   1   7  -2    3.53    1.74
   1   7  -2    7.87    3.80
   1   7  -2    4.90    2.07
   1   7  -2    4.86    1.53
   1   7  -2    7.29    1.87
  -1  -7   2    1.99    3.26
   1   7  -2    5.58    2.17
  -1  -7   2    5.26    1.62
  -1  -7   2    4.00    2.07
  -1  -7   2    5.80    2.05
  -1  -7   2    4.36    2.02
   1   7  -1   68.31    4.09
   1   7  -1   67.84    4.13
   1   7  -1   60.72    4.06
  -1  -7   1   66.79    4.35
  -1  -7   1   68.29    4.23
   1   7  -1   64.07    4.16
   1   7  -1   64.15    4.25
  -1  -7   1   65.31    6.58
   1   7  -1   64.41    4.25
   1   7  -1   70.46    7.00
  -1  -7   1   66.59    4.17
   1   7  -1   63.52    4.34
  -1  -7   0   93.42    5.21
  -1  -7   0   92.90    5.15
   1   7   0   88.77    5.20
   1   7   0   93.03    5.22
   1   7   0   85.91    5.14
  -1  -7   0   86.02    6.96
   1   7   0   91.50    5.18
  -1  -7   0   84.71    7.56
   1   7   0   82.14    6.20
   1   7   0   91.82    5.24
  -1  -7   0   90.92    5.30
  -1  -7  -1  144.18    7.50
   1   7   1  146.94   10.33
   1   7   1  131.05    8.83
   1   7   1  134.34    7.38
  -1  -7  -1  142.36    7.31
   1   7   1  140.38    7.45
  -1  -7  -1  148.68    7.44
   1   7   1  145.85    7.44
  -1  -7  -1  133.20    7.24
[truncated: 1,659,331 more chars]
